# Supplementary material for: Transcriptome analysis identifies novel responses and potential regulatory genes involved in seasonal dormancy transitions of leafy spurge (Euphorbia esula L.)
Source: BMC Genomics. 2008 Nov 12;9:536. doi: 10.1186/1471-2164-9-536 (PMC2605480; doi:10.1186/1471-2164-9-536)
Supplement: Additional file 1 — Differentially expressed genes. List of differentially-expressed genes, gene expression data, and gene annotation. [file 1471-2164-9-536-S1.xls]

## Sheet: Supplemental Table 1
ID	spot ID
Ave para	Average mean intensity for probe on all samples determined to be from paradormant buds
Ave endo	Average mean intensity for probe on all samples determined to be from endodormant buds
Ave eco	Average mean intensity for probe on all samples determined to be from ecodormant buds
QC	Number of datapoints (avergaged by month) with hybridization intensities over 2 X the Standard Deviation of background
p value	ANOVA probability value
q value	False discovery rate
Blast hit	Top BlastX hit against the non-redundant database
Contig ID	ID of the EST clone or corresponding contig that was spotted
MIPS ID	Munich Information Center for Protein Sequences functional classification
Biological function	Gene ontology for EST probe
KOG ID	Eukaryotic othologous group ID number
Putative arabidopsis orthologue	Top BlastX hit against the arabidopsis sequence database
* indicates genes that were also found to be differenttially expressed in short day induced poplar bud dormancy induction and cold induced raspberry ecodormancy release
ID	Ave para	Ave endo	Ave eco	trend para to endo	trend endo to eco	QC	p value	q value	Blast hit	Contig ID	MIPS ID	Biological function	KOG ID	Putative arabidopsis orthologue	differentially expressed in poplar	differentially expressed in raspberry
5934	-0.370792	0.393603	0.629189	up	up	4.8	1e-06	6.6e-05	(+)-delta-cadinene synthase	CV03_9.2213.C1.Contig2674	METABOLISM	metabolism		At4g20230	eugene3.00050339
494	1.92106	1.36604	1.29684	down	down	5	0	3e-06	1,4-alpha-glucan branching enzyme	CV03_9.736.C1.Contig992		Undetermined			fgenesh4_pg.C_LG_V001651
22311	0.142673	-0.20498	-0.427137	down	down	4	0.000327	0.007894	1,4-alpha-glucan branching enzyme	CV03_9.736.C1.Contig992		Undetermined			fgenesh4_pg.C_LG_V001651
1817	0.536605	0.342399	0.145826	down	down	5	1.5e-05	0.000701	10-hydroxygeraniol oxidoreductase	CV03_9.2268.C1.Contig2734	BIOGENESIS OF CELLULAR COMPONENTS	Undetermined	KOG0023	At4g37980	estExt_fgenesh4_pg.C_LG_I2533
17328	1.02027	0.426616	-0.0213569	down	down	4.6	0	5e-06	12-oxophytodienoate reductase 3	CV03_9.3434.C1.Contig3952	UNCLASSIFIED PROTEINS	response to wounding	KOG0134	At2g06050	estExt_fgenesh4_pg.C_660249
22318	1.29825	1.05579	0.516062	down	down	5	0	4.2e-05	14-3-3 protein	CV03_9.938.C1.Contig1241	PROTEIN WITH BINDING FUNCTION OR COFACTOR REQUIREMENT (structural or catalytic)	Undetermined	KOG0841	At3g02520	estExt_fgenesh4_pg.C_LG_V0735
17253	-0.143219	0.0919456	0.116723	up	up	4.8	0.000893	0.016919	26S proteasome regulatory particle	CV03_9.8653.C1.Contig8968	UNCLASSIFIED PROTEINS	Undetermined	KOG0737	At4g27680	estExt_fgenesh4_pm.C_LG_XV0031
7167	0.616914	0.920362	0.970425	up	up	5	1.4e-05	0.000653	2-demethylmenaquinone methyltransferase	CV03_9.5447.C1.Contig5963	UNCLASSIFIED PROTEINS	Undetermined		At5g56260
5611	0.132532	-0.197411	-0.283428	down	down	5	1.2e-05	0.000616	2-Hydroxyisoflavanone dehydratase	CV03_9.8213.C1.Contig8583	UNCLASSIFIED PROTEINS	biological process unknown	KOG1515	At3g48690
13975	0.0568617	0.105963	0.202646	up	up	5	0.003041	0.040513	2-hydroxyphytanoyl-CoA lyase	CV03_9.6222.C1.Contig6682	METABOLISM	Undetermined	KOG1185	At5g17380	estExt_fgenesh4_pm.C_LG_IV0225
1842	-0.815269	-0.110378	-0.008798	up	up	3.8	0.000114	0.003458	2-nitropropane dioxygenase	CV03_9.6932.C1.Contig7348	UNCLASSIFIED PROTEINS	metabolism		At5g64250
20756	-0.168211	0.126813	0.272912	up	up	4.6	0.000364	0.008521	2-oxoglutarate-dependent dioxygenase	CV03025A1C10.f1	METABOLISM	biological process unknown	KOG0143	At1g03400	eugene3.00101008
18132	0.276978	0.305671	0.0778352	up	down	5	0.000392	0.009002	37 kD inner envelope membrane polypeptide	CV03_9.3252.C1.Contig3765	BIOGENESIS OF CELLULAR COMPONENTS	Undetermined	KOG1540	At3g63410	grail3.0003038902
14434	0.701731	0.363667	0.341322	down	down	5	1e-06	0.000103	4-coumarate-CoA ligase-like protein	CV03035A2D09.f1	UNCLASSIFIED PROTEINS	Undetermined	KOG1176	At5g63380
15015	0.0222985	0.18576	0.273207	up	up	4.8	0.001817	0.028563	5'-3' exoribonuclease (XRN3)	CV03_9.5738.C1.Contig6237	UNCLASSIFIED PROTEINS	biological process unknown	KOG2044	At1g75660
22895	0.204107	0.349015	0.469834	up	up	5	0.001294	0.022048	62.8 kDa protein [Oryza sativa (japonica cultivar-group)]	CV03036A1G04.f1	UNCLASSIFIED PROTEINS	Undetermined	KOG1236	At1g11390
22953	0.591789	0.305123	0.139063	down	down	5	0.000299	0.007381	7-transmembrane G-protein-coupled receptor [Solanum chacoense]	CV03_9.5785.C1.Contig6283	UNCLASSIFIED PROTEINS	biological process unknown	KOG2787	At5g65280	eugene3.00050115
18363	-0.445891	0.0111044	0.32067	up	up	4	0.000908	0.017151	ABA-glucosyltransferase	CV03_9.7503.C1.Contig7909	UNCLASSIFIED PROTEINS	Undetermined	KOG1192	At2g15490
20397	0.738674	1.39124	1.15296	up	down	5	0.000757	0.014901	ABA-responsive protein (HVA22a)	CV03_9.2755.C1.Contig3246	UNCLASSIFIED PROTEINS	biological process unknown	KOG1725	At1g74520	estExt_fgenesh4_pm.C_1290009
9283	1.04519	0.391698	0.275633	down	down	5	0	0	ABA-responsive protein (HVA22a)	CV03_9.554.C1.Contig776	UNCLASSIFIED PROTEINS	biological process unknown	KOG1725	At1g74520
3565	0.994152	1.35879	1.53187	up	up	5	0.00042	0.009488	ABC transporter 2 iron inhibited	CV03_9.4050.C1.Contig4567	CELLULAR TRANSPORT, TRANSPORT FACILITATION AND TRANSPORT ROUTES	Undetermined	KOG0927	At5g60790	grail3.0001136701
24223	-0.320768	-0.407168	-0.592779	down	down	3.8	0.002059	0.030991	ABC transporter family protein	CV03124B2H02.f1	UNCLASSIFIED PROTEINS	transport	KOG0055	At3g28345
21338	-0.865589	-0.580127	-0.41182	up	up	3.8	0.001081	0.019453	ABC transporter family protein	CV03_9.3613.C1.Contig4126	UNCLASSIFIED PROTEINS	transport	KOG0054	At3g21250
9844	0.340511	-0.300525	-0.152144	down	up	5	0	1.8e-05	ABC transporter family protein	CV03_9.6073.C1.Contig6553	UNCLASSIFIED PROTEINS	Undetermined	KOG0065	At1g66950	eugene3.00280312
13645	-0.969211	-0.794612	-0.456256	up	up	3.2	1e-06	4.8e-05	ABC transporter-like protein	CV03123B1H09.f1	CELLULAR TRANSPORT, TRANSPORT FACILITATION AND TRANSPORT ROUTES	transport	KOG0054	At3g62700	estExt_fgenesh4_pg.C_LG_II1710
17776	1.01051	0.798966	0.511796	down	down	5	5e-06	0.000301	ABC transporter-like protein	CV03_9.7313.C1.Contig7716	UNCLASSIFIED PROTEINS	Undetermined	KOG0055	At3g28860	gw1.XVII.765.1
8189	0.102265	-0.188808	-0.410232	down	down	4.8	6e-06	0.000314	ABC transporter-like protein	CV03069A1G06.f1	UNCLASSIFIED PROTEINS	Undetermined	KOG0055	At3g28860
16896	0.116703	0.341445	0.571666	up	up	5	1.3e-05	0.000645	ABC transporter-like protein	CV03123B1H09.f1	CELLULAR TRANSPORT, TRANSPORT FACILITATION AND TRANSPORT ROUTES	transport	KOG0054	At3g62700	estExt_fgenesh4_pg.C_LG_II1710
14624	-0.368713	-0.635365	-0.734499	down	down	3.8	0.00105	0.018971	acetyl-CoA synthetase	CV03097B2F05.f1	UNCLASSIFIED PROTEINS	metabolism	KOG1175	At1g55320	estExt_Genewise1_v1.C_LG_I6490
14983	0.588236	0.449278	0.161684	down	down	5	2e-06	0.000151	acetyl-CoA:benzylalcohol acetyltranferase	CV03043B2A05.f1	CLASSIFICATION NOT YET CLEAR-CUT	biological process unknown		At3g30280
10331	-0.355848	-0.687278	-0.684366	down	up	3.4	0.000449	0.009976	acetyltranferase-like protein	CV03079B1A10.f1	UNCLASSIFIED PROTEINS	biological process unknown		At3g26040
22469	-0.106972	-0.416652	-0.483323	down	down	4.4	0.000363	0.008521	acetyltranferase-like protein	CV03_9.sd.22.C1.Contig10418		biological process unknown		At3g26040	estExt_fgenesh4_pg.C_LG_VI0095
8323	0.562651	0.756362	0.976468	up	up	5	0.001287	0.022018	acid phosphatase [Solanum demissum]	CV03_9.9835.C1.Contig10016	UNCLASSIFIED PROTEINS	metabolism	KOG0874	At1g69640	estExt_fgenesh4_pg.C_LG_II0572
16330	-1.05423	-0.616697	-0.246674	up	up	3.2	2e-06	0.000129	Ac-like transposase	CV03136A1C04.f1	UNCLASSIFIED PROTEINS	biological process unknown		At2g16040
14942	1.46886	1.43126	1.18451	down	down	5	0.001748	0.027788	Acyl carrier protein 1,	CV03_9.2666.C1.Contig3150	CLASSIFICATION NOT YET CLEAR-CUT	Undetermined	KOG1748	At4g25050
12006	-0.0240161	0.131521	-0.406185	up	down	4	0.002787	0.038024	acyl CoA reductase-protein	CV03_9.4003.C1.Contig4518	UNCLASSIFIED PROTEINS	Undetermined	KOG1221	At4g33790
19537	-0.0484017	-0.13277	-0.545834	down	down	4	8.6e-05	0.002754	acyl CoA reductase-protein	CV03_9.4003.C1.Contig4518	UNCLASSIFIED PROTEINS	Undetermined	KOG1221	At4g33790
2214	0.204099	0.46265	0.64394	up	up	4.8	0.000632	0.012961	acyl-CoA synthetase	CV03_9.527.C1.Contig744	METABOLISM	Undetermined	KOG1256	At4g23850
11855	0.316494	0.766468	0.986986	up	up	5	0	3e-06	acyl-CoA synthetase [Capsicum annuum]	CV03_9.3226.C1.Contig3739	METABOLISM	metabolism	KOG1176	At3g48990	estExt_Genewise1_v1.C_LG_I8988
16054	0.140103	0.288856	0.446842	up	up	5	0	1.8e-05	acyl-CoA:1-acylglycerol-3-phosphate acyltransferase	CV03_9.4309.C1.Contig4840	UNCLASSIFIED PROTEINS	metabolism	KOG1505	At1g75020	fgenesh4_pg.C_scaffold_40000182
19963	0.529511	0.643564	-0.0418561	up	down	4.8	0.001942	0.029865	acyltransferase-like protein	CV03_9.9244.C1.Contig9491	UNCLASSIFIED PROTEINS	Undetermined		At5g23940
2838	-0.034315	0.492978	-0.0287127	up	down	4.8	1.7e-05	0.000765	adenosine 5' phosphosulfate reductase	CV03_9.2698.C1.Contig3185	METABOLISM	Undetermined	KOG0189	At4g21990	eugene3.02650004
22375	2.05792	1.51458	1.23955	down	down	5	0	0	adenosine monophosphate binding protein 7	CV03_9.1687.C1.Contig2101	METABOLISM	Undetermined	KOG1176	At3g16910	eugene3.00081010
6627	0.49475	0.704712	0.735407	up	up	5	0.000379	0.00876	adenylate kinase	CV03_9.8003.C1.Contig8382	UNCLASSIFIED PROTEINS	Undetermined	KOG3078	At3g01820	estExt_fgenesh4_pg.C_LG_I2284
16200	0.17466	0.36716	0.412483	up	up	5	0.000623	0.012814	AFL194Wp	CV03096B2A10.f1		Undetermined
19674	0.470951	0.521776	0.855646	up	up	5	9.3e-05	0.002915	AKIN gamma	CV03_9.1166.C1.Contig1513	UNCLASSIFIED PROTEINS	biological process unknown	KOG1764	At3g48530	estExt_Genewise1_v1.C_LG_XV2076
20428	0.20253	0.278054	0.449389	up	up	5	0.000558	0.0117	alanine aminotransferase	CV03_9.1901.C1.Contig2339	UNCLASSIFIED PROTEINS	biosynthesis	KOG0258	At1g72330	estExt_fgenesh4_pm.C_LG_X0229
8075	0.776794	2.0414	1.99127	up	down	5	0	0	alcohol dehydrogenase	CV03_9.1993.C1.Contig2431	METABOLISM	Undetermined	KOG0022	At1g77120	estExt_fgenesh4_pg.C_LG_II0662
13578	0.0725588	0.400136	0.738632	up	up	5	0	0	alcohol dehydrogenase	CV03_9.2304.C1.Contig2770	UNCLASSIFIED PROTEINS	Undetermined	KOG1577	At2g37790
6582	0.44791	1.27579	1.43337	up	up	5	0	0	aldehyde dehydrogenase 1 precursor	CV03_9.6618.C1.Contig7045	METABOLISM	metabolism	KOG2450	At1g23800	estExt_fgenesh4_pg.C_LG_XII0768
21874	1.2078	0.909507	0.647929	down	down	5	0.000317	0.007733	aldehyde oxidase	CV03048B2A04.f1	METABOLISM	Undetermined	KOG0430	At2g27150
21825	1.10414	0.738499	0.37131	down	down	5	1e-06	4.4e-05	allene oxide synthase	CV03_9.2566.C1.Contig3044	UNCLASSIFIED PROTEINS	response to jasmonic acid stimulus		At5g42650	eugene3.00090572
22967	0.862792	0.334985	0.0122316	down	down	5	0	0	allene oxide synthase	CV03_9.6328.C1.Contig6782	UNCLASSIFIED PROTEINS	response to jasmonic acid stimulus		At5g42650
24010	0.352592	1.17846	0.905463	up	down	4.8	3.5e-05	0.001377	allyl alcohol dehydrogenase	CV03_9.5801.C1.Contig6301	METABOLISM	Undetermined	KOG1196	At3g03080	estExt_Genewise1_v1.C_LG_VII0401
3480	0.81137	0.346975	-0.0580353	down	down	4.8	0	9e-06	alpha-1,4 glucan phosphorylase	CV03_9.6244.C1.Contig6703	METABOLISM	Undetermined	KOG2099	At3g29320	estExt_Genewise1_v1.C_LG_IV0101	*
19370	-0.54815	-0.118983	-0.00601606	up	up	4.4	1e-06	5.8e-05	alpha-amylase	CV03_9.8209.C1.Contig8579	METABOLISM	Undetermined	KOG0471	At1g76130
1421	0.198407	0.207504	-0.247712	up	down	4.4	0.000415	0.0094	alpha-expansin 3	CV03_9.6765.C1.Contig7185	BIOGENESIS OF CELLULAR COMPONENTS	unidimensional cell growth		At2g03090	estExt_fgenesh4_pg.C_LG_IX0014
24455	0.588328	0.590727	0.0917667	up	down	5	0.000316	0.00771	alpha-expansin 3	CV03_9.2484.C1.Contig2952	BIOGENESIS OF CELLULAR COMPONENTS	unidimensional cell growth		At1g26770	grail3.0154002001
15273	1.254	0.929305	0.32801	down	down	5	0	1e-05	alpha-expansin precursor	CV03_9.4316.C1.Contig4848	BIOGENESIS OF CELLULAR COMPONENTS	unidimensional cell growth		At2g28950
9718	0.743642	1.38272	1.54255	up	up	5	0	0	alpha-tubulin	CV03_9.2501.C1.Contig2969	SUBCELLULAR LOCALIZATION	Undetermined	KOG1376	At5g19770	eugene3.00130559
1969	0.724304	1.2132	1.33075	up	up	5	0	2e-06	alpha-tubulin	CV03_9.6495.C1.Contig6945	SUBCELLULAR LOCALIZATION	Undetermined	KOG1376	At5g19770
3459	-0.373663	-0.0468867	-0.0750466	up	down	4.4	0.000738	0.014742	amidophosphoribosyltransferase	CV03080B1E07.f1	METABOLISM	Undetermined	KOG0572	At4g34740
22402	-0.817332	-0.503728	-0.233799	up	up	3.2	0.000195	0.00523	amino acid permease	CV03046B2F06.f1	UNCLASSIFIED PROTEINS	transport	KOG1286	At1g05940
20561	0.137462	0.21992	0.618439	up	up	5	0.000144	0.004138	amino acid transport protein AAP1	CV03_9.2376.C1.Contig2842	METABOLISM	Undetermined	KOG1303	At1g77380	grail3.2002000102
3113	-0.762479	-0.0209549	0.264533	up	up	3.8	0	0	amino acid transporter	CV03_9.3874.C1.Contig4391	UNCLASSIFIED PROTEINS	Undetermined	KOG1303	At3g28960	gw1.XVII.1112.1
11342	0.387296	0.753653	0.927664	up	up	5	1.7e-05	0.000765	amino acid transporter family protein	CV03_9.3765.C2.Contig4281	CELLULAR TRANSPORT, TRANSPORT FACILITATION AND TRANSPORT ROUTES	Undetermined	KOG1305	At3g30390	eugene3.01650030
13931	0.0514115	-0.1291	0.362996	down	up	5	0.000356	0.008409	amino acid transporter family protein	CV03045A1A08.f1	CELLULAR TRANSPORT, TRANSPORT FACILITATION AND TRANSPORT ROUTES	Undetermined	KOG1305	At3g30390
14749	0.185938	0.621757	0.675889	up	up	4.8	1.4e-05	0.000679	aminopeptidase; 4537-10989 [Arabidopsis thaliana]	CV03_9.6113.C1.Contig6589	UNCLASSIFIED PROTEINS	Undetermined	KOG1046	At1g63770	estExt_fgenesh4_pm.C_LG_III0416
21012	-0.367672	-0.556462	0.097352	down	up	4.2	0.001235	0.021495	AML1	CV03_9.9714.C1.Contig9910	UNCLASSIFIED PROTEINS	Undetermined	KOG4660	At1g29400
14654	0.127539	0.260995	0.456539	up	up	5	4.3e-05	0.001588	AMP deaminase	CV03_9.5211.C1.Contig5742	UNCLASSIFIED PROTEINS	Undetermined	KOG1096	At2g38280	eugene3.00060887
18119	0.0912674	-0.022531	-0.319031	down	down	4.4	0.00057	0.011939	ankyrin repeat family protein	CV03_9.2574.C1.Contig3052	UNCLASSIFIED PROTEINS	biological process unknown	KOG0504	At5g51160
18690	0.666567	1.2112	1.52612	up	up	5	3.5e-05	0.001376	annexin	CV03_9.159.C1.Contig245	UNCLASSIFIED PROTEINS	Undetermined	KOG0819	At2g38750	estExt_fgenesh4_pg.C_LG_I0283
22502	0.214238	0.597944	0.76643	up	up	5	0	1.9e-05	annexin	CV03_9.2771.C1.Contig3262	CLASSIFICATION NOT YET CLEAR-CUT	Undetermined		At5g12380
10856	-0.42217	-0.661093	-0.721069	down	down	4.4	0.000196	0.005244	anther-specific proline-rich protein APG	CV03_9.6093.C1.Contig6571	UNCLASSIFIED PROTEINS	Undetermined		At1g53920	fgenesh4_pg.C_LG_VII000125
20549	-0.75588	-0.364246	-0.284776	up	up	3.6	3e-06	0.0002	anthocyanin-related membrane protein 1	CV03_9.9754.C1.Contig9943	UNCLASSIFIED PROTEINS	biological process unknown	KOG2766	At3g59310
2361	0.850585	0.51643	0.519285	down	up	5	0.000165	0.004598	anthranilate phosphoribosyltransferase	CV03064A1E05.f1	METABOLISM	Undetermined		At3g57880
1165	1.33845	1.9779	1.95412	up	down	5	1e-06	5.6e-05	anthranilate phosphoribosyltransferase-like	CV03_9.1561.C1.Contig1947	METABOLISM	Undetermined		At3g57880
1785	1.15769	0.779808	0.42487	down	down	5	4.2e-05	0.001588	AP2 domain transcription factor	CV03_9.3596.C1.Contig4106	UNCLASSIFIED PROTEINS	Undetermined		At1g19210	estExt_Genewise1_v1.C_280192
13379	0.718218	0.0871324	0.217943	down	up	5	6.5e-05	0.00222	AP2 domain-containing transcription factor	CV03_9.3685.C1.Contig4194	UNCLASSIFIED PROTEINS	Undetermined		At4g34410
9459	0.318002	0.067737	-0.324792	down	down	4.4	7.1e-05	0.002387	AP2/EREBP transcription factor	CV03_9.9881.C1.Contig10056	UNCLASSIFIED PROTEINS	Undetermined		At1g12630
9713	1.29497	0.990354	0.767236	down	down	5	0	3.4e-05	aquaporin	CV03_9.2401.C1.Contig2867	CELLULAR TRANSPORT, TRANSPORT FACILITATION AND TRANSPORT ROUTES	Undetermined	KOG0223	At2g16850	grail3.0045020302
5489	0.796199	0.629232	0.444081	down	down	5	0.000479	0.010519	aquaporin	CV03_9.1577.C1.Contig1971	UNCLASSIFIED PROTEINS	transport	KOG0223	At3g16240	grail3.0037015101
16697	0.236447	-0.201416	-0.203048	down	down	5	2.5e-05	0.001056	aquaporin	CV03085B1C01.f1	UNCLASSIFIED PROTEINS	Undetermined	KOG0223	At2g25810	eugene3.00061718
7535	1.46717	1.94555	1.94679	up	up	5	2e-06	0.000146	aquaporin	CV03_9.2044.C2.Contig2489	CELLULAR TRANSPORT, TRANSPORT FACILITATION AND TRANSPORT ROUTES	Undetermined	KOG0223	At2g45960
7629	1.39734	1.01776	0.826309	down	down	5	0	1.6e-05	aquaporin PIP1-2 [Vitis berlandieri x Vitis rupestris]	CV03_9.3299.C1.Contig3812	CELLULAR TRANSPORT, TRANSPORT FACILITATION AND TRANSPORT ROUTES	Undetermined	KOG0223	At1g01620	grail3.0049030302
11219	1.20662	1.98451	1.65668	up	down	5	2.7e-05	0.001099	aquaporin PIP2-1 [Vitis berlandieri x Vitis rupestris]	CV03_9.1673.C1.Contig2086	CELLULAR TRANSPORT, TRANSPORT FACILITATION AND TRANSPORT ROUTES	Undetermined	KOG0223	At3g54820
20771	-0.0749284	-0.0675588	0.116942	up	up	5	0.001684	0.027052	Arabidopsis thaliana CLC-d chloride channel	CV03_9.3350.C1.Contig3870	CELLULAR TRANSPORT, TRANSPORT FACILITATION AND TRANSPORT ROUTES	Undetermined	KOG0474	At5g26240	gw1.X.5984.1
25114	-0.45922	0.0640405	0.142196	up	up	4.6	3.3e-05	0.001308	arginase 1	CV03_9.6154.C1.Contig6620	METABOLISM	Undetermined	KOG2964	At4g08900
19253	0.883848	0.601338	0.41976	down	down	5	8e-05	0.002599	argonaute AGO1	CV03_9.5063.C1.Contig5592	PROTEIN SYNTHESIS	Undetermined	KOG1041	At2g27040
11254	0.52374	0.32657	0.26811	down	down	5	0.000676	0.013704	arm repeat containing protein	CV03036A2C06.f2	UNCLASSIFIED PROTEINS	biological process unknown	KOG0167	At2g45720
23610	-0.0616901	0.166408	0.232329	up	up	4.6	0.001318	0.022339	armadillo/beta-catenin repeat family protein	CV03_9.8915.C1.Contig9191	UNCLASSIFIED PROTEINS	Undetermined	KOG0167	At3g07360	estExt_fgenesh4_pg.C_LG_II2472
14441	-0.0631198	-0.35343	-0.442723	down	down	4.8	0.000263	0.006643	armadillo/beta-catenin repeat family protein	CV03_9.2784.C1.Contig3276		biological process unknown		At4g33945
22482	1.47477	1.2753	1.03787	down	down	5	2.4e-05	0.001006	ascorbate peroxidase cytosolic	CV03073A1D11.f1	METABOLISM	response to oxidative stress		At3g09640
21299	-0.067416	0.538044	0.703689	up	up	4.8	0	0	aspartate aminotransferase ASP3	CV03_9.3220.C1.Contig3732	METABOLISM	Undetermined	KOG1411	At5g11520
22875	0.927871	1.55663	1.1775	up	down	5	7.3e-05	0.002426	aspartyl protease	CV03_9.2257.C1.Contig2721	UNCLASSIFIED PROTEINS	Undetermined	KOG1339	At3g54400	estExt_Genewise1_v1.C_LG_I7028
18154	0.0327915	0.223653	0.783047	up	up	5	0	0	At1g03790	CV03_9.4384.C1.Contig4915	UNCLASSIFIED PROTEINS	Undetermined	KOG1595	At1g03790
4862	0.178181	0.295987	-0.174235	up	down	5	0.000154	0.004378	At1g11700	CV03_9.675.C1.Contig923	UNCLASSIFIED PROTEINS	biological process unknown		At1g11700	eugene3.00040041
21865	0.61786	0.843734	0.910723	up	up	5	0.000923	0.017356	At1g17080	CV03_9.3397.C2.Contig3915	UNCLASSIFIED PROTEINS	biological process unknown		At1g17080	estExt_fgenesh4_pg.C_LG_I2991
295	0.706359	0.615651	0.977895	down	up	5	8.1e-05	0.002608	At1g27150	CV03_9.5313.C1.Contig5841	UNCLASSIFIED PROTEINS	Undetermined	KOG2720	At4g26850	grail3.0032000401
20030	-0.128823	-0.107409	-0.69963	up	down	4.4	0.002242	0.032815	At1g35180	CV03136A1D05.f1	UNCLASSIFIED PROTEINS	biological process unknown	KOG4474	At1g35180
15980	0.0363504	0.671636	1.57573	up	up	5	0	0	At1g47960	CV03_9.1528.C1.Contig1913	UNCLASSIFIED PROTEINS	biological process unknown		At1g47960
10167	1.30546	1.22003	0.743987	down	down	5	1e-06	9.5e-05	At1g47970	CV03021A1G06.f1	UNCLASSIFIED PROTEINS	biological process unknown		At1g47970.1
18891	1.06555	1.13353	0.782676	up	down	5	0.000812	0.015714	At1g55360	CV03109A2F04.f1	UNCLASSIFIED PROTEINS	biological process unknown		At1g55360
22569	-0.0493741	0.165927	0.462181	up	up	5	0	4.1e-05	At1g68050	CV03_9.9074.C1.Contig9330	UNCLASSIFIED PROTEINS	circadian rhythm		At1g68050
14459	1.48505	0.958679	1.09539	down	up	5	6.2e-05	0.002143	At1g70780	CV03_9.3706.C1.Contig4215	UNCLASSIFIED PROTEINS	biological process unknown	KOG4197	At1g23150	estExt_fgenesh4_pg.C_LG_X0999
9374	0.268824	0.0248711	-0.209307	down	down	5	2.8e-05	0.001133	At1g71970	CV03_9.9704.C1.Contig9900	UNCLASSIFIED PROTEINS	biological process unknown		At1g22680
12042	0.678865	0.896805	1.12188	up	up	5	1.1e-05	0.000555	At1g75810	CV03121B2A12.f1	UNCLASSIFIED PROTEINS	biological process unknown		At1g75810
18863	0.144824	0.103898	-0.158435	down	down	5	0.001964	0.030051	At1g78430	CV03100A1D06.f1	UNCLASSIFIED PROTEINS	biological process unknown		At1g78430	estExt_fgenesh4_pg.C_LG_I2970
8202	0.690575	0.406961	0.244338	down	down	5	1.2e-05	0.0006	At2g02540	CV03075B1F02.f1	UNCLASSIFIED PROTEINS	Undetermined		At2g02540
1693	0.537207	1.4215	1.69518	up	up	5	0	0	At2g21180	CV03_9.2030.C1.Contig2470	UNCLASSIFIED PROTEINS	biological process unknown		At2g21180	estExt_fgenesh4_pg.C_LG_III1860
9847	1.00024	0.700903	0.522085	down	down	5	2e-06	0.000146	At2g27385	CV03094B2E10.f1		biological process unknown		At2g27385	estExt_fgenesh4_pg.C_LG_IX1364
13870	0.298128	0.368337	0.443091	up	up	5	0.001358	0.022855	At2g30880	CV03_9.1463.C1.Contig1845	UNCLASSIFIED PROTEINS	biological process unknown		At2g30880	fgenesh4_pm.C_LG_V000477
11946	-0.283007	0.646446	0.682576	up	up	4.6	0	0	At2g34460	CV03_9.2480.C1.Contig2949	UNCLASSIFIED PROTEINS	Undetermined	KOG1203	At2g34460
1752	0.180976	0.323902	0.448534	up	up	5	0.00186	0.02899	At2g35260	CV03_9.4171.C1.Contig4692	UNCLASSIFIED PROTEINS	biological process unknown		At2g35260
8621	0.642323	0.721608	0.886592	up	up	5	0.003611	0.045492	At2g35680	CV03_9.3198.C1.Contig3708	UNCLASSIFIED PROTEINS	Undetermined	KOG1719	At2g35680	estExt_Genewise1_v1.C_290248
6481	1.23016	1.44296	1.61889	up	up	5	0.00029	0.007198	At2g39050	CV03_9.2628.C1.Contig3111	UNCLASSIFIED PROTEINS	biological process unknown		At2g39050
19867	-0.014697	0.0880217	0.32248	up	up	5	0.000505	0.010939	At2g39170	CV03084B2A01.f1	UNCLASSIFIED PROTEINS	Undetermined		At1g73390
11283	-0.536179	-0.398277	-0.0785562	up	up	4	6.4e-05	0.002196	At2g39570	CV03043A1D07.f1	UNCLASSIFIED PROTEINS	metabolism		At2g39570	eugene3.08070001
17899	0.827947	0.464205	0.228761	down	down	4.8	7.8e-05	0.002535	At2g41350	CV03_9.6609.C1.Contig7036	UNCLASSIFIED PROTEINS	biological process unknown		At2g41350
14786	1.14159	0.645971	0.574699	down	down	5	3e-06	0.00021	At2g41350	CV03_9.6609.C1.Contig7036	UNCLASSIFIED PROTEINS	biological process unknown		At2g41350
2484	-0.654972	-0.129426	-0.0869318	up	up	4	0.001187	0.02092	At2g47010	CV03107A2G01.f1	UNCLASSIFIED PROTEINS	biological process unknown		At2g47010
22103	0.695973	0.233911	-0.405172	down	down	4.6	0	9e-06	At3g01680	CV03_9.3249.C2.Contig3763	UNCLASSIFIED PROTEINS	biological process unknown		At3g01670
5229	0.456029	0.250182	-0.0518715	down	down	5	1.5e-05	0.00069	At3g06890	CV03137A2H08.f1	UNCLASSIFIED PROTEINS	biological process unknown		At3g06890
17750	-0.32863	-0.193789	0.243304	up	up	4.4	2e-06	0.000119	At3g20660	CV03_9.8215.C1.Contig8585	UNCLASSIFIED PROTEINS	transport	KOG0255	At3g20660	estExt_fgenesh4_pg.C_LG_XI1100
23526	1.1724	1.49767	1.45625	up	down	5	0.000445	0.009893	AT3g26420	CV03070A2D02.f1	UNCLASSIFIED PROTEINS	Undetermined	KOG0118	At3g26420
22923	0.240113	0.199282	-0.0129517	down	down	5	0.00024	0.006164	At3g54390	CV03_9.4786.C1.Contig5328	UNCLASSIFIED PROTEINS	Undetermined	KOG4282	At3g54390
1709	-0.0980295	0.373431	0.469429	up	up	4.6	7.1e-05	0.002387	AT4g02920	CV03_9.36.C1.Contig56	UNCLASSIFIED PROTEINS	biological process unknown		At4g02920
9807	-0.178025	0.875242	0.736444	up	down	4.4	3.4e-05	0.001358	AT4g11600	CV03_9.419.C2.Contig601	CELL RESCUE, DEFENSE AND VIRULENCE	response to oxidative stress	KOG1651	At4g11600	estExt_Genewise1_v1.C_LG_I8960
5457	0.503148	0.205005	-0.135443	down	down	4.6	7.7e-05	0.002524	At4g17230	CV03_9.4334.C1.Contig4867	TRANSCRIPTION	Undetermined		At5g48150	grail3.0024010601
15510	0.689529	1.22406	1.07809	up	down	5	0.000545	0.011583	At4g25660	CV03_9.4596.C1.Contig5136	UNCLASSIFIED PROTEINS	biological process unknown	KOG0324	At4g25660	grail3.0044014701
23072	-0.151091	-0.15874	-0.507062	down	down	4.6	0.000485	0.010629	AT4g30930	CV03094A1A07.f1	UNCLASSIFIED PROTEINS	Undetermined		At4g30935
9095	0.0819058	0.498551	0.475287	up	down	4.6	0.001369	0.023022	At4g31130	CV03_9.1199.C1.Contig1550	UNCLASSIFIED PROTEINS	biological process unknown		At4g31130	estExt_fgenesh4_pg.C_LG_XVIII0004
464	1.17921	1.01094	0.64357	down	down	5	0.002376	0.034237	At4g32870	CV03_9.9340.C1.Contig9585	UNCLASSIFIED PROTEINS	biological process unknown		At4g32870
23160	0.21216	-0.102199	-0.320753	down	down	4.2	0.000432	0.009678	At4g32870	CV03122A1D11.f1	UNCLASSIFIED PROTEINS	biological process unknown		At4g32870
18654	0.63323	0.284776	0.274731	down	down	5	0.00026	0.006581	At4g32870	CV03_9.2334.C1.Contig2799	UNCLASSIFIED PROTEINS	biological process unknown		At2g25770
16517	0.561976	0.101216	0.20516	down	up	5	0	4e-06	At4g32870	CV03_9.2241.C1.Contig2703	UNCLASSIFIED PROTEINS	biological process unknown		At2g25770
14613	1.22818	0.94195	1.08426	down	up	5	0.000558	0.0117	At4g37700	CV03_9.2313.C1.Contig2776	UNCLASSIFIED PROTEINS	biological process unknown		At4g37700
18774	0.922974	1.51696	0.997518	up	down	5	0.001899	0.029449	At4g39470	CV03071B1B05.f1	UNCLASSIFIED PROTEINS	biological process unknown		At4g39470
3354	0.142599	0.170888	-0.158137	up	down	5	0.001036	0.018841	AT4g39900	CV03_9.5034.C1.Contig5567	UNCLASSIFIED PROTEINS	biological process unknown		At4g39900
9245	0.0877451	0.348136	0.494677	up	up	4.8	6e-06	0.000326	AT5g02770	CV03_9.3256.C1.Contig3769	UNCLASSIFIED PROTEINS	biological process unknown		At5g02770	grail3.0028009901
15274	-0.124673	-0.427793	-0.443648	down	down	5	9.2e-05	0.002892	At5g06570	CV03_9.8049.C1.Contig8426	UNCLASSIFIED PROTEINS	Undetermined	KOG1515	At5g06570
13891	1.60438	1.04116	0.782995	down	down	5	5e-06	0.000267	At5g12010	CV03031B1C04.f1	UNCLASSIFIED PROTEINS	Undetermined	KOG4585	At5g12010	gw1.V.1857.1
20231	0.0363511	0.306442	0.460349	up	up	5	1e-06	6.7e-05	At5g26752	CV03_9.2672.C1.Contig3157	UNCLASSIFIED PROTEINS	Undetermined		At5g26742	gw1.131.1.1
11075	0.0141877	0.120988	0.344844	up	up	5	0.000439	0.009797	At5g35560	CV03_9.8480.C1.Contig8820	UNCLASSIFIED PROTEINS	biological process unknown		At5g35560
6502	0.299112	-0.0509406	-0.103403	down	down	4.6	0.001075	0.019367	At5g48020	CV03_9.4102.C1.Contig4627	UNCLASSIFIED PROTEINS	biological process unknown		At5g48020	estExt_fgenesh4_pg.C_LG_I1945
14196	-0.0154214	-0.257094	-0.533135	down	down	4.6	4.2e-05	0.001588	At5g57410	CV03_9.7167.C1.Contig7575	UNCLASSIFIED PROTEINS	Undetermined		At5g57410
3852	0.280058	0.101352	-0.153236	down	down	5	7.8e-05	0.002528	AT5g58110	CV03_9.3373.C1.Contig3889	CLASSIFICATION NOT YET CLEAR-CUT	biological process unknown	KOG2936	At5g58110
3368	-0.105443	-0.14896	-0.437433	down	down	4.2	6.6e-05	0.002239	AtMlo-h1 protein	CV03049A1H05.f1	CELL RESCUE, DEFENSE AND VIRULENCE	cell death		At4g02600	gw1.XIII.2336.1
3374	0.817868	0.649706	0.359174	down	down	5	0	6e-06	aux/IAA protein	CV03050B1A12.f1	CLASSIFICATION NOT YET CLEAR-CUT	Undetermined		At5g65670
24509	0.609852	0.562723	0.295774	down	down	5	6.8e-05	0.002301	aux/IAA protein	CV03_9.4838.C1.Contig5376	CLASSIFICATION NOT YET CLEAR-CUT	Undetermined		At5g65670
23887	0.484785	1.12125	0.952409	up	down	5	0.000345	0.008216	auxin growth promotor protein [Lycopersicon esculentum]	CV03_9.444.C1.Contig632	CELL RESCUE, DEFENSE AND VIRULENCE	biological process unknown		At5g65470
19680	2.40247	2.34518	1.90541	down	down	5	0.00278	0.037995	auxin induced gene nonspecific lipid transfer;	CV03_9.830.C1.Contig1112	UNCLASSIFIED PROTEINS	Undetermined		At3g18280
8552	0.310439	-0.0568567	-0.131688	down	down	5	2e-06	0.000146	auxin induced gene nonspecific lipid transfer;	CV03005A2G05.f1	UNCLASSIFIED PROTEINS	Undetermined		At3g18280	estExt_Genewise1_v1.C_LG_XV0799
15302	1.37834	2.19042	2.13512	up	down	5	0	7e-06	auxin-responsive family protein	CV03_9.1510.C1.Contig1894	CLASSIFICATION NOT YET CLEAR-CUT	response to auxin stimulus		At4g36110
15975	0.770461	1.60976	1.55906	up	down	5	0	1e-06	auxin-responsive family protein	CV03_9.1510.C1.Contig1894	CLASSIFICATION NOT YET CLEAR-CUT	response to auxin stimulus		At4g36110
22678	-0.715885	-0.290772	-0.381546	up	down	4	0.000752	0.014869	auxin-responsive protein / auxin-induced protein	CV03_9.7596.C1.Contig8000	UNCLASSIFIED PROTEINS	extracellular matrix organization and biogenesis	KOG4293	At3g07390
1231	0.528074	0.438194	0.75174	down	up	5	0.000333	0.008024	Avr9/Cf-9 rapidly elicited protein 189	CV03_9.4584.C1.Contig5124	UNCLASSIFIED PROTEINS	Undetermined	KOG1947	At1g47056	fgenesh4_pm.C_LG_II000563
5943	1.14873	1.2866	0.80073	up	down	5	0.001846	0.028835	B12D protein	CV03_9.2332.C1.Contig2797	UNCLASSIFIED PROTEINS	Undetermined		At3g48140	estExt_Genewise1_v1.C_LG_XII0924
13411	-0.0300944	-0.0981659	0.165225	down	up	4.8	0.004586	0.05344	bacterial-induced class III peroxidase	CV03047B2A02.f1	UNCLASSIFIED PROTEINS	response to oxidative stress		At2g41480
8082	0.936869	1.46527	1.69489	up	up	5	2e-06	0.000131	band 7 family protein	CV03_9.3175.C1.Contig3681	CELL RESCUE, DEFENSE AND VIRULENCE	Undetermined	KOG2620	At5g51570	eugene3.00170326
7142	1.52618	1.3411	0.98309	down	down	5	0.001396	0.023376	BARK STORAGE PROTEIN A PRECURSOR	CV03_9.2112.C2.Contig2568	STORAGE PROTEIN	Undetermined		At4g24350
5103	0.333913	0.22518	0.106273	down	down	5	0.00146	0.024163	basic helix-loop-helix (bHLH) family protein	CV03_9.7632.C1.Contig8032	UNCLASSIFIED PROTEINS	Undetermined		At1g69010
3649	1.13762	1.0422	0.662143	down	down	5	1e-06	5.7e-05	beta-1,3-glucanase	CV03_9.3080.C1.Contig3569	CLASSIFICATION NOT YET CLEAR-CUT	Undetermined		At2g05790	eugene3.00141056
8329	-0.931824	0.586486	0.905028	up	up	3.8	0	0	beta-amylase	CV03_9.1015.C1.Contig1330	METABOLISM	Undetermined		At4g17090	estExt_fgenesh4_pm.C_LG_VIII0731
13091	0.5834	0.244717	-0.102419	down	down	4.8	0.000235	0.006072	beta-amyrin synthase	CV03117A1F08.f1		Undetermined		At1g78955
7586	0.624108	0.43266	0.370555	down	down	5	0.000256	0.006514	beta-fructofuranosidase [Lotus corniculatus var. japonicus]	CV03_9.5109.C1.Contig5641	METABOLISM	Undetermined		At1g22650	eugene3.00410102
21360	-0.609722	-0.487498	-0.168206	up	up	4.2	0.000831	0.016043	beta-galactosidase [Glycine max]	CV03051A2D11.f1	METABOLISM	Undetermined	KOG0496	At2g32810
3376	0.511028	0.368637	0.219659	down	down	5	0.000642	0.013136	beta-glucosidase	CV03_9.1357.C1.Contig1730	UNCLASSIFIED PROTEINS	Undetermined	KOG0626	At3g18080
8876	-0.422962	-0.663239	-0.960637	down	down	3.4	7e-06	0.000373	beta-glucosidase	CV03123B1C11.f1	UNCLASSIFIED PROTEINS	Undetermined	KOG0626	At1g61810
1219	1.19046	0.681065	0.506591	down	down	5	1.1e-05	0.000562	beta-ketoacyl-CoA synthase	CV03040A1D02.f1	METABOLISM	biosynthesis		At2g26640	eugene3.00061802
14953	0.963165	0.501606	0.398645	down	down	5	1e-06	6.2e-05	beta-ketoacyl-CoA synthase	CV03031A1C01.f1	METABOLISM	biosynthesis		At2g26640
22887	0.0755254	-0.18567	-0.125485	down	up	5	0.000549	0.011639	bg55	CV03_9.3349.C1.Contig3869	UNCLASSIFIED PROTEINS	Undetermined	KOG0167	At4g36550	eugene3.00051349
19752	-0.0687217	0.245927	0.564483	up	up	4.8	8.2e-05	0.00265	blind	CV03045A1H08.f1	UNCLASSIFIED PROTEINS	Undetermined	KOG0048	At5g57620	gw1.28.744.1
9765	0.98208	0.623602	0.700928	down	up	5	0.000593	0.012294	BON1-associated protein (BAP1)	CV03068A2A12.f1	UNCLASSIFIED PROTEINS	biological process unknown		At2g45760
7038	0.30149	-0.0542986	-0.0486458	down	up	5	1e-06	6.6e-05	Branched-chain-amino-acid aminotransferase 3	CV03_9.4394.C1.Contig4927	METABOLISM	metabolism	KOG0975	At3g49680	gw1.VII.52.1
19293	-0.113395	0.107088	0.451925	up	up	4.8	4.9e-05	0.001776	BTB/POZ domain-containing protein	CV03_9.4615.C1.Contig5159	UNCLASSIFIED PROTEINS	Undetermined	KOG4441	At2g30600
3593	-1.11968	-0.390039	-0.169974	up	up	3.2	4e-06	0.000221	BURP domain-containing protein	CV03_9.5843.C1.Contig6339	CELL RESCUE, DEFENSE AND VIRULENCE	Undetermined		At5g25610
20040	-0.138843	0.223521	0.377337	up	up	4.6	3.3e-05	0.001306	bZIP transcription factor 3	CV03_9.7972.C1.Contig8353	TRANSCRIPTION	Undetermined		At2g35530	estExt_Genewise1_v1.C_LG_VII3388
10358	0.94574	0.576928	0.72878	down	up	5	0.002301	0.033474	C2 domain-containing protein	CV03_9.4449.C1.Contig4989	UNCLASSIFIED PROTEINS	biological process unknown		At5g23950
21391	0.694661	0.991593	1.01634	up	up	5	0.003675	0.045833	Ca2+/H+-exchanging protein	CV03061A1C07.f1	CELLULAR TRANSPORT, TRANSPORT FACILITATION AND TRANSPORT ROUTES	Undetermined	KOG1397	At3g51860
4992	0.776787	1.17038	1.15733	up	down	5	1.3e-05	0.000637	Ca2+-transporting ATPase-like	CV03_9.5463.C1.Contig5978	CELLULAR TRANSPORT, TRANSPORT FACILITATION AND TRANSPORT ROUTES	Undetermined	KOG0204	At5g57110	grail3.0023006701
7141	0.252479	1.22865	1.53001	up	up	5	0	0	CAAX amino terminal protease	CV03_9.1379.C4.Contig1757	UNCLASSIFIED PROTEINS	Undetermined		At2g20725	eugene3.01200073
24013	0.983876	0.215679	-0.419327	down	down	4.6	0	0	caffeic acid O-methyltransferase II	CV03_9.3963.C2.Contig4483	UNCLASSIFIED PROTEINS	Undetermined	KOG3178	At5g54160	eugene3.00021675
23079	-0.535048	-0.146822	0.221153	up	up	4.4	0	2e-06	calcineurin B	CV03_9.7578.C1.Contig7979	CELL RESCUE, DEFENSE AND VIRULENCE	Undetermined	KOG0034	At4g26570
625	1.59347	1.1711	1.07384	down	down	5	0.000415	0.0094	calcium-binding protein	CV03_9.146.C1.Contig223	UNCLASSIFIED PROTEINS	biological process unknown	KOG0027	At1g18210	eugene3.00020820
8921	0.679619	0.351764	-0.165123	down	down	5	0	2.1e-05	calcium-binding protein	CV03_9.9557.C1.Contig9777	UNCLASSIFIED PROTEINS	Undetermined	KOG0027	At3g07490	eugene3.00070174
5221	0.126617	-0.002956	-0.148149	down	down	4.8	0.002564	0.03595	calmodulin-binding family protein	CV03_9.10127.C1.Contig10273	UNCLASSIFIED PROTEINS	biological process unknown		At3g58480	estExt_Genewise1_v1.C_LG_VI2814
9440	0.0348643	0.153294	0.490495	up	up	5	1e-05	0.00052	calmodulin-binding protein	CV03132A2A02.f1	UNCLASSIFIED PROTEINS	Undetermined	KOG2397	At5g56360
12865	-0.190981	-0.269224	0.0748156	down	up	4.6	0.000387	0.008897	carbohydrate kinase-like	CV03042A1G10.f1	METABOLISM	Undetermined	KOG2854	At4g27600
16337	-0.187429	-0.23326	-0.510956	down	down	4.6	0.00077	0.015094	carboxyl-terminal proteinase [Gossypium hirsutum]	CV03_9.8397.C1.Contig8749	UNCLASSIFIED PROTEINS	Undetermined		At5g50150	gw1.XV.1627.1
17119	0.931972	0.728695	0.568657	down	down	5	2.2e-05	0.000947	carboxymethylenebutenolidase	CV03047B2G02.f1	UNCLASSIFIED PROTEINS	biological process unknown	KOG3043	At2g32520	estExt_Genewise1_v1.C_LG_XIV3377
18374	0.375765	1.01399	0.948975	up	down	5	4.2e-05	0.001588	carboxypeptidase I precursor	CV03115A1C12.f1	PROTEIN FATE (folding, modification, destination)	Undetermined	KOG1282	At4g12910
22640	-0.567339	-0.371704	-0.19004	up	up	4.4	0.00027	0.006793	carrier protein [Arabidopsis thaliana]	CV03_9.7973.C1.Contig8354	CELLULAR TRANSPORT, TRANSPORT FACILITATION AND TRANSPORT ROUTES	transport	KOG0752	At5g01500	fgenesh4_pm.C_LG_VI000346
20336	0.092752	-0.365748	-0.3372	down	up	4.6	6.4e-05	0.002198	Casbene synthase, chloroplast precursor	CV03_9.6645.C1.Contig7069	UNCLASSIFIED PROTEINS	metabolism		At3g14490
15795	0.324172	-0.0449281	-0.10756	down	down	5	0.000551	0.011682	Casbene synthase, chloroplast precursor	CV03132B1H08.f1	UNCLASSIFIED PROTEINS	Undetermined		At5g23960
23884	0.405297	1.04586	0.934304	up	down	5	5.1e-05	0.001838	casein kinase	Cassava.1433.C1.Contig1602	CELLULAR COMMUNICATION/SIGNAL TRANSDUCTION MECHANISM	Undetermined	T	At1g72710	estExt_fgenesh4_pm.C_LG_VI0411
3181	0.109637	0.610769	0.489403	up	down	5	6e-06	0.000334	cassava specific 1829	CV01004A2F09.f1		Undetermined
17934	0.870382	1.50433	1.57606	up	up	5	6.2e-05	0.002143	cassava specific 276	CV01001X1G03.f1		Undetermined
3140	-0.631981	-0.448743	-0.36325	up	up	4.4	0.001409	0.023566	cassava specific 937	CV01025B1H05.f1		Undetermined
5067	-1.08339	-0.374551	-0.383378	up	down	3.4	0.000269	0.006775	cation efflux family protein	CV03_9.7102.C1.Contig7513	UNCLASSIFIED PROTEINS	Undetermined	KOG1485	At2g39450	estExt_fgenesh4_pm.C_LG_X0839
12343	-0.447627	-0.223455	0.167464	up	up	4.2	0	1.8e-05	cation efflux family protein / metal tolerance	CV03043A2F06.f1	UNCLASSIFIED PROTEINS	Undetermined	KOG1484	At3g12100
14233	0.389944	0.429487	0.712289	up	up	5	7.8e-05	0.002535	cation exchanger, putative (CAX5)	CV03_9.3089.C1.Contig3580	UNCLASSIFIED PROTEINS	Undetermined	KOG1397	At1g55730	grail3.0023029601
17154	-0.0173104	0.358297	0.396143	up	up	4.8	1e-06	7.9e-05	CBS domain-containing protein	CV03060A1A02.f1	UNCLASSIFIED PROTEINS	biological process unknown		At4g36910	estExt_Genewise1_v1.C_LG_VII2903
16062	1.4362	0.965886	0.810863	down	down	5	0.000233	0.006071	CCR4-associated factor 1	CV03_9.5252.C1.Contig5782	TRANSCRIPTION	Undetermined	KOG0304	At3g44260	gw1.IX.346.1
14540	0.51555	0.759829	0.766379	up	up	5	0.001022	0.018648	CDC5 protein	CV03_9.6410.C1.Contig6867	UNCLASSIFIED PROTEINS	Undetermined	KOG0050	At1g09770
19252	0.563049	1.10583	1.22558	up	up	5	0	8e-06	cell division cycle protein 48	CV03053A2H10.f1	CELL CYCLE AND DNA PROCESSING	Undetermined	KOG0730	At3g53230
4167	1.19416	0.603196	0.0317112	down	down	5	0	0	cellulose synthase family protein	CV03135B2D07.f1	METABOLISM	Undetermined		At4g23990	eugene3.00031147
6066	0.571279	0.493467	0.256271	down	down	5	0.002145	0.031851	Cf-5 disease resistance protein-like	CV03_9.5383.C1.Contig5907	UNCLASSIFIED PROTEINS	signal transduction	KOG0619	At1g13910	gw1.VIII.766.1
18094	0.586443	0.443722	0.0687607	down	down	4.8	0.000414	0.0094	chalcone isomerase [Lotus corniculatus var. japonicus]	CV03_9.2260.C1.Contig2724	METABOLISM	Undetermined		At3g55120	estExt_Genewise1_v1.C_LG_X2396
19162	0.427639	0.350803	0.00198228	down	down	5	0.002339	0.033825	chalcone isomerase [Lycopersicon esculentum]	CV03_9.2288.C1.Contig2754	UNCLASSIFIED PROTEINS	Undetermined		At3g63170
23396	0.860768	0.486767	0.0958093	down	down	5	0	4e-06	Chalcone synthase 1	CV03_9.2177.C1.Contig2636	METABOLISM	Undetermined		At5g13930
23405	1.37057	1.0885	0.482752	down	down	5	0	0	CHALCONE SYNTHASE 2	CV03_9.1204.C1.Contig1556	METABOLISM	Undetermined		At5g13930		*
19695	0.75661	0.677406	0.273032	down	down	5	7.4e-05	0.00244	chalcone-flavanone isomerase	CV03_9.2006.C1.Contig2445	UNCLASSIFIED PROTEINS	Undetermined		At5g05270	estExt_fgenesh4_pm.C_LG_XIX0169
13436	0.199122	0.328536	0.524295	up	up	5	0.000487	0.01065	chaperone protein dnaJ-related	CV03_9.5995.C1.Contig6484	UNCLASSIFIED PROTEINS	Undetermined	KOG2813	At2g38000
7213	1.20771	1.66319	1.83167	up	up	5	7.6e-05	0.002488	chlorophyll a/b binding protein precursor	CV03_9.sd.5.C4.Contig10397		photosynthesis		At2g34430
24795	1.54786	1.5474	0.998735	down	down	5	1e-05	0.000508	chloroplast nucleoid DNA-binding protein	CV03_9.429.C1.Contig616	UNCLASSIFIED PROTEINS	Undetermined	KOG1339	At3g18490	gw1.119.1.1
4552	0.25889	0.059194	-0.0390646	down	down	5	5.3e-05	0.001894	chloroplast prephenate dehydratase	CV03091A1C07.f1	UNCLASSIFIED PROTEINS	metabolism	KOG2797	At1g11790
17575	1.72574	1.98214	2.04959	up	up	5	0.000932	0.01742	CHR19/ETL1	CV03_9.2196.C1.Contig2657	UNCLASSIFIED PROTEINS	Undetermined	KOG0389	At2g02090
20962	0.0122558	0.333184	0.40162	up	up	4.8	3.3e-05	0.001308	chromosome condensation (RCC1) family protein [Arabidopsis thaliana]	CV03_9.6756.C2.Contig7179	CELL CYCLE AND DNA PROCESSING	biological process unknown	KOG1426	At3g55580
18773	0.747929	0.465099	0.3234	down	down	5	0.000462	0.010205	cinnamate 4-hydroxylase	CV03_9.2431.C1.Contig2907	UNCLASSIFIED PROTEINS	Undetermined	KOG0156	At2g30490	estExt_fgenesh4_pg.C_LG_XIII0519
8697	-0.120088	0.035859	0.407807	up	up	4.6	6.2e-05	0.002143	cinnamoyl CoA reductase [Arabidopsis thaliana]	CV03_9.6275.C1.Contig6732	METABOLISM	Undetermined	KOG1502	At2g23910
16156	-0.0908721	-0.590732	-0.55878	down	up	5	0.000836	0.016097	ClpB	CV03080B1G04.f1	PROTEIN FATE (folding, modification, destination)	response to heat	KOG1051	At2g25140	eugene3.00150893
8691	0.757853	1.97671	1.89678	up	down	5	0	0	cold-induced group 3 LEA	CV03_9.166.C18.Contig273		Undetermined
9213	0.443715	0.63792	0.949891	up	up	5	0.000256	0.00652	cold-inducible CIC protein	CV03_9.3071.C2.Contig3559	CLASSIFICATION NOT YET CLEAR-CUT	Undetermined		At2g45180
748	0.367363	0.529701	0.603227	up	up	5	0.000622	0.012814	COP9 complex subunit 6	CV03056B1G06.f1	UNCLASSIFIED PROTEINS	Undetermined	KOG3050	At5g56280	eugene3.01400002
16096	0.480689	0.239615	0.190575	down	down	5	0.000163	0.004571	coronatine-induced protein 1	CV03060A2A02.f1	UNCLASSIFIED PROTEINS	Undetermined		At1g19670
24777	-0.324902	-0.821164	-1.14538	down	down	3.2	1.2e-05	0.000582	CPRD2	CV03_9.8969.C1.Contig9237	METABOLISM	Undetermined		At4g20820	gw1.140.324.1
9468	-0.353678	-0.822848	-0.922198	down	down	3.4	0.000218	0.005738	cyclase family protein	CV03_9.6717.C1.Contig7141	UNCLASSIFIED PROTEINS	biological process unknown		At4g35220
17622	0.113455	0.0872603	-0.105511	down	down	5	0.002968	0.039793	cyclin D3-1	CV03_9.sd.0.C1.Contig10388		Undetermined		At4g34160	grail3.0040026601
11346	-0.019038	-0.138092	-0.288617	down	down	4.8	0.000744	0.014778	cyclin-dependent kinase B1-2	CV03_9.6190.C1.Contig6656	CELL CYCLE AND DNA PROCESSING	Undetermined	KOG0594	At3g54180	estExt_Genewise1_v1.C_37120001
8683	0.645355	0.145281	0.0175948	down	down	5	0	0	Cys/Met metabolism pyridoxal-phosphate-dependent	CV03_9.3768.C1.Contig4284	UNCLASSIFIED PROTEINS	Undetermined	KOG0053	At1g64660
4349	0.661433	1.43081	1.55235	up	up	5	0	4e-06	cysteine proteinase inhibitor	CV03_9.506.C2.Contig720	UNCLASSIFIED PROTEINS	biological process unknown		At3g12490	eugene3.56660001
8642	0.430646	0.857614	0.870129	up	up	5	3e-06	0.000204	cysteine synthase	CV03_9.4836.C1.Contig5374	METABOLISM	Undetermined	KOG1252	At4g14880	grail3.1757000202
23417	-0.00625404	-0.141209	-0.564975	down	down	4.4	4e-06	0.00023	cytochrome P450	CV03_9.3294.C1.Contig3808	CELL RESCUE, DEFENSE AND VIRULENCE	Undetermined	KOG0157	At2g45970	fgenesh4_pg.C_LG_III001068
5748	-0.664985	0.331871	0.214891	up	down	4	0.000509	0.010982	cytochrome P450	CV03_9.4311.C1.Contig4842	METABOLISM	Undetermined	KOG0156	At3g26210
24024	0.200921	-0.0771473	-0.111173	down	down	4.8	1.4e-05	0.000686	cytochrome P450	CV03058A1B08.f1	METABOLISM	Undetermined	KOG0156	At3g26210
19251	0.350884	-0.684267	-0.927103	down	down	4.2	0	0	cytochrome P450	CV03_9.5094.C1.Contig5623	UNCLASSIFIED PROTEINS	response to jasmonic acid stimulus		At5g42650
20826	0.624138	0.251759	-0.121246	down	down	5	0	1e-06	cytochrome P450	CV03_9.4415.C1.Contig4948	UNCLASSIFIED PROTEINS	Undetermined	KOG0157	At2g27690
3994	0.464266	0.483898	0.707945	up	up	5	0.003454	0.044233	cytochrome P450	CV03_9.7329.C2.Contig7733	UNCLASSIFIED PROTEINS	Undetermined	KOG0156	At3g26300
10979	0.173875	-0.187536	-0.472576	down	down	4.6	0	0	cytochrome P450	CV03118A2F11.f1	CLASSIFICATION NOT YET CLEAR-CUT	Undetermined		At3g48320
6533	-0.286025	0.497013	0.607813	up	up	4.6	4e-06	0.000244	cytochrome P450	CV03_9.2725.C1.Contig3217	CLASSIFICATION NOT YET CLEAR-CUT	Undetermined	KOG0156	At2g45550
21463	0.0485758	-0.176006	-0.378467	down	down	4.2	0.001172	0.020752	cytochrome P450	CV03_9.8523.C1.Contig8860	METABOLISM	Undetermined	KOG0156	At3g26210
25160	-0.414706	0.115047	0.149333	up	up	4.6	0.000261	0.00661	cytochrome P450	CV03_9.2767.C1.Contig3258	METABOLISM	Undetermined	KOG0156	At3g26180
19205	0.111203	0.225627	0.620317	up	up	5	0.000195	0.00523	Cytochrome P450	CV03041B1F06.f1	METABOLISM	Undetermined	KOG0156	At1g13110
18385	0.00525909	0.890132	1.01834	up	up	4.4	9.7e-05	0.003012	Cytochrome P450 71D11	CV03_9.3196.C1.Contig3703	CLASSIFICATION NOT YET CLEAR-CUT	Undetermined	KOG0156	At5g25120	gw1.VII.2359.1
12000	-0.496539	0.234668	0.31153	up	up	4	0.000161	0.004519	Cytochrome P450 71D8	CV03_9.4310.C1.Contig4841	CLASSIFICATION NOT YET CLEAR-CUT	Undetermined		At3g48310
18195	0.509861	0.660444	1.11267	up	up	5	0	4.3e-05	Cytochrome P450 78A3	CV03_9.5924.C1.Contig6414	UNCLASSIFIED PROTEINS	Undetermined	KOG0156	At1g74110
23217	-0.723645	-0.428243	-0.46643	up	down	3.8	0.000627	0.012889	cytochrome P450 82C1	CV03_9.6425.C1.Contig6883	UNCLASSIFIED PROTEINS	Undetermined	KOG0156	At3g25180
16045	-0.191504	-0.145631	0.0798779	up	up	5	0.000185	0.005044	cytochrome P450 90A1	CV03_9.4211.C1.Contig4731	UNCLASSIFIED PROTEINS	Undetermined	KOG0157	At5g05690	estExt_Genewise1_v1.C_1550060
3109	-0.794373	-0.345491	0.245343	up	up	3.6	0	2.9e-05	cytochrome P450-dependent fatty acid hydroxylase	CV03135B2D11.f1	METABOLISM	Undetermined	KOG0157	At5g63450	eugene3.24250001
13156	0.509159	0.0178018	-0.00537706	down	down	5	0.000325	0.007883	Cytokinin dehydrogenase 3	CV03_9.8345.C1.Contig8704	UNCLASSIFIED PROTEINS	Undetermined	KOG1231	At5g56970
12424	0.138576	-0.260055	-0.486834	down	down	4.4	0.00067	0.013602	cytoplasmic protein of eukaryotic origin	CV03_9.4289.C1.Contig4812		Undetermined
6609	0.796476	0.339971	0.0732826	down	down	5	0	6e-06	cytosolic factor family protein / phosphoglyceride transfer family protein	CV03_9.7126.C1.Contig7537	UNCLASSIFIED PROTEINS	transport	KOG1471	At3g51670	fgenesh4_pm.C_LG_XVI000470
2215	0.192412	0.762946	0.709669	up	down	5	0	4e-06	DAM1 MADS-box transcription factor MADS11 close to short vegetative phase (way up in glucose starvation)	CV03_9.888.C1.Contig1184	TRANSCRIPTION	Undetermined	KOG0014	At4g24540	grail3.0003092401	*
12251	-0.095035	0.11223	0.34819	up	up	4.8	0.000963	0.017846	DAM2 Clone encodes only 3' end of transcript	CV03_9.631.C1.Contig873		Undetermined
12810	0.0030543	0.712773	0.830453	up	up	4.8	0	2.9e-05	DC1.2 homologue	CV03_9.2236.C1.Contig2698	CELL RESCUE, DEFENSE AND VIRULENCE	biological process unknown		At5g62360	estExt_Genewise1_v1.C_LG_XV2896
14412	1.34264	0.9741	0.691351	down	down	5	5e-06	0.000267	DD1A protein	CV03_9.2993.C1.Contig3478	UNCLASSIFIED PROTEINS	biological process unknown		At1g55360
24710	0.501622	-0.0449873	-0.499543	down	down	4	0	4.3e-05	defense-related protein	CV03111A1E09.f1	METABOLISM	defense response	KOG3179	At2g23970	eugene3.00180919
11774	0.917463	1.63433	1.71078	up	up	5	0	0	defensin protein 1	CV03_9.1678.C1.Contig2091	UNCLASSIFIED PROTEINS	Undetermined		At2g02100		*
23565	1.1897	0.47146	0.532432	down	up	5	0.000345	0.008216	dehydratiion responsive element binding protein 1	CV03_9.8336.C1.Contig8698		response to cold		At4g25480
9625	0.886691	1.3112	1.54357	up	up	5	0	1e-06	dehydration responsive element binding protein	CV03_9.1619.C1.Contig2015	UNCLASSIFIED PROTEINS	Undetermined		At1g46768	estExt_fgenesh4_pg.C_400321
23551	-0.319838	0.0162195	0.132199	up	up	4.8	2.5e-05	0.001034	dehydration-responsive protein-related	CV03_9.7475.C1.Contig7882	UNCLASSIFIED PROTEINS	biological process unknown		At4g00740
7062	-0.206539	0.556659	0.75693	up	up	4.4	1e-06	6.1e-05	dehydrodolichyl diphosphate synthase	CV03048A1A06.f1	METABOLISM	Undetermined	KOG1602	At5g58770
16078	0.311799	-0.0888296	-0.0464964	down	up	5	0.000419	0.009471	dehydroquinase shikimate dehydrogenase	CV03_9.4866.C1.Contig5407	UNCLASSIFIED PROTEINS	Undetermined	KOG0692	At3g06350
7733	0.343048	0.980986	1.02003	up	up	5	0	0	desaturase/cytochrome b5 protein	CV03_9.8405.C1.Contig8756	METABOLISM	Undetermined	KOG4232	At3g61580
7255	-0.599259	-0.386642	0.0508428	up	up	3.8	0	0	diacylglycerol acyltransferase	CV03113B1A02.f1	UNCLASSIFIED PROTEINS	Undetermined	KOG0380	At2g19450
19226	-0.0505144	0.13251	0.453627	up	up	4.6	5.4e-05	0.001904	dihydropyrimidinase	CV03046B2C08.f1	UNCLASSIFIED PROTEINS	Undetermined	KOG2584	At5g12200	estExt_Genewise1_v1.C_LG_IX3131
2398	0.742583	0.441712	0.181592	down	down	5	1e-06	4.4e-05	diphenol oxidase	CV03_9.6830.C1.Contig7250	METABOLISM	Undetermined	KOG1263	At5g09360	estExt_Genewise1_v1.C_LG_XIX2228
15043	0.64719	0.371807	0.318409	down	down	5	1.9e-05	0.000837	disease resistance protein RPS4	CV03_9.552.C2.Contig774	UNCLASSIFIED PROTEINS	defense response		At5g44870	fgenesh4_pg.C_scaffold_3564000001
403	0.349565	0.658317	0.690336	up	up	5	0.000762	0.014984	disease resistance protein-related	CV03_9.10004.C1.Contig10167	CELL RESCUE, DEFENSE AND VIRULENCE	defense response		At4g12010
7002	1.37543	2.07655	1.809	up	down	5	7.6e-05	0.002496	disease resistance-responsive protein-related	CV03025A1C01.f1	UNCLASSIFIED PROTEINS	defense response		At2g21100
22940	-0.0723572	-0.215844	-0.280178	down	down	5	0.000734	0.014673	D-isomer specific 2-hydroxyacid dehydrogenase	CV03_9.5507.C1.Contig6017	UNCLASSIFIED PROTEINS	metabolism	KOG0069	At1g79870	eugene3.00011297
10242	1.27075	0.9766	0.713796	down	down	5	0	0	DNA-binding protein	CV03_9.3911.C1.Contig4431	UNCLASSIFIED PROTEINS	Undetermined	KOG1513	At1g79350	grail3.0022001001
14374	0.488273	0.323745	0.222396	down	down	5	0.000463	0.010205	DNA-directed RNA polymerase	CV03_9.115.C1.Contig187	UNCLASSIFIED PROTEINS	Undetermined	KOG3438	At2g29540
23362	-0.00138522	0.566339	0.74046	up	up	5	0	7e-06	DnaJ protein	CV03_9.858.C1.Contig1146	UNCLASSIFIED PROTEINS	Undetermined	KOG0714	At1g56300
25254	-0.155345	0.832642	1.06344	up	up	4.4	0	7e-06	DnaJ protein homolog	CV03_9.5660.C1.Contig6165	CELL RESCUE, DEFENSE AND VIRULENCE	Undetermined	KOG0712	At2g17880
17615	0.56031	0.311683	0.360192	down	up	5	1e-05	0.000514	drought-inducible short chain alcohol dehydrogenase CPRD12	CV03037B2D07.f1	METABOLISM	metabolism	KOG0725	At3g51680
9850	1.08874	1.517	1.5701	up	up	5	0	2.1e-05	dTDP-glucose 4-6-dehydratase homolog D18	CV03_9.2954.C1.Contig3436	METABOLISM	Undetermined	KOG1429	At3g62830	eugene3.00140737
7096	0.573084	0.661754	0.895356	up	up	5	4e-06	0.000239	dual specificity protein phosphatase	CV03_9.3441.C1.Contig3958	UNCLASSIFIED PROTEINS	Undetermined	KOG1719	At2g35680	estExt_Genewise1_v1.C_290248
7901	-0.628919	0.0239281	0.206777	up	up	4	0	0	EARLY flowering 4 protein	CV03113B1B09.f1	UNCLASSIFIED PROTEINS	circadian rhythm		At2g40080
25246	-1.02974	-0.379364	-0.00571944	up	up	3.8	0	1.7e-05	EARLY flowering 4 protein (way up in glucose starvation)	CV03113B1B09.f1	UNCLASSIFIED PROTEINS	circadian rhythm		At2g40080
20229	0.526464	0.151141	0.289537	down	up	5	0.000254	0.006497	Em protein	CV03_9.66.C2.Contig99	UNCLASSIFIED PROTEINS	Undetermined		At2g40170	gw1.X.1681.1
17709	0.18548	-0.40935	-0.621305	down	down	4	0	0	EMBRYO DEFECTIVE 2742	CV03068A1H03.f1	METABOLISM	Undetermined	KOG2387	At3g12670	estExt_Genewise1_v1.C_LG_III0729
4986	0.716259	0.152557	0.249692	down	up	5	1e-06	4.9e-05	En/Spm-like transposon protein-like	CV03_9.4317.C1.Contig4849	UNCLASSIFIED PROTEINS	biological process unknown	KOG4155	At4g34380	gw1.IX.1982.1
18217	0.784714	0.662651	0.261491	down	down	5	1.8e-05	0.000826	endo-1,4-beta-glucanase	CV03060B2A03.f1	CLASSIFICATION NOT YET CLEAR-CUT	Undetermined		At4g11050
6548	0.946986	1.98811	1.82828	up	down	5	0	4e-06	enolase	CV03_9.1205.C2.Contig1558	METABOLISM	Undetermined	KOG2670	At2g36530
20714	-0.625686	0.250327	0.182992	up	down	4.4	0	3.3e-05	Enolase (2-phosphoglycerate dehydratase)	CV03_9.469.C1.Contig663	METABOLISM	Undetermined	KOG2670	At2g36530
20914	0.0139344	-0.394433	-0.469522	down	down	4.2	2e-05	0.000882	enoyl-CoA hydratase/isomerase	CV03_9.3966.C1.Contig4487	UNCLASSIFIED PROTEINS	metabolism		At1g06550
9124	0.879811	0.544274	0.40926	down	down	5	1.4e-05	0.000682	ENSANGP00000014183	CV03_9.2576.C1.Contig3054	PROTEIN WITH BINDING FUNCTION OR COFACTOR REQUIREMENT (structural or catalytic)	Undetermined		At1g09200
3811	1.45388	1.40474	0.900903	down	down	5	3e-05	0.001214	ENSANGP00000014183	CV03_9.175.C1.Contig282	PROTEIN WITH BINDING FUNCTION OR COFACTOR REQUIREMENT (structural or catalytic)	Undetermined		At1g09200	fgenesh4_kg.C_LG_XIV000011
21476	-0.0917682	0.0886294	0.17977	up	up	4.8	0.000569	0.011922	ER lumen protein retaining receptor	CV03_9.5282.C1.Contig5811	UNCLASSIFIED PROTEINS	Undetermined	KOG3106	At1g75760	eugene3.00020201
17369	-0.774446	-0.268684	0.0133766	up	up	3.6	0	0	ERD1/XPR1/SYG1 family protein	CV03_9.6105.C2.Contig6582	UNCLASSIFIED PROTEINS	biological process unknown	KOG1162	At1g14040
9779	0.543663	0.849054	1.11623	up	up	5	0	1.2e-05	ERD4 protein	CV03_9.1607.C1.Contig2003	UNCLASSIFIED PROTEINS	Undetermined	KOG1134	At1g30360	gw1.I.4474.1
18870	0.219905	0.222508	-0.0716719	up	down	4.6	0.003294	0.04287	EREBP-4 like protein	CV03104B2G02.f1		Undetermined
7801	0.254241	0.340526	0.648932	up	up	5	0.000338	0.008103	Ethylene insensitive protein 2	CV03118B1F07.f1	CELL CYCLE AND DNA PROCESSING	response to hormone stimulus	KOG1291	At5g03280	fgenesh4_pm.C_LG_XVI000331
19755	0.206597	-0.223731	-0.287141	down	down	5	0.000425	0.009572	ethylene response element binding protein (EREBP)	CV03045B2F06.f1	UNCLASSIFIED PROTEINS	Undetermined		At2g44840
10687	1.89952	1.55594	1.29866	down	down	5	0.000127	0.003797	ethylene response factor ERF3a	CV03_9.1790.C1.Contig2219	UNCLASSIFIED PROTEINS	Undetermined		At5g44210	estExt_Genewise1_v1.C_LG_VII0556
2557	0.77811	0.590856	0.0192837	down	down	4.8	0.00074	0.014746	ethylene-forming enzyme	CV03_9.155.C1.Contig240	UNCLASSIFIED PROTEINS	metabolism	KOG0143	At3g21420
14483	0.295836	0.17812	0.1172	down	down	5	0.000693	0.013988	ethylene-forming-enzyme-like dioxygenase	CV03_9.5486.C1.Contig5998	METABOLISM	Undetermined	KOG0143	At1g49390
10897	0.0388063	0.234987	0.42676	up	up	5	2.2e-05	0.000945	ethylene-responsive protein 1	CV03_9.7245.C1.Contig7649	METABOLISM	Undetermined	KOG1606	At5g01410	eugene3.00060871
3977	0.804817	0.277618	-0.0854851	down	down	5	2e-06	0.00014	ethylene-responsive transciptional coactivator-like	CV03077A2D11.f1	TRANSCRIPTION	Undetermined	KOG3398	At3g24500	grail3.0020003201
2785	1.47391	1.48604	1.79691	up	up	5	0.001265	0.021795	Eukaryotic initiation factor 4A-8	CV03_9.1367.C1.Contig1741	PROTEIN SYNTHESIS	Undetermined	KOG0327	At3g13920	grail3.0110000802
9709	0.544175	0.777443	0.975988	up	up	5	2.6e-05	0.00108	eukaryotic translation initiation factor 5	CV03048B2G02.f1	UNCLASSIFIED PROTEINS	Undetermined	KOG2767	At1g36730
19725	0.185359	0.380354	0.705177	up	up	5	2e-06	0.000123	Euphorbia specific117	CV03_9.1980.C1.Contig2417		Undetermined
8409	0.04627	0.13079	0.293722	up	up	5	0.00184	0.028786	Euphorbia specific122	CV03065X1D02.f1		Undetermined
22467	1.27456	0.910245	0.827498	down	down	5	0.000924	0.017367	Euphorbia specific126	CV03_9.5277.C1.Contig5806	UNCLASSIFIED PROTEINS	Undetermined		At1g78080	fgenesh4_pm.C_LG_II000437
24124	-0.257846	0.130227	0.337582	up	up	4.6	0.000978	0.018083	Euphorbia specific160	CV03_9.6902.C1.Contig7320	METABOLISM	Undetermined		At2g31955
14669	-0.405169	-0.292632	0.0913544	up	up	4.6	0	2.5e-05	Euphorbia specific193	CV03_9.5258.C1.Contig5788	UNCLASSIFIED PROTEINS	Undetermined	KOG0823	At1g19310	eugene3.00021229
17606	-0.216923	0.130937	0.165699	up	up	4.8	7.5e-05	0.002466	Euphorbia specific20	CV03_9.3431.C1.Contig3949		Undetermined
12102	-0.893206	-0.643242	-0.4318	up	up	3	7e-05	0.002363	Euphorbia specific206	CV03_9.5867.C1.Contig6363	UNCLASSIFIED PROTEINS	Undetermined	KOG0804	At2g42160
14255	-0.753348	-0.762827	-0.469633	down	up	3.4	0.000159	0.004483	Euphorbia specific206	CV03_9.5867.C1.Contig6363	UNCLASSIFIED PROTEINS	Undetermined	KOG0804	At2g42160
20199	0.201499	0.197826	0.483277	down	up	5	0.001105	0.019795	Euphorbia specific211	CV03_9.494.C1.Contig696		Undetermined
5989	0.0728855	1.38575	1.22555	up	down	4.8	0	2e-06	Euphorbia specific214	CV03_9.4652.C1.Contig5197		Undetermined
21278	0.517195	0.105921	-0.202566	down	down	4.8	0	4e-06	Euphorbia specific41	CV03_9.2002.C1.Contig2441		Undetermined			LG_II: 3017737-3018155
3316	0.446466	0.884416	0.860601	up	down	5	3.9e-05	0.001511	Euphorbia specific68	CV03031B2C08.f1		Undetermined			estExt_fgenesh4_pg.C_LG_I1758
10766	0.566052	0.25788	0.0935608	down	down	5	0	0	Euphorbia specific99	CV03048A1F09.f1		Undetermined
5227	0.687526	0.506683	-0.273848	down	down	4.8	0	0	expansin	CV03_9.9468.C1.Contig9698	BIOGENESIS OF CELLULAR COMPONENTS	unidimensional cell growth		At2g39700	estExt_fgenesh4_pg.C_LG_VIII0467
14992	0.0602609	-0.0761258	-0.199089	down	down	5	0.000441	0.009816	expansin	CV03_9.5012.C1.Contig5544	BIOGENESIS OF CELLULAR COMPONENTS	unidimensional cell growth		At2g40610	estExt_fgenesh4_pm.C_LG_XIII0455
2241	0.915607	0.48126	0.262102	down	down	5	0	0	expansin 1	CV03024A2F06.f1	CLASSIFICATION NOT YET CLEAR-CUT	unidimensional cell growth		At3g55500
10968	0.792102	1.12679	0.555187	up	down	5	0.003878	0.047578	expansin 3	CV03_9.7257.C1.Contig7661	BIOGENESIS OF CELLULAR COMPONENTS	unidimensional cell growth		At3g29030
3646	-0.374791	-0.411629	-0.841801	down	down	3.4	9.4e-05	0.002922	expressed protein [Arabidopsis thaliana]	CV03_9.8233.C1.Contig8602	UNCLASSIFIED PROTEINS	biological process unknown	KOG2933	At4g15830
11295	0.589769	0.127893	-0.116274	down	down	5	0	0	expressed protein [Arabidopsis thaliana]	CV03_9.4178.C1.Contig4700	UNCLASSIFIED PROTEINS	biological process unknown	KOG1019	At3g21430
14379	0.440095	0.329153	0.113093	down	down	5	0.004107	0.049691	expressed protein [Arabidopsis thaliana]	CV03_9.1278.C1.Contig1644	UNCLASSIFIED PROTEINS	biological process unknown		At3g05980
1312	0.257795	0.095663	-0.0639157	down	down	5	0.000857	0.016404	expressed protein [Arabidopsis thaliana]	CV03_9.7051.C1.Contig7464	UNCLASSIFIED PROTEINS	biological process unknown		At4g17940	estExt_fgenesh4_pg.C_290220
21814	1.2111	0.925373	0.810523	down	down	5	0.001491	0.024577	expressed protein [Arabidopsis thaliana]	CV03_9.1250.C1.Contig1613	UNCLASSIFIED PROTEINS	biological process unknown		At3g57450	grail3.0001094601
17071	0.785332	0.54262	0.561014	down	up	5	7.3e-05	0.002434	expressed protein [Arabidopsis thaliana]	CV03_9.2439.C1.Contig2915	UNCLASSIFIED PROTEINS	biological process unknown		At5g26230
24543	0.6064	0.972786	1.10947	up	up	5	0.000468	0.010288	expressed protein [Arabidopsis thaliana]	CV03_9.3167.C1.Contig3673	UNCLASSIFIED PROTEINS	biological process unknown	KOG2953	At3g56680	eugene3.00160262
8110	0.289652	0.763734	0.908052	up	up	5	0	0	expressed protein [Arabidopsis thaliana]	CV03_9.4723.C1.Contig5269	UNCLASSIFIED PROTEINS	biological process unknown		At5g42900	estExt_fgenesh4_pg.C_LG_II1139
695	0.32483	0.602072	0.764263	up	up	5	9e-06	0.000499	expressed protein [Arabidopsis thaliana]	CV03_9.4160.C1.Contig4680	UNCLASSIFIED PROTEINS	biological process unknown		At5g42900
1160	0.129593	0.79906	0.98791	up	up	5	0	0	expressed protein [Arabidopsis thaliana]	CV03_9.393.C1.Contig560	UNCLASSIFIED PROTEINS	biological process unknown		At3g12320
12064	-0.187038	0.033406	0.236279	up	up	4.6	0.00014	0.004056	expressed protein [Arabidopsis thaliana]	CV03_9.6739.C1.Contig7162	UNCLASSIFIED PROTEINS	biological process unknown	KOG2458	At1g07220
19925	0.0780965	0.0513983	0.35062	down	up	4.8	0.00155	0.025335	expressed protein [Arabidopsis thaliana]	CV03_9.6533.C1.Contig6978	UNCLASSIFIED PROTEINS	biological process unknown		At1g42430	gw1.V.2046.1
8723	0.888014	0.546524	0.318637	down	down	5	0	1e-06	expressed protein [Arabidopsis thaliana]	CV03073A2B01.f1	UNCLASSIFIED PROTEINS	Undetermined	KOG1901	At3g13460
7857	-0.541605	0.0291661	-0.18459	up	down	4.4	0.000228	0.00598	expressed protein [Arabidopsis thaliana]	CV03_9.9118.C1.Contig9373	UNCLASSIFIED PROTEINS	Undetermined		At3g03770
22478	0.0481324	0.292761	0.425399	up	up	5	5e-06	0.0003	expressed protein [Arabidopsis thaliana]	CV03_9.3794.C1.Contig4316	UNCLASSIFIED PROTEINS	Undetermined		At1g10740	gw1.X.5268.1
13349	-0.00314478	0.0693381	0.375897	up	up	4.8	1.9e-05	0.00084	expressed protein [Arabidopsis thaliana]	CV03024A2F03.f1	UNCLASSIFIED PROTEINS	Undetermined		At3g27180
22859	0.771089	1.52123	2.081	up	up	5	0	0	expressed protein [Arabidopsis thaliana]	CV03_9.1694.C1.Contig2109	CLASSIFICATION NOT YET CLEAR-CUT	biological process unknown		At4g27450	fgenesh4_pm.C_LG_IV000203
24460	1.14844	0.947196	0.677177	down	down	5	3.1e-05	0.001226	expressed protein [Arabidopsis thaliana]	CV03025B1H04.f1	UNCLASSIFIED PROTEINS	biological process unknown		At1g55360
16493	1.05293	0.504711	0.235348	down	down	5	0	1.9e-05	expressed protein [Arabidopsis thaliana]	CV03_9.1179.C1.Contig1528	UNCLASSIFIED PROTEINS	biological process unknown		At5g13220	estExt_Genewise1_v1.C_LG_III2193
16534	0.39907	0.204535	0.122493	down	down	5	0.000766	0.015033	expressed protein [Arabidopsis thaliana]	CV03_9.2558.C1.Contig3036	UNCLASSIFIED PROTEINS	biological process unknown	KOG4614	At1g08220
23374	1.04978	1.14245	1.4109	up	up	5	0.000208	0.005513	expressed protein [Arabidopsis thaliana]	CV03_9.1440.C1.Contig1820	UNCLASSIFIED PROTEINS	biological process unknown		At1g24600
13345	0.0815176	0.283225	0.594666	up	up	4.8	3e-06	0.000169	expressed protein [Arabidopsis thaliana]	CV03_9.1870.C1.Contig2305	UNCLASSIFIED PROTEINS	biological process unknown		At3g18350
7515	0.264502	0.74044	0.955108	up	up	5	0	0	expressed protein [Arabidopsis thaliana]	CV03_9.82.C1.Contig122		biological process unknown		At4g33625	eugene3.00070307
25185	-0.561566	-0.050905	-0.00481139	up	up	4.4	0.000133	0.003922	expressed protein [Oryza sativa (japonica cultivar-group)]	CV03_9.8853.C1.Contig9143	UNCLASSIFIED PROTEINS	Undetermined		At1g69330	estExt_Genewise1_v1.C_LG_XII0292
15595	-0.293173	0.26983	0.710946	up	up	4.6	3e-06	0.000179	extracellular dermal glycoprotein	CV03_9.3311.C1.Contig3827	UNCLASSIFIED PROTEINS	biological process unknown	KOG1339	At1g03220
9137	-0.256795	-0.212184	0.0329839	up	up	4.8	0.003874	0.047578	F21D18.16 [Arabidopsis thaliana]	CV03034B2B09.f1	UNCLASSIFIED PROTEINS	biological process unknown	KOG0376	At1g48120
15758	-0.170203	-0.576531	-0.66886	down	down	3.8	0.000132	0.003901	F21J9.9 [Arabidopsis thaliana]	CV03123A1E07.f1	UNCLASSIFIED PROTEINS	biological process unknown		At3g26040
15055	0.000901696	-0.348061	-0.130718	down	up	5	0.0008	0.01555	F21J9.9 [Arabidopsis thaliana]	CV03_9.6669.C1.Contig7095	UNCLASSIFIED PROTEINS	biological process unknown		At3g26040
14680	-0.0215758	-0.0246195	0.145465	down	up	5	0.003505	0.044547	F23N19.8 [Arabidopsis thaliana]	CV03116B2E12.f1	UNCLASSIFIED PROTEINS	biological process unknown	KOG4197	At1g62590
7738	-0.290314	-0.00038325	0.131951	up	up	4.4	0.000176	0.004859	FAD linked oxidase	CV03097A1E08.f1	UNCLASSIFIED PROTEINS	Undetermined	KOG1231	At5g06580
9822	-0.613668	0.227275	0.502376	up	up	4.2	0	0	fagopyritol synthase 2	CV03087B2E08.f1	METABOLISM	Undetermined	KOG1950	At1g56600	estExt_fgenesh4_pm.C_LG_XIII0025
24028	-0.0619931	0.0594513	0.387048	up	up	4.8	0.001738	0.027675	fatty acid desaturase/cytochrome b5 fusion protein	CV03_9.4124.C1.Contig4647	METABOLISM	biological process unknown	KOG4232	At2g46210	grail3.0039012501
22434	0.0112553	0.17308	0.387652	up	up	4.8	0.000189	0.005127	F-box family protein	CV03_9.3814.C1.Contig4336	UNCLASSIFIED PROTEINS	biological process unknown	KOG1947	At3g48880
22029	0.518755	0.711835	0.702803	up	down	5	0.000921	0.017338	F-box family protein	CV03099B1B09.f1	UNCLASSIFIED PROTEINS	Undetermined	KOG1072	At1g31350
8850	-0.768294	-0.109739	0.392543	up	up	3.8	0	0	F-box family protein (FKF1) / adagio 3 (ADO3) (way up in glucose starvation just like FLF4)	CV03116A1B06.f1	UNCLASSIFIED PROTEINS	circadian rhythm		At1g68050
9626	-0.00635761	0.560896	0.821208	up	up	5	0	0	F-box family protein / SKP1 interacting partner 3-related	CV03_9.1748.C1.Contig2170	UNCLASSIFIED PROTEINS	Undetermined		At1g12710	gw1.XII.1458.1
14148	-0.493568	0.713776	0.561229	up	down	4.2	0	0	F-box protein ORE9 (MAX2)	CV03_9.5354.C1.Contig5878	UNCLASSIFIED PROTEINS	aging		At2g42620	fgenesh4_pg.C_LG_XIV000834
20190	1.38314	1.02925	1.08325	down	up	5	0.000555	0.0117	ferredoxin [2Fe-2S] fd1 precursor	CV03_9.847.C1.Contig1133	UNCLASSIFIED PROTEINS	Undetermined		At2g27510
7034	1.37323	0.954582	0.347265	down	down	5	0	0	flavanone 3-hydroxylase	CV03_9.3279.C1.Contig3793	METABOLISM	Undetermined	KOG0143	At3g51240	estExt_fgenesh4_pm.C_570040
24503	1.42315	1.24769	1.05088	down	down	5	3.7e-05	0.001431	flavonoid 3'-hydroxylase	CV03_9.4754.C1.Contig5296	METABOLISM	Undetermined	KOG0156	At5g07990	estExt_fgenesh4_pg.C_LG_XIII0337
13587	0.247129	0.0672109	-0.21244	down	down	4.8	0.001234	0.021495	flavonol sulfotransferase	CV03_9.7288.C1.Contig7691	UNCLASSIFIED PROTEINS	biological process unknown	KOG1584	At1g18590	eugene3.00120122
1238	0.743739	0.115302	0.0693918	down	down	5	0	0	Flavonol sulfotransferase-like	CV03_9.5033.C1.Contig5565	UNCLASSIFIED PROTEINS	biological process unknown	KOG1584	At1g74100
21023	0.0257927	-0.431665	-0.561536	down	down	4.4	3e-06	0.000203	Flavonol sulfotransferase-like	CV03_9.1161.C2.Contig1508	UNCLASSIFIED PROTEINS	biological process unknown	KOG1584	At1g74090
1341	1.2101	2.28714	2.08965	up	down	5	0	0	FRO1 (FROSTBITE1)	CV03_9.490.C1.Contig692	UNCLASSIFIED PROTEINS	Undetermined	KOG3389	At5g67590	estExt_fgenesh4_pg.C_LG_VII1270
13458	0.27284	0.568645	0.746789	up	up	5	0	7e-06	fructokinase	CV03_9.5535.C1.Contig6048	METABOLISM	Undetermined	KOG2855	At5g51830	estExt_Genewise1_v1.C_640357
14935	0.834522	0.811299	0.521949	down	down	5	0.000267	0.006725	fructokinase-like	CV03_9.859.C2.Contig1148	METABOLISM	Undetermined	KOG2855	At3g59480	estExt_Genewise1_v1.C_640357
13191	2.10478	2.05279	2.35508	down	up	5	0.001499	0.024689	fructose-bisphosphate aldolase	CV03_9.2932.C1.Contig3414	METABOLISM	Undetermined	KOG1557	At5g03690	estExt_fgenesh4_pm.C_1210019
19133	0.505971	1.13552	1.42316	up	up	5	1e-06	7.7e-05	GAST-like gene product	CV03_9.835.C2.Contig1119	INTERACTION WITH THE ENVIRONMENT (Systemic)	Undetermined		At1g75750	estExt_Genewise1_v1.C_LG_V1745
16752	0.101769	-0.351297	-0.448238	down	down	4	0.000276	0.006901	G-box binding protein PG1	CV03104B1E01.f1	UNCLASSIFIED PROTEINS	Undetermined		At1g32640
2292	0.13049	0.242841	-0.258934	up	down	4.6	5.1e-05	0.001835	GDSL-motif lipase/acylhydrolase	CV03_9.3744.C1.Contig4261	UNCLASSIFIED PROTEINS	Undetermined		At3g04290	eugene3.00190247
10709	0.678565	0.780743	0.296879	up	down	5	0.001711	0.02735	GDSL-motif lipase/hydrolase	CV03_9.2642.C1.Contig3126	CLASSIFICATION NOT YET CLEAR-CUT	Undetermined		At2g04570	eugene3.00141074
5431	1.03299	0.911531	0.196571	down	down	5	0	3e-06	GDSL-motif lipase/hydrolase	CV03_9.1513.C1.Contig1897	UNCLASSIFIED PROTEINS	Undetermined		At5g33370	estExt_Genewise1_v1.C_LG_XIX0686
13729	0.446018	0.417771	-0.083231	down	down	4.8	0.000168	0.004676	GDSL-motif lipase/hydrolase-like	CV03132A2G06.f1	UNCLASSIFIED PROTEINS	Undetermined		At5g45950	estExt_fgenesh4_pg.C_LG_IV0450
2436	0.236253	-0.110576	-0.360258	down	down	4.4	1e-06	7.2e-05	GHMYB10	CV03_9.8105.C1.Contig8481	TRANSCRIPTION	response to jasmonic acid stimulus	KOG0048	At4g38620	estExt_Genewise1_v1.C_LG_VI0902
15583	0.779375	0.228698	0.252933	down	up	5	1.9e-05	0.000843	gibberellin 2-oxidase 1	CV03_9.3190.C1.Contig3697	UNCLASSIFIED PROTEINS	Undetermined	KOG0143	At1g78440	eugene3.00012757
22162	-0.339222	-0.178287	-0.0770986	up	up	4.8	0.000928	0.017367	gibberellin 2-oxidase 1	CV03_9.3472.C1.Contig3987	UNCLASSIFIED PROTEINS	Undetermined	KOG0143	At1g50960	gw1.XI.1843.1
11739	1.0433	0.59512	0.112979	down	down	5	0	0	Gip1-like	CV03_9.1384.C1.Contig1762	UNCLASSIFIED PROTEINS	gibberellic acid mediated signaling		At1g74670	estExt_fgenesh4_pm.C_LG_II1069
13983	0.485176	0.41097	0.00897628	down	down	4.8	0.000182	0.004992	Glucan 1,3-beta-glucosidase precursor	CV03_9.4654.C1.Contig5199		Undetermined			gw1.VII.2.1
16340	-0.222273	-0.663295	-0.854458	down	down	3.8	0	7e-06	glucose acyltransferase	CV03_9.9879.C1.Contig10054	UNCLASSIFIED PROTEINS	Undetermined	KOG1282	At1g33540
21389	-0.25665	-0.00897212	0.0155528	up	up	4.6	0.00266	0.037006	glucose-6-phosphate/phosphate translocator-related	CV03_9.3690.C1.Contig4200	UNCLASSIFIED PROTEINS	Undetermined	KOG1441	At1g21870
9698	1.41666	1.19668	1.08587	down	down	5	0.000195	0.00523	glucose-6-phosphate/phosphate-translocator (GPT)	CV03044B2B12.f1	CELLULAR TRANSPORT, TRANSPORT FACILITATION AND TRANSPORT ROUTES	Undetermined	KOG1441	At1g61800	gw1.XV.1560.1
23189	-0.273658	-0.328094	-0.666952	down	down	4.2	0.00483	0.055593	glucosyltransferase	CV03_9.10051.C1.Contig10209	METABOLISM	biological process unknown		At4g31590
14651	0.3291	0.603001	0.819051	up	up	5	9e-06	0.000459	glucosyltransferase	CV03107A2C05.f1	METABOLISM	metabolism	KOG1192	At2g16890
12443	0.293617	0.459002	-0.210473	up	down	4.6	1.3e-05	0.000653	glucosyltransferase-like	CV03_9.2345.C1.Contig2809	METABOLISM	biological process unknown		At5g22740
20840	0.715027	0.236139	0.207841	down	down	5	0	0	glutamate decarboxylase isozyme 3	CV03_9.2851.C1.Contig3340	UNCLASSIFIED PROTEINS	Undetermined	KOG1383	At5g17330	eugene3.00120058
24742	0.299685	1.11861	0.989122	up	down	4.8	0.000165	0.004612	glutathione S-transferase	CV03_9.327.C4.Contig480	UNCLASSIFIED PROTEINS	Undetermined	KOG0406	At3g09270	grail3.0036009801	*
6128	-0.0385622	0.618099	0.530618	up	down	4.8	0.000499	0.010837	glutathione S-transferase	CV03_9.sd.16.C2.Contig10412		Undetermined		At2g29420		*
13892	1.36727	1.65131	1.74071	up	up	5	0.000637	0.013033	glutathione S-transferase	CV03_9.sd.9.C1.Contig10402		Undetermined		At1g02930	grail3.0104000601
7795	-0.605653	-0.485378	-0.16649	up	up	3.6	0.000272	0.006811	glutathione transporter	CV03115B1H04.f1	CELLULAR TRANSPORT, TRANSPORT FACILITATION AND TRANSPORT ROUTES	Undetermined	KOG2262	At5g55930
2771	1.44878	2.31627	2.04676	up	down	5	4.1e-05	0.00156	Glyceraldehyde 3-phosphate dehydrogenase	CV03_9.1760.C1.Contig2183	METABOLISM	Undetermined	KOG0657	At1g13440	estExt_Genewise1_v1.C_LG_XII1463
20393	0.362792	0.0374204	0.0236043	down	down	5	0.000138	0.004027	glycine hydroxymethyltransferase	CV03_9.7797.C1.Contig8182	CLASSIFICATION NOT YET CLEAR-CUT	biological process unknown		At4g29260
1208	0.652405	1.08232	1.3772	up	up	5	0	5e-06	glycine-rich protein	CV03035B1G01.f1	CLASSIFICATION NOT YET CLEAR-CUT	biological process unknown		At4g21620	eugene3.00040233
12398	-0.0658235	0.888227	0.811236	up	down	4.8	0	2.5e-05	glycosyl hydrolase	CV03_9.6486.C1.Contig6938	METABOLISM	Undetermined	KOG0626	At1g02850
11769	-0.390348	0.102105	0.182995	up	up	4.4	2.6e-05	0.001081	glycosyl hydrolase family 1 protein	CV03030A1A11.f1	METABOLISM	Undetermined	KOG0626	At1g02850
14996	0.364447	0.305491	-0.152847	down	down	5	1.7e-05	0.000772	glycosyl transferase	CV03_9.3224.C1.Contig3736	CLASSIFICATION NOT YET CLEAR-CUT	Undetermined		At1g13250
15005	-0.160009	-0.316735	-0.594157	down	down	5	0.000136	0.003965	glycosyl transferase family 8 protein	CV03049B2G03.f1	CLASSIFICATION NOT YET CLEAR-CUT	Undetermined		At1g70090	gw1.VIII.37.1
12928	0.547394	0.103379	0.25914	down	up	5	0.000362	0.008513	GTP-binding protein	CV03060A2C08.f1	UNCLASSIFIED PROTEINS	Undetermined	KOG0082	At2g23460	fgenesh4_pg.C_LG_VII000976
17372	-0.735567	-0.535836	-0.347514	up	up	3.8	1.1e-05	0.000579	gypsy/Ty3 element polyprotein	CV03_9.10139.C1.Contig10286		Undetermined			LG_II: 24231976-24232801
10615	0.609275	0.855074	0.971405	up	up	5	0.000154	0.004395	H+-pyrophosphatase	Cassava.513.C1.Contig650	UNCLASSIFIED PROTEINS	Undetermined		At1g15690	estExt_fgenesh4_pg.C_1330100
4924	1.35648	1.3161	1.00567	down	down	5	3.7e-05	0.00143	harpin-induced protein-related / HIN1-related	CV03_9.3070.C1.Contig3557	UNCLASSIFIED PROTEINS	biological process unknown		At2g27080
16719	0.253038	-0.00195237	-0.0940273	down	down	4.8	0.000534	0.011401	heat shock transcription factor-like	CV03_9.7753.C1.Contig8147	TRANSCRIPTION	Undetermined	KOG0627	At5g62020
10794	0.074445	0.0212486	-0.138737	down	down	5	0.000195	0.00523	heavy-metal-associated domain-containing protein	CV03_9.6087.C1.Contig6564	UNCLASSIFIED PROTEINS	Undetermined	KOG1603	At2g37390	grail3.0013006001
3622	0.610147	1.12501	0.61221	up	down	5	3.9e-05	0.0015	helix-loop-helix-like protein	CV03_9.9544.C1.Contig9764	UNCLASSIFIED PROTEINS	Undetermined		At1g72210	gw1.29.118.1
20338	0.354875	0.404407	0.83816	up	up	5	1.1e-05	0.000562	hexose transporter	CV03063A2H03.f1	CELLULAR TRANSPORT, TRANSPORT FACILITATION AND TRANSPORT ROUTES	transport	KOG0254	At5g26340	estExt_fgenesh4_pm.C_LG_VI0510
24997	-0.00597083	-0.360183	-0.752662	down	down	4	0.000128	0.003812	high mobility group protein HMGI/Y-1	CV03_9.2724.C1.Contig3216	UNCLASSIFIED PROTEINS	Undetermined		At1g14900	estExt_fgenesh4_pg.C_LG_IV0693
7740	1.37921	1.05207	0.870512	down	down	5	0.000705	0.014202	histone H2A	CV03_9.2799.C1.Contig3290	BIOGENESIS OF CELLULAR COMPONENTS	Undetermined	KOG1756	At5g02560	estExt_Genewise1_v1.C_LG_VI0741
474	0.798325	0.528763	0.134511	down	down	4.8	0.000162	0.004552	Histone H2A	CV03002X1E04.f1	CELL CYCLE AND DNA PROCESSING	Undetermined	KOG1756	At1g08880
15460	1.44108	1.13267	1.10156	down	down	5	9.1e-05	0.002882	histone H2A	CV03_9.2080.C1.Contig2528	TRANSCRIPTION	Undetermined	KOG1756	At5g54640	estExt_fgenesh4_pm.C_LG_IV0058
14475	1.22703	1.08049	0.8928	down	down	5	0.000876	0.016694	histone H2A	CV03_9.sd.7.C1.Contig10400		Undetermined		At5g02560	gw1.133.51.1
20046	-0.162966	1.00123	1.68231	up	up	4.6	0	0	histone H2B	CV03_9.86.C6.Contig133	CELL CYCLE AND DNA PROCESSING	Undetermined	KOG1744	At1g07790	eugene3.00002335
19139	0.743895	0.806627	0.279496	up	down	5	0.000785	0.015309	Histone H3	CV03_9.628.C1.Contig870	PROTEIN WITH BINDING FUNCTION OR COFACTOR REQUIREMENT (structural or catalytic)	Undetermined		At1g09200	grail3.0161002801
21785	1.04132	0.687107	0.351967	down	down	5	4.4e-05	0.001626	histone H3	CV03_9.sd.14.C1.Contig10408		Undetermined		At1g09200	estExt_Genewise1_v1.C_6630004
4848	1.00779	0.824405	0.604843	down	down	5	5.8e-05	0.002026	histone H4	CV02027A2H09.f1		Undetermined		At1g07660
17895	-0.533345	-0.750884	-1.08351	down	down	3	0.00127	0.021854	homeodomain protein HOX3	CV03128A1D01.f1	UNCLASSIFIED PROTEINS	Undetermined		At1g73360	estExt_fgenesh4_pm.C_LG_XII0033
7266	0.574835	0.233849	-0.0121586	down	down	4.8	0.001292	0.022039	hydrolase, alpha/beta fold family protein	CV03115A1D02.f1	UNCLASSIFIED PROTEINS	Undetermined	KOG4178	At5g53050	fgenesh4_pm.C_LG_XV000046
15576	-0.136475	-0.611276	-0.553632	down	up	4.6	6.2e-05	0.002145	hydrolase, alpha/beta fold family protein	CV03_9.5379.C1.Contig5903	UNCLASSIFIED PROTEINS	Undetermined	KOG1454	At4g33180
8229	-0.321324	0.142957	0.54788	up	up	4.6	0	0	hydroxyproline-rich glycoprotein	CV03_9.3958.C1.Contig4477	UNCLASSIFIED PROTEINS	biological process unknown		At5g52430
21481	0.037301	0.284415	0.528036	up	up	5	0	1.7e-05	hydroxyproline-rich glycoprotein	CV03_9.3255.C1.Contig3768	UNCLASSIFIED PROTEINS	Undetermined	KOG4265	At3g09770
15999	0.256605	0.429676	0.66617	up	up	5	5e-06	0.000283	hydroxyproline-rich glycoprotein family protein	CV03_9.2504.C1.Contig2972	UNCLASSIFIED PROTEINS	biological process unknown	KOG2220	At1g15130
23912	-0.43213	-0.121285	-0.0356987	up	up	4.4	0.000162	0.004545	hypersensitive-induced response protein	CV03_9.1616.C1.Contig2012	CELL RESCUE, DEFENSE AND VIRULENCE	Undetermined	KOG2620	At5g62740
6820	0.881541	1.33694	1.72191	up	up	5	0	0	hypothetical protein	CV03_9.9751.C1.Contig9940	UNCLASSIFIED PROTEINS	transport	KOG1471	At4g09160	gw1.XIX.1965.1
6976	-0.397834	0.433768	0.00221267	up	down	4.2	0.000543	0.011567	hypothetical protein - Arabidopsis thaliana	CV03_9.1246.C1.Contig1609	CLASSIFICATION NOT YET CLEAR-CUT	Undetermined		At4g17600	eugene3.01180096
1737	0.8689	0.58349	0.527726	down	down	5	3e-05	0.001204	hypothetical protein [Arabidopsis thaliana]	CV03_9.3340.C1.Contig3858	UNCLASSIFIED PROTEINS	biological process unknown		At4g26950
9300	0.404428	0.133602	0.166456	down	up	5	0.000555	0.0117	hypothetical protein [Arabidopsis thaliana]	CV03089B2B04.f1	UNCLASSIFIED PROTEINS	biological process unknown		At3g48770
16209	-0.365406	0.0610315	0.127635	up	up	4.4	6e-06	0.000316	hypothetical protein [Arabidopsis thaliana]	CV03_9.4470.C1.Contig5012	UNCLASSIFIED PROTEINS	biological process unknown		At1g13480
18269	0.721124	0.404286	0.342209	down	down	5	0.000593	0.012296	hypothetical protein [Arabidopsis thaliana]	CV03_9.8146.C1.Contig8520	UNCLASSIFIED PROTEINS	Undetermined		At4g16120	estExt_fgenesh4_pg.C_LG_X0013
14504	-0.527344	-0.221451	-0.18904	up	up	4.2	0.000139	0.004044	hypothetical protein [Arabidopsis thaliana]	CV03_9.5940.C1.Contig6429	UNCLASSIFIED PROTEINS	Undetermined	KOG2578	At3g48160	gw1.XV.1333.1
21344	-0.351745	-0.410988	-0.786343	down	down	3.8	6.9e-05	0.002315	hypothetical protein [Arabidopsis thaliana]	CV03_9.5142.C1.Contig5672		biological process unknown		At2g39855	grail3.0049026201
12531	-0.588507	0.152213	0.219045	up	up	4.6	0	1.9e-05	hypothetical protein [Arabidopsis thaliana]	CV03108B1C11.f1	CLASSIFICATION NOT YET CLEAR-CUT	biological process unknown	KOG1809	At4g17120
15158	0.257106	-0.0506386	0.0534133	down	up	5	0.000361	0.008513	Hypothetical protein [Arabidopsis thaliana]	CV03_9.8399.C1.Contig8750	UNCLASSIFIED PROTEINS	biological process unknown		At1g28190
12898	-0.42632	-0.329221	-0.142815	up	up	4.2	0.0003	0.007397	hypothetical protein [Arabidopsis thaliana]	CV03052A2D08.f1	UNCLASSIFIED PROTEINS	biological process unknown		At2g41950
2608	1.17238	1.29149	1.56388	up	up	5	1e-06	0.000105	hypothetical protein [Brassica napus]	CV03031B2A04.f1	CLASSIFICATION NOT YET CLEAR-CUT	signal transduction	KOG0305	At4g33270	estExt_Genewise1_v1.C_LG_XIX0617
20665	-0.202971	0.00855913	0.172725	up	up	4.6	3.9e-05	0.001507	hypothetical protein [Cicer arietinum]	CV01023A2D03.f1	UNCLASSIFIED PROTEINS	transport		At1g72150
2033	1.15835	0.764184	0.626107	down	down	5	2.4e-05	0.001026	hypothetical protein [Neurospora crassa]	CV03130A1G10.f1	METABOLISM	Undetermined	KOG0024	At5g51970
2665	0.592391	0.417162	0.211957	down	down	5	8.3e-05	0.002652	hypothetical protein [Nicotiana tabacum]	CV01012A2C10.f1		Undetermined
10994	0.110393	0.0470934	-0.287078	down	down	5	0.004013	0.048851	hypothetical protein [Oryza sativa (japonica cultivar-group)]	CV03_9.8247.C2.Contig8617	UNCLASSIFIED PROTEINS	biological process unknown		At3g09110	eugene3.00102042
6003	0.752191	0.435134	0.274206	down	down	5	0.000891	0.016911	hypothetical protein [Oryza sativa (japonica cultivar-group)]	CV03044A2G03.f1	UNCLASSIFIED PROTEINS	Undetermined		At3g07600	estExt_fgenesh4_pg.C_67030001
25204	-0.599675	-0.0551544	0.13146	up	up	4	0.000158	0.004483	hypothetical protein [Oryza sativa (japonica cultivar-group)]	CV03098A1G07.f1	UNCLASSIFIED PROTEINS	Undetermined		At4g28690
16643	0.392516	0.241669	0.171583	down	down	5	4e-05	0.001535	hypothetical protein [Oryza sativa (japonica cultivar-group)]	CV03064B2D08.f1	UNCLASSIFIED PROTEINS	Undetermined	KOG2351	At5g09920
15568	-0.0366723	0.00779988	0.23843	up	up	5	0.001379	0.023137	Hypothetical protein [Oryza sativa (japonica cultivar-group)]	CV03059A1E08.f1	UNCLASSIFIED PROTEINS	Undetermined	KOG0748	At4g37680
20777	1.01105	0.65858	0.701492	down	up	5	0.00063	0.012927	hypothetical protein [Pisum sativum]	CV03_9.3079.C1.Contig3568	UNCLASSIFIED PROTEINS	Undetermined	KOG0134	At1g76680
5998	-0.317749	-0.0836011	0.117904	up	up	4.6	0.000454	0.010078	hypothetical protein [Prunus persica]	CV03044A2F11.f1	UNCLASSIFIED PROTEINS	Undetermined	KOG4636	At5g39590
3807	0.536494	0.519414	-0.166741	down	down	4.4	2e-06	0.000119	hypothetical protein F4D11.90	CV03_9.1042.C1.Contig1358	UNCLASSIFIED PROTEINS	Undetermined	KOG1187	At1g23540
2612	0.850339	1.20932	1.49579	up	up	5	0.000234	0.006072	hypothetical protein F9H16.1	CV03_9.2545.C1.Contig3019	UNCLASSIFIED PROTEINS	biological process unknown		At1g21000	estExt_fgenesh4_pm.C_LG_V0730
2775	0.503025	0.844972	1.14319	up	up	5	9.2e-05	0.002882	hypothetical protein F9H16.1	CV03_9.2545.C1.Contig3019	UNCLASSIFIED PROTEINS	biological process unknown		At1g21000	estExt_fgenesh4_pm.C_LG_V0730
13187	1.78945	1.38552	1.31819	down	down	5	0.000197	0.005264	hypothetical protein T32A16.170	CV03_9.2295.C1.Contig2761	METABOLISM	Undetermined		At4g23990
22147	-0.658455	0.0545795	-0.0415296	up	down	4	7e-05	0.002363	hyuC-like protein	CV03_9.5695.C1.Contig6196	UNCLASSIFIED PROTEINS	Undetermined		At4g20070
25022	-0.436558	0.188937	0.152639	up	down	4.6	0.0001	0.003071	ICE1	CV03038B1F10.f1	UNCLASSIFIED PROTEINS	Undetermined		At1g12860	estExt_fgenesh4_pg.C_LG_XII1027
8058	0.603356	0.39228	0.284499	down	down	5	0.000185	0.00504	Inositol-3-phosphate synthase	CV03_9.611.C1.Contig849	METABOLISM	Undetermined	KOG0693	At2g22240	estExt_fgenesh4_pm.C_LG_V0078
14438	0.297288	0.141661	-0.145529	down	down	5	1.8e-05	0.000826	integral membrane family protein	CV03037A1F07.f1	UNCLASSIFIED PROTEINS	biological process unknown		At3g16300
22335	0.899656	1.6682	1.78353	up	up	5	0	2e-06	iron-sulfur cluster assembly complex	CV03_9.1445.C1.Contig1825	METABOLISM	Undetermined	KOG3361	At4g22220
7897	0.648057	0.587721	0.800189	down	up	5	0.000554	0.0117	kelch repeat-containing serine/threonine phosphoesterase family protein	CV03_9.3560.C1.Contig4071	UNCLASSIFIED PROTEINS	biological process unknown	KOG0379	At2g27210
25247	-0.0765909	0.169777	0.36481	up	up	4.8	0.000312	0.007613	kelch repeat-containing serine/threonine phosphoesterase family protein	CV03_9.3560.C1.Contig4071	UNCLASSIFIED PROTEINS	biological process unknown	KOG0379	At2g27210
16847	0.215114	0.559466	0.67308	up	up	5	6.4e-05	0.002196	KH domain-containing protein-like	CV03_9.5043.C1.Contig5575	UNCLASSIFIED PROTEINS	Undetermined	KOG1677	At3g12130	estExt_fgenesh4_pg.C_LG_III1884
13510	0.576501	1.24862	1.37714	up	up	5	0	1.5e-05	latex allergen	CV03_9.532.C1.Contig749	STORAGE PROTEIN	Undetermined	KOG0513	At2g26560	estExt_Genewise1_v1.C_LG_XIX0450
18104	0.437119	0.798523	0.669295	up	down	5	0.000142	0.004109	latex cyanogenic beta glucosidase	CV03_9.2103.C1.Contig2556	METABOLISM	Undetermined	KOG0626	At5g36890	gw1.X.1458.1
6281	0.0262199	1.09715	0.75584	up	down	4.8	2.6e-05	0.001081	latex cyanogenic beta glucosidase	CV03135B1B07.f1	METABOLISM	Undetermined	KOG0626	At5g36890
5911	0.232059	1.82168	1.6811	up	down	4.8	0	0	LEA protein in group 3	CV03_9.792.C1.Contig1059	UNCLASSIFIED PROTEINS	embryonic development (sensu Magnoliophyta)		At2g36640
1280	0.229757	0.699129	0.780308	up	up	5	0	1e-06	leucine-rich repeat disease resistance protein	CV03_9.3116.C1.Contig3608	UNCLASSIFIED PROTEINS	signal transduction	KOG0619	At2g15320	gw1.VII.3822.1
20307	0.271715	0.132017	-0.0115208	down	down	5	0.000107	0.003277	leucine-rich repeat family protein	CV03_9.3281.C1.Contig3795	UNCLASSIFIED PROTEINS	signal transduction	KOG0619	At3g49750
13430	0.227845	0.533227	0.621929	up	up	5	1.1e-05	0.000579	leucine-rich repeat family protein	CV03_9.3809.C1.Contig4331	UNCLASSIFIED PROTEINS	Undetermined		At3g19320	estExt_Genewise1_v1.C_LG_IX2261
2917	-0.0320089	-0.104486	0.242564	down	up	5	0.004053	0.049223	leucine-rich repeat protein	CV03_9.84.C1.Contig125	CLASSIFICATION NOT YET CLEAR-CUT	biological process unknown	KOG0619	At4g35470	estExt_fgenesh4_pg.C_1180025
15279	0.955917	0.21722	-0.13631	down	down	4.6	1e-06	5.7e-05	leucoanthocyanidin dioxygenase 2	CV03_9.4703.C1.Contig5248	UNCLASSIFIED PROTEINS	biological process unknown	KOG0143	At1g55290
3643	0.0378408	-0.440696	-0.782753	down	down	3.4	0.000354	0.008363	leucoanthocyanidin dioxygenase 2	CV03_9.9726.C1.Contig9918	UNCLASSIFIED PROTEINS	biological process unknown	KOG0143	At1g55290
19974	0.00728887	-0.274847	-0.565778	down	down	4.4	0.000345	0.008216	leucoanthocyanidin dioxygenase-like protein	CV03_9.10026.C1.Contig10187	METABOLISM	Undetermined	KOG0143	At5g05600
18406	-0.0756694	-0.0948375	-0.537169	down	down	4	0.000135	0.003964	Leucoanthocyanidin reductase	CV03_9.9928.C1.Contig10102	METABOLISM	response to oxidative stress		At1g75280	estExt_fgenesh4_pm.C_LG_XV0077
19720	-0.304148	-0.169923	0.396193	up	up	4.8	0	2e-06	Light-inducible protein CPRF-2	CV03_9.3616.C1.Contig4129	TRANSCRIPTION	Undetermined		At4g02640	gw1.147.175.1
6067	-0.0269329	0.654002	0.447399	up	down	4.8	5.6e-05	0.001983	light-regulated chloroplast-localized protein	CV03_9.3700.C1.Contig4209	UNCLASSIFIED PROTEINS	Undetermined		At2g20890	gw1.XIX.2946.1
23491	0.523291	0.519208	0.247989	down	down	5	0.000125	0.003739	LIM-domain SF3 protein	CV03_9.6183.C1.Contig6648	TRANSCRIPTION	biological process unknown	KOG1700	At3g55770	estExt_fgenesh4_pm.C_LG_VIII0239
21507	-0.167422	-0.463532	-0.475205	down	down	4.4	0.00012	0.003605	lipase	CV03_9.9139.C1.Contig9393	METABOLISM	Undetermined	KOG1455	At5g16120
21791	2.38906	1.82761	1.94921	down	up	5	0.000211	0.005561	lipid transfer protein 1	CV03_9.1197.C1.Contig1547	CELLULAR TRANSPORT, TRANSPORT FACILITATION AND TRANSPORT ROUTES	Undetermined		At5g59320
15993	1.2292	1.16209	0.739886	down	down	5	1.3e-05	0.000622	lipid transfer protein 1	CV03_9.18.C3.Contig33	CELLULAR TRANSPORT, TRANSPORT FACILITATION AND TRANSPORT ROUTES	Undetermined		At5g59320
10699	0.963773	0.440383	0.267503	down	down	4.8	1e-06	0.000105	lipid transfer protein precursor	CV03_9.248.C1.Contig379	CELLULAR TRANSPORT, TRANSPORT FACILITATION AND TRANSPORT ROUTES	Undetermined		At5g59320
1932	0.873781	0.470704	0.449889	down	down	5	4.8e-05	0.001747	lipoxygenase	CV03099A1H06.f1	UNCLASSIFIED PROTEINS	growth		At1g17420
24696	0.31058	0.0514837	-0.618496	down	down	3.8	0.0001	0.003076	lipoxygenase	CV03_9.8989.C1.Contig9253	METABOLISM	response to jasmonic acid stimulus		At3g45140
17040	1.06165	0.769608	0.675957	down	down	5	0.000206	0.005448	lipoxygenase	CV03_9.1617.C1.Contig2013	UNCLASSIFIED PROTEINS	growth		At1g72520
23398	0.338269	1.9002	1.97082	up	up	5	0	0	little protein 1	CV03_9.29.C2.Contig50		Undetermined			fgenesh4_pg.C_LG_II002256
9643	0.681087	1.18905	1.21789	up	up	5	5e-06	0.000294	low temperature and salt responsive protein	CV03_9.902.C1.Contig1199		biological process unknown		At4g28088	gw1.VI.330.1
14991	-0.718205	-0.746009	-0.495832	down	up	3	0.000234	0.006072	LRR protein S/D4	CV03045A1C05.f1	UNCLASSIFIED PROTEINS	signal transduction	KOG0619	At3g12610
14162	1.12786	0.890153	0.6685	down	down	5	3e-06	0.000195	lupeol synthase	CV03_9.5180.C1.Contig5710	METABOLISM	Undetermined	KOG0497	At1g78970
20953	-0.391074	-0.01997	0.0279246	up	up	4.6	0.001183	0.020871	lysine-ketoglutarate reductase/saccharopine dehydrogenase	CV03_9.8077.C1.Contig8451	UNCLASSIFIED PROTEINS	Undetermined	KOG0172	At4g33150	estExt_Genewise1_v1.C_280341
4867	0.167362	0.343483	0.550338	up	up	5	0.001205	0.021112	MADS-box protein 15 AGL63 (in same group as mafs)	CV03_9.1919.C1.Contig2356	TRANSCRIPTION	Undetermined	KOG0014	At2g03710
21551	-1.11883	-0.391926	-0.400607	up	down	3	9e-06	0.000486	magnesium transporter CorA-like family protein	CV03_9.8555.C1.Contig8887	UNCLASSIFIED PROTEINS	Undetermined	KOG2662	At2g03620
17731	0.04012	-0.172643	-0.259232	down	down	4.4	0.001163	0.02061	Mal d 1-like	CV03077B2D08.f1	CELL RESCUE, DEFENSE AND VIRULENCE	biological process unknown		At1g70850
15708	0.951591	1.36748	1.61806	up	up	5	2e-06	0.000119	manganese superoxide dismutase	CV03_9.sd.8.C1.Contig10401		Undetermined		At3g10920	estExt_Genewise1_v1.C_LG_XIII3158
8860	-0.155856	0.198058	0.338018	up	up	4.6	0.001286	0.022018	MATE efflux protein-related	CV03_9.5949.C1.Contig6439	UNCLASSIFIED PROTEINS	Undetermined	KOG1347	At5g52450	eugene3.01710026
16521	1.26558	2.47113	2.21446	up	down	5	1e-06	0.000106	maturation-associated SRC1-like	CV03_9.6.C2.Contig10	UNCLASSIFIED PROTEINS	response to stress		At1g54410	eugene3.00130613	*
11056	1.58232	1.11169	1.00834	down	down	5	4.8e-05	0.001738	membrane protein	CV03_9.55.C1.Contig84	UNCLASSIFIED PROTEINS	Undetermined		At5g35735
21430	-1.11771	-0.832002	-0.321592	up	up	3	2.3e-05	0.000973	membrane protein Mlo6	CV03076A1G01.f1	UNCLASSIFIED PROTEINS	cell death		At1g61560	gw1.IV.2957.1
11306	0.904914	1.43216	1.35384	up	down	5	0.000458	0.010146	Microneme antigen	CV03_9.3983.C2.Contig4502	UNCLASSIFIED PROTEINS	Undetermined	KOG1999	At5g04290	LG_XVIII: 12194211-12194536
18310	0.104588	0.0433749	-0.458343	down	down	4	0.00084	0.016155	microtubule associated protein (MAP65/ASE1)	CV03_9.8683.C1.Contig8996	UNCLASSIFIED PROTEINS	Undetermined	KOG4302	At5g55230	gw1.XV.2993.1
19485	-0.489496	-0.207739	0.301641	up	up	4.4	0	2e-06	mitochondrial carrier protein	CV03_9.4439.C1.Contig4976	UNCLASSIFIED PROTEINS	transport	KOG0768	At2g35800	estExt_fgenesh4_pm.C_LG_X0870
1029	0.211083	0.381388	0.859435	up	up	5	0	7e-06	mitochondrial carrier protein	CV03_9.4439.C1.Contig4976	UNCLASSIFIED PROTEINS	transport	KOG0768	At2g35800	estExt_fgenesh4_pm.C_LG_X0870
14060	0.960962	0.490425	0.35575	down	down	5	0	0	mitochondrial dicarboxylate carrier protein	CV03_9.2770.C1.Contig3261	CELLULAR TRANSPORT, TRANSPORT FACILITATION AND TRANSPORT ROUTES	transport	KOG0759	At2g22500
9212	0.319854	0.337554	0.604848	up	up	5	0.003622	0.045519	mitochondrial substrate carrier	CV03_9.4424.C1.Contig4960	UNCLASSIFIED PROTEINS	transport	KOG0765	At1g72820
21925	-0.0846774	0.123963	0.296838	up	up	5	4.2e-05	0.001588	mitochondrial substrate carrier family protein	CV03_9.6262.C1.Contig6720	SUBCELLULAR LOCALIZATION	transport	KOG0756	At5g01340	estExt_fgenesh4_pg.C_LG_XVI1092
25357	-0.903485	-0.307153	-0.231572	up	up	3.6	0.000533	0.011398	mitochondrial substrate carrier family protein	CV03_9.8327.C1.Contig8689	UNCLASSIFIED PROTEINS	transport	KOG0768	At4g11440
2528	-0.136503	-0.27039	-0.744667	down	down	4.2	0.000153	0.004362	mitotic cyclin	CV03_9.4961.C1.Contig5492	CELL CYCLE AND DNA PROCESSING	Undetermined	KOG0653	At5g06150	estExt_fgenesh4_pm.C_LG_V0169
5031	0.118661	0.545153	0.495164	up	down	5	0.000505	0.010939	monooxygenase 2 (MO2)	CV03073A2G06.f1	CLASSIFICATION NOT YET CLEAR-CUT	metabolism	KOG2614	At4g38540
24649	-0.193966	0.17727	0.462757	up	up	4.8	5.9e-05	0.002058	multispanning membrane protein	CV03_9.6832.C1.Contig7253	UNCLASSIFIED PROTEINS	transport	KOG1278	At2g24170	eugene3.00061953
20258	0.55045	0.194595	-0.0323781	down	down	4.8	0.001443	0.023944	MutT/nudix family protein	CV03039A2F10.f1	UNCLASSIFIED PROTEINS	Undetermined	KOG2839	At2g01670	eugene3.00101006
24135	0.043174	-0.197891	-0.456612	down	down	4.4	4e-06	0.000255	myb factor	CV03_9.8721.C1.Contig9037	UNCLASSIFIED PROTEINS	response to jasmonic acid stimulus	KOG0048	At3g23250
15436	0.0826303	0.316996	0.469222	up	up	5	1e-05	0.000531	myb family transcription factor	CV03_9.1269.C1.Contig1634	UNCLASSIFIED PROTEINS	Undetermined	KOG0724	At5g17300
14064	0.433242	0.327517	0.639555	down	up	5	0.001629	0.026366	myb family transcription factor	CV03_9.8350.C1.Contig8709	UNCLASSIFIED PROTEINS	Undetermined		At3g10760
21471	-0.509099	-0.498424	-0.0796586	up	up	4	0.001433	0.023804	myb family transcription factor	CV03089B1G09.f1	UNCLASSIFIED PROTEINS	Undetermined		At3g10760
11201	-0.295756	0.025568	0.247934	up	up	4.6	1.5e-05	0.000686	myb family transcription factor similar to CCA1 [Arabidopsis thaliana]	CV03_9.313.C1.Contig461		Undetermined			grail3.0044016401
4531	-0.0966258	-0.353342	-0.50434	down	down	4.8	1.2e-05	0.000594	MYB transcription factor	CV03086B2A10.f1	UNCLASSIFIED PROTEINS	response to jasmonic acid stimulus		At1g70000	eugene3.00120680
25250	-0.727974	-0.472395	-0.194078	up	up	4.2	0.000755	0.014874	Myb-like DNA binding PF|00249 domains	CV03_9.7834.C1.Contig8221	UNCLASSIFIED PROTEINS	biological process unknown		At1g01500	eugene3.00021523
5993	-0.145782	0.677769	0.529611	up	down	4.6	2.7e-05	0.001091	MYB-related DNA-binding protein	CV03042A1C07.f1	TRANSCRIPTION	response to jasmonic acid stimulus	KOG0724	At5g52660	gw1.II.1158.1
2051	0.671856	0.513485	0.0465868	down	down	5	4e-06	0.000263	MYC transcription factor	CV03_9.3271.C1.Contig3785	UNCLASSIFIED PROTEINS	Undetermined		At1g32640
15450	1.51991	0.958579	0.729236	down	down	5	0	6e-06	MYC transcription factor	CV03_9.1907.C1.Contig2345	UNCLASSIFIED PROTEINS	Undetermined		At4g17880	estExt_fgenesh4_pm.C_1180004
23580	-0.0112921	0.130408	-0.323962	up	down	4.6	0.00091	0.017174	myc-like anthocyanin regulatory protein	CV03_9.6586.C1.Contig7018	TRANSCRIPTION	Undetermined		At4g00480	estExt_Genewise1_v1.C_LG_XIV1259
16851	-0.459962	-0.140417	-0.0771411	up	up	4.4	8.9e-05	0.002829	myosin heavy chain	CV03133A1C04.f1	UNCLASSIFIED PROTEINS	biological process unknown	KOG4780	At5g26760
13487	0.47945	0.429405	0.7378	down	up	5	0.000172	0.004761	Na/H antiporter	CV03_9.2381.C1.Contig2847	CELLULAR TRANSPORT, TRANSPORT FACILITATION AND TRANSPORT ROUTES	Undetermined	KOG1965	At3g05030	eugene3.00700146
6997	0.783352	1.25502	1.73302	up	up	5	0	0	Na+/H+ antiporter	CV03_9.483.C1.Contig680	CELLULAR TRANSPORT, TRANSPORT FACILITATION AND TRANSPORT ROUTES	Undetermined	KOG1965	At3g05030
1403	-0.529361	-0.189398	-0.115152	up	up	4.2	2.7e-05	0.001099	NADP-dependent malate dehydrogenase	CV03_9.8194.C1.Contig8566	METABOLISM	Undetermined	KOG1496	At5g58330
9745	0.873993	0.740964	0.633155	down	down	5	0.000201	0.005358	NADP-dependent malic protein	CV03_9.6363.C1.Contig6818	METABOLISM	Undetermined	KOG1257	At1g79750	estExt_Genewise1_v1.C_LG_XVIII2568
22026	0.394449	0.150946	0.114182	down	down	5	0.001122	0.020044	NADPH HC toxin reductase	CV03_9.6901.C1.Contig7319	UNCLASSIFIED PROTEINS	Undetermined	KOG1502	At1g61720
9868	-0.271816	0.101064	0.0724734	up	down	4.4	0.000326	0.007891	NADPH oxidoreductase	CV03104A1A11.f1	UNCLASSIFIED PROTEINS	metabolism	KOG4169	At1g49670
14151	0.0769507	0.048664	0.37178	down	up	5	4.9e-05	0.001755	NAM / CUC2 -like protein	CV03117A2C01.f1	UNCLASSIFIED PROTEINS	Undetermined		At4g28530
1950	0.250675	0.224446	-0.125455	down	down	5	0.000319	0.007757	NBS-LRR type disease resistance protein	CV03107B2A06.f1	CELL RESCUE, DEFENSE AND VIRULENCE	defense response	KOG4658	At1g12280
10199	0.0717428	0.0893924	0.231957	up	up	5	0.000541	0.011541	neural cell adhesion molecule 2	CV03036B1F03.f1	UNCLASSIFIED PROTEINS	biological process unknown	KOG0266	At1g04140
1182	-0.19872	-0.855702	-0.86747	down	down	3.4	1.4e-05	0.000679	nine-cis-epoxycarotenoid dioxygenase3	CV03025A2B05.f1	CELL FATE	Undetermined	KOG1285	At1g30100	eugene3.00110845
14519	0.299984	0.430138	0.619626	up	up	5	0.001263	0.021795	nitrate transporter	CV03_9.3899.C1.Contig4417	UNCLASSIFIED PROTEINS	Undetermined	KOG1237	At3g21670	gw1.II.2658.1
25037	0.0379347	0.439768	0.573248	up	up	4.8	0.000171	0.00474	nitrogen fixation NifU-like family protein	CV03_9.4798.C1.Contig5338		Undetermined	KOG2358	At5g49940
11859	-0.0125861	0.374794	0.377077	up	up	4.8	2.9e-05	0.001173	nod factor-like protein	CV03058B2C12.f1	UNCLASSIFIED PROTEINS	biological process unknown	KOG1073	At1g26110	eugene3.00040865
2879	0.923431	0.96027	0.401926	up	down	5	1e-06	4.6e-05	nodulin	CV03_9.4106.C1.Contig4633	CLASSIFICATION NOT YET CLEAR-CUT	Undetermined		At1g75500	estExt_fgenesh4_pg.C_LG_V1470
892	-0.189736	0.0798251	0.0844287	up	up	4.8	0.000159	0.004483	non-LTR retrolelement reverse transcriptase	CV03107B1A08.f1	UNCLASSIFIED PROTEINS	biological process unknown	KOG1075	At2g01050
3976	0.401788	-0.00832912	0.0724068	down	up	5	6e-05	0.002088	Nt-gh3 deduced protein	CV03077B2C01.f1	INTERACTION WITH THE ENVIRONMENT (Systemic)	Undetermined		At2g14960
13906	0.481261	0.487167	0.716531	up	up	5	0.000389	0.008937	NTGP5	CV03_9.3599.C1.Contig4109	UNCLASSIFIED PROTEINS	Undetermined		At1g77870
2585	0.20008	0.0364951	-0.314067	down	down	5	2e-06	0.000151	nucellin protein	CV03_9.3827.C1.Contig4350	UNCLASSIFIED PROTEINS	Undetermined	KOG1339	At1g77480
18238	1.44639	1.44163	1.19779	down	down	5	0.001947	0.029884	nuclear transport factor 2	CV03_9.1266.C1.Contig1631	UNCLASSIFIED PROTEINS	Undetermined	KOG2104	At1g27970
419	-0.523611	0.223848	0.208808	up	down	4.4	1.9e-05	0.000826	nucleolar protein-related	CV03_9.3428.C1.Contig3946	UNCLASSIFIED PROTEINS	Undetermined	KOG2557	At5g06260
12559	0.235439	0.737661	1.04821	up	up	4.8	1.4e-05	0.000653	nucleoporin-like protein	CV03_9.8618.C1.Contig8940	BIOGENESIS OF CELLULAR COMPONENTS	biological process unknown		At4g37130	gw1.VII.3169.1
14768	1.29386	0.909191	-0.0474936	down	down	4.8	0	0	Nucleoside diphosphate kinase II	CV03_9.1666.C1.Contig2079	METABOLISM	Undetermined	KOG0888	At5g63310	fgenesh4_pg.C_LG_XII000913
10169	1.32534	1.03236	0.413439	down	down	5	0	1e-06	Nucleoside diphosphate kinase II	CV03_9.1666.C1.Contig2079	METABOLISM	Undetermined	KOG0888	At5g63310	fgenesh4_pg.C_LG_XII000913
22446	-0.277946	0.135889	0.192293	up	up	4.8	1.2e-05	0.000589	nucleotide-sugar transporter family protein	CV03_9.4718.C1.Contig5262	CELLULAR TRANSPORT, TRANSPORT FACILITATION AND TRANSPORT ROUTES	Undetermined	KOG2234	At3g59360
4433	0.89253	1.22633	1.47146	up	up	5	0	4e-05	octicosapeptide/Phox/Bem1p (PB1)	CV03_9.48.C1.Contig75	UNCLASSIFIED PROTEINS	biological process unknown		At3g26510
15230	0.832339	1.04603	1.20298	up	up	5	1e-06	8.9e-05	octicosapeptide/Phox/Bem1p (PB1) domain-containing protein	CV03_9.5007.C1.Contig5537	UNCLASSIFIED PROTEINS	Undetermined		At2g01190
4644	1.86159	2.34703	2.34948	up	up	5	2.6e-05	0.001081	Ole e 1 allergen and extensin	CV03_9.595.C1.Contig825	UNCLASSIFIED PROTEINS	biological process unknown		At5g15780	eugene3.01650006
20364	0.432775	0.175118	0.057549	down	down	5	0.000755	0.014874	omega-3 fatty acid desaturase	CV03072B1H04.f1	UNCLASSIFIED PROTEINS	response to temperature stimulus		At5g05580	gw1.I.856.1
11777	0.424039	0.0885579	0.0243945	down	down	5	2e-06	0.000129	omega-3 fatty acid desaturase	CV03034B1F03.f1	UNCLASSIFIED PROTEINS	Undetermined		At3g11170	estExt_fgenesh4_pm.C_LG_VI0352
1951	0.456784	0.17765	-0.162406	down	down	5	5e-06	0.000281	orcinol O-methyltransferase	CV03_9.8181.C1.Contig8553	CLASSIFICATION NOT YET CLEAR-CUT	Undetermined	KOG3178	At4g35160	estExt_Genewise1_v1.C_410003
12851	0.0225737	-0.344724	-0.396686	down	down	5	5e-06	0.000295	orcinol O-methyltransferase	CV03_9.4009.C1.Contig4524	UNCLASSIFIED PROTEINS	Undetermined	KOG3178	At5g54160	fgenesh4_pg.C_LG_XIX000854
9673	0.350083	0.676489	0.605632	up	down	5	0.000481	0.010553	ORMDL family protein	CV03_9.3740.C1.Contig4257	UNCLASSIFIED PROTEINS	Undetermined	KOG3319	At5g42000
15116	0.283264	-0.0767969	0.0273153	down	up	5	0.000578	0.012058	OSJNBa0004N05.26 [Oryza sativa (japonica cultivar-group)]	CV03_9.4660.C1.Contig5205	UNCLASSIFIED PROTEINS	Undetermined	KOG0626	At1g61820	eugene3.00040071
9619	1.13179	0.910006	0.786245	down	down	5	3e-06	0.000197	OSJNBa0060D06.16 [Oryza sativa (japonica cultivar-group)]	CV03012B2C03.f1	UNCLASSIFIED PROTEINS	biological process unknown		At5g20900
13138	0.628976	0.823759	1.12016	up	up	5	6e-05	0.002075	OSJNBa0064D20.9 [Oryza sativa (japonica cultivar-group)]	CV03_9.863.C1.Contig1151	UNCLASSIFIED PROTEINS	biological process unknown	KOG2489	At5g08500	fgenesh4_pg.C_LG_XIX000045
9770	0.854422	0.623734	0.632367	down	up	5	0.000993	0.018319	OSJNBa0083D01.22 [Oryza sativa (japonica cultivar-group)]	CV03068B1B01.f1	UNCLASSIFIED PROTEINS	biological process unknown		At4g22830	grail3.0008058501
22131	0.811695	0.25386	-0.142729	down	down	4.8	0	4e-06	OSJNBa0086B14.2 [Oryza sativa (japonica cultivar-group)]	CV03_9.2372.C1.Contig2839	UNCLASSIFIED PROTEINS	Undetermined	KOG2551	At4g24380
20334	0.166546	0.578514	0.780442	up	up	5	0	0	OSJNBb0088C09.8 [Oryza sativa (japonica cultivar-group)]	CV03_9.6520.C1.Contig6969	CLASSIFICATION NOT YET CLEAR-CUT	metabolism	KOG2614	At4g38540	eugene3.00012325
2837	-0.312463	0.187446	0.142868	up	down	4.8	0.000752	0.014869	OTU-like cysteine protease family protein	CV03047A2C11.f1	UNCLASSIFIED PROTEINS	Undetermined	KOG2605	At5g03330
19240	-0.286955	-0.0508294	0.262451	up	up	4.6	4e-05	0.001512	OTU-like cysteine protease family protein	CV03_9.4922.C1.Contig5461	UNCLASSIFIED PROTEINS	biological process unknown	KOG2605	At3g02070
9313	0.100592	-0.103828	0.182122	down	up	5	0.002247	0.032854	oxidoreductase	CV03_9.3657.C1.Contig4166	METABOLISM	Undetermined	KOG0143	At1g35190	eugene3.00180757
14933	0.518346	0.112482	0.0186393	down	down	5	0	1e-05	oxidoreductase	CV03_9.1541.C1.Contig1927	UNCLASSIFIED PROTEINS	Undetermined	KOG0143	At1g15540
21795	0.0448966	0.270921	0.325517	up	up	5	0.000335	0.008067	oxidoreductase, 2OG-Fe(II) oxygenase family protein	CV03_9.1781.C1.Contig2209	UNCLASSIFIED PROTEINS	Undetermined	KOG1591	At4g33910	estExt_Genewise1_v1.C_LG_I4030
10012	0.0290632	-0.512186	-0.554414	down	down	4.4	1e-06	6.4e-05	oxidoreductase, 2OG-Fe(II) oxygenase family protein	CV03_9.5442.C1.Contig5959	UNCLASSIFIED PROTEINS	biosynthesis	KOG0143	At2g36690
9749	0.462587	0.137771	-0.0922118	down	down	5	1e-06	4.5e-05	P0009G03.18 [Oryza sativa (japonica cultivar-group)]	CV03_9.6449.C1.Contig6906	UNCLASSIFIED PROTEINS	metabolism	KOG1208	At5g02540	estExt_fgenesh4_pg.C_LG_VI0646
20903	0.600515	0.326179	0.186707	down	down	5	0.0001	0.003071	P0414E03.8 [Oryza sativa (japonica cultivar-group)]	CV03_9.7731.C1.Contig8125	UNCLASSIFIED PROTEINS	biological process unknown		At5g59050	grail3.0023023506
17226	0.0258064	0.0832331	-0.526975	up	down	4	0.000157	0.004463	P0519A12.30 gene product [Oryza sativa (japonica cultivar-group)]	CV03_9.6773.C1.Contig7195	CLASSIFICATION NOT YET CLEAR-CUT	metabolism	KOG2456	At4g36250	estExt_Genewise1_v1.C_LG_I1550
7137	-0.436797	-0.19241	0.209602	up	up	4.2	0	0	P0671B11.14 [Oryza sativa (japonica cultivar-group)]	CV03_9.2831.C1.Contig3320	UNCLASSIFIED PROTEINS	response to jasmonic acid stimulus		At1g70000
8019	0.663667	0.948388	1.00357	up	up	5	2.1e-05	0.000926	P0690B02.29 [Oryza sativa (japonica cultivar-group)]	CV03004B2G09.f1	UNCLASSIFIED PROTEINS	biological process unknown		At3g21600	fgenesh4_pg.C_scaffold_211000001
23241	-0.0799122	0.615682	0.90476	up	up	4.8	1e-05	0.000516	P450 monooxygenase	CV03_9.8413.C1.Contig8762	METABOLISM	Undetermined	KOG0156	At4g12300
12475	-0.000419348	-0.326023	-0.20198	down	up	4.8	0.000833	0.016064	PAPA-1-like family protein / zinc finger (HIT type) family protein	CV03_9.8218.C1.Contig8588	UNCLASSIFIED PROTEINS	Undetermined		At1g56460	eugene3.00130074
3035	0.0819565	0.123545	-0.289278	up	down	5	0.001772	0.028054	patatin-related	CV03_9.7481.C1.Contig7888	UNCLASSIFIED PROTEINS	response to jasmonic acid stimulus	KOG0513	At3g54950	eugene3.00151022
14968	-0.624173	-0.556087	-0.421995	up	up	4	0.003806	0.046999	patatin-related	CV03_9.3946.C1.Contig4465	UNCLASSIFIED PROTEINS	response to jasmonic acid stimulus	KOG2214	At5g04040
1372	1.06294	0.812338	0.470754	down	down	5	7e-06	0.000365	pathogenesis-related protein PR10A	CV03_9.2505.C1.Contig2973		Undetermined
8577	1.06286	0.904964	0.667149	down	down	5	0.002001	0.030303	pathogenesis-related protein PR10A	CV03_9.776.C3.Contig1036		Undetermined
8145	0.163489	-0.0810785	-0.0551786	down	up	5	4.3e-05	0.001588	PDI-like protein	CV03_9.6019.C1.Contig6504	UNCLASSIFIED PROTEINS	Undetermined	KOG2501	At1g60420	eugene3.00100431
23149	0.370562	0.0428299	-0.218151	down	down	5	0	4e-06	pectate lyase A11	CV03_9.5987.C1.Contig6476	METABOLISM	biological process unknown		At1g04680	eugene3.00010425
14198	0.00796926	-0.118634	-0.479061	down	down	4.6	2.2e-05	0.000942	pectin methylesterase	CV03_9.8737.C1.Contig9053	METABOLISM	Undetermined		At5g09760
12375	-0.0106628	-0.227101	-0.40183	down	down	4.4	0.000178	0.004885	pectin methylesterase-like	CV03053A2B12.f1	METABOLISM	Undetermined		At5g09760
16215	0.437355	0.0504434	-0.232638	down	down	5	0	2.4e-05	pectinesterase	CV03_9.6957.C1.Contig7369	METABOLISM	Undetermined	KOG1263	At1g76160	estExt_Genewise1_v1.C_LG_VII3096
1241	-0.253264	-0.217227	-0.00575767	up	up	4.8	5.4e-05	0.001908	peptidase M48 family protein	CV03_9.4926.C1.Contig5464	UNCLASSIFIED PROTEINS	Undetermined		At3g27110	gw1.I.3059.1
10855	0.00605652	0.166975	-0.416731	up	down	4.2	2e-06	0.000123	peroxidase	CV03_9.5401.C1.Contig5923	UNCLASSIFIED PROTEINS	response to oxidative stress		At1g14550
8100	-0.00221774	0.118491	0.540276	up	up	5	0	0	peroxidase	CV03_9.4283.C1.Contig4805	UNCLASSIFIED PROTEINS	response to oxidative stress		At5g42180	estExt_fgenesh4_pg.C_570040
10261	1.09874	1.01178	0.624518	down	down	5	1.2e-05	0.000603	peroxidase precursor	CV03_9.5502.C2.Contig6013	UNCLASSIFIED PROTEINS	response to oxidative stress		At1g71695	estExt_Genewise1_v1.C_LG_V0405
18340	0.689368	1.2884	1.3153	up	up	5	0	3e-06	peroxiredoxin	CV03_9.1193.C1.Contig1543	CELL RESCUE, DEFENSE AND VIRULENCE	biological process unknown	KOG0541	At3g52960	gw1.41.572.1
3306	0.750549	0.600886	0.235008	down	down	5	0.000434	0.009716	Phenylalanine ammonia-lyase (PAL)	CV03_9.3067.C1.Contig3554	METABOLISM	Undetermined	KOG0222	At2g37040	estExt_Genewise1_v1.C_280658
7626	0.134291	0.340841	0.358643	up	up	5	2.5e-05	0.001055	phenylalanine-tRNA synthetase	CV03_9.6306.C1.Contig6761	PROTEIN SYNTHESIS	Undetermined	KOG2783	At3g58140	estExt_fgenesh4_pm.C_410051
761	0.294508	0.713067	0.714492	up	up	5	0.000114	0.003459	phosphatase 2C	CV03_9.2764.C1.Contig3255	UNCLASSIFIED PROTEINS	Undetermined	KOG0698	At5g53140	estExt_fgenesh4_pg.C_LG_XVIII0537
1217	0.293083	0.279154	0.492333	down	up	5	0.001092	0.019606	phosphatase 2C, / PP2C	CV03_9.3939.C1.Contig4458	CELLULAR COMMUNICATION/SIGNAL TRANSDUCTION MECHANISM	Undetermined	KOG0698	At4g31750
19388	0.408068	0.53015	0.786118	up	up	5	0.000288	0.007158	phosphatidylglycerol specific phospholipase C	CV03_9.7432.C1.Contig7836	UNCLASSIFIED PROTEINS	Undetermined		At1g07230
4704	0.268524	0.499241	0.62	up	up	5	0.000958	0.017833	phosphatidylinositol synthase	CV03_9.2940.C1.Contig3421	METABOLISM	Undetermined	KOG3240	At4g38570	LG_IX: 2016338-2016567
8651	-0.0765665	0.143353	0.311942	up	up	5	0.000134	0.003934	phosphatidylinositol transfer-like protein III	CV03_9.4041.C1.Contig4556	UNCLASSIFIED PROTEINS	transport	KOG1471	At2g21520
5510	-0.527768	-0.105958	-0.144717	up	down	4.4	0.000365	0.008521	phosphatidylinositol-4-phosphate 5-kinase	CV03057B1E08.f1	UNCLASSIFIED PROTEINS	biological process unknown	KOG0229	At1g60890
1317	-0.046032	0.248497	0.292657	up	up	5	1e-06	6.6e-05	phosphatidylinositol-4-phosphate 5-kinase	CV03071A2G10.f1	UNCLASSIFIED PROTEINS	biological process unknown	KOG0229	At1g10900
708	0.331238	1.10086	1.31352	up	up	5	0	0	phosphoenolpyruvate carboxykinase	CV03_9.4873.C1.Contig5413	ENERGY	Undetermined		At4g37870	estExt_Genewise1_v1.C_LG_VII3984
12899	0.346915	0.751406	1.00491	up	up	4.8	0	1.2e-05	phosphoenolpyruvate carboxykinase	CV03052B1E02.f1	ENERGY	Undetermined		At4g37870	estExt_fgenesh4_pg.C_LG_II0983
5005	0.99317	1.61353	1.52501	up	down	5	0.001074	0.019367	phosphoglycerate kinase cytosolic	CV03_9.2425.C1.Contig2899	METABOLISM	Undetermined	KOG1367	At1g79550	grail3.0154005402
13845	1.11128	1.41275	1.38008	up	down	5	1.6e-05	0.000736	phosphoglycerate mutase	CV03_9.31.C1.Contig51	UNCLASSIFIED PROTEINS	Undetermined	KOG4513	At1g09780	estExt_Genewise1_v1.C_281127
7783	0.0599517	0.440979	0.649708	up	up	4.4	0.00016	0.004519	phosphoglycerate mutase	CV03113A1E10.f1	UNCLASSIFIED PROTEINS	Undetermined	KOG4513	At3g08590
21053	-0.844919	0.497624	0.293081	up	down	3.8	0	0	phosphoglycerate mutase-like	CV03_9.5977.C1.Contig6466	UNCLASSIFIED PROTEINS	metabolism		At1g09935
16624	0.362072	0.0265657	0.0139329	down	down	5	0.000196	0.005244	phospholipase	CV03_9.3146.C1.Contig3651	METABOLISM	biological process unknown	KOG1455	At5g19290
10205	0.761798	1.14823	1.05593	up	down	5	0.000169	0.004709	phospholipase D	CV03038B1E01.f1	METABOLISM	metabolism	KOG1329	At1g52570
16599	0.220453	0.246427	-0.211481	up	down	5	0	1.3e-05	phospholipid/glycerol acyltransferase family protein	CV03049B2E08.f1	UNCLASSIFIED PROTEINS	Undetermined		At2g38110	estExt_fgenesh4_pm.C_LG_XVI0406
1899	0.105784	0.645118	0.582632	up	down	5	1.8e-05	0.000822	photoassimilate-responsive protein precursor	CV03_9.8552.C1.Contig8884	UNCLASSIFIED PROTEINS	biological process unknown		At5g52390
21799	0.263254	0.293659	0.0211844	up	down	5	0.002755	0.037805	photosystem II 5 kD protein	CV03_9.730.C1.Contig985	UNCLASSIFIED PROTEINS	response to wounding		At1g51400	grail3.0053001101
16159	-0.0215901	-0.0725914	0.270598	down	up	5	0.00035	0.008309	p-hydroxyphenylpyruvate dioxygenase	CV03_9.6336.C1.Contig6791	UNCLASSIFIED PROTEINS	Undetermined	KOG0638	At1g06570
19845	-0.389051	-0.43389	-0.0136297	down	up	4.6	0.000996	0.018334	phytase	CV03075B1H04.f1	UNCLASSIFIED PROTEINS	Undetermined	KOG1378	At3g07130
10884	0.405423	0.731873	0.794265	up	up	5	6e-06	0.000319	phytochrome A	CV03_9.7559.C1.Contig7961	UNCLASSIFIED PROTEINS	Undetermined		At1g09570
17739	0.0681597	-0.165253	-0.282026	down	down	5	2.1e-05	0.000894	phytochrome A signaling protein-like	CV03080B1B01.f1	UNCLASSIFIED PROTEINS	Undetermined		At4g15090
23992	0.245212	0.755163	0.769043	up	up	5	0.000295	0.00731	phytoene synthase	CV03_9.3035.C1.Contig3521	UNCLASSIFIED PROTEINS	Undetermined	KOG1459	At5g17230	gw1.I.6547.1
10338	0.272011	0.304066	0.624799	up	up	5	0.000234	0.006072	PIGMENT DEFECTIVE EMBRYO	CV03081B2E03.f1	UNCLASSIFIED PROTEINS	transport	KOG1292	At2g26510
25334	0.382977	0.846966	0.966798	up	up	5	0.000386	0.008896	Plasmodium lophurae. Histidine-rich glycoprotein precursor	CV03_9.4443.C1.Contig4980	TRANSCRIPTION	Undetermined	KOG0120	At4g36690	scaffold_57 2212841: 1659406-1660197
13465	0.356598	0.753792	1.18897	up	up	5	0	2e-06	plastocyanin-like domain-containing protein	CV03_9.5065.C1.Contig5594	CLASSIFICATION NOT YET CLEAR-CUT	Undetermined		At4g28365	gw1.64.637.1
13854	0.137901	-0.162778	-0.279346	down	down	4.6	0.000574	0.011998	plastocyanin-like domain-containing protein	CV03_9.1184.C1.Contig1533	UNCLASSIFIED PROTEINS	Undetermined		At2g25060	grail3.0007035102
21334	1.23235	0.982972	0.410554	down	down	5	0.000739	0.014742	PnFL-2	CV03_9.488.C1.Contig686	UNCLASSIFIED PROTEINS	biological process unknown		At1g72450
856	0.279103	0.592313	0.692585	up	up	5	5e-06	0.000281	polygalacturonase-inhibiting protein	CV03_9.2360.C1.Contig2824	UNCLASSIFIED PROTEINS	defense response		At5g06860	grail3.0004011501	*
21336	0.262395	0.723345	-0.156337	up	down	4.6	0.000936	0.017465	polygalacturonase-like protein	CV03044A1C11.f1	METABOLISM	Undetermined		At3g61490	eugene3.00010865
19759	0.298972	0.372901	0.465616	up	up	5	0.000131	0.003873	polynucleotide adenylyltransferase family protein / RNA recognition motif	CV03048B2B05.f1	TRANSCRIPTION	Undetermined	KOG2159	At3g48830
15519	0.030969	-0.255934	-0.246485	down	up	5	0.000332	0.008018	polyphosphoinositide binding protein	CV03_9.4860.C1.Contig5401	UNCLASSIFIED PROTEINS	transport	KOG1470	At1g01630
16499	0.323446	0.183038	0.0710161	down	down	5	0.000302	0.00744	potassium transporter	CV03_9.1016.C1.Contig1331	CELLULAR TRANSPORT, TRANSPORT FACILITATION AND TRANSPORT ROUTES	Undetermined		At2g40540
21927	-0.0833615	0.019902	0.328487	up	up	5	4.5e-05	0.001666	potassium transporter 10	CV03_9.6576.C1.Contig7011	UNCLASSIFIED PROTEINS	Undetermined		At1g31120	estExt_fgenesh4_pg.C_1270080
21311	0.203209	0.25566	0.527055	up	up	5	0.000353	0.008363	Potential phospholipid-transporting ATPase 4	CV03_9.3832.C1.Contig4355	UNCLASSIFIED PROTEINS	metabolism	KOG0206	At1g72700
7621	-0.0819591	0.0432225	0.432873	up	up	4.8	0	7e-06	PREG1-like negative regulator	CV03056A1B02.f1	UNCLASSIFIED PROTEINS	Undetermined	KOG1674	At2g44740
5754	0.941002	0.577652	0.14244	down	down	5	1e-06	6.8e-05	prephenate dehydratase	CV03_9.1292.C1.Contig1661	UNCLASSIFIED PROTEINS	Undetermined	KOG2797	At2g27820	gw1.66.109.1
19655	0.317865	1.50229	1.60778	up	up	5	0	0	P-rich protein NtEIG-C29	CV03_9.601.C1.Contig833	CLASSIFICATION NOT YET CLEAR-CUT	Undetermined		At4g12510
22565	1.03093	1.00988	0.595112	down	down	5	0.002546	0.035833	proline-rich protein	CV03_9.2032.C1.Contig2472	UNCLASSIFIED PROTEINS	biological process unknown		At1g28290	grail3.0046017801
13347	1.02276	1.09974	1.34587	up	up	5	0.001313	0.022296	protease inhibitor/seed storage/lipid transfer protein	CV03_9.2023.C1.Contig2462	UNCLASSIFIED PROTEINS	Undetermined		At5g64080
12547	-0.264948	-0.169377	-0.813286	up	down	3.8	3.2e-05	0.001289	protein [Arabidopsis thaliana]	CV03_9.3528.C1.Contig4039	UNCLASSIFIED PROTEINS	biological process unknown		At3g63430
5010	0.535969	0.24453	-0.0102189	down	down	5	0.000177	0.004867	protein [Arabidopsis thaliana]	CV03_9.6996.C1.Contig7408	UNCLASSIFIED PROTEINS	biological process unknown		At5g16250	estExt_Genewise1_v1.C_4230017
1739	0.720223	0.456897	0.265421	down	down	5	0	1.8e-05	protein [Arabidopsis thaliana]	CV03_9.992.C2.Contig1306	UNCLASSIFIED PROTEINS	biological process unknown	KOG3734	At3g60450
21597	0.907828	1.22145	1.30152	up	up	5	0.000418	0.009454	protein [Arabidopsis thaliana]	CV03_9.4820.C2.Contig5360	UNCLASSIFIED PROTEINS	biological process unknown	KOG1582	At1g12600	estExt_Genewise1_v1.C_LG_XIV1040
18925	-0.610392	-0.194732	0.0596386	up	up	4.2	0.00014	0.004056	protein [Arabidopsis thaliana]	CV03_9.4272.C1.Contig4794	UNCLASSIFIED PROTEINS	biological process unknown	KOG0531	At4g34280
19518	-0.634101	-0.206753	-0.0117909	up	up	3.6	1.8e-05	0.00082	protein [Arabidopsis thaliana]	CV03_9.1540.C2.Contig1926	UNCLASSIFIED PROTEINS	Undetermined		At5g12960	estExt_fgenesh4_pg.C_LG_I0347
10437	-0.110209	-0.123422	-0.609228	down	down	4.2	0.00179	0.028217	protein [Arabidopsis thaliana]	CV03_9.6993.C1.Contig7404	UNCLASSIFIED PROTEINS	biological process unknown		At4g09990	gw1.41.566.1
760	0.468261	0.360486	0.0666263	down	down	5	0.000241	0.006188	protein [Arabidopsis thaliana]	CV03_9.6390.C1.Contig6846	UNCLASSIFIED PROTEINS	biological process unknown		At5g53420	estExt_fgenesh4_pg.C_LG_XV0138
18251	0.026654	-0.145826	-0.253231	down	down	4.8	0.000489	0.010678	protein [Arabidopsis thaliana]	CV03074B2E12.f1	UNCLASSIFIED PROTEINS	biological process unknown		At3g48670
16771	0.78253	1.11945	1.19905	up	up	5	8.5e-05	0.002729	protein [Arabidopsis thaliana]	CV03_9.9553.C1.Contig9773	UNCLASSIFIED PROTEINS	biological process unknown		At4g39860	estExt_fgenesh4_pm.C_LG_V0071
7117	0.688296	0.7996	0.927295	up	up	5	7.3e-05	0.002434	protein [Arabidopsis thaliana]	CV03_9.5858.C1.Contig6353	UNCLASSIFIED PROTEINS	biological process unknown	KOG3318	At5g10780	estExt_fgenesh4_pg.C_LG_XVIII0508
15533	0.559924	0.199105	0.35935	down	up	5	7e-05	0.002358	protein [Arabidopsis thaliana]	CV03_9.4528.C1.Contig5068	UNCLASSIFIED PROTEINS	biological process unknown	KOG1515	At3g63010	estExt_Genewise1_v1.C_LG_XIV2782
19230	0.370283	0.544119	0.647164	up	up	5	0.000498	0.010837	protein [Arabidopsis thaliana]	CV03_9.3770.C1.Contig4287	UNCLASSIFIED PROTEINS	Undetermined	KOG0858	At4g04860
453	-0.116019	0.167113	0.433329	up	up	4.8	1e-06	7.9e-05	protein [Arabidopsis thaliana]	CV03_9.7929.C1.Contig8313	UNCLASSIFIED PROTEINS	Undetermined		At4g39140	estExt_fgenesh4_pg.C_LG_IX0452
4457	0.899075	0.656881	0.554402	down	down	5	5.9e-05	0.002064	protein kinase	CV03_9.6381.C1.Contig6836	UNCLASSIFIED PROTEINS	Undetermined		At2g33580
7667	-0.27813	-0.234687	0.0571281	up	up	4.2	9.9e-05	0.003071	protein kinase	CV03072B1F10.f1	UNCLASSIFIED PROTEINS	Undetermined		At1g70530
24505	0.0208107	-0.309385	-0.197384	down	up	4.6	0.000889	0.016909	protein kinase family protein	CV03_9.4822.C1.Contig5362	UNCLASSIFIED PROTEINS	Undetermined	KOG1187	At1g16670	estExt_fgenesh4_pg.C_LG_XVI1054
17199	-1.25652e-05	-0.0496303	-0.260119	down	down	4.8	0.000728	0.014579	protein kinase family protein	CV03074B1H12.f1	UNCLASSIFIED PROTEINS	Undetermined	KOG1187	At3g58690
446	1.33072	1.08381	0.347218	down	down	5	1e-05	0.00053	protein kinase-like	CV03131B1D06.f1	UNCLASSIFIED PROTEINS	Undetermined	KOG1187	At3g24540
7301	1.14535	0.808064	0.52925	down	down	5	0.000553	0.011695	protein kinase-like protein	CV03_9.331.C1.Contig484	UNCLASSIFIED PROTEINS	Undetermined	KOG0198	At3g50310
18211	-0.133448	-0.614657	-0.628304	down	down	3.8	0.000113	0.003453	protein kinases-like protein	CV03_9.6433.C1.Contig6891	UNCLASSIFIED PROTEINS	Undetermined	KOG0610	At3g25250
7556	1.01162	1.14244	1.25536	up	up	5	0.000522	0.011202	protein phosphatase 2C	CV03_9.3635.C1.Contig4146	CELLULAR COMMUNICATION/SIGNAL TRANSDUCTION MECHANISM	Undetermined	KOG0700	At3g51370	estExt_fgenesh4_pm.C_570012
14449	0.841425	0.625493	0.51195	down	down	5	0.000111	0.003388	protein phosphatase 2C	CV03_9.3895.C1.Contig4413	METABOLISM	Undetermined	KOG0698	At4g28400
12894	-0.0166455	0.252325	0.457436	up	up	4.6	0.001301	0.022136	protein phosphatase 2C (PP2C)	CV03_9.1286.C1.Contig1654	CELLULAR TRANSPORT, TRANSPORT FACILITATION AND TRANSPORT ROUTES	Undetermined	KOG0698	At3g15260	eugene3.00110885
1256	0.248715	0.340626	0.881529	up	up	4.8	4.7e-05	0.001732	protein phosphatase-like	CV03_9.5467.C1.Contig5982	CELLULAR COMMUNICATION/SIGNAL TRANSDUCTION MECHANISM	biological process unknown	KOG0698	At5g27930
9616	-0.352783	-0.0574796	0.152877	up	up	4.8	2.6e-05	0.001081	proton-dependent oligopeptide transport (POT) family protein	CV03_9.661.C1.Contig906	UNCLASSIFIED PROTEINS	Undetermined	KOG1237	At1g68570	estExt_Genewise1_v1.C_LG_X0255
1475	-0.0536879	0.130956	0.279211	up	up	4.8	0.000529	0.011332	pumilio/Mpt5 family RNA-binding protein	CV03124B1A02.f1	UNCLASSIFIED PROTEINS	Undetermined	KOG1488	At2g29190
21619	0.199155	0.531988	0.53255	up	up	5	0.000786	0.015309	purine permease	CV03_9.9580.C1.Contig9796	UNCLASSIFIED PROTEINS	Undetermined		At2g33750
5407	1.36253	1.58965	0.628126	up	down	5	1e-06	6.6e-05	PVR3-like	CV03_9.7.C1.Contig11	UNCLASSIFIED PROTEINS	Undetermined		At5g48490
9821	-0.0354156	0.424051	0.655846	up	up	5	1e-06	8.1e-05	quinone-oxidoreductase	CV03_9.3576.C1.Contig4087	UNCLASSIFIED PROTEINS	Undetermined	KOG1198	At4g13010
19949	0.11789	0.0401301	-0.246332	down	down	4.6	0.000384	0.00886	rac GTP binding protein Arac7	CV03_9.3544.C1.Contig4055	CELLULAR COMMUNICATION/SIGNAL TRANSDUCTION MECHANISM	Undetermined	KOG0393	At4g28950	estExt_fgenesh4_pg.C_LG_XVIII0689
7573	0.556518	-0.0728196	0.0876836	down	up	5	0	0	raffinose synthase family protein / seed imbibition protein	CV03041A2H03.f1	CLASSIFICATION NOT YET CLEAR-CUT	Undetermined		At5g20250
10238	0.636254	0.949802	1.02272	up	up	5	1e-05	0.000541	RAS-related protein RAB11C	CV03_9.5324.C1.Contig5851	PROTEIN FATE (folding, modification, destination)	Undetermined	KOG0087	At1g09630
22611	-0.91914	-0.420183	-0.403356	up	up	3	1e-06	6.1e-05	receptor protein kinase	CV03118A1E09.f1	UNCLASSIFIED PROTEINS	Undetermined		At5g46330	gw1.IV.2493.1
20495	0.408903	0.493531	-0.0565645	up	down	4.8	0.003047	0.04052	receptor protein kinase, ERECTA	CV03_9.5997.C1.Contig6486	CELLULAR COMMUNICATION/SIGNAL TRANSDUCTION MECHANISM	Undetermined		At2g26330	eugene3.00061539
11273	0.207987	-0.0310655	-0.0201236	down	up	5	0.001	0.018349	receptor protein kinase-like protein	CV03041B1D07.f1	UNCLASSIFIED PROTEINS	Undetermined		At5g06940
2206	0.723077	0.25426	0.287212	down	up	5	0.000309	0.007552	receptor-like protein kinase	CV03_9.1293.C1.Contig1662	UNCLASSIFIED PROTEINS	Undetermined		At2g31880	eugene3.00150657
19951	-0.864133	-0.38983	-0.24334	up	up	3.8	0.000183	0.005002	receptor-like protein kinase	CV03_9.3589.C2.Contig4100	UNCLASSIFIED PROTEINS	Undetermined		At1g34300
4539	-0.337152	-0.146845	0.00197711	up	up	4.2	0.0032	0.041966	receptor-like protein kinase	CV03088B1E10.f1	UNCLASSIFIED PROTEINS	signal transduction		At2g02710	estExt_fgenesh4_pg.C_LG_VIII1581
11599	1.32774	0.935217	0.565584	down	down	5	2e-06	0.00016	receptor-like protein kinase	CV03084A2G08.f1	UNCLASSIFIED PROTEINS	Undetermined		At2g31880
9817	0.730992	0.33258	0.0818319	down	down	5	1e-06	8.3e-05	receptor-like protein kinase	CV03084A2G08.f1	UNCLASSIFIED PROTEINS	Undetermined		At2g31880
1268	-0.139715	0.0527516	0.157364	up	up	4.8	0.001358	0.022855	receptor-like protein kinase	CV03054B1G08.f1	UNCLASSIFIED PROTEINS	Undetermined		At2g19130
18651	0.063793	0.226192	-0.360623	up	down	4.4	1.7e-05	0.000765	reductase 2	CV03_9.2694.C1.Contig3181	UNCLASSIFIED PROTEINS	Undetermined	KOG1577	At1g59960
20543	-0.383371	-0.104681	0.124006	up	up	4.6	7e-06	0.000387	RelA/SpoT protein, (RSH1)	CV03_9.6175.C1.Contig6639	METABOLISM	Undetermined	KOG1157	At4g02260	grail3.3772000102
8199	0.0958424	0.0154619	0.415957	down	up	5	0.000143	0.004109	retinoblastoma-like protein	CV03072B2E03.f1	UNCLASSIFIED PROTEINS	Undetermined	KOG1010	At3g12280
18139	-0.0888265	-0.562553	-0.686167	down	down	4	0	2.5e-05	retrotransposon Tto1	CV03037A2H08.f1		Undetermined
23412	0.996159	1.50802	1.26054	up	down	5	0.000286	0.00712	reversibly glycosylated polypeptide	CV03_9.2723.C1.Contig3215	BIOGENESIS OF CELLULAR COMPONENTS	Undetermined		At5g15650
12306	0.65426	0.468789	0.265361	down	down	5	0.000116	0.003492	rhizome secoisolariciresinol dehydrogenase	CV03034A1B04.f1	UNCLASSIFIED PROTEINS	sugar mediated signaling	KOG0725	At1g52340
14111	0.693215	1.00857	1.00097	up	down	5	0.00015	0.004291	ribonucleoprotein A, chloroplast precursor	CV03_9.2087.C1.Contig2538	BIOGENESIS OF CELLULAR COMPONENTS	Undetermined	KOG0118	At3g53460	estExt_fgenesh4_pg.C_280167
18282	0.51612	0.488101	0.302633	down	down	5	0.002407	0.034512	ribose 5-phosphate isomerase	CV03_9.6209.C1.Contig6670	METABOLISM	Undetermined	KOG3075	At2g01290	eugene3.00101083
11411	0.930944	0.890833	0.466645	down	down	5	5.1e-05	0.001838	ribosomal protein S16	CV03_9.7597.C1.Contig8001		Undetermined
6268	0.178681	-0.189714	-0.570114	down	down	4.2	1e-06	8.9e-05	ribosome inactivating protein Euserratin 2 precursor	CV03_9.5120.C1.Contig5652		Undetermined
24018	0.89232	0.714475	0.396438	down	down	5	1e-06	0.000101	ribosome-inactivating protein cinnamomin II precursor type 2	CV03_9.1306.C1.Contig1675		Undetermined			fgenesh4_pg.C_LG_VI000243
2666	-0.259634	0.0853874	0.0420192	up	down	4.8	0.000557	0.0117	ribulose-1,5-carboxylase/oxygenase	Cassava.367.C1.Contig467	METABOLISM	Undetermined		At5g38410	eugene3.00180810
348	0.0359257	0.211147	0.622671	up	up	5	0	1.3e-05	RING zinc finger protein	CV03_9.9006.C1.Contig9267	UNCLASSIFIED PROTEINS	Undetermined	KOG0800	At1g20823
16857	-0.0742906	0.0944494	0.232878	up	up	4.8	0.001044	0.018924	RING-H2 finger protein RHY1a	CV03_9.9386.C1.Contig9629	UNCLASSIFIED PROTEINS	Undetermined	KOG0800	At1g49850	estExt_fgenesh4_pg.C_LG_IX0711
13523	1.09463	1.41813	1.55885	up	up	5	1.3e-05	0.000646	ripening-related protein	CV03_9.3478.C1.Contig3993	DEVELOPMENT (Systemic)	metabolism	KOG3109	At5g02230
12842	0.505019	0.994061	1.38407	up	up	5	0	1e-05	ripening-related protein-like	CV03_9.3409.C1.Contig3929	CELL RESCUE, DEFENSE AND VIRULENCE	biological process unknown		At5g62360		*
17197	0.855814	0.360005	-0.223823	down	down	4.8	0	0	ripening-related protein-like	CV03_9.1985.C2.Contig2423	CLASSIFICATION NOT YET CLEAR-CUT	biological process unknown		At5g20740	eugene3.00280065
24212	-0.570699	-0.129474	-0.0694026	up	up	4.4	1.3e-05	0.000637	RISBZ4 [Oryza sativa (japonica cultivar-group)]	CV03120A2D12.f1	TRANSCRIPTION	Undetermined		At5g24800
24109	0.0787266	0.0542226	-0.322577	down	down	4.6	3e-06	0.000209	RNA polymerase subunit family protein	CV03_9.7300.C1.Contig7703	UNCLASSIFIED PROTEINS	Undetermined	KOG3218	At3g57080
10011	0.5115	0.896922	0.913917	up	up	5	2e-06	0.000114	RNA recognition motif (RRM)-containing protein	CV03_9.6835.C1.Contig7255	UNCLASSIFIED PROTEINS	Undetermined		At3g13224
1369	0.297863	0.290831	0.468597	down	up	5	0.002675	0.037118	RNA-binding protein	CV03088B2E07.f1	UNCLASSIFIED PROTEINS	Undetermined	KOG0118	At3g15010
13144	0.0214343	0.174785	0.376724	up	up	5	8.7e-05	0.00276	RNase H domain-containing protein	CV03131A2G03.f1		biological process unknown		At5g36905
6125	-0.191723	0.4803	0.534449	up	up	4.6	0	1.2e-05	RNase H domain-containing protein	CV03_9.8530.C1.Contig8866		biological process unknown		At5g36905
11018	-0.671472	-0.0899968	-0.172708	up	down	4.2	0.000853	0.01637	RSP67.2	CV03130B2B06.f1	CELL RESCUE, DEFENSE AND VIRULENCE	Undetermined	KOG4197	At4g16390	gw1.XVI.617.1
22491	-0.58224	0.0123516	-0.0165002	up	down	4.6	4e-06	0.000229	RWP-RK domain-containing protein	CV03_9.3462.C1.Contig3980	UNCLASSIFIED PROTEINS	Undetermined		At1g64530
5106	1.31238	1.73659	1.51407	up	down	5	0.00075	0.014865	S-adenosyl-L-homocystein hydrolase	CV03_9.1330.C1.Contig1700	METABOLISM	Undetermined	KOG1370	At3g23810	eugene3.00880022	*
8402	-0.373032	0.676131	0.530195	up	down	4.4	0	3e-06	S-adenosyl-L-methionine:carboxyl methyltransferase	CV03_9.8108.C1.Contig8484	UNCLASSIFIED PROTEINS	biological process unknown		At1g15125
7004	0.0510649	0.689664	0.574127	up	down	5	0	1e-06	S-adenosyl-L-methionine:carboxyl methyltransferase family protein	CV03025A2E07.f1	UNCLASSIFIED PROTEINS	biological process unknown		At1g68040
4909	2.25093	1.99001	1.83584	down	down	5	6e-06	0.000334	S-adenosylmethionine synthetase 2	CV03_9.3509.C1.Contig4021	METABOLISM	Undetermined	KOG1506	At4g01850	grail3.0050014702
13334	0.295933	1.11247	1.02293	up	down	5	0	3.5e-05	salicylic acid-binding protein 2	CV03_9.2016.C1.Contig2455	CELL RESCUE, DEFENSE AND VIRULENCE	Undetermined		At2g23620	eugene3.00050443
11742	0.0316455	-0.0342289	-0.255255	down	down	4.8	7.5e-05	0.002475	SEC14 cytosolic factor family protein	CV03013B1D03.f1	UNCLASSIFIED PROTEINS	transport	KOG1470	At1g14820
19235	0.662695	0.790859	0.970781	up	up	5	0.002534	0.035755	secretory carrier membrane protein	CV03_9.4139.C1.Contig4661	UNCLASSIFIED PROTEINS	Undetermined	KOG3088	At1g32050
18631	0.276401	1.12629	1.27234	up	up	5	0	0	seed maturation protein PM39	CV03_9.961.C4.Contig1273	UNCLASSIFIED PROTEINS	Undetermined		At4g25580	estExt_fgenesh4_pg.C_LG_XII1125
16314	1.39404	0.901923	0.287746	down	down	5	1.9e-05	0.000843	seed specific protein Bn15D17A	CV03_9.5974.C1.Contig6463	UNCLASSIFIED PROTEINS	biological process unknown		At3g02550
1210	1.34218	0.826299	0.644023	down	down	5	0.000686	0.013893	seed specific protein Bn15D17A	CV03036B1A07.f1	UNCLASSIFIED PROTEINS	biological process unknown		At3g02550
19489	-0.697116	-0.4043	-0.14421	up	up	3.8	0	4e-06	selenium-binding protein [Arabidopsis thaliana]	CV03_9.10225.C1.Contig10363	UNCLASSIFIED PROTEINS	biological process unknown	KOG4197	At2g03880
3379	1.25318	1.05002	0.620833	down	down	5	0	3.9e-05	senescence/dehydration-associated protein-related	CV03_9.4796.C1.Contig5336		Undetermined		At4g35985	estExt_fgenesh4_pg.C_LG_IV1449
14907	0.14835	0.337644	0.569214	up	up	5	6e-06	0.000347	senescence-associated family protein	CV03_9.124.C1.Contig197	CELL FATE	aging		At3g45600	estExt_fgenesh4_pm.C_LG_IX0680
22325	0.36036	0.783988	0.796832	up	up	5	0	1.7e-05	senescence-associated family protein	CV03_9.230.C1.Contig358	UNCLASSIFIED PROTEINS	Undetermined		At1g32400	estExt_Genewise1_v1.C_290374
22969	0.555136	0.777742	0.0735203	up	down	5	0.002404	0.034497	senescence-associated protein-related	CV03057B1H09.f1	CLASSIFICATION NOT YET CLEAR-CUT	biological process unknown		At5g47060
8599	0.0101399	-0.203284	-0.33791	down	down	5	1.9e-05	0.000826	serine carboxypeptidase S10 family protein	CV03_9.1636.C2.Contig2034	UNCLASSIFIED PROTEINS	Undetermined	KOG1282	At3g10450
21837	0.0828147	0.377106	0.683503	up	up	5	5e-06	0.00029	serine threonine kinase [Sandersonia aurantiaca]	CV03036A2G04.f2	CELLULAR COMMUNICATION/SIGNAL TRANSDUCTION MECHANISM	signal transduction	KOG0583	At1g01140	estExt_fgenesh4_pg.C_LG_XIV0453
4332	0.534383	0.976064	0.955266	up	down	5	1.2e-05	0.000611	serine/threonine protein kinase	CV03_9.979.C1.Contig1292	PROTEIN WITH BINDING FUNCTION OR COFACTOR REQUIREMENT (structural or catalytic)	Undetermined		At3g45780	eugene3.00161333
7088	0.436492	0.701282	0.794113	up	up	5	7.3e-05	0.002434	serpin-like	CV03_9.2888.C1.Contig3376	UNCLASSIFIED PROTEINS	biological process unknown	KOG2392	At1g47710	grail3.0040017001
7319	0.272055	0.330018	0.590423	up	up	4.8	0.000993	0.018319	SEU1 protein	CV03_9.1118.C1.Contig1455	UNCLASSIFIED PROTEINS	biological process unknown		At5g62090
2779	1.59707	1.20809	1.07876	down	down	5	2.3e-05	0.000986	shock protein SRC2	CV03_9.117.C1.Contig189	UNCLASSIFIED PROTEINS	Undetermined		At1g09070
22984	0.25432	0.664062	0.279447	up	down	5	0.003301	0.042895	small blue copper protein Bcp1	CV03062A2G07.f1	UNCLASSIFIED PROTEINS	Undetermined		At3g27200	estExt_fgenesh4_pg.C_LG_VI0083
3837	-0.158964	0.254589	1.03453	up	up	4.8	0	4e-06	sodium/dicarboxylate cotransporter	CV03_9.2996.C1.Contig3481	UNCLASSIFIED PROTEINS	Undetermined	KOG1281	At5g47560
18939	-0.384392	0.504486	0.404891	up	down	4.6	1.1e-05	0.000567	sorbitol dehydrogenase	CV03_9.5542.C2.Contig6055	METABOLISM	Undetermined	KOG0024	At5g51970		*
20339	-0.113574	0.205691	0.240402	up	up	4.8	0.000508	0.010982	SOS2-like protein kinase PKS2	CV03063A1D12.f1	CELLULAR COMMUNICATION/SIGNAL TRANSDUCTION MECHANISM	Undetermined	KOG0583	At5g58380
14507	0.246112	-0.0699286	0.0505044	down	up	5	1e-06	7.9e-05	spermidine synthase	CV03_9.6202.C1.Contig6664	UNCLASSIFIED PROTEINS	Undetermined	KOG1562	At5g53120	estExt_fgenesh4_pm.C_LG_X0357
9760	0.118238	0.253227	0.434018	up	up	5	9.4e-05	0.002936	sphingolipid delta 4 desaturase DES-1 [Lycopersicon esculentum]	CV03063B1D12.f1	METABOLISM	Undetermined	KOG2987	At4g04930
18095	0.766659	1.56029	1.3233	up	down	5	0.000488	0.01065	Spurge Specific 101	CV03_9.1593.C1.Contig1988		Undetermined
3284	0.755176	0.977112	1.23278	up	up	5	2e-05	0.000859	Spurge Specific 103	CV03_9.1505.C1.Contig1889		Undetermined
3353	0.104506	0.160407	0.495814	up	up	5	0.001779	0.028091	Spurge Specific 1037	CV03045A1B12.f1		Undetermined
13861	1.02921	1.78934	1.74311	up	down	5	0	1e-06	Spurge Specific 108	CV03_9.1594.C1.Contig1989		Undetermined
11829	0.410228	0.222443	0.151631	down	down	5	0.001461	0.024163	Spurge Specific 1140	CV03048A1G04.f1		Undetermined
23463	0.409022	0.969282	1.10165	up	up	5	0	0	Spurge Specific 1141	CV03_9.13.C3.Contig26		Undetermined			eugene3.01310022
10158	0.656781	1.67053	1.65588	up	down	5	0	0	Spurge Specific 115	CV03_9.1291.C2.Contig1660		Undetermined
13956	0.456714	0.218329	-0.0358635	down	down	5	0.000766	0.015033	Spurge Specific 1255	CV03_9.5732.C1.Contig6230		Undetermined			grail3.0032009701
19685	0.878212	0.408482	0.521635	down	up	5	0.000658	0.013386	Spurge Specific 132	CV03_9.2263.C1.Contig2727		Undetermined
16610	0.19581	-0.113263	-0.0162324	down	up	5	1.1e-05	0.000579	Spurge Specific 1352	CV03054B2D02.f1		Undetermined
18732	-0.429007	0.056017	0.0384048	up	down	4.6	0.000421	0.009497	Spurge Specific 1393	CV03_9.6128.C1.Contig6598	UNCLASSIFIED PROTEINS	biological process unknown		At1g69360
15566	0.833646	0.395159	0.472118	down	up	5	0.000386	0.008896	Spurge Specific 1480	CV03059B1B03.f1		Undetermined
2885	0.714811	0.654824	0.283733	down	down	5	2e-06	0.00014	Spurge Specific 1541	CV03_9.6512.C1.Contig6959		Undetermined			estExt_fgenesh4_kg.C_LG_III0021
22327	0.945075	2.33593	1.89448	up	down	5	5e-06	0.000292	Spurge Specific 155	CV03_9.556.C2.Contig780		Undetermined			estExt_fgenesh4_pg.C_LG_II1111
14523	0.481556	0.284188	0.186233	down	down	5	4.8e-05	0.001741	Spurge Specific 1570	CV03061B2H09.f1		Undetermined
22301	0.478683	0.86211	1.21299	up	up	5	0	0	Spurge Specific 16	CV03_9.787.C1.Contig1053		Undetermined			eugene3.02320011
21104	1.19942	1.8902	2.08755	up	up	5	0	1e-06	Spurge Specific 1655	CV03065X1A05.f1		Undetermined
22996	-0.966989	0.335554	0.388563	up	up	4	0	2.5e-05	Spurge Specific 1779	CV03069B1F10.f1		Undetermined
13483	-0.284234	-0.143912	0.0486386	up	up	4.6	7.6e-05	0.002499	Spurge Specific 1844	CV03071A2A04.f1		Undetermined
14401	1.08872	0.672835	0.690034	down	up	5	0.000777	0.015189	Spurge Specific 192	CV03_9.1075.C1.Contig1406		Undetermined
4502	0.2827	0.12102	-0.0190712	down	down	5	0.000437	0.009773	Spurge Specific 1946	CV03074A1F10.f1		Undetermined
801	0.539465	0.837206	1.31339	up	up	4.8	2e-06	0.000157	Spurge Specific 1952	CV03074A2C09.f1		Undetermined
119	0.849514	1.15369	1.2548	up	up	5	0.000457	0.010138	Spurge Specific 197	CV03_9.1843.C1.Contig2276		Undetermined
5381	0.357011	0.500422	0.845553	up	up	5	3e-06	0.000208	Spurge Specific 1974	CV03_9.1299.C1.Contig1668		Undetermined			eugene3.00061340
15080	-0.463267	-0.304026	-0.175704	up	up	4.2	0.002208	0.032473	Spurge Specific 2001	CV03_9.7338.C1.Contig7743	UNCLASSIFIED PROTEINS	biological process unknown		At2g28330
14932	-0.281332	-0.115568	0.189113	up	up	4.8	3.6e-05	0.001387	Spurge Specific 212	CV03_9.1467.C1.Contig1850		Undetermined
17417	1.462	2.01768	2.24582	up	up	5	0	2.8e-05	Spurge Specific 2382	CV03_9.25.C2.Contig43		Undetermined
10881	0.139543	-0.0167359	-0.184884	down	down	5	0.000308	0.007552	Spurge Specific 2441	CV03_9.8498.C1.Contig8837		Undetermined
17012	0.995853	0.740306	0.604559	down	down	5	0	8e-06	Spurge Specific 2481	CV03_9.133.C1.Contig210		Undetermined
5600	-0.0727067	-0.238105	-0.519151	down	down	4.6	0.002008	0.030323	Spurge Specific 2520	CV03_9.7778.C1.Contig8167	UNCLASSIFIED PROTEINS	Undetermined		At5g54680
9301	-0.902982	-0.658318	-0.541918	up	up	3	0.004511	0.052902	Spurge Specific 2542	CV03089B2C04.f1		Undetermined
4019	0.956845	1.86544	1.82347	up	down	5	0	1e-06	Spurge Specific 2563	CV03_9.6496.C2.Contig6947		Undetermined
15668	0.471065	-0.140745	-0.375097	down	down	4.6	0	2e-06	Spurge Specific 2675	CV03093B1B05.f1		Undetermined
7742	0.437328	0.173398	0.211348	down	up	5	2.2e-05	0.000945	Spurge Specific 2861	CV03097B2D12.f1		Undetermined
24666	-0.213974	-0.185654	-0.430738	up	down	4.4	0.003819	0.047059	Spurge Specific 2863	CV03097B2E04.f1		Undetermined
5629	-0.0130964	0.847592	0.902239	up	up	4.8	0	0	Spurge Specific 2903	CV03098B2D09.f1		Undetermined
10930	0.517585	0.165945	0.238521	down	up	5	0.001089	0.019581	Spurge Specific 3045	CV03104A1A04.f1		Undetermined
12450	1.15083	0.78406	0.578584	down	down	5	0.000337	0.008096	Spurge Specific 32	CV03_9.2411.C1.Contig2881	UNCLASSIFIED PROTEINS	Undetermined		At5g35090	estExt_fgenesh4_pg.C_LG_VI1840
22708	-1.09902	-0.655071	-0.539606	up	up	3	0.000136	0.003964	Spurge Specific 3389	CV03112B2B11.f1		Undetermined
10963	-0.768955	-0.596625	-0.456614	up	up	3.2	0.003285	0.042789	Spurge Specific 3411	CV03_9.3796.C1.Contig4318		Undetermined			LG_XIX: 7793560-7794237
8846	-0.747588	-0.509468	-0.317021	up	up	4.2	0.000776	0.015189	Spurge Specific 3428	CV03113B2F02.f1		Undetermined
16788	-0.225121	0.340286	0.101645	up	down	4.6	2.4e-05	0.001007	Spurge Specific 3433	CV03114A1C02.f1		Undetermined
8322	0.493039	-0.139314	-0.41089	down	down	4.6	0	0	Spurge Specific 3485	CV03115A2F12.f1		Undetermined
12566	-0.547569	-0.33524	-0.0955693	up	up	4.4	0.000338	0.008103	Spurge Specific 3625	CV03118B2A11.f1		Undetermined
4722	1.64182	1.21956	1.21938	down	down	5	0.000264	0.006666	Spurge Specific 3644	CV03_9.851.C1.Contig1137		Undetermined
3049	0.265872	0.53476	0.755324	up	up	5	3e-06	0.000202	Spurge Specific 3656	CV03119B1C12.f1		Undetermined
15216	-0.270609	-0.30714	-0.0196669	down	up	5	0.002497	0.03548	Spurge Specific 3695	CV03120B1A01.f1		Undetermined
23155	-0.208179	-0.270551	-0.470662	down	down	4.4	0.00102	0.018641	Spurge Specific 3702	CV03_9.2320.C1.Contig2784		Undetermined			estExt_fgenesh4_pg.C_LG_I2854
22314	-0.40021	-0.206743	-0.0418951	up	up	4.2	0.001246	0.021572	Spurge Specific 3730	CV03_9.842.C1.Contig1127		Undetermined
23684	-0.363063	-0.289718	0.0346224	up	up	4.6	1.6e-05	0.000743	Spurge Specific 3740	CV03121A2B09.f1		Undetermined
4645	-0.497241	-0.0329918	0.134502	up	up	4.6	0.000339	0.008105	Spurge Specific 3756	CV03121B1F12.f1		Undetermined
10988	0.283152	0.288492	0.558712	up	up	5	0.004254	0.050931	Spurge Specific 3757	CV03_9.9102.C1.Contig9356		Undetermined
15225	-0.0193167	0.0777814	0.430946	up	up	5	0.000378	0.00876	Spurge Specific 3764	CV03121B2G04.f1		Undetermined
2088	0.556492	0.47769	0.947759	down	up	5	1.7e-05	0.000779	Spurge Specific 3764	CV03121B2G04.f1		Undetermined
4648	-0.0127619	-0.155648	-0.575789	down	down	4.4	4e-06	0.000233	Spurge Specific 3793	CV03_9.8067.C1.Contig8443		Undetermined
24226	-0.0608928	0.14895	-0.401713	up	down	4	0.0022	0.032421	Spurge Specific 3845	CV03124A1G05.f1		Undetermined
24947	0.730273	0.701272	0.365998	down	down	5	0.000186	0.005073	Spurge Specific 386	CV03_9.641.C1.Contig885		Undetermined
23170	-0.875975	-0.911637	-0.58795	down	up	3	0.000662	0.013446	Spurge Specific 3899	CV03125B1A01.f1		Undetermined
5722	0.0264561	-0.184049	-0.515343	down	down	4.4	4.8e-05	0.001738	Spurge Specific 3926	CV03126A1H11.f1		Undetermined
8381	-0.509582	-0.207788	0.00492922	up	up	4.2	4e-06	0.00022	Spurge Specific 4109	CV03131A1H06.f1		Undetermined
17057	0.902848	0.618617	0.540493	down	down	5	1e-05	0.00051	Spurge Specific 417	CV03_9.2663.C1.Contig3147		Undetermined			grail3.0093007201
4865	0.543351	1.34157	0.919448	up	down	5	1e-06	6.7e-05	Spurge Specific 4173	CV03_9.1040.C1.Contig1356		Undetermined
8023	1.36146	1.05845	1.09493	down	up	5	0.000281	0.007012	Spurge Specific 433	CV03_9.701.C1.Contig955		Undetermined
15967	0.664893	0.397332	0.392553	down	down	5	0.000258	0.006559	Spurge Specific 4368	CV03_9.1089.C1.Contig1420		Undetermined
15284	0.0682504	0.000705	0.495886	down	up	5	0.000256	0.006514	Spurge Specific 4387	CV03138A2F05.f1		Undetermined
8933	-0.521459	-0.339881	-0.352084	up	down	4.6	0.002133	0.031738	Spurge Specific 4427	CV03139B1C03.f1		Undetermined
19514	0.358823	0.292006	0.602297	down	up	5	0.000306	0.007529	Spurge Specific 4429	CV03_9.5529.C1.Contig6042		Undetermined
22352	0.0716612	0.933995	0.681288	up	down	5	8e-06	0.000446	Spurge Specific 448	CV03_9.2667.C1.Contig3151		Undetermined
21792	0.95021	1.63895	1.3427	up	down	5	0.000115	0.003463	Spurge Specific 4480	CV03_9.663.C3.Contig910		Undetermined			estExt_Genewise1_v1.C_40630001
9637	0.098184	1.16053	0.980445	up	down	5	0	0	Spurge Specific 4519	CV03_9.346.C1.Contig506		Undetermined
12299	-0.324391	-0.0775615	0.198967	up	up	4.6	0.000509	0.010982	Spurge Specific 452	CV03_9.2658.C1.Contig3142		Undetermined
2827	0.290125	0.0425228	-0.156459	down	down	4.8	3e-06	0.000183	Spurge Specific 4596	CV03044A1E03.f1		Undetermined		At4g26965	fgenesh4_pg.C_LG_III001000
8678	0.668294	0.480515	0.282627	down	down	5	0.000888	0.016909	Spurge Specific 4613	CV03055B1H06.f1		Undetermined			eugene3.00070021
25211	-0.232076	0.121487	0.323647	up	up	4.6	0.000801	0.015551	Spurge Specific 4655	CV03103A1G02.f1		Undetermined
9867	-0.631962	-0.287204	-0.275491	up	up	3.8	0.000202	0.005374	Spurge Specific 4656	CV03103A1H02.f1		Undetermined
10861	-0.243028	-0.140276	0.0712278	up	up	4.8	0.000122	0.003673	Spurge Specific 4704	CV03_9.7182.C1.Contig7590		Undetermined
12783	0.52422	0.637544	0.84942	up	up	5	0.000405	0.009227	Spurge Specific 48	CV03_9.287.C1.Contig430		Undetermined
24437	0.547719	0.578303	0.254397	up	down	5	0.000656	0.013372	Spurge Specific 50	CV03_9.1730.C1.Contig2151		Undetermined			fgenesh4_pg.C_scaffold_107000049
19147	0.0397427	0.445996	0.52156	up	up	5	9.1e-05	0.002879	Spurge Specific 51	CV03_9.1733.C1.Contig2154		Undetermined
20206	-0.279434	-0.357311	-0.0651467	down	up	4.8	0.000523	0.011202	Spurge Specific 53	CV03013B1G12.f1		Undetermined
23379	1.69119	1.42497	0.562453	down	down	5	0	0	Spurge Specific 54	CV03_9.1792.C1.Contig2221		Undetermined
20189	0.745193	0.457219	0.294434	down	down	5	3.5e-05	0.001372	Spurge Specific 581	CV03_9.784.C1.Contig1050		Undetermined
22880	-0.204158	-0.114971	0.223796	up	up	5	8.7e-05	0.00276	Spurge Specific 639	CV03_9.2340.C1.Contig2805		Undetermined
9665	0.223831	-0.0419174	-0.0356255	down	up	5	0.000325	0.007879	Spurge Specific 678	CV03034A2F11.f1		Undetermined
14437	0.848745	1.028	1.27186	up	up	5	5e-06	0.000283	Spurge Specific 779	CV03_9.3807.C1.Contig4328		Undetermined			eugene3.00012518
22901	0.267764	0.488697	0.790534	up	up	5	5.3e-05	0.001875	Spurge Specific 828	CV03038B2E12.f1		Undetermined
13397	0.495984	0.335428	0.161707	down	down	5	0.000795	0.015468	Spurge Specific 933	CV03_9.2482.C1.Contig2951	UNCLASSIFIED PROTEINS	biological process unknown		At3g22550
3349	1.39588	1.31231	0.880579	down	down	5	0	2.2e-05	Spurge Specific 949	CV03_9.3583.C1.Contig4093		Undetermined
2883	1.10947	1.0228	0.483524	down	down	5	0	1.9e-05	starch (bacterial glycogen) synthase	CV03_9.1575.C1.Contig1969	METABOLISM	biosynthesis		At1g32900		*
13524	0.671649	0.98908	1.181	up	up	5	4.3e-05	0.001588	stress protein (USP) family protein	CV03085A2E11.f1	UNCLASSIFIED PROTEINS	response to stress		At1g68300	eugene3.00410087
10950	0.708673	0.876038	1.15188	up	up	5	0.001206	0.021112	stress protein (USP) family protein	CV03_9.2931.C1.Contig3413	UNCLASSIFIED PROTEINS	response to stress		At3g62550	estExt_fgenesh4_pg.C_LG_II1800
8119	0.797893	0.897459	1.08762	up	up	5	5.2e-05	0.001838	stress protein (USP) family protein / early nodulin ENOD18 family protein	CV03045B1H03.f1	UNCLASSIFIED PROTEINS	response to stress		At3g03270	eugene3.00040798
10691	1.82887	2.23988	2.12079	up	down	5	0.000495	0.010785	stress-responsive protein [Tamarix androssowii]	CV03_9.1117.C1.Contig1453	CELL RESCUE, DEFENSE AND VIRULENCE	Undetermined		At3g50830	estExt_Genewise1_v1.C_LG_IV0366
2322	0.426269	1.00521	1.00758	up	up	5	1.2e-05	0.0006	subtilase	CV03_9.4280.C1.Contig4802	UNCLASSIFIED PROTEINS	Undetermined		At5g67090
20778	0.46717	0.804421	1.03836	up	up	5	0	2e-06	subtilisin serine protease ARA12	CV03_9.149.C2.Contig231	UNCLASSIFIED PROTEINS	Undetermined		At5g67360	gw1.V.4245.1
13990	-0.0541713	0.634553	0.713221	up	up	5	0	0	subtilisin-type protease-like	CV03062B1E12.f1	UNCLASSIFIED PROTEINS	Undetermined		At5g67090
8080	0.675978	0.373773	1.10118	down	up	5	4.6e-05	0.001683	sucrose transport protein	CV03_9.sd.11.C1.Contig10404		Undetermined		At1g71880	gw1.XIX.2155.1
23141	-0.232451	-0.0007555	0.0425111	up	up	4.8	0.000377	0.008752	sugar transporter	CV03118B2A08.f1	CELLULAR TRANSPORT, TRANSPORT FACILITATION AND TRANSPORT ROUTES	transport	KOG0254	At5g17010
1529	-0.0408148	0.179318	0.301891	up	up	4.8	0.000287	0.007147	sugar transporter	CV03_9.7916.C1.Contig8300	UNCLASSIFIED PROTEINS	transport	KOG0254	At1g79820	eugene3.00180712
3407	-0.55114	0.114531	0.234024	up	up	4	1e-06	4.4e-05	sugar transporter	CV03_9.5151.C1.Contig5681	UNCLASSIFIED PROTEINS	transport	KOG0254	At2g48020	estExt_Genewise1_v1.C_LG_XIV2810
23752	-0.507908	-0.83771	-1.09246	down	down	3.2	3.8e-05	0.001469	SWI2/SNF2-like protein	CV03102X1H08.f1	UNCLASSIFIED PROTEINS	Undetermined	KOG0385	At5g66750
13984	1.60497	1.16782	0.781728	down	down	5	0.001284	0.022018	syringolide-induced protein 19-1-5	CV03_9.2448.C1.Contig2923	METABOLISM	Undetermined		At4g25810	fgenesh4_pg.C_LG_VI000528
20925	-0.0917397	0.280201	0.48014	up	up	4.8	1.6e-05	0.00076	T22J18.6 [Arabidopsis thaliana] Gigantea	CV03_9.4711.C1.Contig5256	UNCLASSIFIED PROTEINS	Undetermined		At1g22770	estExt_fgenesh4_pg.C_LG_V1131
9727	-0.196868	-0.389043	-0.655784	down	down	4.2	0.001044	0.018924	taxane 10-beta-hydroxylase	CV03_9.5192.C1.Contig5722	UNCLASSIFIED PROTEINS	Undetermined	KOG0157	At5g36110
17213	0.169613	0.189999	0.464387	up	up	5	4.8e-05	0.001745	tetratricopeptide repeat (TPR)-containing protein	CV03_9.8054.C1.Contig8431	UNCLASSIFIED PROTEINS	Undetermined		At3g51770
7108	0.156703	0.302892	0.558177	up	up	5	0.000181	0.004969	TGA-type basic leucine zipper protein TGA2.2	CV03_9.1404.C1.Contig1783	TRANSCRIPTION	Undetermined		At5g06950	grail3.0024024401
7073	0.568046	0.705236	0.824081	up	up	5	8.1e-05	0.002624	TGB12K interacting protein 3	CV03_9.2158.C1.Contig2615	CLASSIFICATION NOT YET CLEAR-CUT	Undetermined	KOG0504	At2g17390	grail3.0022009901
11941	0.479981	0.172088	-0.204078	down	down	5	0	1.3e-05	thaumatin-like protein	CV03_9.3150.C2.Contig3656	CELL RESCUE, DEFENSE AND VIRULENCE	Undetermined		At4g38660	estExt_Genewise1_v1.C_LG_IX1261
10172	0.752043	1.2191	1.22822	up	up	5	8e-06	0.000446	Thiazole biosynthetic enzyme	CV03_9.2245.C1.Contig2707	UNCLASSIFIED PROTEINS	Undetermined	KOG2960	At5g54770	estExt_fgenesh4_pg.C_LG_IV0080
8576	0.218423	-0.0497133	-0.192341	down	down	5	2.5e-05	0.00103	thioesterase family protein	CV03_9.2045.C1.Contig2490	UNCLASSIFIED PROTEINS	Undetermined	KOG2763	At5g48370
20320	0.496727	1.10826	1.26413	up	up	5	0	3e-06	thioredoxin	CV03_9.3344.C1.Contig3864	UNCLASSIFIED PROTEINS	Undetermined	KOG0907	At1g08570	estExt_Genewise1_v1.C_LG_XIX0973
11233	1.04016	1.7258	1.75121	up	up	5	8.8e-05	0.002801	thioredoxin h	CV03025A2F12.f1	UNCLASSIFIED PROTEINS	Undetermined	KOG0907	At1g11530	grail3.0055010001
15118	0.831784	0.49513	0.31665	down	down	5	0.00023	0.006018	thioredoxin H-type 1	CV03_9.846.C2.Contig1132		Undetermined	KOG0907	At1g45145
8171	0.932701	0.709893	0.655855	down	down	5	0.000151	0.004324	thioredoxin m2	CV03_9.5206.C1.Contig5737	UNCLASSIFIED PROTEINS	Undetermined	KOG0910	At3g15360	gw1.107.137.1
14591	0.917064	0.516825	0.495823	down	down	5	2e-06	0.000158	TIR-NBS type R protein 4	CV03088A1C03.f1	CELL RESCUE, DEFENSE AND VIRULENCE	defense response		At1g69550	eugene3.00770103
5434	1.39817	0.974854	0.172079	down	down	5	0	0	TPA: anthocyanidin reductase	CV03_9.2321.C1.Contig2785	UNCLASSIFIED PROTEINS	Undetermined	KOG1502	At1g61720	estExt_fgenesh4_pm.C_LG_IV0055
9700	0.836421	0.451278	0.265927	down	down	5	0	0	TPA: cellulose synthase-like C1	CV03_9.5082.C1.Contig5608	METABOLISM	biological process unknown		At4g07960
11871	-0.246841	-0.056846	0.355188	up	up	4.8	0	1e-05	transcription activator GRF5	CV03_9.6615.C1.Contig7042	UNCLASSIFIED PROTEINS	Undetermined		At3g13960
4701	0.802598	0.744782	0.314279	down	down	5	0.001221	0.021341	transcription factor	CV03_9.7611.C1.Contig8015	TRANSCRIPTION	Undetermined		At5g59450
5547	0.345627	1.04882	0.461403	up	down	5	0.000963	0.017846	transcription factor DREBIII-1	CV03071A2D10.f1	TRANSCRIPTION	Undetermined		At2g35700
23507	0.247026	-0.0492529	-0.305549	down	down	4.8	1e-06	6.7e-05	transcription factor jumonji (jmj) family protein	CV03061A1C04.f1	UNCLASSIFIED PROTEINS	Undetermined	KOG1246	At5g46910
11728	0.467195	0.0633142	0.132725	down	up	5	4.9e-05	0.001762	transcription factor jumonji (jmjC) domain-containing protein	CV03_9.746.C1.Contig1002	UNCLASSIFIED PROTEINS	Undetermined	KOG2130	At1g78280
24529	0.0247501	0.252688	0.416787	up	up	5	0.00034	0.008113	transducin family protein / WD-40 repeat family protein	CV03_9.3726.C1.Contig4242	UNCLASSIFIED PROTEINS	Undetermined	KOG1334	At4g35140	estExt_fgenesh4_pg.C_LG_IX0282
17630	0.210001	-0.283414	-0.190777	down	up	5	0	2.9e-05	transferase family protein	CV03_9.4616.C1.Contig5160	UNCLASSIFIED PROTEINS	biological process unknown		At3g26040
10341	0.214796	-0.267744	-0.174379	down	up	5	0.000131	0.003872	transferase family protein	CV03084A1A05.f1	UNCLASSIFIED PROTEINS	biological process unknown		At3g26040
21608	0.696983	1.41015	1.43137	up	up	5	0.000518	0.011162	translation factor	CV03_9.968.C1.Contig1281	PROTEIN SYNTHESIS	Undetermined	KOG1770	At4g27130		*
14906	1.09271	0.710057	0.72786	down	up	5	0.000603	0.012465	translation initiation factor 5A	CV03_9.sd.36.C1.Contig10434		Undetermined		At1g13950	estExt_Genewise1_v1.C_LG_VI0968
8291	-0.0624197	0.353647	0.343659	up	down	4.6	0.000235	0.00608	translocation protein-related	CV03_9.6305.C1.Contig6760	UNCLASSIFIED PROTEINS	Undetermined	KOG2927	At3g20920
7282	0.639159	0.635779	0.899977	down	up	5	0.000248	0.006352	transport protein-related	CV03_9.3887.C1.Contig4405	UNCLASSIFIED PROTEINS	Undetermined	KOG2111	At3g62770	gw1.XIV.270.1
13985	0.0501879	-0.305366	-0.534684	down	down	4.8	0.000129	0.003842	transporter-like protein	CV03_9.6260.C1.Contig6717	UNCLASSIFIED PROTEINS	transport	KOG2615	At5g13750	gw1.VIII.1473.1
10412	-0.17497	0.092288	0.15372	up	up	5	0.000368	0.008584	transporter-like protein	CV03107B1H05.f1	UNCLASSIFIED PROTEINS	transport	KOG2615	At5g13750
7582	0.234683	0.370277	0.606231	up	up	4.6	0.000102	0.003126	transporter-related	CV03_9.4868.C1.Contig5409	CELLULAR TRANSPORT, TRANSPORT FACILITATION AND TRANSPORT ROUTES	transport	KOG0254	At4g35300	gw1.66.623.1
22586	-0.438675	-0.235113	0.0560997	up	up	5	0.000195	0.00523	transporter-related	CV03_9.4533.C1.Contig5072	UNCLASSIFIED PROTEINS	transport	KOG1330	At1g78130	gw1.VII.1846.1
3309	1.13437	1.83276	1.87721	up	up	5	0	0	triosephosphate isomerase	CV03_9.2004.C1.Contig2443	METABOLISM	metabolism	KOG1643	At3g55440	eugene3.00091331
145	1.43367	0.774601	0.426385	down	down	5	0	0	TSI1	CV03_9.3517.C1.Contig4028	TRANSCRIPTION	Undetermined		At5g13330	fgenesh4_pm.C_LG_XIII000479
13674	0.183504	0.564182	0.894227	up	up	5	0	1.3e-05	tubby-like protein 2	CV03_9.7956.C1.Contig8339	UNCLASSIFIED PROTEINS	Undetermined	KOG2502	At1g47270
10434	1.24622	1.30151	1.50494	up	up	5	0.001264	0.021795	tumour differentially expressed (TDE) family protein	CV03_9.4251.C1.Contig4767	UNCLASSIFIED PROTEINS	Undetermined	KOG2592	At1g16180	estExt_fgenesh4_pm.C_LG_III0717
2836	0.0895247	0.275316	0.492844	up	up	5	0.000521	0.011184	twin LOV protein 1	CV03047B2A05.f1	UNCLASSIFIED PROTEINS	signal transduction		At2g02710
16759	0.273965	0.641737	0.825175	up	up	5	0	2.4e-05	Two-component response regulator-like APRR5	CV03104B1H01.f1	UNCLASSIFIED PROTEINS	circadian rhythm	KOG1601	At5g24470
23392	0.708546	0.570444	0.499153	down	down	5	0.001924	0.029697	ubiquitin conjugating enzyme	CV03_9.2181.C1.Contig2642	PROTEIN FATE (folding, modification, destination)	Undetermined	KOG0418	At5g50870
25353	1.75317	2.13774	2.27835	up	up	5	0.000114	0.003458	ubiquitin conjugating protein	CV03086B1C02.f1	UNCLASSIFIED PROTEINS	Undetermined	KOG0419	At2g02760
18286	-0.0944757	0.121652	0.326209	up	up	4.8	0.000364	0.008521	ubiquitin conjugating protein	CV03086B1C02.f1	UNCLASSIFIED PROTEINS	Undetermined	KOG0419	At2g02760
24512	0.772632	1.06188	1.30209	up	up	5	0.000122	0.003661	ubiquitin-associated (UBA) protein	CV03_9.5153.C1.Contig5683	UNCLASSIFIED PROTEINS	biological process unknown	KOG4582	At4g24690	gw1.XV.1742.1
19818	0.430634	-0.0634726	-0.0606527	down	up	5	0.000143	0.004109	U-box domain-containing protein	CV03_9.6885.C1.Contig7304	UNCLASSIFIED PROTEINS	Undetermined		At2g35930
7749	0.182444	0.496219	0.685312	up	up	4.8	0.002504	0.03548	UDP-galactose 4-epimerase	CV03_9.3684.C1.Contig4193	METABOLISM	Undetermined	KOG1371	At4g10960	estExt_fgenesh4_pg.C_LG_III1010
1192	0.26532	0.331811	0.487946	up	up	5	0.000247	0.006329	UDP-glucoronosyl/UDP-glucosyl transferase family protein	CV03_9.2708.C1.Contig3194	UNCLASSIFIED PROTEINS	metabolism	KOG1192	At1g07260	eugene3.00091201
13888	-0.0909358	-0.0238076	0.182188	up	up	5	0.003169	0.041775	UDP-glucose 4-epimerase	CV03_9.2584.C1.Contig3062	METABOLISM	Undetermined	KOG1371	At1g12780	estExt_fgenesh4_pg.C_LG_III1010
14445	-0.105416	-0.0894766	0.215318	up	up	4.8	5.5e-05	0.001924	UDP-glucose glucosyltransferase	CV03040A1A05.f1	UNCLASSIFIED PROTEINS	metabolism	KOG1192	At1g07240	grail3.1094000101
5115	0.454363	0.771019	0.79834	up	up	5	0.000601	0.012436	UDP-glucose:salicylic acid glucosyltransferase	CV03_9.7098.C1.Contig7509	UNCLASSIFIED PROTEINS	metabolism	KOG1192	At1g05680	gw1.VII.465.1
4092	0.887265	2.10094	2.02091	up	down	5	0	0	UDP-N-acetylglucosamine O-acyltransferase-like	CV03_9.9780.C1.Contig9968	PROTEIN FATE (folding, modification, destination)	Undetermined		At4g29540
18232	0.856968	0.743727	0.602916	down	down	5	0.00081	0.015685	UMP synthase	CV03064B1F02.f1	METABOLISM	Undetermined		At3g54470
6519	0.489493	0.338978	0.0752356	down	down	5	0.001265	0.021795	unknown [Arabidopsis thaliana]	CV03_9.3860.C1.Contig4379	CELLULAR COMMUNICATION/SIGNAL TRANSDUCTION MECHANISM	Undetermined		At4g23180	eugene3.00040123
15490	0.374346	0.526788	0.707922	up	up	5	3.1e-05	0.001231	unknown [Arabidopsis thaliana]	CV03035A2A06.f1	CLASSIFICATION NOT YET CLEAR-CUT	Undetermined	KOG4391	At5g20520
16317	-0.0611491	0.654692	0.791	up	up	5	0	0	unknown [Arabidopsis thaliana]	CV03_9.5041.C1.Contig5573	TRANSCRIPTION	Undetermined		At5g44080	grail3.0002026401
23056	-0.126371	-0.128524	-0.413561	down	down	4.6	0.003362	0.043483	unknown [Arabidopsis thaliana]	CV03_9.4454.C1.Contig4995	UNCLASSIFIED PROTEINS	biological process unknown		At5g59350
11589	1.18278	0.535158	0.319312	down	down	5	0	0	unknown [Arabidopsis thaliana]	CV03_9.6718.C1.Contig7142	UNCLASSIFIED PROTEINS	biological process unknown	KOG0504	At2g01680	eugene3.00100999
1343	0.974194	0.780869	0.636672	down	down	5	6.5e-05	0.00221	unknown [Arabidopsis thaliana]	CV03_9.6030.C1.Contig6515	UNCLASSIFIED PROTEINS	biological process unknown		At1g74950	estExt_Genewise1_v1.C_280165
24718	-0.139443	-0.229744	-0.367934	down	down	4.6	0.004474	0.052728	unknown [Arabidopsis thaliana]	CV03_9.6906.C1.Contig7323	UNCLASSIFIED PROTEINS	biological process unknown		At3g58100	eugene3.00190832
25102	0.117284	0.716271	0.672156	up	down	4.8	4e-05	0.001512	unknown [Arabidopsis thaliana]	CV03_9.3245.C1.Contig3758	UNCLASSIFIED PROTEINS	biological process unknown	KOG3326	At5g51040	grail3.0005037901
17878	0.503184	0.816087	0.942094	up	up	5	6.6e-05	0.002242	unknown [Arabidopsis thaliana]	CV03_9.4888.C1.Contig5427	UNCLASSIFIED PROTEINS	biological process unknown	KOG2443	At2g03120	estExt_Genewise1_v1.C_LG_I2088
20946	0.0933336	-0.408998	-0.264063	down	up	5	2e-06	0.000134	unknown [Arabidopsis thaliana]	CV03_9.7823.C1.Contig8211	UNCLASSIFIED PROTEINS	biological process unknown		At1g25400	fgenesh4_pg.C_LG_X001128
1727	0.237254	0.598192	0.751624	up	up	5	0.000464	0.010214	unknown [Arabidopsis thaliana]	CV03031B1A07.f1	UNCLASSIFIED PROTEINS	biological process unknown		At3g03870	eugene3.00130563
16310	-0.26234	-8.95e-05	0.172801	up	up	5	0.0004	0.009145	unknown [Arabidopsis thaliana]	CV03129B2C10.f1	UNCLASSIFIED PROTEINS	biological process unknown		At1g27340	estExt_Genewise1_v1.C_LG_I7715
7495	-0.111568	0.123288	0.335207	up	up	4.8	0.001176	0.020775	unknown [Arabidopsis thaliana]	CV03_9.587.C1.Contig814	UNCLASSIFIED PROTEINS	biological process unknown		At1g53035	estExt_Genewise1_v1.C_1240136
7335	0.0269617	-0.128645	-0.430855	down	down	4.8	0.002221	0.032648	unknown [Arabidopsis thaliana]	CV03136B1D06.f1	UNCLASSIFIED PROTEINS	Undetermined		At1g65295	grail3.0076012301
15524	0.576217	0.0884909	0.0186307	down	down	5	1.4e-05	0.000686	unknown [Arabidopsis thaliana]	CV03044B2F06.f1	UNCLASSIFIED PROTEINS	Undetermined		At5g01710
14901	0.491192	-0.0210339	-0.009901	down	up	5	0	1.8e-05	unknown [Arabidopsis thaliana]	CV03_9.184.C1.Contig292	UNCLASSIFIED PROTEINS	Undetermined		At5g57150
11491	-0.407176	-0.076226	0.132445	up	up	4.4	7.8e-05	0.002528	unknown [Arabidopsis thaliana]	CV03113A1A01.f1	UNCLASSIFIED PROTEINS	Undetermined		At1g32500
11257	-0.209765	-0.175528	0.15018	up	up	4.8	0.0005	0.010844	unknown [Arabidopsis thaliana]	CV03_9.3272.C1.Contig3786	UNCLASSIFIED PROTEINS	Undetermined	KOG4638	At5g01960	estExt_fgenesh4_pm.C_280158
13555	-0.325691	-0.487083	-0.0661963	down	up	4.2	0.000126	0.003756	unknown [Arabidopsis thaliana]	CV03_9.8277.C1.Contig8645	UNCLASSIFIED PROTEINS	Undetermined	KOG2722	At5g65980
18311	-0.123513	-0.126851	0.369726	down	up	5	9.6e-05	0.002985	unknown [Arabidopsis thaliana]	CV03_9.8798.C1.Contig9106	UNCLASSIFIED PROTEINS	Undetermined		At1g78310
19461	0.354729	0.514149	0.838653	up	up	5	0	1.6e-05	unknown [Arabidopsis thaliana]	CV03_9.7831.C1.Contig8218		Undetermined		At2g01735
9784	0.860955	0.501265	0.240729	down	down	5	0	0	unknown [Arabidopsis thaliana]	CV03_9.7469.C1.Contig7876	UNCLASSIFIED PROTEINS	biological process unknown		At4g32030	estExt_fgenesh4_pg.C_LG_I2463
24246	-0.383618	0.474214	0.229082	up	down	4.4	1.9e-05	0.000837	unknown [Arabidopsis thaliana]	CV03131B1G10.f1	UNCLASSIFIED PROTEINS	biological process unknown		At2g38465
23193	-0.948141	-0.786321	-0.541525	up	up	3.2	0.000557	0.0117	unknown [Arabidopsis thaliana]	CV03_9.9356.C1.Contig9599	UNCLASSIFIED PROTEINS	biological process unknown		At4g14100
19194	0.851525	0.611933	0.339726	down	down	5	0.001566	0.025521	unknown [Arabidopsis thaliana]	CV03_9.2983.C1.Contig3467	UNCLASSIFIED PROTEINS	Undetermined		At5g01710	eugene3.00060918
20412	-0.187929	-0.240804	-0.0280081	down	up	4.6	0.00408	0.04952	unknown [Arabidopsis thaliana]	CV03089A2F12.f1		biological process unknown		At5g19855
3563	0.886431	0.374248	-0.0764947	down	down	4.8	1e-06	5.2e-05	unknown [Arabidopsis thaliana]	CV03_9.3840.C1.Contig4361		Undetermined
20438	0.858428	0.580113	0.368691	down	down	5	0.000204	0.005402	unknown [Arabidopsis thaliana]	CV03097B2E02.f1		Undetermined
22856	-0.15592	0.0707136	0.128982	up	up	5	0.000575	0.012001	unknown [Prunus armeniaca]	CV03_9.1628.C1.Contig2025	ENERGY	Undetermined	KOG3135	At5g54500
950	0.95206	1.60323	1.43279	up	down	5	0.000301	0.007419	unknown [Ricinus communis]	CV03123B2D02.f1	UNCLASSIFIED PROTEINS	biological process unknown		At5g25460
17854	-0.0323123	-0.215224	-0.489012	down	down	4.6	0.000222	0.005842	unknown protein [Arabidopsis thaliana]	CV03_9.9234.C1.Contig9481	PROTEIN WITH BINDING FUNCTION OR COFACTOR REQUIREMENT (structural or catalytic)	Undetermined		At3g56370	eugene3.00161317
22605	-0.559931	-0.020206	-0.0777502	up	down	4.6	0.000212	0.005599	unknown protein [Arabidopsis thaliana]	CV03_9.9883.C1.Contig10058	PROTEIN WITH BINDING FUNCTION OR COFACTOR REQUIREMENT (structural or catalytic)	Undetermined	KOG0594	At5g01920
15755	0.294294	0.218853	-0.225483	down	down	4.8	0.000354	0.008363	unknown protein [Arabidopsis thaliana]	CV03_9.6661.C1.Contig7085	UNCLASSIFIED PROTEINS	biological process unknown		At1g64080	estExt_fgenesh4_pg.C_LG_I0863
9668	0.548781	0.102745	-0.117744	down	down	5	1e-06	5.3e-05	unknown protein [Arabidopsis thaliana]	CV03036B1H02.f1	UNCLASSIFIED PROTEINS	biological process unknown	KOG0324	At3g07090	estExt_fgenesh4_pg.C_LG_II2402
14490	0.77467	0.593109	0.381189	down	down	5	2e-06	0.000138	unknown protein [Arabidopsis thaliana]	CV03_9.3421.C1.Contig3939	UNCLASSIFIED PROTEINS	biological process unknown		At3g08030	eugene3.00060457
16089	0.199108	0.0793607	-0.0965899	down	down	5	0.001483	0.024464	unknown protein [Arabidopsis thaliana]	CV03_9.3426.C1.Contig3944	UNCLASSIFIED PROTEINS	biological process unknown		At3g17680
7580	0.47114	0.166463	0.201405	down	up	5	0	1.4e-05	unknown protein [Arabidopsis thaliana]	CV03043A2H10.f1	UNCLASSIFIED PROTEINS	biological process unknown	KOG3272	At5g11500	grail3.0013029702
20805	0.124627	0.522544	0.575239	up	up	5	9.6e-05	0.002985	unknown protein [Arabidopsis thaliana]	CV03_9.4800.C1.Contig5340	UNCLASSIFIED PROTEINS	biological process unknown		At3g01170
13488	-0.123501	0.0933962	0.244505	up	up	4.8	0.000241	0.006185	unknown protein [Arabidopsis thaliana]	CV03_9.4379.C1.Contig4910	UNCLASSIFIED PROTEINS	biological process unknown		At2g27590	gw1.IV.1527.1
16578	-0.185673	0.129439	0.331359	up	up	4.8	2e-06	0.000135	unknown protein [Arabidopsis thaliana]	CV03_9.4825.C1.Contig5364	UNCLASSIFIED PROTEINS	biological process unknown	KOG4372	At5g51180	gw1.XVIII.2898.1
21853	0.0348079	0.23865	0.466351	up	up	5	6e-06	0.000355	unknown protein [Arabidopsis thaliana]	CV03_9.4457.C1.Contig4998	UNCLASSIFIED PROTEINS	biological process unknown	KOG3077	At3g28970
19999	0.536415	0.493392	0.843979	down	up	5	0.000687	0.013893	unknown protein [Arabidopsis thaliana]	CV03_9.10164.C1.Contig10307	UNCLASSIFIED PROTEINS	biological process unknown		At4g14990	eugene3.00060202
13372	0.256522	0.164973	0.523984	down	up	5	1.5e-05	0.000721	unknown protein [Arabidopsis thaliana]	CV03_9.3505.C1.Contig4018	UNCLASSIFIED PROTEINS	biological process unknown		At1g79160
10694	0.193272	-0.0882339	-0.0492351	down	up	5	2.4e-05	0.001026	Unknown protein [Arabidopsis thaliana]	CV03_9.1970.C1.Contig2407	UNCLASSIFIED PROTEINS	metabolism	KOG1602	At2g17570
14552	-0.1201	0.295985	0.486311	up	up	4.8	2e-06	0.000156	unknown protein [Arabidopsis thaliana]	CV03_9.5689.C1.Contig6190	UNCLASSIFIED PROTEINS	response to jasmonic acid stimulus	KOG0724	At3g09600
8401	-0.426772	0.0165275	0.108284	up	up	4.6	2e-06	0.000115	unknown protein [Arabidopsis thaliana]	CV03_9.4452.C1.Contig4993	UNCLASSIFIED PROTEINS	transport		At1g64890
2840	0.0983972	-0.123591	-0.211846	down	down	5	3.3e-05	0.001306	unknown protein [Arabidopsis thaliana]	CV03_9.5461.C1.Contig5976	UNCLASSIFIED PROTEINS	Undetermined		At4g32295	LG_XVIII: 5598449-5599202
1813	0.0122131	-0.247863	-0.32824	down	down	4.8	0.000399	0.009138	unknown protein [Arabidopsis thaliana]	CV03_9.5631.C1.Contig6138	UNCLASSIFIED PROTEINS	Undetermined		At5g32440
18914	-0.8089	-0.126771	-0.0144317	up	up	3.8	0	7e-06	unknown protein [Arabidopsis thaliana]	CV03116A1H10.f1	UNCLASSIFIED PROTEINS	Undetermined		At4g24020
8780	-0.0708664	0.551088	0.74474	up	up	4.6	0.001829	0.028724	unknown protein [Arabidopsis thaliana]	CV03_9.1240.C1.Contig1603	UNCLASSIFIED PROTEINS	Undetermined		At1g19530	estExt_fgenesh4_pg.C_LG_II0318
6801	0.649755	1.14968	1.27881	up	up	5	1e-06	5.7e-05	unknown protein [Arabidopsis thaliana]	CV03134A2D11.f1		biological process unknown		At3g15358
11318	0.433056	0.502179	0.0967596	up	down	5	0.001911	0.029548	unknown protein [Arabidopsis thaliana]	CV03_9.6016.C1.Contig6501	UNCLASSIFIED PROTEINS	biological process unknown		At1g45688
18197	0.260099	0.32029	-0.0628749	up	down	5	1.6e-05	0.000746	Unknown protein [Arabidopsis thaliana]	CV03_9.3460.C1.Contig3978	UNCLASSIFIED PROTEINS	biological process unknown		At3g18050	estExt_fgenesh4_pg.C_LG_XV0343
23990	0.980068	0.696881	0.439585	down	down	5	4.5e-05	0.001666	unknown protein [Arabidopsis thaliana]	CV03_9.507.C2.Contig722	UNCLASSIFIED PROTEINS	biological process unknown		At1g09310	eugene3.01310099
1455	0.103875	-0.218116	-0.470992	down	down	4.6	0	2.8e-05	unknown protein [Arabidopsis thaliana]	CV03_9.7899.C1.Contig8283	UNCLASSIFIED PROTEINS	biological process unknown	KOG3156	At2g16460	gw1.VII.3833.1
15491	0.220186	-0.0700476	-0.182303	down	down	5	6.2e-05	0.002143	Unknown protein [Arabidopsis thaliana]	CV03035B1B08.f1	UNCLASSIFIED PROTEINS	biological process unknown		At1g02816
18728	0.804657	1.42198	1.39285	up	down	5	0.000308	0.007549	unknown protein [Arabidopsis thaliana]	CV03_9.5938.C1.Contig6428	UNCLASSIFIED PROTEINS	biological process unknown		At3g09980	gw1.28.1044.1
21495	0.0905469	0.239449	0.320568	up	up	5	0.000999	0.018349	unknown protein [Arabidopsis thaliana]	CV03_9.7553.C1.Contig7955	UNCLASSIFIED PROTEINS	biological process unknown		At1g69060
15735	0.132109	0.292002	0.410179	up	up	5	0.002511	0.035526	unknown protein [Arabidopsis thaliana]	CV03_9.5620.C1.Contig6128	UNCLASSIFIED PROTEINS	biological process unknown		At3g57990
2956	-0.378428	-0.189195	0.0631539	up	up	4.6	4e-06	0.000233	unknown protein [Arabidopsis thaliana]	CV03_9.8559.C1.Contig8889	UNCLASSIFIED PROTEINS	biological process unknown		At3g06080	eugene3.00020670
12983	0.854838	1.23563	1.56683	up	up	5	2.9e-05	0.001173	unknown protein [Arabidopsis thaliana]	CV03081A1A12.f1	UNCLASSIFIED PROTEINS	biological process unknown		At5g18130
18142	-0.229178	-0.401429	-0.456158	down	down	4.4	0.000171	0.004739	unknown protein [Arabidopsis thaliana]	CV03_9.3413.C1.Contig3932	UNCLASSIFIED PROTEINS	Undetermined	KOG1347	At2g21340
24050	-0.660707	-0.303156	-0.248787	up	up	4.2	0.000362	0.008513	unknown protein [Arabidopsis thaliana]	CV03067A2B06.f1	UNCLASSIFIED PROTEINS	Undetermined		At4g29310
2036	-0.342178	-0.0164313	0.0397416	up	up	4.6	0.000962	0.017846	unknown protein [Arabidopsis thaliana]	CV03_9.10124.C1.Contig10271	UNCLASSIFIED PROTEINS	Undetermined	KOG1844	At1g33420	fgenesh4_pg.C_LG_IV001075
16331	0.360694	0.576555	0.738004	up	up	5	0.000237	0.006122	unknown protein [Arabidopsis thaliana]	CV03_9.797.C1.Contig1066	UNCLASSIFIED PROTEINS	Undetermined		At4g33565	estExt_fgenesh4_pg.C_LG_VII0442
13452	0.603678	0.852936	1.05385	up	up	5	2.2e-05	0.000946	unknown protein [Arabidopsis thaliana]	CV03_9.6307.C1.Contig6762	UNCLASSIFIED PROTEINS	Undetermined		At5g32440	fgenesh4_pm.C_LG_XVIII000409
3325	0.557191	0.333465	0.148661	down	down	5	2.3e-05	0.000986	unknown protein [Oryza sativa (japonica cultivar-group)]	CV03_9.3543.C1.Contig4054	CELLULAR TRANSPORT, TRANSPORT FACILITATION AND TRANSPORT ROUTES	Undetermined		At3g43720	grail3.0066007901
15785	0.242824	-0.321622	-0.547704	down	down	4.4	0	3.9e-05	unknown protein [Oryza sativa (japonica cultivar-group)]	CV03131B2B08.f1	STORAGE PROTEIN	Undetermined		At4g24340	estExt_Genewise1_v1.C_1570104
16622	0.374577	0.240795	-0.0347032	down	down	5	0.000141	0.004091	unknown protein [Oryza sativa (japonica cultivar-group)]	CV03_9.6177.C1.Contig6641	UNCLASSIFIED PROTEINS	biological process unknown		At3g15095
2747	0.463928	0.0908791	-0.152374	down	down	5	0	6e-06	unknown protein [Oryza sativa (japonica cultivar-group)]	CV03_9.695.C1.Contig949	UNCLASSIFIED PROTEINS	biological process unknown		At1g55265
2780	0.377159	0.908149	0.897782	up	down	4.8	1.2e-05	0.000603	Unknown protein [Oryza sativa (japonica cultivar-group)]	CV03_9.1632.C1.Contig2029	UNCLASSIFIED PROTEINS	biological process unknown		At5g43150
14740	-0.0553654	0.49057	0.41884	up	down	4.8	0.000127	0.003794	unknown protein [Oryza sativa (japonica cultivar-group)]	CV03135B2B05.f1	UNCLASSIFIED PROTEINS	Undetermined	KOG2207	At1g56310
9235	-0.425339	-0.218908	0.036754	up	up	4.8	4.7e-05	0.001732	unknown protein [Oryza sativa (japonica cultivar-group)]	CV03_9.6813.C1.Contig7234	UNCLASSIFIED PROTEINS	Undetermined		At1g52080
16080	-0.139871	-0.205508	0.00834356	down	up	4.8	0.002504	0.03548	unknown protein [Oryza sativa (japonica cultivar-group)]	CV03_9.5149.C1.Contig5679		Undetermined
1734	-0.14471	0.129935	0.252145	up	up	4.8	1.1e-05	0.000569	unknown protein [Oryza sativa (japonica cultivar-group)]	CV03035A1D03.f1	CLASSIFICATION NOT YET CLEAR-CUT	biological process unknown	KOG1809	At4g17110
9993	1.35559	0.616849	0.330499	down	down	5	0	0	unknown protein [Oryza sativa (japonica cultivar-group)]	CV03_9.4488.C1.Contig5031	UNCLASSIFIED PROTEINS	biological process unknown		At4g19390
21027	0.0472674	-0.260104	-0.340462	down	down	5	0.000323	0.007847	unknown protein [Oryza sativa (japonica cultivar-group)]	CV03_9.3053.C2.Contig3540	UNCLASSIFIED PROTEINS	biological process unknown		At5g59960
16343	1.70224	2.41361	2.5133	up	up	5	0	3e-06	unknown protein [Oryza sativa (japonica cultivar-group)]	CV03_9.60.C1.Contig92	UNCLASSIFIED PROTEINS	biological process unknown		At3g55570
23751	-0.570475	-0.418112	-0.242775	up	up	4.2	0.003656	0.045643	unknown protein [Oryza sativa (japonica cultivar-group)]	CV03_9.9043.C1.Contig9302	UNCLASSIFIED PROTEINS	biological process unknown		At3g25910	grail3.0151001801
11977	0.401931	-0.0531916	-0.0125806	down	up	5	8.2e-05	0.002639	unknown protein [Oryza sativa] gb|AAK50125.1|	CV03099B2E10.f1		Undetermined
11325	0.945757	0.706829	0.531229	down	down	5	4e-05	0.001516	unknown protein; 27870-25287 [Arabidopsis thaliana]	CV03_9.6025.C1.Contig6510	UNCLASSIFIED PROTEINS	biological process unknown		At1g29980
6677	0.391222	0.049859	-0.0377979	down	down	5	0.000228	0.005988	unknown protein; 39760-41105 [Arabidopsis thaliana]	CV03_9.2971.C1.Contig3454	UNCLASSIFIED PROTEINS	biological process unknown		At1g78150
416	1.09929	1.62525	1.68045	up	up	5	1.8e-05	0.000805	unnamed protein product [Arabidopsis thaliana]	CV03122B1B10.f1	CELL RESCUE, DEFENSE AND VIRULENCE	biological process unknown		At5g65470
4146	1.11576	0.499582	0.0409469	down	down	5	0	3e-06	unnamed protein product [Arabidopsis thaliana]	CV03_9.2841.C1.Contig3332	CLASSIFICATION NOT YET CLEAR-CUT	biological process unknown		At5g62200
13728	1.63345	1.2527	1.11331	down	down	5	0.000405	0.009227	unnamed protein product [Arabidopsis thaliana]	CV03_9.2841.C1.Contig3332	CLASSIFICATION NOT YET CLEAR-CUT	biological process unknown		At5g62200
22161	-0.106883	0.0949737	0.222906	up	up	5	6e-05	0.002088	unnamed protein product [Arabidopsis thaliana]	CV03139A2C05.f1	METABOLISM	biological process unknown	KOG2855	At5g58730
18981	-0.899639	0.128023	-0.485893	up	down	3	5.3e-05	0.001874	unnamed protein product [Arabidopsis thaliana]	CV03137A2F07.f1	UNCLASSIFIED PROTEINS	biological process unknown		At5g48850
9880	1.56431	1.787	1.92322	up	up	5	5e-06	0.000269	unnamed protein product [Arabidopsis thaliana]	CV03_9.2061.C1.Contig2506	UNCLASSIFIED PROTEINS	biological process unknown		At5g54540	grail3.0014020401
15209	2.0646	2.62177	2.29792	up	down	5	0.001993	0.030303	unnamed protein product [Arabidopsis thaliana]	CV03_9.56.C1.Contig85	UNCLASSIFIED PROTEINS	Undetermined		At3g22120	LG_XIII: 12738002-12738342
16843	0.183621	0.292591	0.430342	up	up	5	0.001017	0.018632	unnamed protein product [Arabidopsis thaliana]	CV03131B2B05.f1	UNCLASSIFIED PROTEINS	Undetermined		At1g77250
20519	0.0457429	0.0679618	0.298058	up	up	5	0.00043	0.009663	unnamed protein product [Arabidopsis thaliana]	CV03125A2D09.f1	UNCLASSIFIED PROTEINS	Undetermined	KOG4248	At5g42220
2999	0.278936	0.513383	0.553012	up	up	5	0.000372	0.008657	unnamed protein product [Arabidopsis thaliana]	CV03_9.6662.C1.Contig7086	UNCLASSIFIED PROTEINS	biological process unknown		At5g47870
21105	-0.132132	0.190231	0.336982	up	up	4.6	0.001347	0.02273	unnamed protein product [Arabidopsis thaliana]	CV03_9.6707.C1.Contig7131	UNCLASSIFIED PROTEINS	biological process unknown		At3g26750
14202	-0.0808498	0.0494936	0.326982	up	up	5	4.2e-05	0.001588	unnamed protein product [Arabidopsis thaliana]	CV03_9.9589.C1.Contig9804	UNCLASSIFIED PROTEINS	biological process unknown	KOG0504	At5g35810
16758	0.305575	0.168526	0.129328	down	down	5	0.000818	0.015802	unnamed protein product [Arabidopsis thaliana]	CV03_9.9178.C1.Contig9429	UNCLASSIFIED PROTEINS	Undetermined		At3g29180	estExt_Genewise1_v1.C_LG_X5376
20421	-0.186292	0.0730031	0.110799	up	up	4.8	0.001157	0.020532	uracil phosphoribosyltransferase	CV03_9.4132.C1.Contig4654	TRANSCRIPTION	Undetermined	KOG0773	At4g34610	gw1.VII.3291.1
10286	0.21798	0.803289	0.750336	up	down	5	0	2e-05	UTP--glucose-1-phosphate uridylyltransferase	CV03_9.5962.C1.Contig6452	METABOLISM	metabolism	KOG2638	At5g17310	gw1.XIII.2344.1
15034	-0.223869	0.766637	0.852758	up	up	4.6	0	0	vacuolar processing enzyme	CV03_9.4126.C1.Contig4649	STORAGE PROTEIN	Undetermined	KOG1348	At1g62710
2760	1.03631	1.43282	1.51223	up	up	5	0	3.2e-05	vacuolar proton-inorganic pyrophosphatase	CV03_9.2239.C1.Contig2701	UNCLASSIFIED PROTEINS	Undetermined		At1g15690	estExt_fgenesh4_pg.C_1520062
15532	0.292968	0.29966	-0.0530376	up	down	5	3e-06	0.000174	very-long-chain fatty acid condensing enzyme CUT1	CV03_9.2998.C1.Contig3483	UNCLASSIFIED PROTEINS	Undetermined		At1g68530
10200	0.375994	0.332061	0.525442	down	up	5	0.004204	0.050582	VHS domain-containing protein / GAT domain-containing protein	CV03036A1C02.f1	UNCLASSIFIED PROTEINS	Undetermined	KOG1087	At1g21380
10685	0.567736	0.356668	0.0617363	down	down	5	0.000194	0.00523	wall-associated kinase	CV03_9.2012.C1.Contig2451	UNCLASSIFIED PROTEINS	Undetermined		At1g21230
8072	0.363247	0.674789	0.90531	up	up	5	2.2e-05	0.000948	WD-40 repeat family protein	CV03_9.2297.C1.Contig2763	CLASSIFICATION NOT YET CLEAR-CUT	signal transduction	KOG0305	At4g33260
10228	0.30244	0.370751	0.532745	up	up	5	0.00085	0.016337	WD-40 repeat family protein	CV03045A1E03.f1	UNCLASSIFIED PROTEINS	biological process unknown	KOG0266	At5g27030	fgenesh4_pg.C_LG_XIII000057
14926	0.19741	0.231653	0.518663	up	up	5	9.5e-05	0.002972	WD-repeat protein-like	CV03_9.2182.C1.Contig2643	UNCLASSIFIED PROTEINS	biological process unknown		At5g56190	estExt_fgenesh4_pg.C_1370036
20263	0.790059	0.63151	0.407092	down	down	5	0.001243	0.021562	WRKY DNA-binding protein	CV03041B2F05.f1	UNCLASSIFIED PROTEINS	Undetermined		At2g34830	eugene3.00140651
16558	0.782727	0.475444	0.040144	down	down	4.8	5.1e-05	0.001837	WRKY transcription factor 30	CV03_9.3852.C1.Contig4372	UNCLASSIFIED PROTEINS	Undetermined		At4g23810	estExt_fgenesh4_pg.C_LG_II1537
10935	0.762475	0.23956	0.10053	down	down	5	1e-06	5.7e-05	WRKY transcription factor 53	CV03_9.1275.C1.Contig1640	UNCLASSIFIED PROTEINS	Undetermined		At4g11070	estExt_fgenesh4_pm.C_LG_XIV0172
6556	-0.361623	0.186598	0.395182	up	up	4.4	6e-06	0.00034	xanthine/uracil permease	CV03_9.5839.C1.Contig6335	UNCLASSIFIED PROTEINS	transport	KOG1292	At2g26510	gw1.40.581.1
2963	0.50225	1.17807	1.05573	up	down	5	0	1.6e-05	xyloglucan endo-1,4-beta-D-glucanase	CV03_9.1131.C2.Contig1471	METABOLISM	Undetermined		At4g14130	eugene3.00140931
13908	0.354722	-0.0494399	-0.184552	down	down	4.6	0	8e-06	xyloglucan endotransglycosylase	CV03_9.3937.C1.Contig4456	METABOLISM	Undetermined		At5g13870	estExt_Genewise1_v1.C_LG_III1278
22307	-0.318738	-0.00876975	0.147644	up	up	4.6	0.003852	0.047366	xyloglucanase inhibitor	CV03_9.829.C1.Contig1111	UNCLASSIFIED PROTEINS	biological process unknown	KOG1339	At1g03220
7105	1.26572	1.02357	0.829757	down	down	5	1.3e-05	0.000629	ycf1 protein	CV03060B2G07.f1		Undetermined		AtCg01130	eugene3.00070674
13894	2.39047	2.74027	2.69877	up	down	5	0.00052	0.01118	ypr10	CV03_9.607.C2.Contig841		Undetermined
10497	0.822053	0.979117	1.25243	up	up	5	0.000806	0.015635	zinc finger (B-box type) family protein	CV03_9.6878.C1.Contig7295	UNCLASSIFIED PROTEINS	Undetermined		At4g27310	eugene3.00070251
13446	1.01704	0.782291	0.546479	down	down	5	0.000706	0.014214	zinc finger (C3HC4-type RING finger)	CV03_9.5546.C1.Contig6058	CLASSIFICATION NOT YET CLEAR-CUT	Undetermined	KOG0800	At5g59550
16029	0.294454	0.501562	0.63956	up	up	5	9e-06	0.000502	zinc finger (C3HC4-type RING finger)	CV03_9.3453.C1.Contig3971	UNCLASSIFIED PROTEINS	Undetermined		At5g19430	fgenesh4_pg.C_LG_IX000900
9202	0.378863	0.483267	0.707259	up	up	5	0.000919	0.017324	zinc finger (C3HC4-type RING finger)	CV03_9.3663.C1.Contig4173	UNCLASSIFIED PROTEINS	Undetermined	KOG0800	At1g63170	grail3.0018026901
16113	0.16083	-0.0110087	-0.0737582	down	down	5	0.000365	0.008521	zinc finger (C3HC4-type RING finger)	CV03064B1G09.f1		Undetermined		At5g49665	gw1.II.1741.1
15648	-0.31074	-0.237516	-0.0548016	up	up	4.6	0.000786	0.015309	zinc finger (C3HC4-type RING finger) family protein	CV03088A1B06.f1	UNCLASSIFIED PROTEINS	Undetermined	KOG1571	At1g63900	LG_XIV: 6627050-6627298
8313	-0.544154	-0.187933	0.0656126	up	up	4	1e-06	5.7e-05	zinc finger (C3HC4-type RING finger) family protein	CV03113A1A12.f1		Undetermined		At2g46495
21256	1.49017	1.09578	0.882324	down	down	5	1.9e-05	0.000826	zinc finger (C3HC4-type RING finger) family protein	CV03_9.796.C1.Contig1065	CLASSIFICATION NOT YET CLEAR-CUT	Undetermined	KOG0800	At3g61460
18889	0.0569735	0.394193	0.39205	up	down	4.8	0.000954	0.017771	zinc finger (C3HC4-type RING finger) family protein	CV03109B1C08.f1	TRANSCRIPTION	Undetermined		At1g57820
5409	0.378222	0.317458	0.0620363	down	down	5	0.000187	0.005078	zinc finger (GATA type) family protein	CV03_9.1902.C1.Contig2340	UNCLASSIFIED PROTEINS	Undetermined	KOG1601	At3g06740	gw1.X.3599.1
23985	0.444347	0.682547	1.15732	up	up	5	0	4e-06	zinc finger transcription factor	CV03_9.5125.C1.Contig5657	TRANSCRIPTION	Undetermined	KOG1595	At2g19810	estExt_Genewise1_v1.C_LG_XVIII0752
4579	0.588118	0.47139	0.193051	down	down	5	8.6e-05	0.002734	zinc metalloproteinase homolog F3I6.6	CV03_9.7327.C1.Contig7730	UNCLASSIFIED PROTEINS	Undetermined	KOG1565	At1g70170
273	0.39621	0.665087	0.720838	up	up	5	0.000134	0.00395	zinc-finger protein (B-box zinc finger domain)	CV03_9.6966.C1.Contig7379	UNCLASSIFIED PROTEINS	Undetermined		At2g47890
18996	1.62332	1.05298	0.547878	down	down	5	0	1e-06		CV03_9.1688.C1.Contig2102	PROTEIN FATE (folding, modification, destination)	response to water deprivation	KOG1542	At4g39090	estExt_fgenesh4_pg.C_LG_II0263
1014	1.00138	1.39288	1.41571	up	up	5	0.002109	0.031488		CV03_9.307.C2.Contig453	UNCLASSIFIED PROTEINS	Undetermined	KOG0537	At5g53560	estExt_fgenesh4_pm.C_LG_VIII0194
15294	0.737317	0.749362	0.144114	up	down	5	6e-06	0.000319		CV03077A2G01.f1▀▀		Undetermined
2071	0.0302272	-0.489347	-0.821317	down	down	3.2	2e-06	0.000117		CV03073B1A01.f1▀▀		Undetermined
14767	1.07345	0.802686	0.475998	down	down	5	0.000175	0.00484		CV03073B1F02.f1▀▀		Undetermined
14239	-0.690452	-0.321881	-0.27563	up	up	3.6	3.9e-05	0.0015		x		Undetermined
4713	0.0370306	0.295189	0.500821	up	up	5	1.1e-05	0.000555		CV03074A1C01.f1▀▀		Undetermined
