# Supplementary material for: Transcriptome analysis identifies novel responses and potential regulatory genes involved in seasonal dormancy transitions of leafy spurge (Euphorbia esula L.)
Source: BMC Genomics. 2008 Nov 12;9:536. doi: 10.1186/1471-2164-9-536 (PMC2605480; doi:10.1186/1471-2164-9-536)
Supplement: Additional file 2 — Differentially expressed genes specifically mentioned in text. List of genes with functional annotations specifically mentioned in the text. Gene expression data, and gene annotation is noted for each. [file 1471-2164-9-536-S2.xls]

## Sheet: Supplemental Table 2
ID	Ave para	Ave endo	Ave eco	QC	p value	q value	Blast hit	Contig ID	MIPS ID	Biological function
Transport
21338	-0.865589	-0.580127	-0.41182	3.8	0.001081	0.019453	ABC transporter family protein	CV03_9.3613.C1.Contig4126	UNCLASSIFIED PROTEINS	transport
24223	-0.320768	-0.407168	-0.592779	3.8	0.002059	0.030991	ABC transporter family protein	CV03124B2H02.f1	UNCLASSIFIED PROTEINS	transport
13645	-0.969211	-0.794612	-0.456256	3.2	1e-06	4.8e-05	ABC transporter-like protein	CV03123B1H09.f1	CELLULAR TRANSPORT, TRANSPORT FACILITATION AND TRANSPORT ROUTES	transport
16896	0.116703	0.341445	0.571666	5	1.3e-05	0.000645	ABC transporter-like protein	CV03123B1H09.f1	CELLULAR TRANSPORT, TRANSPORT FACILITATION AND TRANSPORT ROUTES	transport
22402	-0.817332	-0.503728	-0.233799	3.2	0.000195	0.00523	amino acid permease	CV03046B2F06.f1	UNCLASSIFIED PROTEINS	transport
5489	0.796199	0.629232	0.444081	5	0.000479	0.010519	aquaporin	CV03_9.1577.C1.Contig1971	UNCLASSIFIED PROTEINS	transport
17750	-0.32863	-0.193789	0.243304	4.4	2e-06	0.000119	At3g20660	CV03_9.8215.C1.Contig8585	UNCLASSIFIED PROTEINS	transport
22640	-0.567339	-0.371704	-0.19004	4.4	0.00027	0.006793	carrier protein [Arabidopsis thaliana]	CV03_9.7973.C1.Contig8354	CELLULAR TRANSPORT, TRANSPORT FACILITATION AND TRANSPORT ROUTES	transport
6609	0.796476	0.339971	0.0732826	5	0	6e-06	cytosolic factor family protein / phosphoglyceride transfer family protein	CV03_9.7126.C1.Contig7537	UNCLASSIFIED PROTEINS	transport
20338	0.354875	0.404407	0.83816	5	1.1e-05	0.000562	hexose transporter	CV03063A2H03.f1	CELLULAR TRANSPORT, TRANSPORT FACILITATION AND TRANSPORT ROUTES	transport
6820	0.881541	1.33694	1.72191	5	0	0	hypothetical protein	CV03_9.9751.C1.Contig9940	UNCLASSIFIED PROTEINS	transport
20665	-0.202971	0.00855913	0.172725	4.6	3.9e-05	0.001507	hypothetical protein [Cicer arietinum]	CV01023A2D03.f1	UNCLASSIFIED PROTEINS	transport
19485	-0.489496	-0.207739	0.301641	4.4	0	2e-06	mitochondrial carrier protein	CV03_9.4439.C1.Contig4976	UNCLASSIFIED PROTEINS	transport
1029	0.211083	0.381388	0.859435	5	0	7e-06	mitochondrial carrier protein	CV03_9.4439.C1.Contig4976	UNCLASSIFIED PROTEINS	transport
14060	0.960962	0.490425	0.35575	5	0	0	mitochondrial dicarboxylate carrier protein	CV03_9.2770.C1.Contig3261	CELLULAR TRANSPORT, TRANSPORT FACILITATION AND TRANSPORT ROUTES	transport
9212	0.319854	0.337554	0.604848	5	0.003622	0.045519	mitochondrial substrate carrier	CV03_9.4424.C1.Contig4960	UNCLASSIFIED PROTEINS	transport
21925	-0.0846774	0.123963	0.296838	5	4.2e-05	0.001588	mitochondrial substrate carrier family protein	CV03_9.6262.C1.Contig6720	SUBCELLULAR LOCALIZATION	transport
25357	-0.903485	-0.307153	-0.231572	3.6	0.000533	0.011398	mitochondrial substrate carrier family protein	CV03_9.8327.C1.Contig8689	UNCLASSIFIED PROTEINS	transport
24649	-0.193966	0.17727	0.462757	4.8	5.9e-05	0.002058	multispanning membrane protein	CV03_9.6832.C1.Contig7253	UNCLASSIFIED PROTEINS	transport
8651	-0.0765665	0.143353	0.311942	5	0.000134	0.003934	phosphatidylinositol transfer-like protein III	CV03_9.4041.C1.Contig4556	UNCLASSIFIED PROTEINS	transport
15519	0.030969	-0.255934	-0.246485	5	0.000332	0.008018	polyphosphoinositide binding protein	CV03_9.4860.C1.Contig5401	UNCLASSIFIED PROTEINS	transport
11742	0.0316455	-0.0342289	-0.255255	4.8	7.5e-05	0.002475	SEC14 cytosolic factor family protein	CV03013B1D03.f1	UNCLASSIFIED PROTEINS	transport
10338	0.272011	0.304066	0.624799	5	0.000234	0.006072	PIGMENT DEFECTIVE EMBRYO	CV03081B2E03.f1	UNCLASSIFIED PROTEINS	transport
1529	-0.0408148	0.179318	0.301891	4.8	0.000287	0.007147	sugar transporter	CV03_9.7916.C1.Contig8300	UNCLASSIFIED PROTEINS	transport
23141	-0.232451	-0.0007555	0.0425111	4.8	0.000377	0.008752	sugar transporter	CV03118B2A08.f1	CELLULAR TRANSPORT, TRANSPORT FACILITATION AND TRANSPORT ROUTES	transport
3407	-0.55114	0.114531	0.234024	4	1e-06	4.4e-05	sugar transporter	CV03_9.5151.C1.Contig5681	UNCLASSIFIED PROTEINS	transport
13985	0.0501879	-0.305366	-0.534684	4.8	0.000129	0.003842	transporter-like protein	CV03_9.6260.C1.Contig6717	UNCLASSIFIED PROTEINS	transport
10412	-0.17497	0.092288	0.15372	5	0.000368	0.008584	transporter-like protein	CV03107B1H05.f1	UNCLASSIFIED PROTEINS	transport
7582	0.234683	0.370277	0.606231	4.6	0.000102	0.003126	transporter-related	CV03_9.4868.C1.Contig5409	CELLULAR TRANSPORT, TRANSPORT FACILITATION AND TRANSPORT ROUTES	transport
22586	-0.438675	-0.235113	0.0560997	5	0.000195	0.00523	transporter-related	CV03_9.4533.C1.Contig5072	UNCLASSIFIED PROTEINS	transport
8401	-0.426772	0.0165275	0.108284	4.6	2e-06	0.000115	unknown protein [Arabidopsis thaliana]	CV03_9.4452.C1.Contig4993	UNCLASSIFIED PROTEINS	transport
6556	-0.361623	0.186598	0.395182	4.4	6e-06	0.00034	xanthine/uracil permease	CV03_9.5839.C1.Contig6335	UNCLASSIFIED PROTEINS	transport
circadian responses
22569	-0.0493741	0.165927	0.462181	5	0	4.1e-05	At1g68050	CV03_9.9074.C1.Contig9330	UNCLASSIFIED PROTEINS	circadian rhythm
8850	-0.768294	-0.109739	0.392543	3.8	0	0	F-box family protein (FKF1) / adagio 3 (ADO3) (way up in glucose starvation just like FLF4)	CV03116A1B06.f1	UNCLASSIFIED PROTEINS	circadian rhythm
16759	0.273965	0.641737	0.825175	5	0	2.4e-05	Two-component response regulator-like APRR5	CV03104B1H01.f1	UNCLASSIFIED PROTEINS	circadian rhythm
20925	-0.0917397	0.280201	0.48014	4.8	1.6e-05	0.00076	T22J18.6 [Arabidopsis thaliana] Gigantea	CV03_9.4711.C1.Contig5256	UNCLASSIFIED PROTEINS	circadian rhythm
11201	-0.295756	0.025568	0.247934	4.6	1.5e-05	0.000686	myb family transcription factor similar to CCA1 [Arabidopsis thaliana]	CV03_9.313.C1.Contig461		circadian rhythm
25246	-1.02974	-0.379364	-0.00571944	3.8	0	1.7e-05	EARLY flowering 4 protein (way up in glucose starvation)	CV03113B1B09.f1	UNCLASSIFIED PROTEINS	circadian rhythm
ethylene responses
18870	0.219905	0.222508	-0.0716719	4.6	0.003294	0.04287	EREBP-4 like protein	CV03104B2G02.f1		ethylene response
19755	0.206597	-0.223731	-0.287141	5	0.000425	0.009572	ethylene response element binding protein (EREBP)	CV03045B2F06.f1	UNCLASSIFIED PROTEINS	ethylene response
10687	1.89952	1.55594	1.29866	5	0.000127	0.003797	ethylene response factor ERF3a	CV03_9.1790.C1.Contig2219	UNCLASSIFIED PROTEINS	ethylene response
14483	0.295836	0.17812	0.1172	5	0.000693	0.013988	ethylene-forming-enzyme-like dioxygenase	CV03_9.5486.C1.Contig5998	METABOLISM	ethylene response
3977	0.804817	0.277618	-0.0854851	5	2e-06	0.00014	ethylene-responsive transciptional coactivator-like	CV03077A2D11.f1	TRANSCRIPTION	ethylene response
22969	0.555136	0.777742	0.0735203	5	0.002404	0.034497	senescence-associated protein-related	CV03057B1H09.f1	CLASSIFICATION NOT YET CLEAR-CUT	ethylene response
2557	0.77811	0.590856	0.0192837	4.8	0.00074	0.014746	ethylene-forming enzyme	CV03_9.155.C1.Contig240	UNCLASSIFIED PROTEINS	ethylene response
3379	1.25318	1.05002	0.620833	5	0	3.9e-05	senescence/dehydration-associated protein-related	CV03_9.4796.C1.Contig5336		ethylene response
14907	0.14835	0.337644	0.569214	5	6e-06	0.000347	senescence-associated family protein	CV03_9.124.C1.Contig197	CELL FATE	ethylene response
9459	0.318002	0.067737	-0.324792	4.4	7.1e-05	0.002387	AP2/EREBP transcription factor	CV03_9.9881.C1.Contig10056	UNCLASSIFIED PROTEINS	ethylene response
Jasmonic acid responses
21825	1.10414	0.738499	0.37131	5	1e-06	4.4e-05	allene oxide synthase	CV03_9.2566.C1.Contig3044	UNCLASSIFIED PROTEINS	response to jasmonic acid stimulus
22967	0.862792	0.334985	0.0122316	5	0	0	allene oxide synthase	CV03_9.6328.C1.Contig6782	UNCLASSIFIED PROTEINS	response to jasmonic acid stimulus
19251	0.350884	-0.684267	-0.927103	4.2	0	0	cytochrome P450	CV03_9.5094.C1.Contig5623	UNCLASSIFIED PROTEINS	response to jasmonic acid stimulus
2436	0.236253	-0.110576	-0.360258	4.4	1e-06	7.2e-05	GHMYB10	CV03_9.8105.C1.Contig8481	TRANSCRIPTION	response to jasmonic acid stimulus
24696	0.31058	0.0514837	-0.618496	3.8	0.0001	0.003076	lipoxygenase	CV03_9.8989.C1.Contig9253	METABOLISM	response to jasmonic acid stimulus
24135	0.043174	-0.197891	-0.456612	4.4	4e-06	0.000255	myb factor	CV03_9.8721.C1.Contig9037	UNCLASSIFIED PROTEINS	response to jasmonic acid stimulus
4531	-0.0966258	-0.353342	-0.50434	4.8	1.2e-05	0.000594	MYB transcription factor	CV03086B2A10.f1	UNCLASSIFIED PROTEINS	response to jasmonic acid stimulus
5993	-0.145782	0.677769	0.529611	4.6	2.7e-05	0.001091	MYB-related DNA-binding protein	CV03042A1C07.f1	TRANSCRIPTION	response to jasmonic acid stimulus
7137	-0.436797	-0.19241	0.209602	4.2	0	0	P0671B11.14 [Oryza sativa (japonica cultivar-group)]	CV03_9.2831.C1.Contig3320	UNCLASSIFIED PROTEINS	response to jasmonic acid stimulus
3035	0.0819565	0.123545	-0.289278	5	0.001772	0.028054	patatin-related	CV03_9.7481.C1.Contig7888	UNCLASSIFIED PROTEINS	response to jasmonic acid stimulus
14968	-0.624173	-0.556087	-0.421995	4	0.003806	0.046999	patatin-related	CV03_9.3946.C1.Contig4465	UNCLASSIFIED PROTEINS	response to jasmonic acid stimulus
14552	-0.1201	0.295985	0.486311	4.8	2e-06	0.000156	unknown protein [Arabidopsis thaliana]	CV03_9.5689.C1.Contig6190	UNCLASSIFIED PROTEINS	response to jasmonic acid stimulus
drought and dehydration
23551	-0.319838	0.0162195	0.132199	4.8	2.5e-05	0.001034	dehydration-responsive protein-related	CV03_9.7475.C1.Contig7882	UNCLASSIFIED PROTEINS	cold drought ABA
18363	-0.445891	0.0111044	0.32067	4	0.000908	0.017151	ABA-glucosyltransferase	CV03_9.7503.C1.Contig7909	UNCLASSIFIED PROTEINS	cold drought ABA
20339	-0.113574	0.205691	0.240402	4.8	0.000508	0.010982	SOS2-like protein kinase PKS2	CV03063A1D12.f1	CELLULAR COMMUNICATION/SIGNAL TRANSDUCTION MECHANISM	cold drought ABA
5547	0.345627	1.04882	0.461403	5	0.000963	0.017846	transcription factor DREBIII-1	CV03071A2D10.f1	TRANSCRIPTION	cold drought ABA
5911	0.232059	1.82168	1.6811	4.8	0	0	LEA protein in group 3	CV03_9.792.C1.Contig1059	UNCLASSIFIED PROTEINS	cold drought ABA
9213	0.443715	0.63792	0.949891	5	0.000256	0.00652	cold-inducible CIC protein	CV03_9.3071.C2.Contig3559	CLASSIFICATION NOT YET CLEAR-CUT	cold drought ABA
9779	0.543663	0.849054	1.11623	5	0	1.2e-05	ERD4 protein	CV03_9.1607.C1.Contig2003	UNCLASSIFIED PROTEINS	cold drought ABA
9625	0.886691	1.3112	1.54357	5	0	1e-06	dehydration responsive element binding protein	CV03_9.1619.C1.Contig2015	UNCLASSIFIED PROTEINS	cold drought ABA
9643	0.681087	1.18905	1.21789	5	5e-06	0.000294	low temperature and salt responsive protein	CV03_9.902.C1.Contig1199		cold drought ABA
8691	0.757853	1.97671	1.89678	5	0	0	cold-induced group 3 LEA	CV03_9.166.C18.Contig273		cold drought ABA
25022	-0.436558	0.188937	0.152639	4.6	0.0001	0.003071	ICE1	CV03038B1F10.f1	UNCLASSIFIED PROTEINS	cold drought ABA
17369	-0.774446	-0.268684	0.0133766	3.6	0	0	ERD1/XPR1/SYG1 family protein	CV03_9.6105.C2.Contig6582	UNCLASSIFIED PROTEINS	cold drought ABA
ecodormancy specific growth promoters
8199	0.0958424	0.0154619	0.415957	5	0.000143	0.004109	retinoblastoma-like protein	CV03072B2E03.f1	UNCLASSIFIED PROTEINS	Growth ?
11871	-0.246841	-0.056846	0.355188	4.8	0	1e-05	transcription activator GRF5	CV03_9.6615.C1.Contig7042	UNCLASSIFIED PROTEINS	Growth ?
21012	-0.367672	-0.556462	0.097352	4.2	0.001235	0.021495	AML1	CV03_9.9714.C1.Contig9910	UNCLASSIFIED PROTEINS	Growth ?
Auxin response
3374	0.817868	0.649706	0.359174	5	0	6e-06	aux/IAA protein	CV03050B1A12.f1	CLASSIFICATION NOT YET CLEAR-CUT	Undetermined
24509	0.609852	0.562723	0.295774	5	6.8e-05	0.002301	aux/IAA protein	CV03_9.4838.C1.Contig5376	CLASSIFICATION NOT YET CLEAR-CUT	Undetermined
23887	0.484785	1.12125	0.952409	5	0.000345	0.008216	auxin growth promotor protein [Lycopersicon esculentum]	CV03_9.444.C1.Contig632	CELL RESCUE, DEFENSE AND VIRULENCE	biological process unknown
19680	2.40247	2.34518	1.90541	5	0.00278	0.037995	auxin induced gene nonspecific lipid transfer;	CV03_9.830.C1.Contig1112	UNCLASSIFIED PROTEINS	Undetermined
8552	0.310439	-0.0568567	-0.131688	5	2e-06	0.000146	auxin induced gene nonspecific lipid transfer;	CV03005A2G05.f1	UNCLASSIFIED PROTEINS	Undetermined
15302	1.37834	2.19042	2.13512	5	0	7e-06	auxin-responsive family protein	CV03_9.1510.C1.Contig1894	CLASSIFICATION NOT YET CLEAR-CUT	response to auxin stimulus
15975	0.770461	1.60976	1.55906	5	0	1e-06	auxin-responsive family protein	CV03_9.1510.C1.Contig1894	CLASSIFICATION NOT YET CLEAR-CUT	response to auxin stimulus
22678	-0.715885	-0.290772	-0.381546	4	0.000752	0.014869	auxin-responsive protein / auxin-induced protein	CV03_9.7596.C1.Contig8000	UNCLASSIFIED PROTEINS	extracellular matrix organization and biogenesis
14148	-0.493568	0.713776	0.561229	4.2	0	0	F-box protein ORE9 (MAX2)	CV03_9.5354.C1.Contig5878	UNCLASSIFIED PROTEINS	aging
DAM genes
2215	0.192412	0.762946	0.709669	5	0	4e-06	DAM1 MADS-box transcription factor MADS11 close to short vegetative phase (way up in glucose starvation)	CV03_9.888.C1.Contig1184	TRANSCRIPTION	Undetermined
12251	-0.095035	0.11223	0.34819	4.8	0.000963	0.017846	DAM2 Clone encodes only 3' end of transcript	CV03_9.631.C1.Contig873		Undetermined
