# Supplementary material for: Transcriptome analysis identifies novel responses and potential regulatory genes involved in seasonal dormancy transitions of leafy spurge (Euphorbia esula L.)
Source: BMC Genomics. 2008 Nov 12;9:536. doi: 10.1186/1471-2164-9-536 (PMC2605480; doi:10.1186/1471-2164-9-536)
Supplement: Additional file 3 — Genes differentially expressed specifically during para-endo- and ecodormancy. List of gene expression data and gene annotation for genes with significant expression patterns during paradormancy (3a) endodormancy (3b) and ecodormancy (3c). [file 1471-2164-9-536-S3.xls]

## Sheet: Supplemental Table 3a
paradormant specific differences
ID	Ave para	Ave endo	Ave eco	ave endo/eco	ratio ave/para	pvalue para endo	pvalue endo eco	pvalue endo all	QC	p value	q value	Blast hit	Contig ID	MIPS ID	Biological function	KOG ID	Putative arabidopsis orthologue
5934	-0.370792	0.393603	0.629189	0.511396	-0.882188	7e-06	0.42933	0.078071	4.8	1e-06	6.6e-05	(+)-delta-cadinene synthase	CV03_9.2213.C1.Contig2674	METABOLISM	metabolism		At4g20230
7167	0.616914	0.920362	0.970425	0.945393	-0.32848	0.000705	0.290957	0.185016	5	1.4e-05	0.000653	2-demethylmenaquinone methyltransferase	CV03_9.5447.C1.Contig5963	UNCLASSIFIED PROTEINS	Undetermined		At5g56260
20397	0.738674	1.39124	1.15296	1.2721	-0.533426	0.0014	0.347216	0.011297	5	0.000757	0.014901	ABA-responsive protein (HVA22a)	CV03_9.2755.C1.Contig3246	UNCLASSIFIED PROTEINS	biological process unknown	KOG1725	At1g74520
6627	0.49475	0.704712	0.735407	0.72006	-0.225309	0.004315	0.534991	0.167607	5	0.000379	0.00876	adenylate kinase	CV03_9.8003.C1.Contig8382	UNCLASSIFIED PROTEINS	Undetermined	KOG3078	At3g01820
8075	0.776794	2.0414	1.99127	2.01633	-1.23954	0	0.387493	0.003458	5	0	0	alcohol dehydrogenase	CV03_9.1993.C1.Contig2431	METABOLISM	Undetermined	KOG0022	At1g77120
6582	0.44791	1.27579	1.43337	1.35458	-0.906672	1e-06	0.061027	0.120917	5	0	0	aldehyde dehydrogenase 1 precursor	CV03_9.6618.C1.Contig7045	METABOLISM	metabolism	KOG2450	At1g23800
24010	0.352592	1.17846	0.905463	1.04196	-0.689368	1.4e-05	0.085277	0.000736	4.8	3.5e-05	0.001377	allyl alcohol dehydrogenase	CV03_9.5801.C1.Contig6301	METABOLISM	Undetermined	KOG1196	At3g03080
19370	-0.54815	-0.118983	-0.00601606	-0.0624998	-0.485651	0.003142	0.042537	0.340061	4.4	1e-06	5.8e-05	alpha-amylase	CV03_9.8209.C1.Contig8579	METABOLISM	Undetermined	KOG0471	At1g76130
9718	0.743642	1.38272	1.54255	1.46264	-0.718994	1e-06	0.008066	0.184746	5	0	0	alpha-tubulin	CV03_9.2501.C1.Contig2969	SUBCELLULAR LOCALIZATION	Undetermined	KOG1376	At5g19770
1969	0.724304	1.2132	1.33075	1.27197	-0.547671	0.000139	0.008886	0.511197	5	0	2e-06	alpha-tubulin	CV03_9.6495.C1.Contig6945	SUBCELLULAR LOCALIZATION	Undetermined	KOG1376	At5g19770
11342	0.387296	0.753653	0.927664	0.840658	-0.453363	0.003998	0.10616	0.347784	5	1.7e-05	0.000765	amino acid transporter family protein	CV03_9.3765.C2.Contig4281	CELLULAR TRANSPORT, TRANSPORT FACILITATION AND TRANSPORT ROUTES	Undetermined	KOG1305	At3g30390
18690	0.666567	1.2112	1.52612	1.36866	-0.702095	0.001818	0.141524	0.336931	5	3.5e-05	0.001376	annexin	CV03_9.159.C1.Contig245	UNCLASSIFIED PROTEINS	Undetermined	KOG0819	At2g38750
22502	0.214238	0.597944	0.76643	0.682187	-0.467949	0.000668	0.016913	0.531608	5	0	1.9e-05	annexin	CV03_9.2771.C1.Contig3262	CLASSIFICATION NOT YET CLEAR-CUT	Undetermined		At5g12380
1165	1.33845	1.9779	1.95412	1.96601	-0.627561	0.000148	0.410114	0.050813	5	1e-06	5.6e-05	anthranilate phosphoribosyltransferase-like	CV03_9.1561.C1.Contig1947	METABOLISM	Undetermined		At3g57880
7535	1.46717	1.94555	1.94679	1.94617	-0.478995	0.000402	0.587385	0.05046	5	2e-06	0.000146	aquaporin	CV03_9.2044.C2.Contig2489	CELLULAR TRANSPORT, TRANSPORT FACILITATION AND TRANSPORT ROUTES	Undetermined	KOG0223	At2g45960
11219	1.20662	1.98451	1.65668	1.8206	-0.61398	1e-06	0.062478	0.000235	5	2.7e-05	0.001099	aquaporin PIP2-1 [Vitis berlandieri x Vitis rupestris]	CV03_9.1673.C1.Contig2086	CELLULAR TRANSPORT, TRANSPORT FACILITATION AND TRANSPORT ROUTES	Undetermined	KOG0223	At3g54820
25114	-0.45922	0.0640405	0.142196	0.103118	-0.562339	0.002644	0.499257	0.08088	4.6	3.3e-05	0.001308	arginase 1	CV03_9.6154.C1.Contig6620	METABOLISM	Undetermined	KOG2964	At4g08900
21299	-0.067416	0.538044	0.703689	0.620867	-0.688283	0	0.040817	0.210791	4.8	0	0	aspartate aminotransferase ASP3	CV03_9.3220.C1.Contig3732	METABOLISM	Undetermined	KOG1411	At5g11520
11946	-0.283007	0.646446	0.682576	0.664511	-0.947518	0	0.346855	0.014125	4.6	0	0	At2g34460	CV03_9.2480.C1.Contig2949	UNCLASSIFIED PROTEINS	Undetermined	KOG1203	At2g34460
23526	1.1724	1.49767	1.45625	1.47696	-0.304561	0.000518	0.722152	0.028023	5	0.000445	0.009893	AT3g26420	CV03070A2D02.f1	UNCLASSIFIED PROTEINS	Undetermined	KOG0118	At3g26420
1709	-0.0980295	0.373431	0.469429	0.42143	-0.51946	0.001168	0.497296	0.110877	4.6	7.1e-05	0.002387	AT4g02920	CV03_9.36.C1.Contig56	UNCLASSIFIED PROTEINS	biological process unknown		At4g02920
9807	-0.178025	0.875242	0.736444	0.805843	-0.983868	0.000358	0.609164	0.08023	4.4	3.4e-05	0.001358	AT4g11600	CV03_9.419.C2.Contig601	CELL RESCUE, DEFENSE AND VIRULENCE	response to oxidative stress	KOG1651	At4g11600
15510	0.689529	1.22406	1.07809	1.15107	-0.461545	0.00295	0.933663	0.068429	5	0.000545	0.011583	At4g25660	CV03_9.4596.C1.Contig5136	UNCLASSIFIED PROTEINS	biological process unknown	KOG0324	At4g25660
23887	0.484785	1.12125	0.952409	1.03683	-0.552046	7.5e-05	0.544465	0.014428	5	0.000345	0.008216	auxin growth promotor protein [Lycopersicon esculentum]	CV03_9.444.C1.Contig632	CELL RESCUE, DEFENSE AND VIRULENCE	biological process unknown		At5g65470
15975	0.770461	1.60976	1.55906	1.58441	-0.813946	1e-06	0.484284	0.021389	5	0	1e-06	auxin-responsive family protein	CV03_9.1510.C1.Contig1894	CLASSIFICATION NOT YET CLEAR-CUT	response to auxin stimulus		At4g36110
15302	1.37834	2.19042	2.13512	2.16277	-0.784434	6.5e-05	0.49385	0.031837	5	0	7e-06	auxin-responsive family protein	CV03_9.1510.C1.Contig1894	CLASSIFICATION NOT YET CLEAR-CUT	response to auxin stimulus		At4g36110
22678	-0.715885	-0.290772	-0.381546	-0.336159	-0.379726	0.004161	0.899617	0.080879	4	0.000752	0.014869	auxin-responsive protein / auxin-induced protein	CV03_9.7596.C1.Contig8000	UNCLASSIFIED PROTEINS	extracellular matrix organization and biogenesis	KOG4293	At3g07390
8329	-0.931824	0.586486	0.905028	0.745757	-1.67758	0	0.00523	0.279487	3.8	0	0	beta-amylase	CV03_9.1015.C1.Contig1330	METABOLISM	Undetermined		At4g17090
3593	-1.11968	-0.390039	-0.169974	-0.280006	-0.839675	0.004671	0.028835	0.484167	3.2	4e-06	0.000221	BURP domain-containing protein	CV03_9.5843.C1.Contig6339	CELL RESCUE, DEFENSE AND VIRULENCE	Undetermined		At5g25610
4992	0.776787	1.17038	1.15733	1.16385	-0.387063	0.000109	0.908032	0.018837	5	1.3e-05	0.000637	Ca2+-transporting ATPase-like	CV03_9.5463.C1.Contig5978	CELLULAR TRANSPORT, TRANSPORT FACILITATION AND TRANSPORT ROUTES	Undetermined	KOG0204	At5g57110
18374	0.375765	1.01399	0.948975	0.981482	-0.605717	0.001427	0.682527	0.062445	5	4.2e-05	0.001588	carboxypeptidase I precursor	CV03115A1C12.f1	PROTEIN FATE (folding, modification, destination)	Undetermined	KOG1282	At4g12910
23884	0.405297	1.04586	0.934304	0.990082	-0.584785	3.7e-05	0.697095	0.015455	5	5.1e-05	0.001838	casein kinase	Cassava.1433.C1.Contig1602	CELLULAR COMMUNICATION/SIGNAL TRANSDUCTION MECHANISM	Undetermined	T	At1g72710
3181	0.109637	0.610769	0.489403	0.550086	-0.440449	8.2e-05	0.899213	0.019089	5	6e-06	0.000334	cassava specific 1829	CV01004A2F09.f1		Undetermined
17934	0.870382	1.50433	1.57606	1.5402	-0.669813	0.004102	0.174375	0.443025	5	6.2e-05	0.002143	cassava specific 276	CV01001X1G03.f1		Undetermined
17154	-0.0173104	0.358297	0.396143	0.37722	-0.39453	0.002832	0.042308	0.528775	4.8	1e-06	7.9e-05	CBS domain-containing protein	CV03060A1A02.f1	UNCLASSIFIED PROTEINS	biological process unknown		At4g36910
8691	0.757853	1.97671	1.89678	1.93675	-1.17889	1e-06	0.46359	0.021962	5	0	0	cold-induced group 3 LEA	CV03_9.166.C18.Contig273		Undetermined
4349	0.661433	1.43081	1.55235	1.49158	-0.830149	1.5e-05	0.101036	0.133365	5	0	4e-06	cysteine proteinase inhibitor	CV03_9.506.C2.Contig720	UNCLASSIFIED PROTEINS	biological process unknown		At3g12490
8642	0.430646	0.857614	0.870129	0.863871	-0.433225	0.00132	0.081153	0.337656	5	3e-06	0.000204	cysteine synthase	CV03_9.4836.C1.Contig5374	METABOLISM	Undetermined	KOG1252	At4g14880
5748	-0.664985	0.331871	0.214891	0.273381	-0.938366	0.000856	0.804453	0.036585	4	0.000509	0.010982	cytochrome P450	CV03_9.4311.C1.Contig4842	METABOLISM	Undetermined	KOG0156	At3g26210
6533	-0.286025	0.497013	0.607813	0.552413	-0.838438	2.8e-05	0.345394	0.124937	4.6	4e-06	0.000244	cytochrome P450	CV03_9.2725.C1.Contig3217	CLASSIFICATION NOT YET CLEAR-CUT	Undetermined	KOG0156	At2g45550
25160	-0.414706	0.115047	0.149333	0.13219	-0.546896	0.003764	0.893887	0.05921	4.6	0.000261	0.00661	cytochrome P450	CV03_9.2767.C1.Contig3258	METABOLISM	Undetermined	KOG0156	At3g26180
18385	0.00525909	0.890132	1.01834	0.954238	-0.948979	0.0037	0.262923	0.254043	4.4	9.7e-05	0.003012	Cytochrome P450 71D11	CV03_9.3196.C1.Contig3703	CLASSIFICATION NOT YET CLEAR-CUT	Undetermined	KOG0156	At5g25120
12000	-0.496539	0.234668	0.31153	0.273099	-0.769638	0.000236	0.656923	0.103716	4	0.000161	0.004519	Cytochrome P450 71D8	CV03_9.4310.C1.Contig4841	CLASSIFICATION NOT YET CLEAR-CUT	Undetermined		At3g48310
2215	0.192412	0.762946	0.709669	0.736308	-0.543896	2e-06	0.746805	0.015516	5	0	4e-06	DAM1 MADS-box transcription factor MADS11 close to short vegetative phase (way up in glucose starvation)	CV03_9.888.C1.Contig1184	TRANSCRIPTION	Undetermined	KOG0014	At4g24540
12810	0.0030543	0.712773	0.830453	0.771613	-0.768559	7.3e-05	0.078842	0.318719	4.8	0	2.9e-05	DC1.2 homologue	CV03_9.2236.C1.Contig2698	CELL RESCUE, DEFENSE AND VIRULENCE	biological process unknown		At5g62360
11774	0.917463	1.63433	1.71078	1.67255	-0.755091	0	0.692999	0.005251	5	0	0	defensin protein 1	CV03_9.1678.C1.Contig2091	UNCLASSIFIED PROTEINS	Undetermined		At2g02100
9625	0.886691	1.3112	1.54357	1.42738	-0.54069	5.3e-05	0.029715	0.372426	5	0	1e-06	dehydration responsive element binding protein	CV03_9.1619.C1.Contig2015	UNCLASSIFIED PROTEINS	Undetermined		At1g46768
7062	-0.206539	0.556659	0.75693	0.656795	-0.863334	0.000964	0.046819	0.280615	4.4	1e-06	6.1e-05	dehydrodolichyl diphosphate synthase	CV03048A1A06.f1	METABOLISM	Undetermined	KOG1602	At5g58770
7733	0.343048	0.980986	1.02003	1.00051	-0.657458	0	0.239649	0.035125	5	0	0	desaturase/cytochrome b5 protein	CV03_9.8405.C1.Contig8756	METABOLISM	Undetermined	KOG4232	At3g61580
7002	1.37543	2.07655	1.809	1.94278	-0.567348	4e-05	0.119173	0.001452	5	7.6e-05	0.002496	disease resistance-responsive protein-related	CV03025A1C01.f1	UNCLASSIFIED PROTEINS	defense response		At2g21100
23362	-0.00138522	0.566339	0.74046	0.6534	-0.654785	1.2e-05	0.103846	0.203709	5	0	7e-06	DnaJ protein	CV03_9.858.C1.Contig1146	UNCLASSIFIED PROTEINS	Undetermined	KOG0714	At1g56300
25254	-0.155345	0.832642	1.06344	0.948043	-1.10339	7e-05	0.165528	0.087302	4.4	0	7e-06	DnaJ protein homolog	CV03_9.5660.C1.Contig6165	CELL RESCUE, DEFENSE AND VIRULENCE	Undetermined	KOG0712	At2g17880
9850	1.08874	1.517	1.5701	1.54355	-0.454812	0.000347	0.054964	0.371136	5	0	2.1e-05	dTDP-glucose 4-6-dehydratase homolog D18	CV03_9.2954.C1.Contig3436	METABOLISM	Undetermined	KOG1429	At3g62830
25246	-1.02974	-0.379364	-0.00571944	-0.192542	-0.837203	0.001708	0.025937	0.363116	3.8	0	1.7e-05	EARLY flowering 4 protein (way up in glucose starvation)	CV03113B1B09.f1	UNCLASSIFIED PROTEINS	circadian rhythm		At2g40080
6548	0.946986	1.98811	1.82828	1.9082	-0.96121	1e-06	0.909631	0.00948	5	0	4e-06	enolase	CV03_9.1205.C2.Contig1558	METABOLISM	Undetermined	KOG2670	At2g36530
20714	-0.625686	0.250327	0.182992	0.216659	-0.842345	0.00063	0.09679	0.142132	4.4	0	3.3e-05	Enolase (2-phosphoglycerate dehydratase)	CV03_9.469.C1.Contig663	METABOLISM	Undetermined	KOG2670	At2g36530
17369	-0.774446	-0.268684	0.0133766	-0.127653	-0.646792	0.000966	0.017774	0.420122	3.6	0	0	ERD1/XPR1/SYG1 family protein	CV03_9.6105.C2.Contig6582	UNCLASSIFIED PROTEINS	biological process unknown	KOG1162	At1g14040
9779	0.543663	0.849054	1.11623	0.982641	-0.438978	0.001216	0.008574	0.652185	5	0	1.2e-05	ERD4 protein	CV03_9.1607.C1.Contig2003	UNCLASSIFIED PROTEINS	Undetermined	KOG1134	At1g30360
17606	-0.216923	0.130937	0.165699	0.148318	-0.365241	0.001453	0.380634	0.162956	4.8	7.5e-05	0.002466	Euphorbia specific20	CV03_9.3431.C1.Contig3949		Undetermined
5989	0.0728855	1.38575	1.22555	1.30565	-1.23277	0	0.677739	0.016143	4.8	0	2e-06	Euphorbia specific214	CV03_9.4652.C1.Contig5197		Undetermined
3316	0.446466	0.884416	0.860601	0.872509	-0.426043	0.000324	0.939357	0.030652	5	3.9e-05	0.001511	Euphorbia specific68	CV03031B2C08.f1		Undetermined
8110	0.289652	0.763734	0.908052	0.835893	-0.546241	1e-05	0.012107	0.27972	5	0	0	expressed protein [Arabidopsis thaliana]	CV03_9.4723.C1.Contig5269	UNCLASSIFIED PROTEINS	biological process unknown		At5g42900
22478	0.0481324	0.292761	0.425399	0.35908	-0.310948	0.004914	0.056447	0.785632	5	5e-06	0.0003	expressed protein [Arabidopsis thaliana]	CV03_9.3794.C1.Contig4316	UNCLASSIFIED PROTEINS	Undetermined		At1g10740
695	0.32483	0.602072	0.764263	0.683167	-0.358337	0.002853	0.072344	0.568629	5	9e-06	0.000499	expressed protein [Arabidopsis thaliana]	CV03_9.4160.C1.Contig4680	UNCLASSIFIED PROTEINS	biological process unknown		At5g42900
1160	0.129593	0.79906	0.98791	0.893485	-0.763892	9e-06	0.190841	0.051556	5	0	0	expressed protein [Arabidopsis thaliana]	CV03_9.393.C1.Contig560	UNCLASSIFIED PROTEINS	biological process unknown		At3g12320
24543	0.6064	0.972786	1.10947	1.04113	-0.434726	0.004879	0.379879	0.284354	5	0.000468	0.010288	expressed protein [Arabidopsis thaliana]	CV03_9.3167.C1.Contig3673	UNCLASSIFIED PROTEINS	biological process unknown	KOG2953	At3g56680
7857	-0.541605	0.0291661	-0.18459	-0.0777121	-0.463892	0.000386	0.518957	0.01051	4.4	0.000228	0.00598	expressed protein [Arabidopsis thaliana]	CV03_9.9118.C1.Contig9373	UNCLASSIFIED PROTEINS	Undetermined		At3g03770
25185	-0.561566	-0.050905	-0.00481139	-0.0278582	-0.533707	0.000763	0.699359	0.021597	4.4	0.000133	0.003922	expressed protein [Oryza sativa (japonica cultivar-group)]	CV03_9.8853.C1.Contig9143	UNCLASSIFIED PROTEINS	Undetermined		At1g69330
14148	-0.493568	0.713776	0.561229	0.637502	-1.13107	0	0.397925	0.030851	4.2	0	0	F-box protein ORE9 (MAX2)	CV03_9.5354.C1.Contig5878	UNCLASSIFIED PROTEINS	aging		At2g42620
19133	0.505971	1.13552	1.42316	1.27934	-0.773368	0.000887	0.032751	0.557979	5	1e-06	7.7e-05	GAST-like gene product	CV03_9.835.C2.Contig1119	INTERACTION WITH THE ENVIRONMENT (Systemic)	Undetermined		At1g75750
24742	0.299685	1.11861	0.989122	1.05387	-0.754182	4.4e-05	0.422698	0.00727	4.8	0.000165	0.004612	glutathione S-transferase	CV03_9.327.C4.Contig480	UNCLASSIFIED PROTEINS	Undetermined	KOG0406	At3g09270
6128	-0.0385622	0.618099	0.530618	0.574358	-0.61292	0.000478	0.426599	0.013732	4.8	0.000499	0.010837	glutathione S-transferase	CV03_9.sd.16.C2.Contig10412		Undetermined		At2g29420
2771	1.44878	2.31627	2.04676	2.18152	-0.732739	0.000105	0.349552	0.005683	5	4.1e-05	0.00156	Glyceraldehyde 3-phosphate dehydrogenase	CV03_9.1760.C1.Contig2183	METABOLISM	Undetermined	KOG0657	At1g13440
1208	0.652405	1.08232	1.3772	1.22976	-0.577355	0.001722	0.005774	0.798859	5	0	5e-06	glycine-rich protein	CV03035B1G01.f1	CLASSIFICATION NOT YET CLEAR-CUT	biological process unknown		At4g21620
12398	-0.0658235	0.888227	0.811236	0.849732	-0.915555	1e-06	0.477097	0.00244	4.8	0	2.5e-05	glycosyl hydrolase	CV03_9.6486.C1.Contig6938	METABOLISM	Undetermined	KOG0626	At1g02850
11769	-0.390348	0.102105	0.182995	0.14255	-0.532898	0.000658	0.311191	0.191165	4.4	2.6e-05	0.001081	glycosyl hydrolase family 1 protein	CV03030A1A11.f1	METABOLISM	Undetermined	KOG0626	At1g02850
23912	-0.43213	-0.121285	-0.0356987	-0.078492	-0.353638	0.004646	0.314666	0.207314	4.4	0.000162	0.004545	hypersensitive-induced response protein	CV03_9.1616.C1.Contig2012	CELL RESCUE, DEFENSE AND VIRULENCE	Undetermined	KOG2620	At5g62740
16209	-0.365406	0.0610315	0.127635	0.0943334	-0.459739	0.002062	0.092748	0.35782	4.4	6e-06	0.000316	hypothetical protein [Arabidopsis thaliana]	CV03_9.4470.C1.Contig5012	UNCLASSIFIED PROTEINS	biological process unknown		At1g13480
12531	-0.588507	0.152213	0.219045	0.185629	-0.774136	2e-06	0.944219	0.012334	4.6	0	1.9e-05	hypothetical protein [Arabidopsis thaliana]	CV03108B1C11.f1	CLASSIFICATION NOT YET CLEAR-CUT	biological process unknown	KOG1809	At4g17120
25204	-0.599675	-0.0551544	0.13146	0.0381529	-0.637828	0.001279	0.82102	0.068188	4	0.000158	0.004483	hypothetical protein [Oryza sativa (japonica cultivar-group)]	CV03098A1G07.f1	UNCLASSIFIED PROTEINS	Undetermined		At4g28690
22147	-0.658455	0.0545795	-0.0415296	0.00652494	-0.66498	0.000711	0.824385	0.054799	4	7e-05	0.002363	hyuC-like protein	CV03_9.5695.C1.Contig6196	UNCLASSIFIED PROTEINS	Undetermined		At4g20070
25022	-0.436558	0.188937	0.152639	0.170788	-0.607346	0.001094	0.718719	0.022239	4.6	0.0001	0.003071	ICE1	CV03038B1F10.f1	UNCLASSIFIED PROTEINS	Undetermined		At1g12860
22335	0.899656	1.6682	1.78353	1.72586	-0.826206	7.2e-05	0.027453	0.372764	5	0	2e-06	iron-sulfur cluster assembly complex	CV03_9.1445.C1.Contig1825	METABOLISM	Undetermined	KOG3361	At4g22220
13510	0.576501	1.24862	1.37714	1.31288	-0.736375	0.000263	0.083038	0.301366	5	0	1.5e-05	latex allergen	CV03_9.532.C1.Contig749	STORAGE PROTEIN	Undetermined	KOG0513	At2g26560
18104	0.437119	0.798523	0.669295	0.733909	-0.29679	1.5e-05	0.006651	1.9e-05	5	0.000142	0.004109	latex cyanogenic beta glucosidase	CV03_9.2103.C1.Contig2556	METABOLISM	Undetermined	KOG0626	At5g36890
6281	0.0262199	1.09715	0.75584	0.926495	-0.900276	0.00016	0.420657	0.005945	4.8	2.6e-05	0.001081	latex cyanogenic beta glucosidase	CV03135B1B07.f1	METABOLISM	Undetermined	KOG0626	At5g36890
5911	0.232059	1.82168	1.6811	1.75139	-1.51934	0	0.765809	0.002226	4.8	0	0	LEA protein in group 3	CV03_9.792.C1.Contig1059	UNCLASSIFIED PROTEINS	embryonic development (sensu Magnoliophyta)		At2g36640
1280	0.229757	0.699129	0.780308	0.739718	-0.509961	6e-06	0.228347	0.05742	5	0	1e-06	leucine-rich repeat disease resistance protein	CV03_9.3116.C1.Contig3608	UNCLASSIFIED PROTEINS	signal transduction	KOG0619	At2g15320
6067	-0.0269329	0.654002	0.447399	0.550701	-0.577634	0.000137	0.032595	0.001135	4.8	5.6e-05	0.001983	light-regulated chloroplast-localized protein	CV03_9.3700.C1.Contig4209	UNCLASSIFIED PROTEINS	Undetermined		At2g20890
23398	0.338269	1.9002	1.97082	1.93551	-1.59724	0	0.068014	0.007247	5	0	0	little protein 1	CV03_9.29.C2.Contig50		Undetermined
9643	0.681087	1.18905	1.21789	1.20347	-0.522381	9.7e-05	0.65613	0.046446	5	5e-06	0.000294	low temperature and salt responsive protein	CV03_9.902.C1.Contig1199		biological process unknown		At4g28088
21551	-1.11883	-0.391926	-0.400607	-0.396267	-0.722563	0.002652	0.266888	0.104017	3	9e-06	0.000486	magnesium transporter CorA-like family protein	CV03_9.8555.C1.Contig8887	UNCLASSIFIED PROTEINS	Undetermined	KOG2662	At2g03620
16521	1.26558	2.47113	2.21446	2.3428	-1.07722	1.5e-05	0.78438	0.009011	5	1e-06	0.000106	maturation-associated SRC1-like	CV03_9.6.C2.Contig10	UNCLASSIFIED PROTEINS	response to stress		At1g54410
11306	0.904914	1.43216	1.35384	1.393	-0.488086	0.002561	0.976659	0.053821	5	0.000458	0.010146	Microneme antigen	CV03_9.3983.C2.Contig4502	UNCLASSIFIED PROTEINS	Undetermined	KOG1999	At5g04290
25357	-0.903485	-0.307153	-0.231572	-0.269363	-0.634122	0.004681	0.966891	0.05431	3.6	0.000533	0.011398	mitochondrial substrate carrier family protein	CV03_9.8327.C1.Contig8689	UNCLASSIFIED PROTEINS	transport	KOG0768	At4g11440
5031	0.118661	0.545153	0.495164	0.520159	-0.401498	0.000993	0.663011	0.023948	5	0.000505	0.010939	monooxygenase 2 (MO2)	CV03073A2G06.f1	CLASSIFICATION NOT YET CLEAR-CUT	metabolism	KOG2614	At4g38540
5993	-0.145782	0.677769	0.529611	0.60369	-0.749471	6.9e-05	0.896998	0.021949	4.6	2.7e-05	0.001091	MYB-related DNA-binding protein	CV03042A1C07.f1	TRANSCRIPTION	response to jasmonic acid stimulus	KOG0724	At5g52660
11859	-0.0125861	0.374794	0.377077	0.375935	-0.388522	9.9e-05	0.699229	0.013186	4.8	2.9e-05	0.001173	nod factor-like protein	CV03058B2C12.f1	UNCLASSIFIED PROTEINS	biological process unknown	KOG1073	At1g26110
419	-0.523611	0.223848	0.208808	0.216328	-0.739939	0.000361	0.452572	0.095745	4.4	1.9e-05	0.000826	nucleolar protein-related	CV03_9.3428.C1.Contig3946	UNCLASSIFIED PROTEINS	Undetermined	KOG2557	At5g06260
9673	0.350083	0.676489	0.605632	0.641061	-0.290978	0.004916	0.783929	0.083338	5	0.000481	0.010553	ORMDL family protein	CV03_9.3740.C1.Contig4257	UNCLASSIFIED PROTEINS	Undetermined	KOG3319	At5g42000
23241	-0.0799122	0.615682	0.90476	0.760221	-0.840133	0.003997	0.062527	0.662951	4.8	1e-05	0.000516	P450 monooxygenase	CV03_9.8413.C1.Contig8762	METABOLISM	Undetermined	KOG0156	At4g12300
18340	0.689368	1.2884	1.3153	1.30185	-0.612482	7e-06	0.338275	0.042475	5	0	3e-06	peroxiredoxin	CV03_9.1193.C1.Contig1543	CELL RESCUE, DEFENSE AND VIRULENCE	biological process unknown	KOG0541	At3g52960
761	0.294508	0.713067	0.714492	0.713779	-0.419272	0.002027	0.371694	0.169072	5	0.000114	0.003459	phosphatase 2C	CV03_9.2764.C1.Contig3255	UNCLASSIFIED PROTEINS	Undetermined	KOG0698	At5g53140
5510	-0.527768	-0.105958	-0.144717	-0.125338	-0.402431	0.002321	0.666597	0.030875	4.4	0.000365	0.008521	phosphatidylinositol-4-phosphate 5-kinase	CV03057B1E08.f1	UNCLASSIFIED PROTEINS	biological process unknown	KOG0229	At1g60890
12899	0.346915	0.751406	1.00491	0.878158	-0.531243	0.002746	0.015753	0.506905	4.8	0	1.2e-05	phosphoenolpyruvate carboxykinase	CV03052B1E02.f1	ENERGY	Undetermined		At4g37870
708	0.331238	1.10086	1.31352	1.20719	-0.875954	0	0.038747	0.16369	5	0	0	phosphoenolpyruvate carboxykinase	CV03_9.4873.C1.Contig5413	ENERGY	Undetermined		At4g37870
13845	1.11128	1.41275	1.38008	1.39642	-0.285134	0.002214	0.318262	0.155375	5	1.6e-05	0.000736	phosphoglycerate mutase	CV03_9.31.C1.Contig51	UNCLASSIFIED PROTEINS	Undetermined	KOG4513	At1g09780
21053	-0.844919	0.497624	0.293081	0.395353	-1.24027	0	0.61376	0.01635	3.8	0	0	phosphoglycerate mutase-like	CV03_9.5977.C1.Contig6466	UNCLASSIFIED PROTEINS	metabolism		At1g09935
10205	0.761798	1.14823	1.05593	1.10208	-0.340283	0.000747	0.721504	0.021645	5	0.000169	0.004709	phospholipase D	CV03038B1E01.f1	METABOLISM	metabolism	KOG1329	At1g52570
1899	0.105784	0.645118	0.582632	0.613875	-0.508091	0.000695	0.906283	0.034956	5	1.8e-05	0.000822	photoassimilate-responsive protein precursor	CV03_9.8552.C1.Contig8884	UNCLASSIFIED PROTEINS	biological process unknown		At5g52390
10884	0.405423	0.731873	0.794265	0.763069	-0.357646	0.00114	0.092891	0.329255	5	6e-06	0.000319	phytochrome A	CV03_9.7559.C1.Contig7961	UNCLASSIFIED PROTEINS	Undetermined		At1g09570
856	0.279103	0.592313	0.692585	0.642449	-0.363346	0.000209	0.389811	0.111653	5	5e-06	0.000281	polygalacturonase-inhibiting protein	CV03_9.2360.C1.Contig2824	UNCLASSIFIED PROTEINS	defense response		At5g06860
19655	0.317865	1.50229	1.60778	1.55503	-1.23717	0	0.061132	0.0564	5	0	0	P-rich protein NtEIG-C29	CV03_9.601.C1.Contig833	CLASSIFICATION NOT YET CLEAR-CUT	Undetermined		At4g12510
10238	0.636254	0.949802	1.02272	0.98626	-0.350006	0.001401	0.084254	0.398387	5	1e-05	0.000541	RAS-related protein RAB11C	CV03_9.5324.C1.Contig5851	PROTEIN FATE (folding, modification, destination)	Undetermined	KOG0087	At1g09630
22611	-0.91914	-0.420183	-0.403356	-0.411769	-0.507371	7.2e-05	0.32625	0.092527	3	1e-06	6.1e-05	receptor protein kinase	CV03118A1E09.f1	UNCLASSIFIED PROTEINS	Undetermined		At5g46330
23412	0.996159	1.50802	1.26054	1.38428	-0.388121	2.3e-05	0.07665	0.000601	5	0.000286	0.00712	reversibly glycosylated polypeptide	CV03_9.2723.C1.Contig3215	BIOGENESIS OF CELLULAR COMPONENTS	Undetermined		At5g15650
2666	-0.259634	0.0853874	0.0420192	0.0637033	-0.323337	0.00064	0.159397	0.002743	4.8	0.000557	0.0117	ribulose-1,5-carboxylase/oxygenase	Cassava.367.C1.Contig467	METABOLISM	Undetermined		At5g38410
12842	0.505019	0.994061	1.38407	1.18906	-0.684046	0.000962	0.009392	0.879855	5	0	1e-05	ripening-related protein-like	CV03_9.3409.C1.Contig3929	CELL RESCUE, DEFENSE AND VIRULENCE	biological process unknown		At5g62360
24212	-0.570699	-0.129474	-0.0694026	-0.0994382	-0.471261	0.000932	0.39467	0.104043	4.4	1.3e-05	0.000637	RISBZ4 [Oryza sativa (japonica cultivar-group)]	CV03120A2D12.f1	TRANSCRIPTION	Undetermined		At5g24800
10011	0.5115	0.896922	0.913917	0.905419	-0.393919	0.001547	0.118415	0.213066	5	2e-06	0.000114	RNA recognition motif (RRM)-containing protein	CV03_9.6835.C1.Contig7255	UNCLASSIFIED PROTEINS	Undetermined		At3g13224
6125	-0.191723	0.4803	0.534449	0.507375	-0.699098	9e-06	0.396619	0.046078	4.6	0	1.2e-05	RNase H domain-containing protein	CV03_9.8530.C1.Contig8866		biological process unknown		At5g36905
22491	-0.58224	0.0123516	-0.0165002	-0.0020743	-0.580166	0.000317	0.33101	0.099141	4.6	4e-06	0.000229	RWP-RK domain-containing protein	CV03_9.3462.C1.Contig3980	UNCLASSIFIED PROTEINS	Undetermined		At1g64530
5106	1.31238	1.73659	1.51407	1.62533	-0.312949	0.000105	0.045668	0.000647	5	0.00075	0.014865	S-adenosyl-L-homocystein hydrolase	CV03_9.1330.C1.Contig1700	METABOLISM	Undetermined	KOG1370	At3g23810
8402	-0.373032	0.676131	0.530195	0.603163	-0.976195	4e-06	0.711204	0.015877	4.4	0	3e-06	S-adenosyl-L-methionine:carboxyl methyltransferase	CV03_9.8108.C1.Contig8484	UNCLASSIFIED PROTEINS	biological process unknown		At1g15125
7004	0.0510649	0.689664	0.574127	0.631895	-0.580831	0	0.570655	0.001221	5	0	1e-06	S-adenosyl-L-methionine:carboxyl methyltransferase family protein	CV03025A2E07.f1	UNCLASSIFIED PROTEINS	biological process unknown		At1g68040
13334	0.295933	1.11247	1.02293	1.0677	-0.771766	1.6e-05	0.472451	0.055478	5	0	3.5e-05	salicylic acid-binding protein 2	CV03_9.2016.C1.Contig2455	CELL RESCUE, DEFENSE AND VIRULENCE	Undetermined		At2g23620
18631	0.276401	1.12629	1.27234	1.19932	-0.922915	0	0.412044	0.023216	5	0	0	seed maturation protein PM39	CV03_9.961.C4.Contig1273	UNCLASSIFIED PROTEINS	Undetermined		At4g25580
22325	0.36036	0.783988	0.796832	0.79041	-0.43005	0.000222	0.082141	0.242272	5	0	1.7e-05	senescence-associated family protein	CV03_9.230.C1.Contig358	UNCLASSIFIED PROTEINS	Undetermined		At1g32400
4332	0.534383	0.976064	0.955266	0.965665	-0.431282	0.000107	0.975592	0.028492	5	1.2e-05	0.000611	serine/threonine protein kinase	CV03_9.979.C1.Contig1292	PROTEIN WITH BINDING FUNCTION OR COFACTOR REQUIREMENT (structural or catalytic)	Undetermined		At3g45780
18939	-0.384392	0.504486	0.404891	0.454689	-0.83908	7e-06	0.516869	0.00525	4.6	1.1e-05	0.000567	sorbitol dehydrogenase	CV03_9.5542.C2.Contig6055	METABOLISM	Undetermined	KOG0024	At5g51970
18095	0.766659	1.56029	1.3233	1.4418	-0.675136	0.000429	0.100137	0.003713	5	0.000488	0.01065	Spurge Specific 101	CV03_9.1593.C1.Contig1988		Undetermined
13861	1.02921	1.78934	1.74311	1.76623	-0.737019	1e-05	0.417343	0.030833	5	0	1e-06	Spurge Specific 108	CV03_9.1594.C1.Contig1989		Undetermined
23463	0.409022	0.969282	1.10165	1.03546	-0.626443	0	0.147451	0.078358	5	0	0	Spurge Specific 1141	CV03_9.13.C3.Contig26		Undetermined
10158	0.656781	1.67053	1.65588	1.6632	-1.00642	0	0.514849	0.019012	5	0	0	Spurge Specific 115	CV03_9.1291.C2.Contig1660		Undetermined
18732	-0.429007	0.056017	0.0384048	0.0472109	-0.476218	0.000568	0.764426	0.02993	4.6	0.000421	0.009497	Spurge Specific 1393	CV03_9.6128.C1.Contig6598	UNCLASSIFIED PROTEINS	biological process unknown		At1g69360
22327	0.945075	2.33593	1.89448	2.1152	-1.17013	3e-06	0.197832	0.001025	5	5e-06	0.000292	Spurge Specific 155	CV03_9.556.C2.Contig780		Undetermined
21104	1.19942	1.8902	2.08755	1.98888	-0.789459	0.000338	0.011858	0.358222	5	0	1e-06	Spurge Specific 1655	CV03065X1A05.f1		Undetermined
22996	-0.966989	0.335554	0.388563	0.362059	-1.32905	5.2e-05	0.447004	0.036627	4	0	2.5e-05	Spurge Specific 1779	CV03069B1F10.f1		Undetermined
1341	1.2101	2.28714	2.08965	2.1884	-0.9783	0	0.283804	0.000141	5	0	0	Spurge Specific 2202	CV03_9.490.C1.Contig692	UNCLASSIFIED PROTEINS	Undetermined	KOG3389	At5g67590
17417	1.462	2.01768	2.24582	2.13175	-0.669749	0.004744	0.038296	0.499884	5	0	2.8e-05	Spurge Specific 2382	CV03_9.25.C2.Contig43		Undetermined
4019	0.956845	1.86544	1.82347	1.84445	-0.887609	6e-06	0.279814	0.044462	5	0	1e-06	Spurge Specific 2563	CV03_9.6496.C2.Contig6947		Undetermined
5629	-0.0130964	0.847592	0.902239	0.874916	-0.888012	0	0.529136	0.016945	4.8	0	0	Spurge Specific 2903	CV03098B2D09.f1		Undetermined
16788	-0.225121	0.340286	0.101645	0.220966	-0.446087	2.3e-05	0.210226	0.001782	4.6	2.4e-05	0.001007	Spurge Specific 3433	CV03114A1C02.f1		Undetermined
22352	0.0716612	0.933995	0.681288	0.807642	-0.73598	6.7e-05	0.872759	0.015677	5	8e-06	0.000446	Spurge Specific 448	CV03_9.2667.C1.Contig3151		Undetermined
21792	0.95021	1.63895	1.3427	1.49083	-0.540616	0.000294	0.399917	0.006662	5	0.000115	0.003463	Spurge Specific 4480	CV03_9.663.C3.Contig910		Undetermined
9637	0.098184	1.16053	0.980445	1.07049	-0.972304	0	0.672422	0.008885	5	0	0	Spurge Specific 4519	CV03_9.346.C1.Contig506		Undetermined
19252	0.563049	1.10583	1.22558	1.16571	-0.602658	0.001818	0.013708	0.422913	5	0	8e-06	Spurge Specific 4715	CV03053A2H10.f1	CELL CYCLE AND DNA PROCESSING	Undetermined	KOG0730	At3g53230
1317	-0.046032	0.248497	0.292657	0.270577	-0.316609	0.00012	0.501023	0.050081	5	1e-06	6.6e-05	Spurge Specific 4854	CV03071A2G10.f1	UNCLASSIFIED PROTEINS	biological process unknown	KOG0229	At1g10900
10691	1.82887	2.23988	2.12079	2.18033	-0.351464	0.001382	0.701443	0.027871	5	0.000495	0.010785	stress-responsive protein [Tamarix androssowii]	CV03_9.1117.C1.Contig1453	CELL RESCUE, DEFENSE AND VIRULENCE	Undetermined		At3g50830
2322	0.426269	1.00521	1.00758	1.0064	-0.580126	4e-05	0.933264	0.029909	5	1.2e-05	0.0006	subtilase	CV03_9.4280.C1.Contig4802	UNCLASSIFIED PROTEINS	Undetermined		At5g67090
13990	-0.0541713	0.634553	0.713221	0.673887	-0.728059	0	0.053857	0.151649	5	0	0	subtilisin-type protease-like	CV03062B1E12.f1	UNCLASSIFIED PROTEINS	Undetermined		At5g67090
3407	-0.55114	0.114531	0.234024	0.174277	-0.725417	0.00039	0.099528	0.14199	4	1e-06	4.4e-05	sugar transporter	CV03_9.5151.C1.Contig5681	UNCLASSIFIED PROTEINS	transport	KOG0254	At2g48020
10172	0.752043	1.2191	1.22822	1.22366	-0.471618	0.000704	0.237884	0.175446	5	8e-06	0.000446	Thiazole biosynthetic enzyme	CV03_9.2245.C1.Contig2707	UNCLASSIFIED PROTEINS	Undetermined	KOG2960	At5g54770
20320	0.496727	1.10826	1.26413	1.1862	-0.68947	0.00081	0.02278	0.212354	5	0	3e-06	thioredoxin	CV03_9.3344.C1.Contig3864	UNCLASSIFIED PROTEINS	Undetermined	KOG0907	At1g08570
11233	1.04016	1.7258	1.75121	1.73851	-0.698343	0.000302	0.894073	0.029091	5	8.8e-05	0.002801	thioredoxin h	CV03025A2F12.f1	UNCLASSIFIED PROTEINS	Undetermined	KOG0907	At1g11530
3309	1.13437	1.83276	1.87721	1.85499	-0.720616	1e-06	0.138193	0.080387	5	0	0	triosephosphate isomerase	CV03_9.2004.C1.Contig2443	METABOLISM	metabolism	KOG1643	At3g55440
16759	0.273965	0.641737	0.825175	0.733456	-0.459491	0.001256	0.049742	0.303774	5	0	2.4e-05	Two-component response regulator-like APRR5	CV03104B1H01.f1	UNCLASSIFIED PROTEINS	circadian rhythm	KOG1601	At5g24470
25353	1.75317	2.13774	2.27835	2.20804	-0.454874	0.001318	0.656627	0.103412	5	0.000114	0.003458	ubiquitin conjugating protein	CV03086B1C02.f1	UNCLASSIFIED PROTEINS	Undetermined	KOG0419	At2g02760
4092	0.887265	2.10094	2.02091	2.06093	-1.17366	0	0.941754	0.002127	5	0	0	UDP-N-acetylglucosamine O-acyltransferase-like	CV03_9.9780.C1.Contig9968	PROTEIN FATE (folding, modification, destination)	Undetermined		At4g29540
16317	-0.0611491	0.654692	0.791	0.722846	-0.783995	3.1e-05	0.03073	0.209495	5	0	0	unknown [Arabidopsis thaliana]	CV03_9.5041.C1.Contig5573	TRANSCRIPTION	Undetermined		At5g44080
25102	0.117284	0.716271	0.672156	0.694213	-0.576929	0.000554	0.806443	0.019072	4.8	4e-05	0.001512	unknown [Arabidopsis thaliana]	CV03_9.3245.C1.Contig3758	UNCLASSIFIED PROTEINS	biological process unknown	KOG3326	At5g51040
24246	-0.383618	0.474214	0.229082	0.351648	-0.735266	6e-06	0.219912	0.001186	4.4	1.9e-05	0.000837	unknown [Arabidopsis thaliana]	CV03131B1G10.f1	UNCLASSIFIED PROTEINS	biological process unknown		At2g38465
950	0.95206	1.60323	1.43279	1.51801	-0.565954	0.001616	0.955302	0.055011	5	0.000301	0.007419	unknown [Ricinus communis]	CV03123B2D02.f1	UNCLASSIFIED PROTEINS	biological process unknown		At5g25460
8401	-0.426772	0.0165275	0.108284	0.0624056	-0.489178	0.003153	0.064621	0.409786	4.6	2e-06	0.000115	unknown protein [Arabidopsis thaliana]	CV03_9.4452.C1.Contig4993	UNCLASSIFIED PROTEINS	transport		At1g64890
14552	-0.1201	0.295985	0.486311	0.391148	-0.511248	0.002451	0.067168	0.546794	4.8	2e-06	0.000156	unknown protein [Arabidopsis thaliana]	CV03_9.5689.C1.Contig6190	UNCLASSIFIED PROTEINS	response to jasmonic acid stimulus	KOG0724	At3g09600
6801	0.649755	1.14968	1.27881	1.21424	-0.564489	0.003433	0.081497	0.296732	5	1e-06	5.7e-05	unknown protein [Arabidopsis thaliana]	CV03134A2D11.f1		biological process unknown		At3g15358
18914	-0.8089	-0.126771	-0.0144317	-0.0706014	-0.738299	9.3e-05	0.315555	0.042902	3.8	0	7e-06	unknown protein [Arabidopsis thaliana]	CV03116A1H10.f1	UNCLASSIFIED PROTEINS	Undetermined		At4g24020
22605	-0.559931	-0.020206	-0.0777502	-0.0489781	-0.510953	0.001512	0.683416	0.024147	4.6	0.000212	0.005599	unknown protein [Arabidopsis thaliana]	CV03_9.9883.C1.Contig10058	PROTEIN WITH BINDING FUNCTION OR COFACTOR REQUIREMENT (structural or catalytic)	Undetermined	KOG0594	At5g01920
18728	0.804657	1.42198	1.39285	1.40742	-0.60276	0.000275	0.631687	0.019607	5	0.000308	0.007549	unknown protein [Arabidopsis thaliana]	CV03_9.5938.C1.Contig6428	UNCLASSIFIED PROTEINS	biological process unknown		At3g09980
14740	-0.0553654	0.49057	0.41884	0.454705	-0.51007	0.003546	0.444057	0.169773	4.8	0.000127	0.003794	unknown protein [Oryza sativa (japonica cultivar-group)]	CV03135B2B05.f1	UNCLASSIFIED PROTEINS	Undetermined	KOG2207	At1g56310
2780	0.377159	0.908149	0.897782	0.902965	-0.525806	0.000369	0.856854	0.03374	4.8	1.2e-05	0.000603	Unknown protein [Oryza sativa (japonica cultivar-group)]	CV03_9.1632.C1.Contig2029	UNCLASSIFIED PROTEINS	biological process unknown		At5g43150
16343	1.70224	2.41361	2.5133	2.46345	-0.761209	0.000207	0.089187	0.10762	5	0	3e-06	unknown protein [Oryza sativa (japonica cultivar-group)]	CV03_9.60.C1.Contig92	UNCLASSIFIED PROTEINS	biological process unknown		At3g55570
1734	-0.14471	0.129935	0.252145	0.19104	-0.33575	0.001368	0.109037	0.321716	4.8	1.1e-05	0.000569	unknown protein [Oryza sativa (japonica cultivar-group)]	CV03035A1D03.f1	CLASSIFICATION NOT YET CLEAR-CUT	biological process unknown	KOG1809	At4g17110
15209	2.0646	2.62177	2.29792	2.45984	-0.395245	0.000554	0.093644	0.002002	5	0.001993	0.030303	unnamed protein product [Arabidopsis thaliana]	CV03_9.56.C1.Contig85	UNCLASSIFIED PROTEINS	Undetermined		At3g22120
416	1.09929	1.62525	1.68045	1.65285	-0.553563	0.001987	0.16505	0.306879	5	1.8e-05	0.000805	unnamed protein product [Arabidopsis thaliana]	CV03122B1B10.f1	CELL RESCUE, DEFENSE AND VIRULENCE	biological process unknown		At5g65470
10286	0.21798	0.803289	0.750336	0.776813	-0.558833	6.3e-05	0.259422	0.08461	5	0	2e-05	UTP--glucose-1-phosphate uridylyltransferase	CV03_9.5962.C1.Contig6452	METABOLISM	metabolism	KOG2638	At5g17310
15034	-0.223869	0.766637	0.852758	0.809697	-1.03357	0	0.107992	0.090806	4.6	0	0	vacuolar processing enzyme	CV03_9.4126.C1.Contig4649	STORAGE PROTEIN	Undetermined	KOG1348	At1g62710
2760	1.03631	1.43282	1.51223	1.47252	-0.436212	0.000233	0.087385	0.17685	5	0	3.2e-05	vacuolar proton-inorganic pyrophosphatase	CV03_9.2239.C1.Contig2701	UNCLASSIFIED PROTEINS	Undetermined		At1g15690
6556	-0.361623	0.186598	0.395182	0.29089	-0.652513	0.002726	0.082872	0.250127	4.4	6e-06	0.00034	xanthine/uracil permease	CV03_9.5839.C1.Contig6335	UNCLASSIFIED PROTEINS	transport	KOG1292	At2g26510
2963	0.50225	1.17807	1.05573	1.1169	-0.614645	4e-06	0.975541	0.012227	5	0	1.6e-05	xyloglucan endo-1,4-beta-D-glucanase	CV03_9.1131.C2.Contig1471	METABOLISM	Undetermined		At4g14130
ID	Ave para	Ave endo	Ave eco	ave endo/eco	ratio ave/para	pvalue para endo	pvalue endo eco	pvalue endo all	QC	p value	q value	Blast hit	Contig ID	MIPS ID	Biological function	KOG ID
494	1.92106	1.36604	1.29684	1.33144	0.589622	0.000234	0.036158	0.148015	5	0	3e-06	1,4-alpha-glucan branching enzyme	CV03_9.736.C1.Contig992		Undetermined
14434	0.701731	0.363667	0.341322	0.352495	0.349237	0.000387	0.772724	0.02561	5	1e-06	0.000103	4-coumarate-CoA ligase-like protein	CV03035A2D09.f1	UNCLASSIFIED PROTEINS	Undetermined	KOG1176	At5g63380
9283	1.04519	0.391698	0.275633	0.333665	0.711524	0	0.205002	0.02264	5	0	0	ABA-responsive protein (HVA22a)	CV03_9.554.C1.Contig776	UNCLASSIFIED PROTEINS	biological process unknown	KOG1725	At1g74520
9844	0.340511	-0.300525	-0.152144	-0.226334	0.566846	4e-06	0.11024	0.000407	5	0	1.8e-05	ABC transporter family protein	CV03_9.6073.C1.Contig6553	UNCLASSIFIED PROTEINS	Undetermined	KOG0065	At1g66950
8189	0.102265	-0.188808	-0.410232	-0.29952	0.401784	0.003248	0.060839	0.504489	4.8	6e-06	0.000314	ABC transporter-like protein	CV03069A1G06.f1	UNCLASSIFIED PROTEINS	Undetermined	KOG0055	At3g28860
10331	-0.355848	-0.687278	-0.684366	-0.685822	0.329974	0.00113	0.342114	0.004868	3.4	0.000449	0.009976	acetyltranferase-like protein	CV03079B1A10.f1	UNCLASSIFIED PROTEINS	biological process unknown		At3g26040
22375	2.05792	1.51458	1.23955	1.37707	0.68085	1e-05	0.005879	0.232243	5	0	0	adenosine monophosphate binding protein 7	CV03_9.1687.C1.Contig2101	METABOLISM	Undetermined	KOG1176	At3g16910
22967	0.862792	0.334985	0.0122316	0.173608	0.689183	0.000119	0.007362	0.195314	5	0	0	allene oxide synthase	CV03_9.6328.C1.Contig6782	UNCLASSIFIED PROTEINS	response to jasmonic acid stimulus		At5g42650
10856	-0.42217	-0.661093	-0.721069	-0.691081	0.268911	0.000589	0.849375	0.071608	4.4	0.000196	0.005244	anther-specific proline-rich protein APG	CV03_9.6093.C1.Contig6571	UNCLASSIFIED PROTEINS	Undetermined		At1g53920
13379	0.718218	0.0871324	0.217943	0.152538	0.56568	0.000616	0.84738	0.024712	5	6.5e-05	0.00222	AP2 domain-containing transcription factor	CV03_9.3685.C1.Contig4194	UNCLASSIFIED PROTEINS	Undetermined		At4g34410
9713	1.29497	0.990354	0.767236	0.878795	0.416172	0.002552	0.012895	0.564289	5	0	3.4e-05	aquaporin	CV03_9.2401.C1.Contig2867	CELLULAR TRANSPORT, TRANSPORT FACILITATION AND TRANSPORT ROUTES	Undetermined	KOG0223	At2g16850
16697	0.236447	-0.201416	-0.203048	-0.202232	0.438679	0.000405	0.923576	0.035154	5	2.5e-05	0.001056	aquaporin	CV03085B1C01.f1	UNCLASSIFIED PROTEINS	Undetermined	KOG0223	At2g25810
7629	1.39734	1.01776	0.826309	0.922033	0.47531	0.000769	0.076537	0.214246	5	0	1.6e-05	aquaporin PIP1-2 [Vitis berlandieri x Vitis rupestris]	CV03_9.3299.C1.Contig3812	CELLULAR TRANSPORT, TRANSPORT FACILITATION AND TRANSPORT ROUTES	Undetermined	KOG0223	At1g01620
14441	-0.0631198	-0.35343	-0.442723	-0.398077	0.334957	0.003237	0.688809	0.106871	4.8	0.000263	0.006643	armadillo/beta-catenin repeat family protein	CV03_9.2784.C1.Contig3276		biological process unknown		At4g33945
14459	1.48505	0.958679	1.09539	1.02704	0.458011	0.000601	0.416003	0.008104	5	6.2e-05	0.002143	At1g70780	CV03_9.3706.C1.Contig4215	UNCLASSIFIED PROTEINS	biological process unknown	KOG4197	At1g23150
8202	0.690575	0.406961	0.244338	0.325649	0.364926	0.001636	0.126251	0.279999	5	1.2e-05	0.0006	At2g02540	CV03075B1F02.f1	UNCLASSIFIED PROTEINS	Undetermined		At2g02540
14786	1.14159	0.645971	0.574699	0.610335	0.531256	0.00142	0.219289	0.106183	5	3e-06	0.00021	At2g41350	CV03_9.6609.C1.Contig7036	UNCLASSIFIED PROTEINS	biological process unknown		At2g41350
16517	0.561976	0.101216	0.20516	0.153188	0.408788	3e-06	0.486213	0.002369	5	0	4e-06	At4g32870	CV03_9.2241.C1.Contig2703	UNCLASSIFIED PROTEINS	biological process unknown		At2g25770
14613	1.22818	0.94195	1.08426	1.0131	0.215072	0.000496	0.272148	0.007001	5	0.000558	0.0117	At4g37700	CV03_9.2313.C1.Contig2776	UNCLASSIFIED PROTEINS	biological process unknown		At4g37700
15274	-0.124673	-0.427793	-0.443648	-0.43572	0.311047	0.000759	0.409806	0.008965	5	9.2e-05	0.002892	At5g06570	CV03_9.8049.C1.Contig8426	UNCLASSIFIED PROTEINS	Undetermined	KOG1515	At5g06570
8552	0.310439	-0.0568567	-0.131688	-0.0942726	0.404711	0.000226	0.606861	0.044303	5	2e-06	0.000146	auxin induced gene nonspecific lipid transfer;	CV03005A2G05.f1	UNCLASSIFIED PROTEINS	Undetermined		At3g18280
14953	0.963165	0.501606	0.398645	0.450125	0.513039	0.001053	0.055793	0.292671	5	1e-06	6.2e-05	beta-ketoacyl-CoA synthase	CV03031A1C01.f1	METABOLISM	biosynthesis		At2g26640
1219	1.19046	0.681065	0.506591	0.593828	0.596632	0.000111	0.528521	0.097834	5	1.1e-05	0.000562	beta-ketoacyl-CoA synthase	CV03040A1D02.f1	METABOLISM	biosynthesis		At2g26640
22887	0.0755254	-0.18567	-0.125485	-0.155578	0.231103	0.000366	0.231933	0.005896	5	0.000549	0.011639	bg55	CV03_9.3349.C1.Contig3869	UNCLASSIFIED PROTEINS	Undetermined	KOG0167	At4g36550
9765	0.98208	0.623602	0.700928	0.662265	0.319814	0.00147	0.285449	0.009969	5	0.000593	0.012294	BON1-associated protein (BAP1)	CV03068A2A12.f1	UNCLASSIFIED PROTEINS	biological process unknown		At2g45760
7038	0.30149	-0.0542986	-0.0486458	-0.0514722	0.352962	4e-05	0.958269	0.012467	5	1e-06	6.6e-05	Branched-chain-amino-acid aminotransferase 3	CV03_9.4394.C1.Contig4927	METABOLISM	metabolism	KOG0975	At3g49680
10358	0.94574	0.576928	0.72878	0.652854	0.292886	1.8e-05	0.117055	0.001359	5	0.002301	0.033474	C2 domain-containing protein	CV03_9.4449.C1.Contig4989	UNCLASSIFIED PROTEINS	biological process unknown		At5g23950
24013	0.983876	0.215679	-0.419327	-0.101824	1.0857	0.000361	0.026309	0.28538	4.6	0	0	caffeic acid O-methyltransferase II	CV03_9.3963.C2.Contig4483	UNCLASSIFIED PROTEINS	Undetermined	KOG3178	At5g54160
20336	0.092752	-0.365748	-0.3372	-0.351474	0.444226	0.00049	0.394031	0.160132	4.6	6.4e-05	0.002198	Casbene synthase, chloroplast precursor	CV03_9.6645.C1.Contig7069	UNCLASSIFIED PROTEINS	metabolism		At3g14490
16156	-0.0908721	-0.590732	-0.55878	-0.574756	0.483884	0.002887	0.832137	0.045861	5	0.000836	0.016097	ClpB	CV03080B1G04.f1	PROTEIN FATE (folding, modification, destination)	response to heat	KOG1051	At2g25140
16096	0.480689	0.239615	0.190575	0.215095	0.265594	0.001477	0.719642	0.088438	5	0.000163	0.004571	coronatine-induced protein 1	CV03060A2A02.f1	UNCLASSIFIED PROTEINS	Undetermined		At1g19670
8683	0.645355	0.145281	0.0175948	0.081438	0.563917	1e-06	0.826968	0.009254	5	0	0	Cys/Met metabolism pyridoxal-phosphate-dependent	CV03_9.3768.C1.Contig4284	UNCLASSIFIED PROTEINS	Undetermined	KOG0053	At1g64660
20826	0.624138	0.251759	-0.121246	0.0652569	0.558881	0.000665	0.015175	0.333457	5	0	1e-06	cytochrome P450	CV03_9.4415.C1.Contig4948	UNCLASSIFIED PROTEINS	Undetermined	KOG0157	At2g27690
19251	0.350884	-0.684267	-0.927103	-0.805685	1.15657	1.3e-05	0.103341	0.077552	4.2	0	0	cytochrome P450	CV03_9.5094.C1.Contig5623	UNCLASSIFIED PROTEINS	response to jasmonic acid stimulus		At5g42650
23565	1.1897	0.47146	0.532432	0.501946	0.687757	0.002385	0.395689	0.21521	5	0.000345	0.008216	dehydratiion responsive element binding protein 1	CV03_9.8336.C1.Contig8698		response to cold		At4g25480
16078	0.311799	-0.0888296	-0.0464964	-0.067663	0.379462	0.000644	0.958396	0.050687	5	0.000419	0.009471	dehydroquinase shikimate dehydrogenase	CV03_9.4866.C1.Contig5407	UNCLASSIFIED PROTEINS	Undetermined	KOG0692	At3g06350
15043	0.64719	0.371807	0.318409	0.345108	0.302081	0.002033	0.624348	0.074026	5	1.9e-05	0.000837	disease resistance protein RPS4	CV03_9.552.C2.Contig774	UNCLASSIFIED PROTEINS	defense response		At5g44870
17615	0.56031	0.311683	0.360192	0.335937	0.224373	0.001183	0.346145	0.095479	5	1e-05	0.000514	drought-inducible short chain alcohol dehydrogenase CPRD12	CV03037B2D07.f1	METABOLISM	metabolism	KOG0725	At3g51680
20229	0.526464	0.151141	0.289537	0.220339	0.306125	0.001335	0.490775	0.017421	5	0.000254	0.006497	Em protein	CV03_9.66.C2.Contig99	UNCLASSIFIED PROTEINS	Undetermined		At2g40170
4986	0.716259	0.152557	0.249692	0.201124	0.515135	0.000133	0.667309	0.025619	5	1e-06	4.9e-05	En/Spm-like transposon protein-like	CV03_9.4317.C1.Contig4849	UNCLASSIFIED PROTEINS	biological process unknown	KOG4155	At4g34380
9124	0.879811	0.544274	0.40926	0.476767	0.403044	0.001303	0.223753	0.175492	5	1.4e-05	0.000682	ENSANGP00000014183	CV03_9.2576.C1.Contig3054	PROTEIN WITH BINDING FUNCTION OR COFACTOR REQUIREMENT (structural or catalytic)	Undetermined		At1g09200
22467	1.27456	0.910245	0.827498	0.868872	0.405687	0.003468	0.891339	0.05184	5	0.000924	0.017367	Euphorbia specific126	CV03_9.5277.C1.Contig5806	UNCLASSIFIED PROTEINS	Undetermined		At1g78080
8723	0.888014	0.546524	0.318637	0.432581	0.455434	1.9e-05	0.08538	0.194841	5	0	1e-06	expressed protein [Arabidopsis thaliana]	CV03073A2B01.f1	UNCLASSIFIED PROTEINS	Undetermined	KOG1901	At3g13460
17071	0.785332	0.54262	0.561014	0.551817	0.233516	0.001194	0.643272	0.079116	5	7.3e-05	0.002434	expressed protein [Arabidopsis thaliana]	CV03_9.2439.C1.Contig2915	UNCLASSIFIED PROTEINS	biological process unknown		At5g26230
16493	1.05293	0.504711	0.235348	0.37003	0.682905	0.001082	0.096339	0.16051	5	0	1.9e-05	expressed protein [Arabidopsis thaliana]	CV03_9.1179.C1.Contig1528	UNCLASSIFIED PROTEINS	biological process unknown		At5g13220
15055	0.000901696	-0.348061	-0.130718	-0.239389	0.240291	0.000112	0.052874	0.001153	5	0.0008	0.01555	F21J9.9 [Arabidopsis thaliana]	CV03_9.6669.C1.Contig7095	UNCLASSIFIED PROTEINS	biological process unknown		At3g26040
20190	1.38314	1.02925	1.08325	1.05625	0.32689	0.003143	0.477385	0.01888	5	0.000555	0.0117	ferredoxin [2Fe-2S] fd1 precursor	CV03_9.847.C1.Contig1133	UNCLASSIFIED PROTEINS	Undetermined		At2g27510
1238	0.743739	0.115302	0.0693918	0.092347	0.651392	4.9e-05	0.036022	0.082472	5	0	0	Flavonol sulfotransferase-like	CV03_9.5033.C1.Contig5565	UNCLASSIFIED PROTEINS	biological process unknown	KOG1584	At1g74100
21023	0.0257927	-0.431665	-0.561536	-0.496601	0.522393	0.001844	0.174114	0.142932	4.4	3e-06	0.000203	Flavonol sulfotransferase-like	CV03_9.1161.C2.Contig1508	UNCLASSIFIED PROTEINS	biological process unknown	KOG1584	At1g74090
15583	0.779375	0.228698	0.252933	0.240816	0.53856	9.2e-05	0.684179	0.062016	5	1.9e-05	0.000843	gibberellin 2-oxidase 1	CV03_9.3190.C1.Contig3697	UNCLASSIFIED PROTEINS	Undetermined	KOG0143	At1g78440
16340	-0.222273	-0.663295	-0.854458	-0.758877	0.536604	0.000677	0.078006	0.15957	3.8	0	7e-06	glucose acyltransferase	CV03_9.9879.C1.Contig10054	UNCLASSIFIED PROTEINS	Undetermined	KOG1282	At1g33540
20840	0.715027	0.236139	0.207841	0.22199	0.493037	1e-06	0.553098	0.014813	5	0	0	glutamate decarboxylase isozyme 3	CV03_9.2851.C1.Contig3340	UNCLASSIFIED PROTEINS	Undetermined	KOG1383	At5g17330
20393	0.362792	0.0374204	0.0236043	0.0305124	0.33228	0.003645	0.659791	0.08434	5	0.000138	0.004027	glycine hydroxymethyltransferase	CV03_9.7797.C1.Contig8182	CLASSIFICATION NOT YET CLEAR-CUT	biological process unknown		At4g29260
12928	0.547394	0.103379	0.25914	0.181259	0.366134	0.002827	0.818168	0.034899	5	0.000362	0.008513	GTP-binding protein	CV03060A2C08.f1	UNCLASSIFIED PROTEINS	Undetermined	KOG0082	At2g23460
15460	1.44108	1.13267	1.10156	1.11711	0.323964	0.002276	0.748622	0.067977	5	9.1e-05	0.002882	histone H2A	CV03_9.2080.C1.Contig2528	TRANSCRIPTION	Undetermined	KOG1756	At5g54640
15576	-0.136475	-0.611276	-0.553632	-0.582454	0.445979	0.000213	0.800673	0.02007	4.6	6.2e-05	0.002145	hydrolase, alpha/beta fold family protein	CV03_9.5379.C1.Contig5903	UNCLASSIFIED PROTEINS	Undetermined	KOG1454	At4g33180
9300	0.404428	0.133602	0.166456	0.150029	0.254399	0.000961	0.7949	0.036432	5	0.000555	0.0117	hypothetical protein [Arabidopsis thaliana]	CV03089B2B04.f1	UNCLASSIFIED PROTEINS	biological process unknown		At3g48770
15158	0.257106	-0.0506386	0.0534133	0.00138735	0.255719	2.7e-05	0.097193	0.000549	5	0.000361	0.008513	Hypothetical protein [Arabidopsis thaliana]	CV03_9.8399.C1.Contig8750	UNCLASSIFIED PROTEINS	biological process unknown		At1g28190
20777	1.01105	0.65858	0.701492	0.680036	0.331012	0.002143	0.603018	0.02318	5	0.00063	0.012927	hypothetical protein [Pisum sativum]	CV03_9.3079.C1.Contig3568	UNCLASSIFIED PROTEINS	Undetermined	KOG0134	At1g76680
15279	0.955917	0.21722	-0.13631	0.0404549	0.915462	0.000386	0.142463	0.192191	4.6	1e-06	5.7e-05	leucoanthocyanidin dioxygenase 2	CV03_9.4703.C1.Contig5248	UNCLASSIFIED PROTEINS	biological process unknown	KOG0143	At1g55290
21507	-0.167422	-0.463532	-0.475205	-0.469369	0.301947	0.000782	0.790414	0.024677	4.4	0.00012	0.003605	lipase	CV03_9.9139.C1.Contig9393	METABOLISM	Undetermined	KOG1455	At5g16120
21791	2.38906	1.82761	1.94921	1.88841	0.500651	0.001141	0.523165	0.014708	5	0.000211	0.005561	lipid transfer protein 1	CV03_9.1197.C1.Contig1547	CELLULAR TRANSPORT, TRANSPORT FACILITATION AND TRANSPORT ROUTES	Undetermined		At5g59320
1932	0.873781	0.470704	0.449889	0.460296	0.413485	0.001454	0.557837	0.086517	5	4.8e-05	0.001747	lipoxygenase	CV03099A1H06.f1	UNCLASSIFIED PROTEINS	growth		At1g17420
11056	1.58232	1.11169	1.00834	1.06001	0.522313	0.004376	0.228612	0.235207	5	4.8e-05	0.001738	membrane protein	CV03_9.55.C1.Contig84	UNCLASSIFIED PROTEINS	Undetermined		At5g35735
14060	0.960962	0.490425	0.35575	0.423087	0.537874	4.3e-05	0.023944	0.181725	5	0	0	mitochondrial dicarboxylate carrier protein	CV03_9.2770.C1.Contig3261	CELLULAR TRANSPORT, TRANSPORT FACILITATION AND TRANSPORT ROUTES	transport	KOG0759	At2g22500
4531	-0.0966258	-0.353342	-0.50434	-0.428841	0.332215	0.004659	0.219277	0.336008	4.8	1.2e-05	0.000594	MYB transcription factor	CV03086B2A10.f1	UNCLASSIFIED PROTEINS	response to jasmonic acid stimulus		At1g70000
15450	1.51991	0.958579	0.729236	0.843907	0.676005	0.000369	0.035638	0.200207	5	0	6e-06	MYC transcription factor	CV03_9.1907.C1.Contig2345	UNCLASSIFIED PROTEINS	Undetermined		At4g17880
1182	-0.19872	-0.855702	-0.86747	-0.861586	0.662865	0.000775	0.461921	0.115351	3.4	1.4e-05	0.000679	nine-cis-epoxycarotenoid dioxygenase3	CV03025A2B05.f1	CELL FATE	Undetermined	KOG1285	At1g30100
3976	0.401788	-0.00832912	0.0724068	0.0320388	0.369749	0.000462	0.934346	0.029203	5	6e-05	0.002088	Nt-gh3 deduced protein	CV03077B2C01.f1	INTERACTION WITH THE ENVIRONMENT (Systemic)	Undetermined		At2g14960
11777	0.424039	0.0885579	0.0243945	0.0564762	0.367563	0.001318	0.218957	0.128353	5	2e-06	0.000129	omega-3 fatty acid desaturase	CV03034B1F03.f1	UNCLASSIFIED PROTEINS	Undetermined		At3g11170
12851	0.0225737	-0.344724	-0.396686	-0.370705	0.393279	0.000995	0.159524	0.212761	5	5e-06	0.000295	orcinol O-methyltransferase	CV03_9.4009.C1.Contig4524	UNCLASSIFIED PROTEINS	Undetermined	KOG3178	At5g54160
15116	0.283264	-0.0767969	0.0273153	-0.0247408	0.308005	0.00017	0.513369	0.015409	5	0.000578	0.012058	OSJNBa0004N05.26 [Oryza sativa (japonica cultivar-group)]	CV03_9.4660.C1.Contig5205	UNCLASSIFIED PROTEINS	Undetermined	KOG0626	At1g61820
9619	1.13179	0.910006	0.786245	0.848125	0.283663	0.004865	0.16009	0.389371	5	3e-06	0.000197	OSJNBa0060D06.16 [Oryza sativa (japonica cultivar-group)]	CV03012B2C03.f1	UNCLASSIFIED PROTEINS	biological process unknown		At5g20900
9770	0.854422	0.623734	0.632367	0.62805	0.226372	0.004416	0.558823	0.174994	5	0.000993	0.018319	OSJNBa0083D01.22 [Oryza sativa (japonica cultivar-group)]	CV03068B1B01.f1	UNCLASSIFIED PROTEINS	biological process unknown		At4g22830
22131	0.811695	0.25386	-0.142729	0.0555657	0.756129	0.001628	0.008554	0.403838	4.8	0	4e-06	OSJNBa0086B14.2 [Oryza sativa (japonica cultivar-group)]	CV03_9.2372.C1.Contig2839	UNCLASSIFIED PROTEINS	Undetermined	KOG2551	At4g24380
14933	0.518346	0.112482	0.0186393	0.0655607	0.452785	1e-05	0.65998	0.022503	5	0	1e-05	oxidoreductase	CV03_9.1541.C1.Contig1927	UNCLASSIFIED PROTEINS	Undetermined	KOG0143	At1g15540
10012	0.0290632	-0.512186	-0.554414	-0.5333	0.562363	4e-05	0.484319	0.056589	4.4	1e-06	6.4e-05	oxidoreductase, 2OG-Fe(II) oxygenase family protein	CV03_9.5442.C1.Contig5959	UNCLASSIFIED PROTEINS	biosynthesis	KOG0143	At2g36690
9749	0.462587	0.137771	-0.0922118	0.0227796	0.439807	0.003605	0.020262	0.331423	5	1e-06	4.5e-05	P0009G03.18 [Oryza sativa (japonica cultivar-group)]	CV03_9.6449.C1.Contig6906	UNCLASSIFIED PROTEINS	metabolism	KOG1208	At5g02540
12475	-0.000419348	-0.326023	-0.20198	-0.264001	0.263582	0.002533	0.999619	0.065126	4.8	0.000833	0.016064	PAPA-1-like family protein / zinc finger (HIT type) family protein	CV03_9.8218.C1.Contig8588	UNCLASSIFIED PROTEINS	Undetermined		At1g56460
8145	0.163489	-0.0810785	-0.0551786	-0.0681286	0.231618	1.9e-05	0.796843	0.016882	5	4.3e-05	0.001588	PDI-like protein	CV03_9.6019.C1.Contig6504	UNCLASSIFIED PROTEINS	Undetermined	KOG2501	At1g60420
23149	0.370562	0.0428299	-0.218151	-0.0876605	0.458222	0.00053	0.012429	0.340938	5	0	4e-06	pectate lyase A11	CV03_9.5987.C1.Contig6476	METABOLISM	biological process unknown		At1g04680
16215	0.437355	0.0504434	-0.232638	-0.0910975	0.528452	0.001233	0.089267	0.176774	5	0	2.4e-05	pectinesterase	CV03_9.6957.C1.Contig7369	METABOLISM	Undetermined	KOG1263	At1g76160
16624	0.362072	0.0265657	0.0139329	0.0202493	0.341823	0.000207	0.896479	0.036655	5	0.000196	0.005244	phospholipase	CV03_9.3146.C1.Contig3651	METABOLISM	biological process unknown	KOG1455	At5g19290
15533	0.559924	0.199105	0.35935	0.279228	0.280697	4e-05	0.008037	4.1e-05	5	7e-05	0.002358	protein [Arabidopsis thaliana]	CV03_9.4528.C1.Contig5068	UNCLASSIFIED PROTEINS	biological process unknown	KOG1515	At3g63010
18211	-0.133448	-0.614657	-0.628304	-0.621481	0.488033	0.002762	0.275173	0.243666	3.8	0.000113	0.003453	protein kinases-like protein	CV03_9.6433.C1.Contig6891	UNCLASSIFIED PROTEINS	Undetermined	KOG0610	At3g25250
7573	0.556518	-0.0728196	0.0876836	0.00743197	0.549086	0	0.318991	0.00032	5	0	0	raffinose synthase family protein / seed imbibition protein	CV03041A2H03.f1	CLASSIFICATION NOT YET CLEAR-CUT	Undetermined		At5g20250
9817	0.730992	0.33258	0.0818319	0.207206	0.523786	0.002979	0.026322	0.492422	5	1e-06	8.3e-05	receptor-like protein kinase	CV03084A2G08.f1	UNCLASSIFIED PROTEINS	Undetermined		At2g31880
18139	-0.0888265	-0.562553	-0.686167	-0.62436	0.535533	0.00133	0.041893	0.198013	4	0	2.5e-05	retrotransposon Tto1	CV03037A2H08.f1		Undetermined
8599	0.0101399	-0.203284	-0.33791	-0.270597	0.280737	0.002959	0.343789	0.175529	5	1.9e-05	0.000826	serine carboxypeptidase S10 family protein	CV03_9.1636.C2.Contig2034	UNCLASSIFIED PROTEINS	Undetermined	KOG1282	At3g10450
14507	0.246112	-0.0699286	0.0505044	-0.00971212	0.255824	2e-06	0.017067	3.3e-05	5	1e-06	7.9e-05	spermidine synthase	CV03_9.6202.C1.Contig6664	UNCLASSIFIED PROTEINS	Undetermined	KOG1562	At5g53120
16610	0.19581	-0.113263	-0.0162324	-0.0647479	0.260558	8e-05	0.329527	0.004007	5	1.1e-05	0.000579	Spurge Specific 1352	CV03054B2D02.f1		Undetermined
15566	0.833646	0.395159	0.472118	0.433638	0.400007	0.001713	0.750537	0.033092	5	0.000386	0.008896	Spurge Specific 1480	CV03059B1B03.f1		Undetermined
15668	0.471065	-0.140745	-0.375097	-0.257921	0.728986	0.00017	0.013567	0.303429	4.6	0	2e-06	Spurge Specific 2675	CV03093B1B05.f1		Undetermined
7742	0.437328	0.173398	0.211348	0.192373	0.244955	0.000128	0.673627	0.012264	5	2.2e-05	0.000945	Spurge Specific 2861	CV03097B2D12.f1		Undetermined
8322	0.493039	-0.139314	-0.41089	-0.275102	0.768141	0.000155	0.009683	0.308017	4.6	0	0	Spurge Specific 3485	CV03115A2F12.f1		Undetermined
4722	1.64182	1.21956	1.21938	1.21947	0.422346	0.00262	0.251021	0.350991	5	0.000264	0.006666	Spurge Specific 3644	CV03_9.851.C1.Contig1137		Undetermined
17057	0.902848	0.618617	0.540493	0.579555	0.323293	0.000527	0.1974	0.208328	5	1e-05	0.00051	Spurge Specific 417	CV03_9.2663.C1.Contig3147		Undetermined
9665	0.223831	-0.0419174	-0.0356255	-0.0387714	0.262603	0.000369	0.910273	0.040825	5	0.000325	0.007879	Spurge Specific 678	CV03034A2F11.f1		Undetermined
8576	0.218423	-0.0497133	-0.192341	-0.121027	0.33945	0.002087	0.419814	0.115304	5	2.5e-05	0.00103	thioesterase family protein	CV03_9.2045.C1.Contig2490	UNCLASSIFIED PROTEINS	Undetermined	KOG2763	At5g48370
14591	0.917064	0.516825	0.495823	0.506324	0.41074	8.6e-05	0.812585	0.010456	5	2e-06	0.000158	TIR-NBS type R protein 4	CV03088A1C03.f1	CELL RESCUE, DEFENSE AND VIRULENCE	defense response		At1g69550
9700	0.836421	0.451278	0.265927	0.358603	0.477818	5.8e-05	0.010999	0.27214	5	0	0	TPA: cellulose synthase-like C1	CV03_9.5082.C1.Contig5608	METABOLISM	biological process unknown		At4g07960
23507	0.247026	-0.0492529	-0.305549	-0.177401	0.424427	0.004087	0.07568	0.239574	4.8	1e-06	6.7e-05	transcription factor jumonji (jmj) family protein	CV03061A1C04.f1	UNCLASSIFIED PROTEINS	Undetermined	KOG1246	At5g46910
11728	0.467195	0.0633142	0.132725	0.0980194	0.369176	0.000453	0.975821	0.03066	5	4.9e-05	0.001762	transcription factor jumonji (jmjC) domain-containing protein	CV03_9.746.C1.Contig1002	UNCLASSIFIED PROTEINS	Undetermined	KOG2130	At1g78280
10341	0.214796	-0.267744	-0.174379	-0.221062	0.435858	0.000123	0.33685	0.006163	5	0.000131	0.003872	transferase family protein	CV03084A1A05.f1	UNCLASSIFIED PROTEINS	biological process unknown		At3g26040
17630	0.210001	-0.283414	-0.190777	-0.237096	0.447096	2.7e-05	0.684453	0.024274	5	0	2.9e-05	transferase family protein	CV03_9.4616.C1.Contig5160	UNCLASSIFIED PROTEINS	biological process unknown		At3g26040
13985	0.0501879	-0.305366	-0.534684	-0.420025	0.470213	0.003409	0.170033	0.480787	4.8	0.000129	0.003842	transporter-like protein	CV03_9.6260.C1.Contig6717	UNCLASSIFIED PROTEINS	transport	KOG2615	At5g13750
19818	0.430634	-0.0634726	-0.0606527	-0.0620627	0.492697	0.00347	0.460791	0.120226	5	0.000143	0.004109	U-box domain-containing protein	CV03_9.6885.C1.Contig7304	UNCLASSIFIED PROTEINS	Undetermined		At2g35930
11589	1.18278	0.535158	0.319312	0.427235	0.755547	0.00029	0.006293	0.41236	5	0	0	unknown [Arabidopsis thaliana]	CV03_9.6718.C1.Contig7142	UNCLASSIFIED PROTEINS	biological process unknown	KOG0504	At2g01680
20946	0.0933336	-0.408998	-0.264063	-0.336531	0.429864	0	0.307252	0.001163	5	2e-06	0.000134	unknown [Arabidopsis thaliana]	CV03_9.7823.C1.Contig8211	UNCLASSIFIED PROTEINS	biological process unknown		At1g25400
15524	0.576217	0.0884909	0.0186307	0.0535608	0.522656	0.000192	0.431783	0.119955	5	1.4e-05	0.000686	unknown [Arabidopsis thaliana]	CV03044B2F06.f1	UNCLASSIFIED PROTEINS	Undetermined		At5g01710
14901	0.491192	-0.0210339	-0.009901	-0.0154674	0.506659	0	0.732602	0.004699	5	0	1.8e-05	unknown [Arabidopsis thaliana]	CV03_9.184.C1.Contig292	UNCLASSIFIED PROTEINS	Undetermined		At5g57150
9784	0.860955	0.501265	0.240729	0.370997	0.489958	6.4e-05	0.02142	0.239813	5	0	0	unknown [Arabidopsis thaliana]	CV03_9.7469.C1.Contig7876	UNCLASSIFIED PROTEINS	biological process unknown		At4g32030
9668	0.548781	0.102745	-0.117744	-0.00749975	0.556281	0.001845	0.056	0.212362	5	1e-06	5.3e-05	unknown protein [Arabidopsis thaliana]	CV03036B1H02.f1	UNCLASSIFIED PROTEINS	biological process unknown	KOG0324	At3g07090
7580	0.47114	0.166463	0.201405	0.183934	0.287206	1e-06	0.833844	0.015599	5	0	1.4e-05	unknown protein [Arabidopsis thaliana]	CV03043A2H10.f1	UNCLASSIFIED PROTEINS	biological process unknown	KOG3272	At5g11500
10694	0.193272	-0.0882339	-0.0492351	-0.0687345	0.262007	0.000261	0.96646	0.030141	5	2.4e-05	0.001026	Unknown protein [Arabidopsis thaliana]	CV03_9.1970.C1.Contig2407	UNCLASSIFIED PROTEINS	metabolism	KOG1602	At2g17570
15491	0.220186	-0.0700476	-0.182303	-0.126175	0.346361	0.002167	0.622194	0.084553	5	6.2e-05	0.002143	Unknown protein [Arabidopsis thaliana]	CV03035B1B08.f1	UNCLASSIFIED PROTEINS	biological process unknown		At1g02816
2747	0.463928	0.0908791	-0.152374	-0.0307473	0.494676	0.001842	0.041079	0.349197	5	0	6e-06	unknown protein [Oryza sativa (japonica cultivar-group)]	CV03_9.695.C1.Contig949	UNCLASSIFIED PROTEINS	biological process unknown		At1g55265
15785	0.242824	-0.321622	-0.547704	-0.434663	0.677487	0.001024	0.1521	0.10684	4.4	0	3.9e-05	unknown protein [Oryza sativa (japonica cultivar-group)]	CV03131B2B08.f1	STORAGE PROTEIN	Undetermined		At4g24340
9993	1.35559	0.616849	0.330499	0.473674	0.881913	7.3e-05	0.016071	0.217927	5	0	0	unknown protein [Oryza sativa (japonica cultivar-group)]	CV03_9.4488.C1.Contig5031	UNCLASSIFIED PROTEINS	biological process unknown		At4g19390
13728	1.63345	1.2527	1.11331	1.183	0.450443	0.003376	0.854142	0.079423	5	0.000405	0.009227	unnamed protein product [Arabidopsis thaliana]	CV03_9.2841.C1.Contig3332	CLASSIFICATION NOT YET CLEAR-CUT	biological process unknown		At5g62200
10935	0.762475	0.23956	0.10053	0.170045	0.59243	0.000654	0.125989	0.177538	5	1e-06	5.7e-05	WRKY transcription factor 53	CV03_9.1275.C1.Contig1640	UNCLASSIFIED PROTEINS	Undetermined		At4g11070
13908	0.354722	-0.0494399	-0.184552	-0.116996	0.471718	0.001195	0.005993	0.246533	4.6	0	8e-06	xyloglucan endotransglycosylase	CV03_9.3937.C1.Contig4456	METABOLISM	Undetermined		At5g13870
16113	0.16083	-0.0110087	-0.0737582	-0.0423835	0.203213	0.001533	0.502199	0.18888	5	0.000365	0.008521	zinc finger (C3HC4-type RING finger)	CV03064B1G09.f1		Undetermined		At5g49665

## Sheet: Supplemental Table 3b
endodormant specific differences
ID	Ave para	Ave endo	Ave eco	ave endo/para and eco	pvalue para vs endo	pvalue endo vs eco	pvalue para vs eco	QC	p value	q value	Blast hit	Contig ID	MIPS ID	Biological function	KOG ID	Putative arabidopsis orthologue
18981	-0.899639	0.128023	-0.485893	0.820788	4.5e-05	0.00024	0.231448	3	5.3e-05	0.001874	unnamed protein product [Arabidopsis thaliana]	CV03137A2F07.f1	UNCLASSIFIED PROTEINS	biological process unknown		At5g48850
5547	0.345627	1.04882	0.461403	0.645306	8e-05	0.000459	0.985266	5	0.000963	0.017846	transcription factor DREBIII-1	CV03071A2D10.f1	TRANSCRIPTION	Undetermined		At2g35700
4865	0.543351	1.34157	0.919448	0.610173	1e-06	0.007821	0.057632	5	1e-06	6.7e-05	Spurge Specific 4173	CV03_9.1040.C1.Contig1356		Undetermined
18095	0.766659	1.56029	1.3233	0.515307	0.000429	0.100137	0.016419	5	0.000488	0.01065	Spurge Specific 101	CV03_9.1593.C1.Contig1988		Undetermined
22984	0.25432	0.664062	0.279448	0.397178	9.7e-05	0.002175	0.789316	5	0.003301	0.042895	small blue copper protein Bcp1	CV03062A2G07.f1	UNCLASSIFIED PROTEINS	Undetermined		At3g27200
5106	1.31238	1.73659	1.51407	0.323361	0.000105	0.045668	0.068542	5	0.00075	0.014865	S-adenosyl-L-homocystein hydrolase	CV03_9.1330.C1.Contig1700	METABOLISM	Undetermined	KOG1370	At3g23810
2666	-0.259634	0.0853874	0.0420192	0.194195	0.00064	0.159397	0.005609	4.8	0.000557	0.0117	ribulose-1,5-carboxylase/oxygenase	Cassava.367.C1.Contig467	METABOLISM	Undetermined		At5g38410
23412	0.996159	1.50802	1.26054	0.379669	2.3e-05	0.07665	0.012297	5	0.000286	0.00712	reversibly glycosylated polypeptide	CV03_9.2723.C1.Contig3215	BIOGENESIS OF CELLULAR COMPONENTS	Undetermined		At5g15650
18104	0.437119	0.798523	0.669295	0.245316	1.5e-05	0.006651	0.007732	5	0.000142	0.004109	latex cyanogenic beta glucosidase	CV03_9.2103.C1.Contig2556	METABOLISM	Undetermined	KOG0626	At5g36890
6976	-0.397834	0.433768	0.00221267	0.631579	0.000252	0.00211	0.057645	4.2	0.000543	0.011567	hypothetical protein - Arabidopsis thaliana	CV03_9.1246.C1.Contig1609	CLASSIFICATION NOT YET CLEAR-CUT	Undetermined		At4g17600
3622	0.610147	1.12501	0.61221	0.513829	0.000638	0.000666	0.653801	5	3.9e-05	0.0015	helix-loop-helix-like protein	CV03_9.9544.C1.Contig9764	UNCLASSIFIED PROTEINS	Undetermined		At1g72210
10968	0.792102	1.12679	0.555187	0.453144	0.039921	4.6e-05	0.010052	5	0.003878	0.047578	expansin 3	CV03_9.7257.C1.Contig7661	BIOGENESIS OF CELLULAR COMPONENTS	unidimensional cell growth		At3g29030
7002	1.37543	2.07655	1.809	0.484336	4e-05	0.119173	0.012298	5	7.6e-05	0.002496	disease resistance-responsive protein-related	CV03025A1C01.f1	UNCLASSIFIED PROTEINS	defense response		At2g21100
18774	0.922974	1.51696	0.997518	0.556712	0.00086	0.00051	0.756629	5	0.001899	0.029449	At4g39470	CV03071B1B05.f1	UNCLASSIFIED PROTEINS	biological process unknown		At4g39470
22875	0.927871	1.55663	1.1775	0.503945	0	0.001871	0.029227	5	7.3e-05	0.002426	aspartyl protease	CV03_9.2257.C1.Contig2721	UNCLASSIFIED PROTEINS	Undetermined	KOG1339	At3g54400
2838	-0.034315	0.492978	-0.0287127	0.524492	0.000291	0.003244	0.5337	4.8	1.7e-05	0.000765	adenosine 5' phosphosulfate reductase	CV03_9.2698.C1.Contig3185	METABOLISM	Undetermined	KOG0189	At4g21990
ID	Ave para	Ave endo	Ave eco	ave endo/para and eco	pvalue para vs endo	pvalue endo vs eco	pvalue para vs eco	QC	p value	q value	Blast hit	Contig ID	MIPS ID	Biological function	KOG ID
15533	0.559924	0.199105	0.35935	-0.260532	4e-05	0.008037	0.006413	5	7e-05	0.002358	protein [Arabidopsis thaliana]	CV03_9.4528.C1.Contig5068	UNCLASSIFIED PROTEINS	biological process unknown	KOG1515	At3g63010
9313	0.100592	-0.103829	0.182122	-0.245186	0.010862	0.000502	0.054887	5	0.002247	0.032854	oxidoreductase	CV03_9.3657.C1.Contig4166	METABOLISM	Undetermined	KOG0143	At1g35190
15158	0.257106	-0.0506386	0.0534133	-0.205898	2.7e-05	0.097193	0.020863	5	0.000361	0.008513	Hypothetical protein [Arabidopsis thaliana]	CV03_9.8399.C1.Contig8750	UNCLASSIFIED PROTEINS	biological process unknown		At1g28190
15055	0.000901696	-0.348061	-0.130718	-0.283153	0.000112	0.052874	0.043816	5	0.0008	0.01555	F21J9.9 [Arabidopsis thaliana]	CV03_9.6669.C1.Contig7095	UNCLASSIFIED PROTEINS	biological process unknown		At3g26040
10358	0.94574	0.576928	0.72878	-0.260332	1.8e-05	0.117055	0.042349	5	0.002301	0.033474	C2 domain-containing protein	CV03_9.4449.C1.Contig4989	UNCLASSIFIED PROTEINS	biological process unknown		At5g23950

## Sheet: Supplemental Table 3c
ecodormant specific differences
ID	Ave para	Ave endo	Ave eco	Ave para/endo	ratio ave/eco	pvalue para endo	pvalue endo eco	pvalue endo all	QC	p value	q value	Blast hit	Contig ID	MIPS ID	Biological function	KOG ID	Putative arabidopsis orthologue
22318	1.29825	1.05579	0.516062	1.17702	-0.66096	0.042972	0.000489	0.95279	5	0	4.2e-05	14-3-3 protein	CV03_9.938.C1.Contig1241	PROTEIN WITH BINDING FUNCTION OR COFACTOR REQUIREMENT (structural or catalytic)	Undetermined	KOG0841	At3g02520
18132	0.276978	0.305671	0.0778352	0.291325	-0.21349	0.671115	1.2e-05	0.080878	5	0.000392	0.009002	37 kD inner envelope membrane polypeptide	CV03_9.3252.C1.Contig3765	BIOGENESIS OF CELLULAR COMPONENTS	Undetermined	KOG1540	At3g63410
24223	-0.320768	-0.407168	-0.592779	-0.363968	-0.228812	0.453396	0.002174	0.660621	3.8	0.002059	0.030991	ABC transporter family protein	CV03124B2H02.f1	UNCLASSIFIED PROTEINS	transport	KOG0055	At3g28345
17776	1.01051	0.798966	0.511796	0.904737	-0.392941	0.034396	0.00031	0.89218	5	5e-06	0.000301	ABC transporter-like protein	CV03_9.7313.C1.Contig7716	UNCLASSIFIED PROTEINS	Undetermined	KOG0055	At3g28860
14942	1.46886	1.43126	1.18451	1.45006	-0.265551	0.490516	0.004822	0.562515	5	0.001748	0.027788	Acyl carrier protein 1,	CV03_9.2666.C1.Contig3150	CLASSIFICATION NOT YET CLEAR-CUT	Undetermined	KOG1748	At4g25050
12006	-0.0240161	0.131521	-0.406185	0.0537522	-0.459937	0.36159	0.000187	0.052563	4	0.002787	0.038024	acyl CoA reductase-protein	CV03_9.4003.C1.Contig4518	UNCLASSIFIED PROTEINS	Undetermined	KOG1221	At4g33790
19537	-0.0484017	-0.13277	-0.545834	-0.0905858	-0.455248	0.555171	0.001167	0.351568	4	8.6e-05	0.002754	acyl CoA reductase-protein	CV03_9.4003.C1.Contig4518	UNCLASSIFIED PROTEINS	Undetermined	KOG1221	At4g33790
21825	1.10414	0.738499	0.37131	0.921321	-0.550011	0.013882	0.001319	0.606961	5	1e-06	4.4e-05	allene oxide synthase	CV03_9.2566.C1.Contig3044	UNCLASSIFIED PROTEINS	response to jasmonic acid stimulus		At5g42650
3480	0.81137	0.346975	-0.0580353	0.579172	-0.637208	0.006475	0.000659	0.443411	4.8	0	9e-06	alpha-1,4 glucan phosphorylase	CV03_9.6244.C1.Contig6703	METABOLISM	Undetermined	KOG2099	At3g29320
1421	0.198407	0.207504	-0.247712	0.202956	-0.450667	0.854375	0.002075	0.269225	4.4	0.000415	0.0094	alpha-expansin 3	CV03_9.6765.C1.Contig7185	BIOGENESIS OF CELLULAR COMPONENTS	unidimensional cell growth		At2g03090
24455	0.588328	0.590727	0.0917667	0.589527	-0.49776	0.941175	0.000245	0.133785	5	0.000316	0.00771	alpha-expansin 3	CV03_9.2484.C1.Contig2952	BIOGENESIS OF CELLULAR COMPONENTS	unidimensional cell growth		At1g26770
1785	1.15769	0.779808	0.42487	0.968748	-0.543878	0.216715	0.000244	0.72722	5	4.2e-05	0.001588	AP2 domain transcription factor	CV03_9.3596.C1.Contig4106	UNCLASSIFIED PROTEINS	Undetermined		At1g19210
4862	0.178181	0.295987	-0.174235	0.237084	-0.411319	0.603154	0.002367	0.103062	5	0.000154	0.004378	At1g11700	CV03_9.675.C1.Contig923	UNCLASSIFIED PROTEINS	biological process unknown		At1g11700
10167	1.30546	1.22003	0.743987	1.26275	-0.51876	0.210339	1.5e-05	0.646912	5	1e-06	9.5e-05	At1g47970	CV03021A1G06.f1	UNCLASSIFIED PROTEINS	biological process unknown		At1g47970.1
18891	1.06555	1.13353	0.782676	1.09954	-0.316866	0.292092	0.000456	0.032751	5	0.000812	0.015714	At1g55360	CV03109A2F04.f1	UNCLASSIFIED PROTEINS	biological process unknown		At1g55360
18863	0.144824	0.103898	-0.158435	0.124361	-0.282797	0.946916	0.004873	0.237006	5	0.001964	0.030051	At1g78430	CV03100A1D06.f1	UNCLASSIFIED PROTEINS	biological process unknown		At1g78430
22103	0.695973	0.233911	-0.405172	0.464942	-0.870114	0.019682	0.004669	0.815978	4.6	0	9e-06	At3g01680	CV03_9.3249.C2.Contig3763	UNCLASSIFIED PROTEINS	biological process unknown		At3g01670
5229	0.456029	0.250182	-0.0518715	0.353105	-0.404977	0.142111	3.5e-05	0.911767	5	1.5e-05	0.00069	At3g06890	CV03137A2H08.f1	UNCLASSIFIED PROTEINS	biological process unknown		At3g06890
464	1.17921	1.01094	0.64357	1.09507	-0.451504	0.610781	0.004876	0.487917	5	0.002376	0.034237	At4g32870	CV03_9.9340.C1.Contig9585	UNCLASSIFIED PROTEINS	biological process unknown		At4g32870
3374	0.817868	0.649706	0.359174	0.733787	-0.374613	0.159831	0.00023	0.621711	5	0	6e-06	aux/IAA protein	CV03050B1A12.f1	CLASSIFICATION NOT YET CLEAR-CUT	Undetermined		At5g65670
24509	0.609852	0.562723	0.295774	0.586287	-0.290513	0.614429	0.0016	0.301691	5	6.8e-05	0.002301	aux/IAA protein	CV03_9.4838.C1.Contig5376	CLASSIFICATION NOT YET CLEAR-CUT	Undetermined		At5g65670
5943	1.14873	1.2866	0.80073	1.21767	-0.416936	0.352197	0.000308	0.049374	5	0.001846	0.028835	B12D protein	CV03_9.2332.C1.Contig2797	UNCLASSIFIED PROTEINS	Undetermined		At3g48140
3376	0.511028	0.368637	0.219659	0.439832	-0.220173	0.223223	0.004854	0.982496	5	0.000642	0.013136	beta-glucosidase	CV03_9.1357.C1.Contig1730	UNCLASSIFIED PROTEINS	Undetermined	KOG0626	At3g18080
18094	0.586443	0.443722	0.0687607	0.515083	-0.446322	0.268471	0.001505	0.792304	4.8	0.000414	0.0094	chalcone isomerase [Lotus corniculatus var. japonicus]	CV03_9.2260.C1.Contig2724	METABOLISM	Undetermined		At3g55120
24795	1.54786	1.5474	0.998735	1.54763	-0.548892	0.823443	6.7e-05	0.137208	5	1e-05	0.000508	chloroplast nucleoid DNA-binding protein	CV03_9.429.C1.Contig616	UNCLASSIFIED PROTEINS	Undetermined	KOG1339	At3g18490
17622	0.113455	0.0872603	-0.105511	0.100358	-0.205869	0.667662	0.003821	0.350391	5	0.002968	0.039793	cyclin D3-1	CV03_9.sd.0.C1.Contig10388		Undetermined		At4g34160
24710	0.501622	-0.0449873	-0.499543	0.228318	-0.72786	0.018002	0.000779	0.695571	4	0	4.3e-05	defense-related protein	CV03111A1E09.f1	METABOLISM	defense response	KOG3179	At2g23970
18217	0.784714	0.662651	0.261491	0.723683	-0.462192	0.526628	4.6e-05	0.256816	5	1.8e-05	0.000826	endo-1,4-beta-glucanase	CV03060B2A03.f1	CLASSIFICATION NOT YET CLEAR-CUT	Undetermined		At4g11050
18870	0.219905	0.222508	-0.0716719	0.221207	-0.292879	0.434367	0.000421	0.051307	4.6	0.003294	0.04287	EREBP-4 like protein	CV03104B2G02.f1		Undetermined
21278	0.517195	0.105921	-0.202566	0.311558	-0.514124	0.006734	0.000349	0.484101	4.8	0	4e-06	Euphorbia specific41	CV03_9.2002.C1.Contig2441		Undetermined
5227	0.687526	0.506683	-0.273848	0.597105	-0.870953	0.213499	1.7e-05	0.370415	4.8	0	0	expansin	CV03_9.9468.C1.Contig9698	BIOGENESIS OF CELLULAR COMPONENTS	unidimensional cell growth		At2g39700
10968	0.792102	1.12679	0.555187	0.959445	-0.404258	0.039921	4.6e-05	0.002754	5	0.003878	0.047578	expansin 3	CV03_9.7257.C1.Contig7661	BIOGENESIS OF CELLULAR COMPONENTS	unidimensional cell growth		At3g29030
3646	-0.374791	-0.411629	-0.841801	-0.39321	-0.448592	0.66322	0.001269	0.44639	3.4	9.4e-05	0.002922	expressed protein [Arabidopsis thaliana]	CV03_9.8233.C1.Contig8602	UNCLASSIFIED PROTEINS	biological process unknown	KOG2933	At4g15830
14935	0.834522	0.811299	0.521949	0.822911	-0.300961	0.394539	0.001978	0.61915	5	0.000267	0.006725	fructokinase-like	CV03_9.859.C2.Contig1148	METABOLISM	Undetermined	KOG2855	At3g59480
2292	0.13049	0.242841	-0.258934	0.186665	-0.445599	0.267688	7.2e-05	0.022616	4.6	5.1e-05	0.001835	GDSL-motif lipase/acylhydrolase	CV03_9.3744.C1.Contig4261	UNCLASSIFIED PROTEINS	Undetermined		At3g04290
5431	1.03299	0.911531	0.196571	0.972261	-0.77569	0.393143	1.2e-05	0.221989	5	0	3e-06	GDSL-motif lipase/hydrolase	CV03_9.1513.C1.Contig1897	UNCLASSIFIED PROTEINS	Undetermined		At5g33370
10709	0.678565	0.780743	0.296879	0.729654	-0.432775	0.516787	1e-05	0.061652	5	0.001711	0.02735	GDSL-motif lipase/hydrolase	CV03_9.2642.C1.Contig3126	CLASSIFICATION NOT YET CLEAR-CUT	Undetermined		At2g04570
13729	0.446018	0.417771	-0.083231	0.431895	-0.515126	0.599306	5.3e-05	0.323178	4.8	0.000168	0.004676	GDSL-motif lipase/hydrolase-like	CV03132A2G06.f1	UNCLASSIFIED PROTEINS	Undetermined		At5g45950
11739	1.0433	0.59512	0.112979	0.81921	-0.706231	0.02355	0	0.925635	5	0	0	Gip1-like	CV03_9.1384.C1.Contig1762	UNCLASSIFIED PROTEINS	gibberellic acid mediated signaling		At1g74670
13983	0.485176	0.41097	0.00897628	0.448073	-0.439097	0.229919	0.003197	0.802789	4.8	0.000182	0.004992	Glucan 1,3-beta-glucosidase precursor	CV03_9.4654.C1.Contig5199		Undetermined
23189	-0.273658	-0.328094	-0.666952	-0.300876	-0.366076	0.567309	0.00103	0.542123	4.2	0.00483	0.055593	glucosyltransferase	CV03_9.10051.C1.Contig10209	METABOLISM	biological process unknown		At4g31590
12443	0.293617	0.459002	-0.210473	0.376309	-0.586782	0.516353	1.8e-05	0.05264	4.6	1.3e-05	0.000653	glucosyltransferase-like	CV03_9.2345.C1.Contig2809	METABOLISM	biological process unknown		At5g22740
14996	0.364447	0.305491	-0.152847	0.334969	-0.487816	0.4987	0.000479	0.288197	5	1.7e-05	0.000772	glycosyl transferase	CV03_9.3224.C1.Contig3736	CLASSIFICATION NOT YET CLEAR-CUT	Undetermined		At1g13250
10794	0.074445	0.0212486	-0.138737	0.0478468	-0.186584	0.328483	0.00253	0.689322	5	0.000195	0.00523	heavy-metal-associated domain-containing protein	CV03_9.6087.C1.Contig6564	UNCLASSIFIED PROTEINS	Undetermined	KOG1603	At2g37390
24997	-0.00597083	-0.360183	-0.752662	-0.183077	-0.569585	0.17532	0.000117	0.875955	4	0.000128	0.003812	high mobility group protein HMGI/Y-1	CV03_9.2724.C1.Contig3216	UNCLASSIFIED PROTEINS	Undetermined		At1g14900
21785	1.04132	0.687107	0.351967	0.864214	-0.512247	0.066371	0.004717	0.868334	5	4.4e-05	0.001626	histone H3	CV03_9.sd.14.C1.Contig10408		Undetermined		At1g09200
19139	0.743895	0.806627	0.279496	0.775261	-0.495765	0.847321	0.001238	0.295882	5	0.000785	0.015309	Histone H3	CV03_9.628.C1.Contig870	PROTEIN WITH BINDING FUNCTION OR COFACTOR REQUIREMENT (structural or catalytic)	Undetermined		At1g09200
10994	0.110393	0.0470934	-0.287078	0.0787433	-0.365821	0.746653	0.002784	0.320847	5	0.004013	0.048851	hypothetical protein [Oryza sativa (japonica cultivar-group)]	CV03_9.8247.C2.Contig8617	UNCLASSIFIED PROTEINS	biological process unknown		At3g09110
3807	0.536494	0.519414	-0.166741	0.527954	-0.694696	0.550537	1.8e-05	0.365964	4.4	2e-06	0.000119	hypothetical protein F4D11.90	CV03_9.1042.C1.Contig1358	UNCLASSIFIED PROTEINS	Undetermined	KOG1187	At1g23540
18406	-0.0756694	-0.0948375	-0.537169	-0.0852534	-0.451916	0.520059	0.000124	0.454613	4	0.000135	0.003964	Leucoanthocyanidin reductase	CV03_9.9928.C1.Contig10102	METABOLISM	response to oxidative stress		At1g75280
23491	0.523291	0.519208	0.247989	0.521249	-0.27326	0.646306	0.001352	0.264342	5	0.000125	0.003739	LIM-domain SF3 protein	CV03_9.6183.C1.Contig6648	TRANSCRIPTION	biological process unknown	KOG1700	At3g55770
15993	1.2292	1.16209	0.739886	1.19564	-0.455759	0.200041	0.00091	0.711395	5	1.3e-05	0.000622	lipid transfer protein 1	CV03_9.18.C3.Contig33	CELLULAR TRANSPORT, TRANSPORT FACILITATION AND TRANSPORT ROUTES	Undetermined		At5g59320
18310	0.104588	0.0433749	-0.458343	0.0739813	-0.532324	0.420103	0.00155	0.568761	4	0.00084	0.016155	microtubule associated protein (MAP65/ASE1)	CV03_9.8683.C1.Contig8996	UNCLASSIFIED PROTEINS	Undetermined	KOG4302	At5g55230
2528	-0.136503	-0.27039	-0.744667	-0.203447	-0.54122	0.436094	0.000928	0.533127	4.2	0.000153	0.004362	mitotic cyclin	CV03_9.4961.C1.Contig5492	CELL CYCLE AND DNA PROCESSING	Undetermined	KOG0653	At5g06150
24135	0.043174	-0.197891	-0.456612	-0.0773585	-0.379254	0.056154	0.003853	0.853899	4.4	4e-06	0.000255	myb factor	CV03_9.8721.C1.Contig9037	UNCLASSIFIED PROTEINS	response to jasmonic acid stimulus	KOG0048	At3g23250
23580	-0.0112921	0.130408	-0.323962	0.059558	-0.38352	0.648711	0.000346	0.108553	4.6	0.00091	0.017174	myc-like anthocyanin regulatory protein	CV03_9.6586.C1.Contig7018	TRANSCRIPTION	Undetermined		At4g00480
1950	0.250675	0.224446	-0.125455	0.23756	-0.363016	0.922999	0.00016	0.160823	5	0.000319	0.007757	NBS-LRR type disease resistance protein	CV03107B2A06.f1	CELL RESCUE, DEFENSE AND VIRULENCE	defense response	KOG4658	At1g12280
2879	0.923431	0.96027	0.401926	0.94185	-0.539925	0.906522	1.3e-05	0.085835	5	1e-06	4.6e-05	nodulin	CV03_9.4106.C1.Contig4633	CLASSIFICATION NOT YET CLEAR-CUT	Undetermined		At1g75500
2585	0.20008	0.0364951	-0.314067	0.118288	-0.432354	0.169685	0.00304	0.750821	5	2e-06	0.000151	nucellin protein	CV03_9.3827.C1.Contig4350	UNCLASSIFIED PROTEINS	Undetermined	KOG1339	At1g77480
18238	1.44639	1.44163	1.19779	1.44401	-0.246224	0.816028	0.000237	0.137625	5	0.001947	0.029884	nuclear transport factor 2	CV03_9.1266.C1.Contig1631	UNCLASSIFIED PROTEINS	Undetermined	KOG2104	At1g27970
14768	1.29386	0.909191	-0.0474936	1.10153	-1.14902	0.016797	0	0.737148	4.8	0	0	Nucleoside diphosphate kinase II	CV03_9.1666.C1.Contig2079	METABOLISM	Undetermined	KOG0888	At5g63310
10169	1.32534	1.03236	0.413439	1.17885	-0.765413	0.036527	1e-06	0.879328	5	0	1e-06	Nucleoside diphosphate kinase II	CV03_9.1666.C1.Contig2079	METABOLISM	Undetermined	KOG0888	At5g63310
17226	0.0258064	0.0832331	-0.526975	0.0545198	-0.581495	0.926262	0	0.186613	4	0.000157	0.004463	P0519A12.30 gene product [Oryza sativa (japonica cultivar-group)]	CV03_9.6773.C1.Contig7195	CLASSIFICATION NOT YET CLEAR-CUT	metabolism	KOG2456	At4g36250
1372	1.06294	0.812338	0.470754	0.93764	-0.466887	0.142826	0.000125	0.81326	5	7e-06	0.000365	pathogenesis-related protein PR10A	CV03_9.2505.C1.Contig2973		Undetermined
14198	0.00796926	-0.118634	-0.479061	-0.0553322	-0.423729	0.162128	0.002561	0.719612	4.6	2.2e-05	0.000942	pectin methylesterase	CV03_9.8737.C1.Contig9053	METABOLISM	Undetermined		At5g09760
10855	0.00605652	0.166975	-0.416731	0.0865158	-0.503247	0.082042	0	0.005699	4.2	2e-06	0.000123	peroxidase	CV03_9.5401.C1.Contig5923	UNCLASSIFIED PROTEINS	response to oxidative stress		At1g14550
16599	0.220453	0.246427	-0.211481	0.23344	-0.444921	0.660589	0	0.039559	5	0	1.3e-05	phospholipid/glycerol acyltransferase family protein	CV03049B2E08.f1	UNCLASSIFIED PROTEINS	Undetermined		At2g38110
21799	0.263254	0.293659	0.0211844	0.278457	-0.257272	0.967197	0.003587	0.272533	5	0.002755	0.037805	photosystem II 5 kD protein	CV03_9.730.C1.Contig985	UNCLASSIFIED PROTEINS	response to wounding		At1g51400
21336	0.262395	0.723345	-0.156337	0.49287	-0.649207	0.048356	1.1e-05	0.003097	4.6	0.000936	0.017465	polygalacturonase-like protein	CV03044A1C11.f1	METABOLISM	Undetermined		At3g61490
5754	0.941002	0.577652	0.14244	0.759327	-0.616887	0.034752	0.001042	0.950041	5	1e-06	6.8e-05	prephenate dehydratase	CV03_9.1292.C1.Contig1661	UNCLASSIFIED PROTEINS	Undetermined	KOG2797	At2g27820
22565	1.03093	1.00988	0.595112	1.0204	-0.42529	0.925856	0.003304	0.23754	5	0.002546	0.035833	proline-rich protein	CV03_9.2032.C1.Contig2472	UNCLASSIFIED PROTEINS	biological process unknown		At1g28290
1739	0.720223	0.456897	0.265421	0.58856	-0.323139	0.030816	0.001192	0.894432	5	0	1.8e-05	protein [Arabidopsis thaliana]	CV03_9.992.C2.Contig1306	UNCLASSIFIED PROTEINS	biological process unknown	KOG3734	At3g60450
12547	-0.264948	-0.169377	-0.813286	-0.217163	-0.596123	0.48724	1.2e-05	0.044727	3.8	3.2e-05	0.001289	protein [Arabidopsis thaliana]	CV03_9.3528.C1.Contig4039	UNCLASSIFIED PROTEINS	biological process unknown		At3g63430
446	1.33072	1.08381	0.347218	1.20727	-0.860047	0.260342	0.000553	0.67258	5	1e-05	0.00053	protein kinase-like	CV03131B1D06.f1	UNCLASSIFIED PROTEINS	Undetermined	KOG1187	At3g24540
5407	1.36253	1.58965	0.628126	1.47609	-0.847963	0.432482	0	0.02613	5	1e-06	6.6e-05	PVR3-like	CV03_9.7.C1.Contig11	UNCLASSIFIED PROTEINS	Undetermined		At5g48490
11599	1.32774	0.935217	0.565584	1.13148	-0.565894	0.029403	0.001114	0.848402	5	2e-06	0.00016	receptor-like protein kinase	CV03084A2G08.f1	UNCLASSIFIED PROTEINS	Undetermined		At2g31880
18651	0.063793	0.226192	-0.360623	0.144993	-0.505615	0.559033	2.8e-05	0.061366	4.4	1.7e-05	0.000765	reductase 2	CV03_9.2694.C1.Contig3181	UNCLASSIFIED PROTEINS	Undetermined	KOG1577	At1g59960
18282	0.51612	0.488101	0.302633	0.502111	-0.199478	0.993832	0.000329	0.194024	5	0.002407	0.034512	ribose 5-phosphate isomerase	CV03_9.6209.C1.Contig6670	METABOLISM	Undetermined	KOG3075	At2g01290
11411	0.930944	0.890833	0.466645	0.910888	-0.444243	0.599292	7.6e-05	0.293089	5	5.1e-05	0.001838	ribosomal protein S16	CV03_9.7597.C1.Contig8001		Undetermined
6268	0.178681	-0.189714	-0.570114	-0.00551655	-0.564597	0.050673	0.001155	0.976118	4.2	1e-06	8.9e-05	ribosome inactivating protein Euserratin 2 precursor	CV03_9.5120.C1.Contig5652		Undetermined
24018	0.89232	0.714475	0.396438	0.803397	-0.406959	0.044479	0.000368	0.798302	5	1e-06	0.000101	ribosome-inactivating protein cinnamomin II precursor type 2	CV03_9.1306.C1.Contig1675		Undetermined
24109	0.0787266	0.0542226	-0.322577	0.0664746	-0.389052	0.444476	0.000129	0.274838	4.6	3e-06	0.000209	RNA polymerase subunit family protein	CV03_9.7300.C1.Contig7703	UNCLASSIFIED PROTEINS	Undetermined	KOG3218	At3g57080
11742	0.0316455	-0.0342289	-0.255255	-0.0012917	-0.253963	0.432885	2.5e-05	0.443471	4.8	7.5e-05	0.002475	SEC14 cytosolic factor family protein	CV03013B1D03.f1	UNCLASSIFIED PROTEINS	transport	KOG1470	At1g14820
3379	1.25318	1.05002	0.620833	1.1516	-0.530768	0.038031	0.003623	0.943567	5	0	3.9e-05	senescence/dehydration-associated protein-related	CV03_9.4796.C1.Contig5336		Undetermined		At4g35985
2885	0.714811	0.654824	0.283733	0.684818	-0.401085	0.471943	0.000629	0.407632	5	2e-06	0.00014	Spurge Specific 1541	CV03_9.6512.C1.Contig6959		Undetermined
4648	-0.0127619	-0.155648	-0.575789	-0.0842048	-0.491584	0.202337	0.002196	0.793365	4.4	4e-06	0.000233	Spurge Specific 3793	CV03_9.8067.C1.Contig8443		Undetermined
24226	-0.0608928	0.14895	-0.401713	0.0440286	-0.445741	0.233075	5.4e-05	0.027482	4	0.0022	0.032421	Spurge Specific 3845	CV03124A1G05.f1		Undetermined
24947	0.730273	0.701272	0.365998	0.715772	-0.349774	0.890909	2.7e-05	0.226173	5	0.000186	0.005073	Spurge Specific 386	CV03_9.641.C1.Contig885		Undetermined
5722	0.0264561	-0.184049	-0.515343	-0.0787962	-0.436547	0.17505	0.000682	0.730692	4.4	4.8e-05	0.001738	Spurge Specific 3926	CV03126A1H11.f1		Undetermined
2827	0.290125	0.0425228	-0.156459	0.166324	-0.322783	0.088819	0.001026	0.972818	4.8	3e-06	0.000183	Spurge Specific 4596	CV03044A1E03.f1		Undetermined		At4g26965
24437	0.547719	0.578303	0.254397	0.563011	-0.308614	0.914104	0.000741	0.238449	5	0.000656	0.013372	Spurge Specific 50	CV03_9.1730.C1.Contig2151		Undetermined
23379	1.69119	1.42497	0.562453	1.55808	-0.995629	0.286896	0	0.180187	5	0	0	Spurge Specific 54	CV03_9.1792.C1.Contig2221		Undetermined
3349	1.39588	1.31231	0.880579	1.3541	-0.473521	0.247495	0.000598	0.392513	5	0	2.2e-05	Spurge Specific 949	CV03_9.3583.C1.Contig4093		Undetermined
2883	1.10947	1.0228	0.483524	1.06614	-0.582615	0.252592	7e-06	0.500049	5	0	1.9e-05	starch (bacterial glycogen) synthase	CV03_9.1575.C1.Contig1969	METABOLISM	biosynthesis		At1g32900
11941	0.479981	0.172088	-0.204078	0.326035	-0.530112	0.029334	0.000214	0.735048	5	0	1.3e-05	thaumatin-like protein	CV03_9.3150.C2.Contig3656	CELL RESCUE, DEFENSE AND VIRULENCE	Undetermined		At4g38660
4701	0.802598	0.744782	0.314279	0.77369	-0.459411	0.958543	0.000268	0.222493	5	0.001221	0.021341	transcription factor	CV03_9.7611.C1.Contig8015	TRANSCRIPTION	Undetermined		At5g59450
23056	-0.126371	-0.128524	-0.413561	-0.127448	-0.286113	0.873273	0.003264	0.307329	4.6	0.003362	0.043483	unknown [Arabidopsis thaliana]	CV03_9.4454.C1.Contig4995	UNCLASSIFIED PROTEINS	biological process unknown		At5g59350
3563	0.886431	0.374248	-0.0764947	0.63034	-0.706834	0.036042	0.000443	0.906156	4.8	1e-06	5.2e-05	unknown [Arabidopsis thaliana]	CV03_9.3840.C1.Contig4361		Undetermined
23990	0.980068	0.696881	0.439585	0.838474	-0.398889	0.10614	0.00216	0.961343	5	4.5e-05	0.001666	unknown protein [Arabidopsis thaliana]	CV03_9.507.C2.Contig722	UNCLASSIFIED PROTEINS	biological process unknown		At1g09310
18197	0.260099	0.32029	-0.0628749	0.290195	-0.353069	0.4799	2e-06	0.038832	5	1.6e-05	0.000746	Unknown protein [Arabidopsis thaliana]	CV03_9.3460.C1.Contig3978	UNCLASSIFIED PROTEINS	biological process unknown		At3g18050
11318	0.433056	0.502179	0.0967596	0.467618	-0.370858	0.631612	0.002093	0.091332	5	0.001911	0.029548	unknown protein [Arabidopsis thaliana]	CV03_9.6016.C1.Contig6501	UNCLASSIFIED PROTEINS	biological process unknown		At1g45688
4146	1.11576	0.499582	0.0409469	0.807669	-0.766722	0.009316	0.002599	0.555127	5	0	3e-06	unnamed protein product [Arabidopsis thaliana]	CV03_9.2841.C1.Contig3332	CLASSIFICATION NOT YET CLEAR-CUT	biological process unknown		At5g62200
15532	0.292968	0.29966	-0.0530376	0.296314	-0.349352	0.894592	2.2e-05	0.07784	5	3e-06	0.000174	very-long-chain fatty acid condensing enzyme CUT1	CV03_9.2998.C1.Contig3483	UNCLASSIFIED PROTEINS	Undetermined		At1g68530
10685	0.567736	0.356668	0.0617363	0.462202	-0.400466	0.228313	0.001201	0.777914	5	0.000194	0.00523	wall-associated kinase	CV03_9.2012.C1.Contig2451	UNCLASSIFIED PROTEINS	Undetermined		At1g21230
16558	0.782727	0.475444	0.040144	0.629085	-0.588941	0.158146	0.00332	0.724543	4.8	5.1e-05	0.001837	WRKY transcription factor 30	CV03_9.3852.C1.Contig4372	UNCLASSIFIED PROTEINS	Undetermined		At4g23810
2071	0.0302272	-0.489347	-0.821317	-0.22956	-0.591757	0.027855	0.002191	0.575781	3.2	2e-06	0.000117		CV03073B1A01.f1▀▀		Undetermined
15294	0.737317	0.749362	0.144114	0.743339	-0.599225	0.95066	9e-06	0.095339	5	6e-06	0.000319		CV03077A2G01.f1▀▀		Undetermined
ID	Ave para	Ave endo	Ave eco	Ave para/endo	ratio ave/eco	pvalue para endo	pvalue endo eco	pvalue endo all	QC	p value	q value	Blast hit	Contig ID	MIPS ID	Biological function	KOG ID
13645	-0.969211	-0.794612	-0.456256	-0.881912	0.425656	0.181126	6.7e-05	0.566486	3.2	1e-06	4.8e-05	ABC transporter-like protein	CV03123B1H09.f1	CELLULAR TRANSPORT, TRANSPORT FACILITATION AND TRANSPORT ROUTES	transport	KOG0054	At3g62700
16330	-1.05423	-0.616697	-0.246674	-0.835466	0.588792	0.047536	0.001879	0.996591	3.2	2e-06	0.000129	Ac-like transposase	CV03136A1C04.f1	UNCLASSIFIED PROTEINS	biological process unknown		At2g16040
16054	0.140103	0.288856	0.446842	0.214479	0.232363	0.057106	0.000581	0.803977	5	0	1.8e-05	acyl-CoA:1-acylglycerol-3-phosphate acyltransferase	CV03_9.4309.C1.Contig4840	UNCLASSIFIED PROTEINS	metabolism	KOG1505	At1g75020
20428	0.20253	0.278054	0.449389	0.240292	0.209097	0.96319	0.004009	0.185758	5	0.000558	0.0117	alanine aminotransferase	CV03_9.1901.C1.Contig2339	UNCLASSIFIED PROTEINS	biosynthesis	KOG0258	At1g72330
22402	-0.817332	-0.503728	-0.233799	-0.66053	0.426731	0.138504	0.003664	0.963217	3.2	0.000195	0.00523	amino acid permease	CV03046B2F06.f1	UNCLASSIFIED PROTEINS	transport	KOG1286	At1g05940
20561	0.137462	0.21992	0.618439	0.178691	0.439748	0.753215	0.000325	0.10908	5	0.000144	0.004138	amino acid transport protein AAP1	CV03_9.2376.C1.Contig2842	METABOLISM	Undetermined	KOG1303	At1g77380
13931	0.0514115	-0.1291	0.362996	-0.0388444	0.40184	0.094863	0.001412	0.007583	5	0.000356	0.008409	amino acid transporter family protein	CV03045A1A08.f1	CELLULAR TRANSPORT, TRANSPORT FACILITATION AND TRANSPORT ROUTES	Undetermined	KOG1305	At3g30390
21012	-0.367672	-0.556462	0.097352	-0.462067	0.559419	0.129309	7.6e-05	0.007334	4.2	0.001235	0.021495	AML1	CV03_9.9714.C1.Contig9910	UNCLASSIFIED PROTEINS	Undetermined	KOG4660	At1g29400
20771	-0.0749284	-0.0675588	0.116942	-0.0712436	0.188186	0.876337	0.002223	0.24978	5	0.001684	0.027052	Arabidopsis thaliana CLC-d chloride channel	CV03_9.3350.C1.Contig3870	CELLULAR TRANSPORT, TRANSPORT FACILITATION AND TRANSPORT ROUTES	Undetermined	KOG0474	At5g26240
18154	0.0327915	0.223653	0.783047	0.128222	0.654825	0.03381	1.2e-05	0.445408	5	0	0	At1g03790	CV03_9.4384.C1.Contig4915	UNCLASSIFIED PROTEINS	Undetermined	KOG1595	At1g03790
295	0.706359	0.615651	0.977895	0.661005	0.31689	0.408232	0.000121	0.041565	5	8.1e-05	0.002608	At1g27150	CV03_9.5313.C1.Contig5841	UNCLASSIFIED PROTEINS	Undetermined	KOG2720	At4g26850
22569	-0.0493741	0.165927	0.462181	0.0582764	0.403905	0.227002	1.4e-05	0.423788	5	0	4.1e-05	At1g68050	CV03_9.9074.C1.Contig9330	UNCLASSIFIED PROTEINS	circadian rhythm		At1g68050
11283	-0.536179	-0.398277	-0.0785562	-0.467228	0.388672	0.394909	0.001573	0.527922	4	6.4e-05	0.002196	At2g39570	CV03043A1D07.f1	UNCLASSIFIED PROTEINS	metabolism		At2g39570
17750	-0.32863	-0.193789	0.243304	-0.261209	0.504513	0.647643	7.1e-05	0.177583	4.4	2e-06	0.000119	At3g20660	CV03_9.8215.C1.Contig8585	UNCLASSIFIED PROTEINS	transport	KOG0255	At3g20660
9245	0.0877451	0.348136	0.494677	0.21794	0.276737	0.047759	0.001679	0.810007	4.8	6e-06	0.000326	AT5g02770	CV03_9.3256.C1.Contig3769	UNCLASSIFIED PROTEINS	biological process unknown		At5g02770
1231	0.528074	0.438194	0.75174	0.483134	0.268606	0.646172	0.000226	0.093672	5	0.000333	0.008024	Avr9/Cf-9 rapidly elicited protein 189	CV03_9.4584.C1.Contig5124	UNCLASSIFIED PROTEINS	Undetermined	KOG1947	At1g47056
21360	-0.609722	-0.487498	-0.168206	-0.54861	0.380405	0.582668	0.001748	0.467729	4.2	0.000831	0.016043	beta-galactosidase [Glycine max]	CV03051A2D11.f1	METABOLISM	Undetermined	KOG0496	At2g32810
19293	-0.113395	0.107088	0.451925	-0.00315375	0.455079	0.229053	0.001383	0.732391	4.8	4.9e-05	0.001776	BTB/POZ domain-containing protein	CV03_9.4615.C1.Contig5159	UNCLASSIFIED PROTEINS	Undetermined	KOG4441	At2g30600
9440	0.0348643	0.153294	0.490495	0.0940791	0.396416	0.575326	0.000702	0.270172	5	1e-05	0.00052	calmodulin-binding protein	CV03132A2A02.f1	UNCLASSIFIED PROTEINS	Undetermined	KOG2397	At5g56360
12865	-0.190981	-0.269224	0.0748156	-0.230103	0.304918	0.66262	0.000364	0.098368	4.6	0.000387	0.008897	carbohydrate kinase-like	CV03042A1G10.f1	METABOLISM	Undetermined	KOG2854	At4g27600
12343	-0.447627	-0.223455	0.167464	-0.335541	0.503005	0.041124	0.000819	0.710164	4.2	0	1.8e-05	cation efflux family protein / metal tolerance	CV03043A2F06.f1	UNCLASSIFIED PROTEINS	Undetermined	KOG1484	At3g12100
14233	0.389944	0.429487	0.712289	0.409715	0.302574	0.912949	0.00089	0.156664	5	7.8e-05	0.002535	cation exchanger, putative (CAX5)	CV03_9.3089.C1.Contig3580	UNCLASSIFIED PROTEINS	Undetermined	KOG1397	At1g55730
8697	-0.120088	0.035859	0.407807	-0.0421144	0.449922	0.167453	0.004543	0.813966	4.6	6.2e-05	0.002143	cinnamoyl CoA reductase [Arabidopsis thaliana]	CV03_9.6275.C1.Contig6732	METABOLISM	Undetermined	KOG1502	At2g23910
9213	0.443715	0.63792	0.949891	0.540818	0.409074	0.170595	0.003795	0.709357	5	0.000256	0.00652	cold-inducible CIC protein	CV03_9.3071.C2.Contig3559	CLASSIFICATION NOT YET CLEAR-CUT	Undetermined		At2g45180
18195	0.509861	0.660444	1.11267	0.585152	0.527517	0.215055	4.4e-05	0.509309	5	0	4.3e-05	Cytochrome P450 78A3	CV03_9.5924.C1.Contig6414	UNCLASSIFIED PROTEINS	Undetermined	KOG0156	At1g74110
16045	-0.191504	-0.145631	0.0798779	-0.168567	0.248445	0.894152	0.001108	0.132403	5	0.000185	0.005044	cytochrome P450 90A1	CV03_9.4211.C1.Contig4731	UNCLASSIFIED PROTEINS	Undetermined	KOG0157	At5g05690
7255	-0.599259	-0.386642	0.0508428	-0.49295	0.543793	0.024321	5.4e-05	0.89299	3.8	0	0	diacylglycerol acyltransferase	CV03113B1A02.f1	UNCLASSIFIED PROTEINS	Undetermined	KOG0380	At2g19450
21476	-0.0917682	0.0886294	0.17977	-0.00156942	0.18134	0.318943	0.004034	0.746374	4.8	0.000569	0.011922	ER lumen protein retaining receptor	CV03_9.5282.C1.Contig5811	UNCLASSIFIED PROTEINS	Undetermined	KOG3106	At1g75760
7801	0.254241	0.340526	0.648932	0.297384	0.351548	0.744859	0.003819	0.316361	5	0.000338	0.008103	Ethylene insensitive protein 2	CV03118B1F07.f1	CELL CYCLE AND DNA PROCESSING	response to hormone stimulus	KOG1291	At5g03280
2785	1.47391	1.48604	1.79691	1.47997	0.316933	0.887336	0.002253	0.220487	5	0.001265	0.021795	Eukaryotic initiation factor 4A-8	CV03_9.1367.C1.Contig1741	PROTEIN SYNTHESIS	Undetermined	KOG0327	At3g13920
19725	0.185359	0.380354	0.705177	0.282857	0.422321	0.105841	0.000453	0.804161	5	2e-06	0.000123	Euphorbia specific117	CV03_9.1980.C1.Contig2417		Undetermined
14255	-0.753348	-0.762827	-0.469633	-0.758087	0.288455	0.884997	0.000525	0.165893	3.4	0.000159	0.004483	Euphorbia specific206	CV03_9.5867.C1.Contig6363	UNCLASSIFIED PROTEINS	Undetermined	KOG0804	At2g42160
19925	0.0780965	0.0513983	0.35062	0.0647474	0.285873	0.743713	0.000388	0.145361	4.8	0.00155	0.025335	expressed protein [Arabidopsis thaliana]	CV03_9.6533.C1.Contig6978	UNCLASSIFIED PROTEINS	biological process unknown		At1g42430
13345	0.0815176	0.283225	0.594666	0.182371	0.412295	0.109812	0.002733	0.573882	4.8	3e-06	0.000169	expressed protein [Arabidopsis thaliana]	CV03_9.1870.C1.Contig2305	UNCLASSIFIED PROTEINS	biological process unknown		At3g18350
9137	-0.256795	-0.212184	0.0329839	-0.23449	0.267474	0.732068	0.000691	0.364684	4.8	0.003874	0.047578	F21D18.16 [Arabidopsis thaliana]	CV03034B2B09.f1	UNCLASSIFIED PROTEINS	biological process unknown	KOG0376	At1g48120
14680	-0.0215758	-0.0246195	0.145465	-0.0230976	0.168563	0.452872	0.003145	0.066353	5	0.003505	0.044547	F23N19.8 [Arabidopsis thaliana]	CV03116B2E12.f1	UNCLASSIFIED PROTEINS	biological process unknown	KOG4197	At1g62590
13191	2.10478	2.05279	2.35508	2.07878	0.276295	0.240427	0.000889	0.025815	5	0.001499	0.024689	fructose-bisphosphate aldolase	CV03_9.2932.C1.Contig3414	METABOLISM	Undetermined	KOG1557	At5g03690
20338	0.354875	0.404407	0.83816	0.379641	0.45852	0.629435	4.1e-05	0.048866	5	1.1e-05	0.000562	hexose transporter	CV03063A2H03.f1	CELLULAR TRANSPORT, TRANSPORT FACILITATION AND TRANSPORT ROUTES	transport	KOG0254	At5g26340
21481	0.037301	0.284415	0.528036	0.160858	0.367178	0.090282	0.000424	0.598022	5	0	1.7e-05	hydroxyproline-rich glycoprotein	CV03_9.3255.C1.Contig3768	UNCLASSIFIED PROTEINS	Undetermined	KOG4265	At3g09770
15999	0.256605	0.429676	0.66617	0.343141	0.323029	0.198296	0.002073	0.398436	5	5e-06	0.000283	hydroxyproline-rich glycoprotein family protein	CV03_9.2504.C1.Contig2972	UNCLASSIFIED PROTEINS	biological process unknown	KOG2220	At1g15130
15568	-0.0366723	0.00779988	0.23843	-0.0144362	0.252866	0.726771	0.003566	0.126374	5	0.001379	0.023137	Hypothetical protein [Oryza sativa (japonica cultivar-group)]	CV03059A1E08.f1	UNCLASSIFIED PROTEINS	Undetermined	KOG0748	At4g37680
7897	0.648057	0.587721	0.800189	0.617889	0.1823	0.490585	0.000648	0.086759	5	0.000554	0.0117	kelch repeat-containing serine/threonine phosphoesterase family protein	CV03_9.3560.C1.Contig4071	UNCLASSIFIED PROTEINS	biological process unknown	KOG0379	At2g27210
2917	-0.0320089	-0.104486	0.242564	-0.0682474	0.310811	0.525626	0.002353	0.078624	5	0.004053	0.049223	leucine-rich repeat protein	CV03_9.84.C1.Contig125	CLASSIFICATION NOT YET CLEAR-CUT	biological process unknown	KOG0619	At4g35470
19720	-0.304148	-0.169923	0.396193	-0.237035	0.633228	0.351457	0	0.314974	4.8	0	2e-06	Light-inducible protein CPRF-2	CV03_9.3616.C1.Contig4129	TRANSCRIPTION	Undetermined		At4g02640
14991	-0.718205	-0.746009	-0.495832	-0.732107	0.236274	0.821762	0.000126	0.162787	3	0.000234	0.006072	LRR protein S/D4	CV03045A1C05.f1	UNCLASSIFIED PROTEINS	signal transduction	KOG0619	At3g12610
21430	-1.11771	-0.832002	-0.321592	-0.974855	0.653263	0.213774	4.2e-05	0.642224	3	2.3e-05	0.000973	membrane protein Mlo6	CV03076A1G01.f1	UNCLASSIFIED PROTEINS	cell death		At1g61560
19485	-0.489496	-0.207739	0.301641	-0.348618	0.650258	0.159536	6.1e-05	0.368287	4.4	0	2e-06	mitochondrial carrier protein	CV03_9.4439.C1.Contig4976	UNCLASSIFIED PROTEINS	transport	KOG0768	At2g35800
1029	0.211083	0.381388	0.859435	0.296236	0.563199	0.115982	1e-06	0.64122	5	0	7e-06	mitochondrial carrier protein	CV03_9.4439.C1.Contig4976	UNCLASSIFIED PROTEINS	transport	KOG0768	At2g35800
9212	0.319854	0.337554	0.604848	0.328704	0.276143	0.765368	0.004946	0.372356	5	0.003622	0.045519	mitochondrial substrate carrier	CV03_9.4424.C1.Contig4960	UNCLASSIFIED PROTEINS	transport	KOG0765	At1g72820
14064	0.433242	0.327517	0.639555	0.380379	0.259175	0.498056	0.000509	0.073815	5	0.001629	0.026366	myb family transcription factor	CV03_9.8350.C1.Contig8709	UNCLASSIFIED PROTEINS	Undetermined		At3g10760
21471	-0.509099	-0.498424	-0.0796586	-0.503762	0.424103	0.792461	0.001634	0.332796	4	0.001433	0.023804	myb family transcription factor	CV03089B1G09.f1	UNCLASSIFIED PROTEINS	Undetermined		At3g10760
14151	0.0769507	0.048664	0.37178	0.0628073	0.308973	0.671754	0.001423	0.093879	5	4.9e-05	0.001755	NAM / CUC2 -like protein	CV03117A2C01.f1	UNCLASSIFIED PROTEINS	Undetermined		At4g28530
10199	0.0717428	0.0893924	0.231957	0.0805676	0.151389	0.418105	0.00103	0.058461	5	0.000541	0.011541	neural cell adhesion molecule 2	CV03036B1F03.f1	UNCLASSIFIED PROTEINS	biological process unknown	KOG0266	At1g04140
4433	0.89253	1.22633	1.47146	1.05943	0.412031	0.029449	0.000911	0.83097	5	0	4e-05	octicosapeptide/Phox/Bem1p (PB1)	CV03_9.48.C1.Contig75	UNCLASSIFIED PROTEINS	biological process unknown		At3g26510
13138	0.628976	0.823759	1.12016	0.726368	0.393792	0.620736	0.002995	0.329303	5	6e-05	0.002075	OSJNBa0064D20.9 [Oryza sativa (japonica cultivar-group)]	CV03_9.863.C1.Contig1151	UNCLASSIFIED PROTEINS	biological process unknown	KOG2489	At5g08500
19240	-0.286955	-0.0508294	0.262451	-0.168892	0.431343	0.299459	0.004086	0.544372	4.6	4e-05	0.001512	OTU-like cysteine protease family protein	CV03_9.4922.C1.Contig5461	UNCLASSIFIED PROTEINS	biological process unknown	KOG2605	At3g02070
9313	0.100592	-0.103828	0.182122	-0.00161847	0.183741	0.010862	0.000502	0.000665	5	0.002247	0.032854	oxidoreductase	CV03_9.3657.C1.Contig4166	METABOLISM	Undetermined	KOG0143	At1g35190
7137	-0.436797	-0.19241	0.209602	-0.314603	0.524206	0.170557	7e-06	0.292957	4.2	0	0	P0671B11.14 [Oryza sativa (japonica cultivar-group)]	CV03_9.2831.C1.Contig3320	UNCLASSIFIED PROTEINS	response to jasmonic acid stimulus		At1g70000
1241	-0.253264	-0.217227	-0.00575767	-0.235245	0.229488	0.393268	0.000114	0.51505	4.8	5.4e-05	0.001908	peptidase M48 family protein	CV03_9.4926.C1.Contig5464	UNCLASSIFIED PROTEINS	Undetermined		At3g27110
8100	-0.00221774	0.118491	0.540276	0.0581368	0.482139	0.022988	3.9e-05	0.569271	5	0	0	peroxidase	CV03_9.4283.C1.Contig4805	UNCLASSIFIED PROTEINS	response to oxidative stress		At5g42180
1217	0.293083	0.279154	0.492333	0.286119	0.206214	0.529252	0.001389	0.083276	5	0.001092	0.019606	phosphatase 2C, / PP2C	CV03_9.3939.C1.Contig4458	CELLULAR COMMUNICATION/SIGNAL TRANSDUCTION MECHANISM	Undetermined	KOG0698	At4g31750
16159	-0.0215901	-0.0725914	0.270598	-0.0470907	0.317689	0.185742	3.7e-05	0.012754	5	0.00035	0.008309	p-hydroxyphenylpyruvate dioxygenase	CV03_9.6336.C1.Contig6791	UNCLASSIFIED PROTEINS	Undetermined	KOG0638	At1g06570
19845	-0.389051	-0.43389	-0.0136297	-0.41147	0.397841	0.701165	0.000158	0.117275	4.6	0.000996	0.018334	phytase	CV03075B1H04.f1	UNCLASSIFIED PROTEINS	Undetermined	KOG1378	At3g07130
21927	-0.0833615	0.019902	0.328487	-0.0317298	0.360216	0.24281	0.004296	0.691863	5	4.5e-05	0.001666	potassium transporter 10	CV03_9.6576.C1.Contig7011	UNCLASSIFIED PROTEINS	Undetermined		At1g31120
21311	0.203209	0.25566	0.527055	0.229434	0.29762	0.828987	0.000272	0.109134	5	0.000353	0.008363	Potential phospholipid-transporting ATPase 4	CV03_9.3832.C1.Contig4355	UNCLASSIFIED PROTEINS	metabolism	KOG0206	At1g72700
7621	-0.0819591	0.0432225	0.432873	-0.0193683	0.452241	0.180016	0	0.455959	4.8	0	7e-06	PREG1-like negative regulator	CV03056A1B02.f1	UNCLASSIFIED PROTEINS	Undetermined	KOG1674	At2g44740
7667	-0.27813	-0.234687	0.0571281	-0.256408	0.313537	0.901525	0.000317	0.122358	4.2	9.9e-05	0.003071	protein kinase	CV03072B1F10.f1	UNCLASSIFIED PROTEINS	Undetermined		At1g70530
1256	0.248715	0.340626	0.881529	0.29467	0.586859	0.653246	0.001006	0.209561	4.8	4.7e-05	0.001732	protein phosphatase-like	CV03_9.5467.C1.Contig5982	CELLULAR COMMUNICATION/SIGNAL TRANSDUCTION MECHANISM	biological process unknown	KOG0698	At5g27930
8199	0.0958424	0.0154619	0.415957	0.0556522	0.360305	0.516039	1e-06	0.045644	5	0.000143	0.004109	retinoblastoma-like protein	CV03072B2E03.f1	UNCLASSIFIED PROTEINS	Undetermined	KOG1010	At3g12280
348	0.0359257	0.211147	0.622671	0.123536	0.499134	0.026446	0.000911	0.991661	5	0	1.3e-05	RING zinc finger protein	CV03_9.9006.C1.Contig9267	UNCLASSIFIED PROTEINS	Undetermined	KOG0800	At1g20823
1369	0.297863	0.290831	0.468597	0.294347	0.17425	0.850314	0.000891	0.188458	5	0.002675	0.037118	RNA-binding protein	CV03088B2E07.f1	UNCLASSIFIED PROTEINS	Undetermined	KOG0118	At3g15010
19489	-0.697116	-0.4043	-0.14421	-0.550708	0.406498	0.021241	0.000994	0.880974	3.8	0	4e-06	selenium-binding protein [Arabidopsis thaliana]	CV03_9.10225.C1.Contig10363	UNCLASSIFIED PROTEINS	biological process unknown	KOG4197	At2g03880
7319	0.272055	0.330018	0.590423	0.301036	0.289386	0.905082	0.001615	0.18368	4.8	0.000993	0.018319	SEU1 protein	CV03_9.1118.C1.Contig1455	UNCLASSIFIED PROTEINS	biological process unknown		At5g62090
9760	0.118238	0.253227	0.434018	0.185732	0.248286	0.249297	0.002964	0.560883	5	9.4e-05	0.002936	sphingolipid delta 4 desaturase DES-1 [Lycopersicon esculentum]	CV03063B1D12.f1	METABOLISM	Undetermined	KOG2987	At4g04930
801	0.539465	0.837206	1.31339	0.688335	0.62505	0.07057	0.001142	0.952775	4.8	2e-06	0.000157	Spurge Specific 1952	CV03074A2C09.f1		Undetermined
14932	-0.281332	-0.115568	0.189113	-0.19845	0.387563	0.346108	0.000242	0.389894	4.8	3.6e-05	0.001387	Spurge Specific 212	CV03_9.1467.C1.Contig1850		Undetermined
15216	-0.270609	-0.30714	-0.0196669	-0.288874	0.269208	0.775454	0.001281	0.163954	5	0.002497	0.03548	Spurge Specific 3695	CV03120B1A01.f1		Undetermined
23684	-0.363063	-0.289718	0.0346224	-0.32639	0.361012	0.533362	0.001023	0.344295	4.6	1.6e-05	0.000743	Spurge Specific 3740	CV03121A2B09.f1		Undetermined
10988	0.283152	0.288492	0.558712	0.285822	0.27289	0.919585	0.004214	0.280044	5	0.004254	0.050931	Spurge Specific 3757	CV03_9.9102.C1.Contig9356		Undetermined
2088	0.556492	0.47769	0.947759	0.517091	0.430668	0.504785	6e-06	0.046633	5	1.7e-05	0.000779	Spurge Specific 3764	CV03121B2G04.f1		Undetermined
15225	-0.0193167	0.0777814	0.430946	0.0292323	0.401713	0.980212	0.000876	0.206821	5	0.000378	0.00876	Spurge Specific 3764	CV03121B2G04.f1		Undetermined
23170	-0.875975	-0.911637	-0.58795	-0.893806	0.305856	0.837884	0.000987	0.165304	3	0.000662	0.013446	Spurge Specific 3899	CV03125B1A01.f1		Undetermined
15284	0.0682504	0.000705	0.495886	0.0344777	0.461409	0.356215	0.000583	0.043715	5	0.000256	0.006514	Spurge Specific 4387	CV03138A2F05.f1		Undetermined
19514	0.358823	0.292006	0.602297	0.325415	0.276882	0.683967	0.001096	0.119432	5	0.000306	0.007529	Spurge Specific 4429	CV03_9.5529.C1.Contig6042		Undetermined
10861	-0.243028	-0.140276	0.0712278	-0.191652	0.26288	0.213324	0.00467	0.717387	4.8	0.000122	0.003673	Spurge Specific 4704	CV03_9.7182.C1.Contig7590		Undetermined
3994	0.464266	0.483898	0.707945	0.474082	0.233863	0.851726	0.001869	0.141976	5	0.003454	0.044233	Spurge Specific 4789	CV03_9.7329.C2.Contig7733	UNCLASSIFIED PROTEINS	Undetermined	KOG0156	At3g26300
10338	0.272011	0.304066	0.624799	0.288038	0.336761	0.817846	0.000667	0.202919	5	0.000234	0.006072	Spurge Specific 4865	CV03081B2E03.f1	UNCLASSIFIED PROTEINS	transport	KOG1292	At2g26510
20206	-0.279434	-0.357311	-0.0651467	-0.318373	0.253226	0.27628	0.000571	0.034429	4.8	0.000523	0.011202	Spurge Specific 53	CV03013B1G12.f1		Undetermined
22880	-0.204158	-0.114971	0.223796	-0.159565	0.38336	0.382135	0.001397	0.452576	5	8.7e-05	0.00276	Spurge Specific 639	CV03_9.2340.C1.Contig2805		Undetermined
14437	0.848745	1.028	1.27186	0.938374	0.333488	0.193625	0.00191	0.605371	5	5e-06	0.000283	Spurge Specific 779	CV03_9.3807.C1.Contig4328		Undetermined
8119	0.797893	0.897459	1.08762	0.847676	0.239943	0.204692	0.004122	0.808579	5	5.2e-05	0.001838	stress protein (USP) family protein / early nodulin ENOD18 family protein	CV03045B1H03.f1	UNCLASSIFIED PROTEINS	response to stress		At3g03270
20778	0.46717	0.804421	1.03836	0.635796	0.402564	0.016638	0.000597	0.905136	5	0	2e-06	subtilisin serine protease ARA12	CV03_9.149.C2.Contig231	UNCLASSIFIED PROTEINS	Undetermined		At5g67360
8080	0.675978	0.373773	1.10118	0.524875	0.576309	0.038519	5.4e-05	0.004818	5	4.6e-05	0.001683	sucrose transport protein	CV03_9.sd.11.C1.Contig10404		Undetermined		At1g71880
17213	0.169613	0.189999	0.464387	0.179806	0.284581	0.804428	0.001247	0.295367	5	4.8e-05	0.001745	tetratricopeptide repeat (TPR)-containing protein	CV03_9.8054.C1.Contig8431	UNCLASSIFIED PROTEINS	Undetermined		At3g51770
11871	-0.246841	-0.056846	0.355188	-0.151843	0.507031	0.036192	0.000733	0.700119	4.8	0	1e-05	transcription activator GRF5	CV03_9.6615.C1.Contig7042	UNCLASSIFIED PROTEINS	Undetermined		At3g13960
7282	0.639159	0.635779	0.899977	0.637469	0.262508	0.481216	0.003869	0.070345	5	0.000248	0.006352	transport protein-related	CV03_9.3887.C1.Contig4405	UNCLASSIFIED PROTEINS	Undetermined	KOG2111	At3g62770
13674	0.183504	0.564182	0.894227	0.373843	0.520384	0.05096	0.002934	0.814666	5	0	1.3e-05	tubby-like protein 2	CV03_9.7956.C1.Contig8339	UNCLASSIFIED PROTEINS	Undetermined	KOG2502	At1g47270
1192	0.26532	0.331811	0.487946	0.298565	0.189381	0.269492	0.002045	0.717361	5	0.000247	0.006329	UDP-glucoronosyl/UDP-glucosyl transferase family protein	CV03_9.2708.C1.Contig3194	UNCLASSIFIED PROTEINS	metabolism	KOG1192	At1g07260
14445	-0.105416	-0.0894766	0.215318	-0.0974465	0.312765	0.93971	3.6e-05	0.109828	4.8	5.5e-05	0.001924	UDP-glucose glucosyltransferase	CV03040A1A05.f1	UNCLASSIFIED PROTEINS	metabolism	KOG1192	At1g07240
13555	-0.325691	-0.487083	-0.0661963	-0.406387	0.340191	0.19601	0.000165	0.019577	4.2	0.000126	0.003756	unknown [Arabidopsis thaliana]	CV03_9.8277.C1.Contig8645	UNCLASSIFIED PROTEINS	Undetermined	KOG2722	At5g65980
19461	0.354729	0.514149	0.838653	0.434439	0.404215	0.401058	9.4e-05	0.316892	5	0	1.6e-05	unknown [Arabidopsis thaliana]	CV03_9.7831.C1.Contig8218		Undetermined		At2g01735
11257	-0.209765	-0.175528	0.15018	-0.192646	0.342826	0.893105	0.000548	0.172695	4.8	0.0005	0.010844	unknown [Arabidopsis thaliana]	CV03_9.3272.C1.Contig3786	UNCLASSIFIED PROTEINS	Undetermined	KOG4638	At5g01960
20412	-0.187929	-0.240804	-0.0280081	-0.214367	0.186358	0.323012	0.000956	0.037581	4.6	0.00408	0.04952	unknown [Arabidopsis thaliana]	CV03089A2F12.f1		biological process unknown		At5g19855
16578	-0.185673	0.129439	0.331359	-0.0281168	0.359476	0.029828	0.001458	0.747438	4.8	2e-06	0.000135	unknown protein [Arabidopsis thaliana]	CV03_9.4825.C1.Contig5364	UNCLASSIFIED PROTEINS	biological process unknown	KOG4372	At5g51180
21853	0.0348079	0.23865	0.466351	0.136729	0.329622	0.172464	0.002839	0.537494	5	6e-06	0.000355	unknown protein [Arabidopsis thaliana]	CV03_9.4457.C1.Contig4998	UNCLASSIFIED PROTEINS	biological process unknown	KOG3077	At3g28970
19999	0.536415	0.493392	0.843979	0.514903	0.329075	0.459311	0.000562	0.062336	5	0.000687	0.013893	unknown protein [Arabidopsis thaliana]	CV03_9.10164.C1.Contig10307	UNCLASSIFIED PROTEINS	biological process unknown		At4g14990
13372	0.256522	0.164973	0.523984	0.210747	0.313236	0.578087	0.00156	0.084916	5	1.5e-05	0.000721	unknown protein [Arabidopsis thaliana]	CV03_9.3505.C1.Contig4018	UNCLASSIFIED PROTEINS	biological process unknown		At1g79160
2956	-0.378428	-0.189195	0.0631539	-0.283812	0.346966	0.020179	0.002952	0.66769	4.6	4e-06	0.000233	unknown protein [Arabidopsis thaliana]	CV03_9.8559.C1.Contig8889	UNCLASSIFIED PROTEINS	biological process unknown		At3g06080
16080	-0.139871	-0.205508	0.00834356	-0.17269	0.181033	0.17509	0.000885	0.024582	4.8	0.002504	0.03548	unknown protein [Oryza sativa (japonica cultivar-group)]	CV03_9.5149.C1.Contig5679		Undetermined
9235	-0.425339	-0.218908	0.036754	-0.322124	0.358878	0.298152	0.000354	0.385902	4.8	4.7e-05	0.001732	unknown protein [Oryza sativa (japonica cultivar-group)]	CV03_9.6813.C1.Contig7234	UNCLASSIFIED PROTEINS	Undetermined		At1g52080
20519	0.0457429	0.0679618	0.298058	0.0568523	0.241206	0.811193	0.000765	0.15498	5	0.00043	0.009663	unnamed protein product [Arabidopsis thaliana]	CV03125A2D09.f1	UNCLASSIFIED PROTEINS	Undetermined	KOG4248	At5g42220
14202	-0.0808498	0.0494936	0.326982	-0.0156781	0.34266	0.448669	0.002109	0.520471	5	4.2e-05	0.001588	unnamed protein product [Arabidopsis thaliana]	CV03_9.9589.C1.Contig9804	UNCLASSIFIED PROTEINS	biological process unknown	KOG0504	At5g35810
10200	0.375994	0.332061	0.525442	0.354028	0.171414	0.224191	0.000762	0.030147	5	0.004204	0.050582	VHS domain-containing protein / GAT domain-containing protein	CV03036A1C02.f1	UNCLASSIFIED PROTEINS	Undetermined	KOG1087	At1g21380
14926	0.19741	0.231653	0.518663	0.214532	0.304132	0.616819	0.004484	0.291468	5	9.5e-05	0.002972	WD-repeat protein-like	CV03_9.2182.C1.Contig2643	UNCLASSIFIED PROTEINS	biological process unknown		At5g56190
23985	0.444347	0.682547	1.15732	0.563447	0.593875	0.02827	0.000514	0.758041	5	0	4e-06	zinc finger transcription factor	CV03_9.5125.C1.Contig5657	TRANSCRIPTION	Undetermined	KOG1595	At2g19810
