# Supplementary material for: Transcriptome analysis identifies novel responses and potential regulatory genes involved in seasonal dormancy transitions of leafy spurge (Euphorbia esula L.)
Source: BMC Genomics. 2008 Nov 12;9:536. doi: 10.1186/1471-2164-9-536 (PMC2605480; doi:10.1186/1471-2164-9-536)
Supplement: Additional file 4 — Common differentially expressed genes from dormancy transitions in other species. List of differentially-expressed genes with blastX hits to differentially-expressed genes in datasets from dormancy transitions for other plant species. [file 1471-2164-9-536-S4.xls]

## Sheet: Supplemental Table 4
TBastX comparison to differentially expressed genes from several other species identified genes that were commonly differentially expressed during bud dormancy transitions
Clone IDs are given if published
Trend is given for expression patterns for the designated transitions between phases of dormancy- up, down, t-up (transiently up), t-down (transiently down)
color code
three species
four species
five species
Spurge ID	Clone	Annotation	Trend para to endo	Trend endo to eco	Poplar cDNA probe identifier	Predicted Populus gene (or genome locus)	Annotation	Trend para to endo	Potato ID	Clone	Annotation	Trend eco to growth	RaspberryID	Raspberry accession	Annotation	trend endo to eco	Grape ID	Clone#		trend endo to eco
16697	CV03085B1C01.f1	aquaporin	down	down	PU04002	eugene3.00061718	tonoplast intrinsic protein, putative similar to tonoplast intrinsic protein GI:4584429 from [Nicotiana tabacum]	up	TC146748	TC66047	Similar to aquaporin [Lycopersicon esculentum (Tomato)]	down	Rub_81	EE284468	tonoplast intrinsic protein 1;2 [Mimosa pudica]	t-down	VRJ658	5460	aquaporin [Ricinus communis	down
24013	CV03_9.3963.C2.Contig4483	caffeic acid O-methyltransferase II	down	down	PU01944	estExt_fgenesh4_pm.C_LG_XII0129	quercetin 3-O-methyltransferase 1 / flavonol 3-O-methyltransferase 1 / caffeic acid/5-hydroxyferulic acid O-methyltransferase (OMT1) identical to O-methyltransferase 1 [Arabidopsis thaliana][GI:2781394], SP|Q9FK25 Quercetin 3-O-methyltransferase 1 (EC 2.1	up	TC142945	TC58627	Catechol O-methyltransferase [Nicotiana tabacum (Common tobacco)]	down	Rub_323	EE284380	proline-rich protein BstNI subfamily 1 isoform 1 precursor [Homo sapiens]	up	VV_PEb18f03.b1	3040	caffeic acid O-methyltransferase [Malus x domestica	down
748	CV03056B1G06.f1	COP9 complex subunit 6	up	up	PU00710	eugene3.01400002	COP9 signalosome subunit 6 / CSN subunit 6 (CSN6A) identical to CSN complex subunit 6A [Arabidopsis thaliana] GI:18056665, COP9 complex subunit 6 [Arabidopsis thaliana] GI:15809663; contains Pfam profile PF01398: Mov34/MPN/PAD-1 family; identical to cDNA	down	TC132894	TC60473	COP9 signalosome complex subunit 6a [Arabidopsis thaliana (Mouse-ear cress)]	up	Rub_16	EE284400	dehydrin [Hordeum vulgare subsp. vulgare]	down	VRK477	10317	lipoxygenase [Lycopersicon esculentum	up
12810	CV03_9.2236.C1.Contig2698	DC1.2 homologue	up	up	PU29466	estExt_Genewise1_v1.C_LG_XV2896	invertase/pectin methylesterase inhibitor family protein similar to pectinesterase from Arabidosis thaliana SP|Q42534, Lycopersicon esculentum SP|Q43143; contains Pfam profile PF04043: Plant invertase/pectin methylesterase inhibitor	up	TC140875	TC63144	None	up	Rub_217	EE284327	pectin methylesterase inhibitor isoform [Solanum phureja]	up	VRJ268	9969	invertase/pectin methylesterase inhibitor family protein [Arabidopsis	down
19139	CV03_9.628.C1.Contig870	Histone H3	up	down	PU31088	grail3.0161002801	histone H3 identical to histone H3 from Zea mays SP|P05203, Medicago sativa GI:166384, Encephalartos altensteinii SP|P08903, Pisum sativum SP|P02300; contains Pfam profile PF00125 Core histone H2A/H2B/H3/H4	down	TC143536	TC67459	Histone H3.3 [Arabidopsis thaliana (Mouse-ear cress)]	down	Rub_227	EE284333	histone H3.2 [Arabidopsis thaliana]	up	VRK347	5773	Histone H3	down
14519	CV03_9.3899.C1.Contig4417	nitrate transporter	up	up	PU01676	gw1.II.2658.1	nitrate transporter (NTP3) nearly identical to nitrate transporter [Arabidopsis thaliana] GI:4490323; contains Pfam profile: PF00854 POT family	up	TC135506	TC57516	Nitrate transporter [Arabidopsis thaliana (Mouse-ear cress)]	down	Rub_80	EE284467	subtilisin-like protease [Arabidopsis thaliana]	t-down	VV_PEb22e05.b1	7913	nitrate transporter [Arabidopsis thaliana	up
9616	CV03_9.661.C1.Contig906	proton-dependent oligopeptide transport (POT) family protein	up	up	PU04220	eugene3.00060298	proton-dependent oligopeptide transport (POT) family protein contains Pfam profile: PF00854 POT family	down	TC135506	TC57516	Nitrate transporter [Arabidopsis thaliana (Mouse-ear cress)]	down	Rub_80	EE284467	subtilisin-like protease [Arabidopsis thaliana]	t-down	VV_PEa24g08.b1	719	proton-dependent oligopeptide transport (POT) family protein	up
13524	CV03085A2E11.f1	stress protein (USP) family protein	up	up	PU08426	estExt_fgenesh4_pg.C_LG_X1117	ethylene-responsive protein, putative similar to ER6 protein [Lycopersicon esculentum] GI:5669654; contains Pfam profile PF00582: universal stress protein family	up	TC139312	TC59075	Hypothetical protein At3g58450 [Arabidopsis thaliana (Mouse-ear cress)]	down	Rub_149	EE284300	ethylene-responsive protein, putative [Arabidopsis thaliana]	t-up	VV_PEb13e02.b1	6592	universal stress protein (USP) family protein [Arabidopsis	down
8119	CV03045B1H03.f1	stress protein (USP) family protein / early nodulin ENOD18 family protein	up	up	PU26462	eugene3.00040798	universal stress protein (USP) family protein / early nodulin ENOD18 family protein contains Pfam profile PF00582: universal stress protein family; similar to early nodulin ENOD18 (GI:11602747) [Vicia faba]	up	TC139312	TC59075	Hypothetical protein At3g58450 [Arabidopsis thaliana (Mouse-ear cress)]	down	Rub_149	EE284300	ethylene-responsive protein, putative [Arabidopsis thaliana]	t-up	VV_PEb13e02.b1	6592	universal stress protein (USP) family protein [Arabidopsis	down
11941	CV03_9.3150.C2.Contig3656	thaumatin-like protein	down	down	PU31066	estExt_Genewise1_v1.C_LG_IX1261	thaumatin, putative similar to thaumatin-like protein [Arabidopsis thaliana] GI:2435406, thaumatin-like protein precursor [Pyrus pyrifolia] GI:3241854; contains Pfam profile PF00314: Thaumatin family	down	TC146734	TC73227	Putative thaumatin-like protein [Trifolium pratense (Red clover)]	down	Rub_128	EE284285	Thaumatin-like protein 1 precursor (PpAZ44)	t-up	VRK78	1879	Thaumatin, pathogenesis-related [Medicago truncatula	up
15209	CV03_9.56.C1.Contig85	unnamed protein product [Arabidopsis thaliana]	up	down	PU29496	gw1.VI.1805.1	protease inhibitor/seed storage/lipid transfer protein (LTP) family protein similar to SP|Q00451|PRF1_LYCES 36.4 kDa proline-rich protein Lycopersicon esculentum, proline-rich cell wall protein [Medicago sativa] GI:3818416; contains Pfam profile PF00234 P	up	TC136770	TC66053	None	up	Rub_73	EE284269	DNA binding / ligand-dependent nuclear receptor [Arabidopsis thaliana]	t-down	VRJ434	7382	histone-H4-like protein [Arabidopsis	down
1817	CV03_9.2268.C1.Contig2734	10-hydroxygeraniol oxidoreductase	down	down	PU04062	eugene3.00011775	mannitol dehydrogenase, putative (ELI3-1) identical to GI:16267	up	TC151857	TC58150	None	down				1	VV_PEa016b08.b1	368	sinapyl alcohol dehydrogenase [Nicotiana tabacum	down
22318	CV03_9.938.C1.Contig1241	14-3-3 protein	down	down	PU12469	estExt_fgenesh4_pg.C_LG_V0735	14-3-3 protein GF14 kappa (GRF8) identical to 14-3-3 protein GF14 kappa GI:5802794, SP:P48348 from [Arabidopsis thaliana]	up	TC144164	TC58401	14-3-3 protein [Solanum tuberosum (Potato)]	down				1	VV_PEa24h07.b1	3635	14-3-3 protein [Pimpinella brachycarpa	up
20397	CV03_9.2755.C1.Contig3246	ABA-responsive protein (HVA22a)	up	down	PU00172	estExt_fgenesh4_pg.C_LG_XII0676	ABA-responsive protein (HVA22a) identical to AtHVA22a [Arabidopsis thaliana] GI:4884932	up	TC148983	TC60887	Abscisic acid-induced-like protein [Oryza sativa (japonica cultivar-group)]	down				1	VRK373	9014	putative abscisic acid-induced protein HVA22 [Oryza sativa (japonica	down
11855	CV03_9.3226.C1.Contig3739	acyl-CoA synthetase [Capsicum annuum]	up	up	PU03871	estExt_Genewise1_v1.C_LG_I8988	AMP-dependent synthetase and ligase family protein similar to peroxisomal-coenzyme A synthetase (FAT2) [gi:586339] from Saccharomyces cerevisiae; contains Pfam AMP-binding enzyme domain PF00501; identical to cDNA; identical to cDNA adenosine monophosphate	up	TC142886	TC59348	Putative acyl-CoA synthetase [Capsicum annuum (Bell pepper)]	down				1	VV_PEa017b01.b1	9445	4-coumarate-CoA ligase-like protein [Arabidopsis	down
8075	CV03_9.1993.C1.Contig2431	alcohol dehydrogenase	up	down	PU07596	estExt_fgenesh4_pg.C_LG_II0121	alcohol dehydrogenase, putative similar to alcohol dehydrogenase ADH GI:7705214 from [Lycopersicon esculentum]; contains Pfam zinc-binding dehydrogenase domain PF00107	up	TC156865	TC58888	Alcohol dehydrogenase [Lycopersicon esculentum (Tomato)]	down				1	VRK108	5123	alcohol dehydrogenase 2 [Vitis vinifera	down
6582	CV03_9.6618.C1.Contig7045	aldehyde dehydrogenase 1 precursor	up	up	PU02097	estExt_fgenesh4_pg.C_LG_XII0768	aldehyde dehydrogenase (ALDH2) identical to aldehyde dehydrogenase [Arabidopsis thaliana] GI:8574427; similar to mitochondrial aldehyde dehydrogenase [Arabidopsis thaliana] gi|19850249|gb|AAL99612; identical to cDNA aldehyde dehydrogenase AtALDH2a GI:2053	up	TC159951	TC66721	Aldehyde dehydrogenase 1 precursor [Lotus corniculatus (Bird's-foot trefoil)]	down				1	VV_PEb19f06.b1	6935	aldehyde dehydrogenase [Vitis pseudoreticulata	up
21825	CV03_9.2566.C1.Contig3044	allene oxide synthase	down	down	PU27680	eugene3.00090572	allene oxide synthase (AOS) / hydroperoxide dehydrase / cytochrome P450 74A (CYP74A) identical to Allene oxide synthase, chloroplast precursor (Hydroperoxide dehydrase) (Cytochrome P450 74A) (SP:Q96242) {Arabidopsis thaliana}	down	TC154063	TC58290	Fatty acid hydroperoxide lyase [Solanum tuberosum (Potato)]	down				1	VV_PEd18f01.b1	8296	fatty acid hydroperoxide lyase [Solanum tuberosum	down
3480	CV03_9.6244.C1.Contig6703	alpha-1,4 glucan phosphorylase	down	down	PU22392	LG_IV: 12393124-12393899	glucan phosphorylase, putative similar to alpha-glucan phosphorylase, L isozyme 1 precursor GB:P04045 from [Solanum tuberosum] (J. Biochem. 106 (4), 691-695 (1989))	up	TC135756	TC67233	Alpha-1,4 glucan phosphorylase, L-2 isozyme, chloroplast precursor [Solanum tuberosum (Potato)]	down	Rub_74	EE284270	starch phosphorylase (EC 2.4.1.1) isoform L precursor, chloroplast - fava bean	t-down
24455	CV03_9.2484.C1.Contig2952	alpha-expansin 3	up	down	PU05915	grail3.0010018901	expansin, putative (EXP1) identical to expansin (At-EXP1) [Arabidopsis thaliana] GI:1041702; alpha-expansin gene family, PMID:11641069	down	TC150769	TC62952	Alpha-expansin [Solanum demissum (Wild potato)]	up				1	VV_PEb04d03.b1	3643	expansin [Vitis labrusca x Vitis vinifera	up
10856	CV03_9.6093.C1.Contig6571	anther-specific proline-rich protein APG	down	down	PU12316	fgenesh4_pg.C_LG_VII000125	GDSL-motif lipase/hydrolase family protein contains Pfam profile PF00657: Lipase/Acylhydrolase with GDSL-like motif	down	TC149003	TC61710	T18A20.15 protein [Arabidopsis thaliana (Mouse-ear cress)]	up				1	VV_PEa07c12.b2	1965	GLIP1 (GDSL LIPASE1); carboxylic ester hydrolase [Arabidopsis	down
295	CV03_9.5313.C1.Contig5841	At1g27150	down	up	PU00693	grail3.0062001301	expressed protein	up	TC134393	TC67598	Expressed protein [Oryza sativa (japonica cultivar-group)]	down				1	VRJ284	4785	VTC2 (VITAMIN C DEFECTIVE 2) [Arabidopsis	down
1014	CV03_9.307.C2.Contig453	At5g53560	up	up	PU00190	estExt_fgenesh4_pm.C_LG_VIII0194	geranylgeranyl transferase type I beta subunit (GGT-IB) nearly identical to GI:11878247	down	TC139612	TC60001	Cytochrome b5 [Nicotiana tabacum (Common tobacco)]	up				1	VV_PEa07e02.b2	6502	cytochrome b5 [Nicotiana tabacum	down
8552	CV03005A2G05.f1	auxin induced gene nonspecific lipid transfer;	down	down	PU01344	estExt_Genewise1_v1.C_LG_XV0799	protease inhibitor/seed storage/lipid transfer protein (LTP) family protein similar to TED4 [Zinnia elegans] GI:493721; contains Pfam protease inhibitor/seed storage/LTP family domain PF00234	up	TC146199	TC60016	Putative lipid transfer protein [Solanum tuberosum (Potato)]	down				1	VRJ386	6407	alcohol dehydrogenase 7 [Vitis vinifera	down
3649	CV03_9.3080.C1.Contig3569	beta-1,3-glucanase	down	down	PU00845	eugene3.04210001	glycosyl hydrolase family 17 protein similar to elicitor inducible chitinase Nt-SubE76 GI:11071974 from [Nicotiana tabacum]	up	TC159474	TC67607	hydrolase, hydrolyzing O-glycosyl compounds [Arabidopsis thaliana]	down				1	VRJ652	8700	beta-1,3-glucanase-like protein [Nicotiana tabacum	up
24013	CV03_9.3963.C2.Contig4483	caffeic acid O-methyltransferase II	down	down	PU02638	estExt_fgenesh4_pg.C_LG_XV0035	quercetin 3-O-methyltransferase 1 / flavonol 3-O-methyltransferase 1 / caffeic acid/5-hydroxyferulic acid O-methyltransferase (OMT1) identical to O-methyltransferase 1 [Arabidopsis thaliana][GI:2781394], SP|Q9FK25 Quercetin 3-O-methyltransferase 1 (EC 2.1	down	TC154457	TC69648	Catechol O-methyltransferase [Nicotiana tabacum (Common tobacco)]	down				1	VV_PEb18f03.b1	3040	caffeic acid O-methyltransferase [Malus x domestica	down
5221	CV03_9.10127.C1.Contig10273	calmodulin-binding family protein	down	down	PU12521	estExt_Genewise1_v1.C_LG_VI2814	calmodulin-binding family protein contains Pfam profile PF00612: IQ calmodulin-binding motif	down	TC149822	TC72084	AT3g52870/F8J2_40 [Arabidopsis thaliana (Mouse-ear cress)]	down				1	VV_PEa01h07.b2	4865	calmodulin-binding family protein [Arabidopsis	down
14233	CV03_9.3089.C1.Contig3580	cation exchanger, putative (CAX5)	up	up	PU13077	grail3.0023029601	cation exchanger, putative (CAX3) similar to high affinity calcium antiporter CAX1 [Arabidopsis thaliana] gi|9256741|gb|AAB05913; Ca2+:Cation Antiporter (CaCA) Family member PMID:11500563; non-consensus AT-acceptor splice site at intron 1	down	TC137346	TC66579	CAX [Suaeda salsa]	up				1	VV_PEa21f12.b1	1686	Ca2+/H+ exchanger [Vigna radiata	up
19695	CV03_9.2006.C1.Contig2445	chalcone-flavanone isomerase	down	down	PU12994	estExt_fgenesh4_pm.C_LG_XIX0169	chalcone-flavanone isomerase family protein contains very low similarity to chalcone-flavonone isomerase (chalcone isomerase), GI:1705761 from Vitis vinifera; contains Pfam profile PF02431: Chalcone-flavanone isomerase	up	TC159172	TC69165	Putative chalcone isomerase 4 [Glycine max (Soybean)]	up				1	VRJ322	6079	putative chalcone isomerase 4 [Glycine max	down
18773	CV03_9.2431.C1.Contig2907	cinnamate 4-hydroxylase	down	down	PU01570	estExt_fgenesh4_pg.C_LG_XIII0519	trans-cinnamate 4-monooxygenase / cinnamic acid 4-hydroxylase (C4H) (CA4H) / cytochrome P450 73 (CYP73) (CYP73A5) identical to SP|P92994| Trans-cinnamate 4-monooxygenase (EC 1.14.13.11) (Cinnamic acid 4-hydroxylase) (CA4H) (C4H) (P450C4H) (Cytochrome P450	up	TC133430	TC66165	Cinnamic acid 4-hydroxylase [Capsicum annuum (Bell pepper)]	down				1	VRJ398	9976	cinnamate-4-hydroxylase [Cucumis melo	down
4349	CV03_9.506.C2.Contig720	cysteine proteinase inhibitor	up	up	PU03812	eugene3.56660001	cysteine protease inhibitor, putative / cystatin, putative similar to PRLI-interacting factor M [Arabidopsis thaliana] GI:11139270, cysteine proteinase inhibitor [Brassica rapa] GI:762785; contains Pfam profile PF00031: Cystatin domain	up	TC152305	TC61023	Multicystatin [Solanum tuberosum (Potato)]	down				1	VV_PEa014d01.b1	8785	cysteine proteinase inhibitor [Glycine max	down
8642	CV03_9.4836.C1.Contig5374	cysteine synthase	up	up	PU09393	eugene3.00130338	cysteine synthase / O-acetylserine (thiol)-lyase / O-acetylserine sulfhydrylase (OAS1) nearly identical to SP|P47998 Cysteine synthase (EC 4.2.99.8) (O-acetylserine sulfhydrylase) (O-acetylserine (Thiol)-lyase) {Arabidopsis thaliana}; identical to cDNA O-	down	TC132845	TC59962	Plastidic cysteine synthase 1 [Solanum tuberosum (Potato)]	down				1	VRJ599	3187	cysteine synthase [Vitis pseudoreticulata	down
23417	CV03_9.3294.C1.Contig3808	cytochrome P450	down	down	PU08964	fgenesh4_pg.C_LG_III001068	cytochrome P450, putative similar to cytochrome P450 GB:O23066 [Arabidopsis thaliana]	up	TC153132	TC60009	Cytochrome P450 monooxygenase CYP86A [Glycine max (Soybean)]	down				1	VV_PEc11E06.f.ab1	6719	cytochrome P450 86A2	down
3811	CV03_9.175.C1.Contig282	ENSANGP00000014183	down	down	PU12726	fgenesh4_kg.C_LG_XIV000011	histone H3 identical to histone H3 from Zea mays SP|P05203, Medicago sativa GI:166384, Encephalartos altensteinii SP|P08903, Pisum sativum SP|P02300; contains Pfam profile PF00125 Core histone H2A/H2B/H3/H4	down	TC145758	TC59078	Histone 3 [Camellia sinensis (Tea)]	up				1	VRK347	5773	Histone H3	down
9779	CV03_9.1607.C1.Contig2003	ERD4 protein	up	up	PU03202	gw1.I.4474.1	early-responsive to dehydration stress protein (ERD4) nearly identical to ERD4 protein (early-responsive to dehydration stress) [Arabidopsis thaliana] GI:15375406; contains Pfam profile PF02714: Domain of unknown function DUF221	down	TC143140	TC68690	Hypothetical protein [Davidia involucrata (Dove tree)]	down				1	VV_PEb16f02.b1	5626	early-responsive to dehydration protein	down
21278	CV03_9.2002.C1.Contig2441	Euphorbia specific41	down	down	PU12814	LG_II: 3017737-3018155	Multidomain cyclophilin type peptidyl-prolyl cis-trans isomerase [Arabidopsis thaliana (Mouse-ear cress)]	down	TC159249	TC60359	Multidomain cyclophilin type peptidyl-prolyl cis-trans isomerase [Arabidopsis thaliana (Mouse-ear cress)]	down				1	VV_PEd04b06.b1	5660	cyclophilin-like protein [Triticum aestivum	down
14992	CV03_9.5012.C1.Contig5544	expansin	down	down	PU01231	estExt_fgenesh4_pm.C_LG_XIII0455	expansin, putative (EXP8) similar to expansin 2 GI:7025493 from [Zinnia elegans]; alpha-expansin gene family, PMID:11641069	down	TC150769	TC62952	Alpha-expansin [Solanum demissum (Wild potato)]	up				1	VV_PEb04d03.b1	3643	expansin [Vitis labrusca x Vitis vinifera	up
16493	CV03_9.1179.C1.Contig1528	expressed protein [Arabidopsis thaliana]	down	down	PU12362	estExt_Genewise1_v1.C_LG_III2193	expressed protein	down	TC145926	TC58796	Hypothetical protein F9E10.20 [Arabidopsis thaliana (Mouse-ear cress)]	down				1	VV_PEa09c11.b1	4563	ZIM motif-containing protein [Triticum aestivum	down
14935	CV03_9.859.C2.Contig1148	fructokinase-like	down	down	PU30226	estExt_Genewise1_v1.C_640357	pfkB-type carbohydrate kinase family protein contains Pfam profile: PF00294 pfkB family carbohydrate kinase	down	TC155300	TC66687	Fructokinase 3 [Lycopersicon esculentum (Tomato)]	down				1	VV_PEb06c10.b1	5919	fructokinase-like protein [Cicer arietinum	down
19133	CV03_9.835.C2.Contig1119	GAST-like gene product	up	up	PU03586	estExt_Genewise1_v1.C_LG_V1745	gibberellin-regulated protein 1 (GASA1) / gibberellin-responsive protein 1 identical to SP|P46689 Gibberellin-regulated protein 1 precursor {Arabidopsis thaliana}; supporting cDNA gi|887938|gb|U11766.1|ATU11766	up	TC161996	TC70036	Hypothetical protein [Arabidopsis thaliana (Mouse-ear cress)]	down	Rub_241	EE284573	gibberellin-regulated family protein [Arabidopsis thaliana]	up
10709	CV03_9.2642.C1.Contig3126	GDSL-motif lipase/hydrolase	up	down	PU09497	eugene3.00141074	GDSL-motif lipase/hydrolase family protein similar to family II lipase EXL3 (GI:15054386), EXL1 (GI:15054382), EXL2 (GI:15054384) [Arabidopsis thaliana]; contains Pfam profile PF00657: Lipase/Acylhydrolase with GDSL-like motif	up	TC139575	TC68684	GDSL-motif lipase/hydrolase-like protein [Arabidopsis thaliana (Mouse-ear cress)]	down				1	VV_PEd07b12.b1	1785	GDSL-motif lipase/hydrolase family protein [Arabidopsis	up
24742	CV03_9.327.C4.Contig480	glutathione S-transferase	up	down	PU04336	eugene3.00100418	glutathione S-transferase, putative similar to glutathione transferase GB:CAA71784 [Glycine max]	up	TC137208	TC58286	Putative glutathione S-transferase T2 [Lycopersicon esculentum (Tomato)]	down	Rub_221	EE284330	glutathione S-transferase GST 13 [Glycine max]	up
13892	CV03_9.sd.9.C1.Contig10402	glutathione S-transferase	up	up	PU01129	grail3.0104000601	glutathione S-transferase 6 (GST6) identical to GB:X95295. Based on identical cDNA hits, the translation is now 40 AAs longer at the N-terminal, and start of exon2 is also corrected.	up	TC155911	TC57776	Glutathione S-transferase, class-phi [Solanum commersonii (Commerson's wild potato)]	down				1	VV_PEa016e04.b1	46	glutathione S-transferase [Vitis vinifera	down
2771	CV03_9.1760.C1.Contig2183	Glyceraldehyde 3-phosphate dehydrogenase	up	down	PU06261	eugene3.00150702	glyceraldehyde 3-phosphate dehydrogenase, cytosolic, putative / NAD-dependent glyceraldehyde-3-phosphate dehydrogenase, putative very strong similarity to SP|P25858 Glyceraldehyde 3-phosphate dehydrogenase, cytosolic (EC 1.2.1.12) {Arabidopsis thaliana};	up	TC135709	TC60315	Glyceraldehyde-3-phosphate dehydrogenase precursor [Capsicum annuum (Bell pepper)]	down				1	VV_PEb18g01.b1	8548	glyceraldehyde-3-phosphate dehydrogenase [Arabidopsis	down
15005	CV03049B2G03.f1	glycosyl transferase family 8 protein	down	down	PU23512	gw1.VIII.37.1	glycosyl transferase family 8 protein contains Pfam profile: PF01501 glycosyl transferase family 8	up	TC142217	TC63039	T6J4.1 protein [Arabidopsis thaliana (Mouse-ear cress)]	down				1	VRK135	4797	GATL3 (Galacturonosyltransferase-like 3)	down
7740	CV03_9.2799.C1.Contig3290	histone H2A	down	down	PU25003	estExt_Genewise1_v1.C_LG_VI0741	histone H2A, putative similar to histone H2A from Pisum sativum SP|P25470, Zea mays SP|P40280, Petroselinum crispum SP|P19177; contains Pfam profile PF00125 Core histone H2A/H2B/H3/H4	down	TC147899	TC61356	Histone H2A [Hyacinthus orientalis (Common hyacinth)]	up				1	VV_PEb25b04.b1	601	Histone H2A	up
14475	CV03_9.sd.7.C1.Contig10400	histone H2A	down	down	PU02855	gw1.133.51.1	histone H2A, putative similar to histone H2A Lycopersicon esculentum SP|P25469, Pisum sativum SP|P25470, Petroselinum crispum SP|P19177; contains Pfam profile PF00125 Core histone H2A/H2B/H3/H4	down	TC147899	TC61356	Histone H2A [Hyacinthus orientalis (Common hyacinth)]	up				1	VV_PEb25b04.b1	601	Histone H2A	up
20046	CV03_9.86.C6.Contig133	histone H2B	up	up	PU27342	estExt_Genewise1_v1.C_LG_X2904	histone H2B, putative similar to histone H2B from Lycopersicon esculentum, PIR:T06389 GI:3021483, Gossypium hirsutum SP|O22582, Capsicum annuum SP|O49118; contains Pfam profile PF00125 Core histone H2A/H2B/H3/H4	down	TC146929	TC59205	Histone H2B [Arabidopsis thaliana (Mouse-ear cress)]	up	Rub_226	EE284332	Probable histone H2B.1	up
21785	CV03_9.sd.14.C1.Contig10408	histone H3	down	down	PU27928	grail3.0011011101	histone H3.2 identical to Histone H3.2, minor Lolium temulentum SP|P11105, nearly identical to histone H3.2 Mus pahari GI:515005; contains Pfam profile PF00125 Core histone H2A/H2B/H3/H4	down	TC145758	TC59078	Histone 3 [Camellia sinensis (Tea)]	up				1	VRK347	5773	Histone H3	down
18406	CV03_9.9928.C1.Contig10102	Leucoanthocyanidin reductase	down	down	PU08497	grail3.0006037601	isoflavone reductase, putative similar to SP|P52577 Isoflavone reductase homolog P3 (EC 1.3.1.-) {Arabidopsis thaliana}; contains Pfam profile PF02716: Isoflavone reductase	up	TC142685	TC58891	Phenylcoumaran benzylic ether reductase homolog Fi2 [Forsythia intermedia (Border forsythia)]	up				1	VRK120	10305	leucoanthocyanidin reductase 1 [Vitis vinifera	down
23491	CV03_9.6183.C1.Contig6648	LIM-domain SF3 protein	down	down	PU02600	estExt_fgenesh4_kg.C_LG_X0064	LIM domain-containing protein similar to pollen specific LIM domain protein 1b [Nicotiana tabacum] GI:6467905, PGPS/D1 [Petunia x hybrida] GI:4105772; contains Pfam profile PF00412: LIM domain	down	TC137110	TC66682	Putative LIM domain protein PLIM-2 [Oryza sativa (japonica cultivar-group)]	down	Rub_221	EE284330	glutathione S-transferase GST 13 [Glycine max]	up
15708	CV03_9.sd.8.C1.Contig10401	manganese superoxide dismutase	up	up	PU01729	grail3.0095006301	superoxide dismutase [Mn], mitochondrial (SODA) / manganese superoxide dismutase (MSD1) identical to manganese superoxide dismutase [Arabidopsis thaliana] gi|3273751|gb|AAC24832	down	TC136151	TC58735	Superoxide dismutase [Mn], mitochondrial precursor [Nicotiana plumbaginifolia (Leadwort-leaved tobacco)]	down				1	VV_PEa25e06.b1	6761	manganese superoxide dismutase [Nelumbo nucifera]	up
16521	CV03_9.6.C2.Contig10	maturation-associated SRC1-like	up	down	PU03841	eugene3.00130613	dehydrin (RAB18) nearly identical to SP|P30185 Dehydrin Rab18 {Arabidopsis thaliana}	up	TC149839	TC66674	None	down	Rub_205	EE284557	water stress induced protein [Brassica oleracea]	up
11306	CV03_9.3983.C2.Contig4502	Microneme antigen	up	down	PU04656	LG_XVIII: 12194211-12194536	protease inhibitor/seed storage/lipid transfer protein (LTP) family protein similar to proline-rich cell wall protein [Medicago sativa] GI:3818416; contains Pfam profile PF00234 Protease inhibitor/seed storage/LTP family	down	TC152540	TC66483	None	up				1	VRJ434	7382	histone-H4-like protein [Arabidopsis	down
4531	CV03086B2A10.f1	MYB transcription factor	down	down	PU03753	eugene3.00120680	myb family transcription factor similar to MybSt1 GI:7705206 from [Solanum tuberosum]	down	TC136672	TC59877	MYBR2 [Malus domestica (Apple) (Malus sylvestris)]	down				1	VRK518	7726	MYB transcription factor MYB93 [Glycine max	up
15450	CV03_9.1907.C1.Contig2345	MYC transcription factor	down	down	PU22269	estExt_fgenesh4_pm.C_1180004	basic helix-loop-helix (bHLH) protein (RAP-1) identical to bHLH protein GB:CAA67885 GI:1465368 from [Arabidopsis thaliana]	up	TC145035	TC60069	MYC transcription factor [Solanum tuberosum (Potato)]	up				1	VV_PEb05f07.b1	4301	Helix-loop-helix DNA-binding [Medicago truncatula	down
9745	CV03_9.6363.C1.Contig6818	NADP-dependent malic protein	down	down	PU05029	estExt_Genewise1_v1.C_LG_XVIII2568	malate oxidoreductase, putative similar to malate oxidoreductase (NADP-dependent malic enzyme) GB:P34105 (Populus balsamifera subsp. trichocarpa)	up	TC133876	TC66408	Cytosolic NADP-malic enzyme [Lycopersicon esculentum (Tomato)]	down				1	VV_PEb08e08.b1	95	malate dehydrogenase [Vitis vinifera	down
10169	CV03_9.1666.C1.Contig2079	Nucleoside diphosphate kinase II	down	down	PU08212	fgenesh4_pg.C_LG_XII000913	nucleotide diphosphate kinase II, chloroplast (NDPK2) identical to SP|O64903 Nucleoside diphosphate kinase II, chloroplast precursor (NDK II) (NDP kinase II) (NDPK II) (NDPK Ia) [Arabidopsis thaliana]; contains Pfam PF00334 : Nucleoside diphosphate kinase	up	TC142497	TC66504	Nucleoside diphosphate kinase III, chloroplast/mitochondrial precursor [Arabidopsis thaliana (Mouse-ear cress)]	down				1	VV_PEa07g12.b2	1968	nucleoside diphosphate kinase 3 [Brassica rapa	down
21795	CV03_9.1781.C1.Contig2209	oxidoreductase, 2OG-Fe(II) oxygenase family protein	up	up	PU01670	gw1.III.2198.1	oxidoreductase, 2OG-Fe(II) oxygenase family protein similar to prolyl 4-hydroxylase, alpha subunit, from Gallus gallus [GI:212530], Rattus norvegicus [GI:474940], Drosophila melanogaster [GI:4336512]; contains PF03171 2OG-Fe(II) oxygenase superfamily doma	up	TC145261	TC61685	oxidoreductase, acting on paired donors, with incorporation or reduction of molecular oxygen, 2-oxoglutarate as one donor, and incorporation of one atom each of oxygen into both donors [Arabidopsis thaliana]	down				1	VV_PEa12a07.b1	2624	2OG-Fe(II) oxygenase [Medicago truncatula	up
8145	CV03_9.6019.C1.Contig6504	PDI-like protein	down	up	PU00630	eugene3.00100431	DC1 domain-containing protein contains Pfam domain PF03107: DC1 domain	up	TC135349	TC60177	Protein disulfide isomerase [Malus domestica (Apple) (Malus sylvestris)]	down				1	VV_PEd20b03.b1	3115	Protein kinase C, phorbol ester/diacylglycerol binding	down
18340	CV03_9.1193.C1.Contig1543	peroxiredoxin	up	up	PU08659	gw1.41.572.1	peroxiredoxin type 2, putative similar to type 2 peroxiredoxin [Brassica rapa subsp. pekinensis] GI:4928472; contains Pfam profile: PF00578 AhpC/TSA (alkyl hydroperoxide reductase and thiol-specific antioxidant) family	down	TC136569	TC59160	Thioredoxin peroxidase 1 [Lycopersicon esculentum (Tomato)]	down				1	VV_PEb20c12.b1	777	thioredoxin-dependent peroxidase [Nelumbo nucifera	up
3306	CV03_9.3067.C1.Contig3554	Phenylalanine ammonia-lyase (PAL)	down	down	PU20140	grail3.0004045401	phenylalanine ammonia-lyase 1 (PAL1) nearly identical to SP|P35510	down	TC135066	TC66010	Phenylalanine ammonia-lyase [Capsicum chinense (Scotch bonnet) (Bonnet pepper)]	down				1	VRJ56	1541	phenylalanine ammonia lyase [Populus	down
761	CV03_9.2764.C1.Contig3255	phosphatase 2C	up	up	PU30090	estExt_fgenesh4_pg.C_LG_XVIII0537	protein phosphatase 2C, putative / PP2C, putative protein phosphatase 2C, Medicago sativa, PID:g2582800	up	TC141535	TC67587	Hypothetical protein At4g31750 [Arabidopsis thaliana (Mouse-ear cress)]	down				1	VV_PEb07a07.b1	3980	protein phosphatase 2C [Mesembryanthemum crystallinum	down
5005	CV03_9.2425.C1.Contig2899	phosphoglycerate kinase cytosolic	up	down	PU01846	estExt_fgenesh4_pm.C_LG_VIII0335	phosphoglycerate kinase, putative similar to SP|P41758 Phosphoglycerate kinase, chloroplast precursor (EC 2.7.2.3) {Chlamydomonas reinhardtii}; contains Pfam profile PF00162: phosphoglycerate kinase	down	TC133608	TC57769	Phosphoglycerate kinase [Solanum tuberosum (Potato)]	down				1	VV_PEd0015c12.b1	2133	Phosphoglycerate kinase, cytosolic	down
856	CV03_9.2360.C1.Contig2824	polygalacturonase-inhibiting protein	up	up	PU07858	grail3.0004011501	polygalacturonase inhibiting protein 1 (PGIP1) identical to polygalacturonase inhibiting protein 1 (PGIP1) [Arabidopsis thaliana] gi|7800199|gb|AAF69827; contains leucine rich-repeat (LRR) domains Pfam:PF00560, INTERPRO:IPR001611	down	TC144356	TC73405	Polygalacturonase inhibitor protein [Solanum brevidens]	down	Rub_55	EE284429	putative polygalacturonase-inhibiting protein [Rubus idaeus]	down
19655	CV03_9.601.C1.Contig833	P-rich protein NtEIG-C29	up	up				1	TC136770	TC66053	None	up	Rub_73	EE284269	DNA binding / ligand-dependent nuclear receptor [Arabidopsis thaliana]	1	VRJ434	7382	histone-H4-like protein [Arabidopsis	down
16771	CV03_9.9553.C1.Contig9773	protein [Arabidopsis thaliana]	up	up	PU08664	estExt_fgenesh4_pm.C_LG_V0071	expressed protein	down	TC133922	TC71676	Hypothetical protein P0524E08.116 [Oryza sativa (japonica cultivar-group)]	up				1	VV_PEd0014d11.b1	3747	hypothetical protein [Vitis vinifera	up
7556	CV03_9.3635.C1.Contig4146	protein phosphatase 2C	up	up	PU04915	estExt_fgenesh4_pm.C_570012	protein phosphatase 2C, putative / PP2C, putative similar to Ser/Thr protein phosphatase 2C (PP2C6) (GI:15020818) [Arabidopsis thaliana]; similar to protein phosphatase 2C (GI:3608412) [Mesembryanthemum crystallinum]; contains Pfam PF00481 : Protein phosp	up	TC150721	TC69503	Protein phosphatase 2C [Fagus sylvatica (Beechnut)]	down				1	VV_PEb19h03.b1	4990	protein phosphatase 2C (PP2C) [Fagus sylvatica	down
9616	CV03_9.661.C1.Contig906	proton-dependent oligopeptide transport (POT) family protein	up	up	PU22122	estExt_Genewise1_v1.C_LG_X0255	proton-dependent oligopeptide transport (POT) family protein contains Pfam profile: PF00854 POT family	up	TC135506	TC57516	Nitrate transporter [Arabidopsis thaliana (Mouse-ear cress)]	down				1	VV_PEa24g08.b1	719	proton-dependent oligopeptide transport (POT) family protein	up
17197	CV03_9.1985.C2.Contig2423	ripening-related protein-like	down	down	PU26603	eugene3.00280065	invertase/pectin methylesterase inhibitor family protein low similarity to pectinesterase from Arabidopsis thaliana SP|Q42534, Lycopersicon esculentum SP|Q43143; contains Pfam profile PF04043: Plant invertase/pectin methylesterase inhibitor	down	TC145530	TC63220	Ripening-related protein-like [Arabidopsis thaliana (Mouse-ear cress)]	up				1	VRJ268	9969	invertase/pectin methylesterase inhibitor family protein [Arabidopsis	down
12842	CV03_9.3409.C1.Contig3929	ripening-related protein-like	up	up				1	TC147181	TC66838	Putative 21kD protein precursor [Medicago sativa (Alfalfa)]	up	Rub_217	EE284327	pectin methylesterase inhibitor isoform [Solanum phureja]	1	VRJ268	9969	invertase/pectin methylesterase inhibitor family protein [Arabidopsis	down
5106	CV03_9.1330.C1.Contig1700	S-adenosyl-L-homocystein hydrolase	up	down	PU00139	eugene3.00880022	adenosylhomocysteinase / S-adenosyl-L-homocysteine hydrolase / AdoHcyase (SAHH) identical to SP|O23255 Adenosylhomocysteinase (EC 3.3.1.1) (S-adenosyl-L-homocysteine hydrolase) (AdoHcyase) {Arabidopsis thaliana}; strong similarity to SP|P50248 Adenosylhom	down	TC134201	TC57595	Adenosylhomocysteinase [Lycopersicon esculentum (Tomato)]	down	Rub_75	EE284463	S-adenosyl-L-homocysteine hydrolase-like [Solanum tuberosum]	t-down
13334	CV03_9.2016.C1.Contig2455	salicylic acid-binding protein 2	up	down	PU01460	eugene3.00050443	esterase, putative	up	TC162893	TC63902	Photosystem I reaction center subunit X psaK [Nicotiana tabacum (Common tobacco)]	up				1	VV_PEa014a11.b1	2631	salicylic acid-binding protein 2 [Nicotiana tabacum	down
14507	CV03_9.6202.C1.Contig6664	spermidine synthase	down	up	PU06822	eugene3.07280001	spermidine synthase, putative / putrescine aminopropyltransferase, putative similar to SP|O82147 Spermidine synthase (EC 2.5.1.16) (Putrescine aminopropyltransferase) (SPDSY) {Coffea arabica}; contains Pfam profile PF01564: Spermine/spermidine synthase	up	TC153479	TC69236	Spermidine synthase 1 [Datura stramonium (Jimsonweed) (Common thornapple)]	down				1	VV_PEa015h12.b1	2316	spermidine synthase [Lotus japonicus	up
23463	CV03_9.13.C3.Contig26	Spurge Specific 1141	up	up	PU29458	eugene3.00130015	hydrophobic protein (RCI2A) / low temperature and salt responsive protein (LTI6A) identical to SP|Q9ZNQ7 Hydrophobic protein RCI2A (Low temperature and salt responsive protein LTI6A) {Arabidopsis thaliana}	up	TC154368	TC58618	Low temperature and salt responsive protein [Solanum tuberosum (Potato)]	down				1	VV_PEb01e08.b1	1373	low temperature and salt responsive protein [Pennisetum glaucum	down
2885	CV03_9.6512.C1.Contig6959	Spurge Specific 1541	down	down	PU00527	estExt_fgenesh4_kg.C_LG_III0021	arabinogalactan-protein (AGP18) identical to gi_11935088_gb_AAG41964	down	TC156140	TC62249	None	up	Rub_307	EE284370	hypothetical protein BB3670 [Bordetella bronchiseptica RB50]	t-up
14437	CV03_9.3807.C1.Contig4328	Spurge Specific 779	up	up	PU05987	grail3.0001075101	octicosapeptide/Phox/Bem1p (PB1) domain-containing protein contains Pfam profile PF00564: PB1 domain	up	TC140154	TC67307	Putative phloem transcription factor M1 [Apium graveolens (Celery)]	down	Rub_207	EE284320	water stress induced protein [Brassica oleracea]	up
20778	CV03_9.149.C2.Contig231	subtilisin serine protease ARA12	up	up	PU26408	gw1.V.4245.1	cucumisin-like serine protease (ARA12) Asp48; almost identical to cucumisin-like serine protease (ARA12) GI:3176874 from [Arabidopsis thaliana]	up	TC135609	TC69243	Subtilisin-like protease precursor [Arabidopsis thaliana (Mouse-ear cress)]	down	Rub_80	EE284467	subtilisin-like protease [Arabidopsis thaliana]	t-down
13984	CV03_9.2448.C1.Contig2923	syringolide-induced protein 19-1-5	down	down	PU03416	fgenesh4_pg.C_LG_VI000528	xyloglucan:xyloglucosyl transferase, putative / xyloglucan endotransglycosylase, putative / endo-xyloglucan transferase, putative (XTR6) identical to xyloglucan endotransglycosylase-related protein GI:1244758 from [Arabidopsis thaliana]	up	TC160643	TC58728	Xyloglucan endotransglucosylase-hydrolase XTH3 [Lycopersicon esculentum (Tomato)]	down				1	VV_PEa05f11.b2	4230	xyloglucan endotransglycosylase/hydrolase precursor XTH-6 [Populus	down
20320	CV03_9.3344.C1.Contig3864	thioredoxin	up	up	PU09808	estExt_Genewise1_v1.C_LG_XIX0973	thioredoxin family protein contains Pfam profile: PF00085 Thioredoxin; similar to ESTs gb|T46281, gb|R83933, gb|N65879, emb|F14466, gb|N96726, gb|AA042340, and emb|Z18150	down	TC154015	TC68408	Thioredoxin 2 [Plantago major (Common plantain)]	down				1	VV_PEa06d03.b2	3577	thioredoxin 2 [Plantago major	down
14591	CV03088A1C03.f1	TIR-NBS type R protein 4	down	down	PU10062	eugene3.00770103	disease resistance protein (TIR-NBS-LRR class), putative domain signature TIR-NBS-LRR exists, suggestive of a disease resistance protein.	down	TC141637	TC71161	TIR-NBS disease resistance-like protein [Populus trichocarpa (Western balsam poplar)]	down				1	VV_PEb18b06.b1	5630	TIR-NBS-LRR type disease resistance protein [Populus trichocarpa	up
21608	CV03_9.968.C1.Contig1281	translation factor	up	up				1	TC141008	TC58455	SUI1 protein [Coffea arabica (Coffee)]	down	Rub_228	EE284566	translation initiation factor SUI1 [Medicago truncatula]	1	VV_PEc11H11.f.ab1	5100	Protein translation factor SUI1 homolog	up
3309	CV03_9.2004.C1.Contig2443	triosephosphate isomerase	up	up	PU27302	eugene3.00091331	triosephosphate isomerase, cytosolic, putative strong similarity to triosephosphate isomerase, cytosolic from Petunia hybrida [SP|P48495], from Coptis japonica [SP|P21820]	down	TC134645	TC68008	Triosphosphate isomerase-like protein [Solanum tuberosum (Potato)]	down				1	VV_PEa015d09.b1	10089	Triosephosphate isomerase, cytosolic (TIM)	down
1343	CV03_9.6030.C1.Contig6515	unknown [Arabidopsis thaliana]	down	down	PU11962	estExt_Genewise1_v1.C_280165	expressed protein	up	TC145926	TC58796	Hypothetical protein F9E10.20 [Arabidopsis thaliana (Mouse-ear cress)]	down				1	VRJ404	6736	pnFL-2	down
1727	CV03031B1A07.f1	unknown [Arabidopsis thaliana]	up	up	PU05404	eugene3.00190405	expressed protein similar to unknown protein (gb|AAF00631.1)	up	TC134833	TC67944	Gb|AAF00631.1 [Arabidopsis thaliana (Mouse-ear cress)]	down				1	VV_PEb21e07.b1	4025	unknown [Medicago truncatula	up
16578	CV03_9.4825.C1.Contig5364	unknown protein [Arabidopsis thaliana]	up	up	PU02919	gw1.XVIII.2898.1	expressed protein	up	TC146327	TC73954	Hypothetical protein At5g51180 [Arabidopsis thaliana (Mouse-ear cress)]	up				1	VRJ641	1244	Putative serine esterase	down
20263	CV03041B2F05.f1	WRKY DNA-binding protein	down	down	PU27292	eugene3.00140651	WRKY family transcription factor contains Pfam profile: PF03106 WRKY DNA -binding domain	up	TC147824	TC60025	WRKY-A1244 [Capsicum annuum (Bell pepper)]	down				1	VRJ347	2842	WRKY-A1244 [Capsicum annuum	up
2963	CV03_9.1131.C2.Contig1471	xyloglucan endo-1,4-beta-D-glucanase	up	down	PU03171	fgenesh4_pg.C_LG_VI000528	xyloglucan:xyloglucosyl transferase, putative / xyloglucan endotransglycosylase, putative / endo-xyloglucan transferase, putative (XTR6) identical to xyloglucan endotransglycosylase-related protein GI:1244758 from [Arabidopsis thaliana]	up	TC149419	TC58726	Xyloglucan endotransglucosylase-hydrolase XTH3 [Lycopersicon esculentum (Tomato)]	up				1	VV_PEb03f12.b1	1704	xyloglucan endotransglycosylase 1 [Fagus sylvatica	up
9202	CV03_9.3663.C1.Contig4173	zinc finger (C3HC4-type RING finger)	up	up	PU27521	gw1.XVIII.1405.1	zinc finger (C3HC4-type RING finger) family protein low similarity to RING finger protein 38 [Homo sapiens] GI:21666412; contains Pfam profile PF00097: Zinc finger, C3HC4 type (RING finger)	up	TC145763	TC60756	Hypothetical protein F4D11.200 [Arabidopsis thaliana (Mouse-ear cress)]	down				1	VV_PEd19d01.b1	10243	zinc finger (C3HC4-type RING finger) family protein	down
21256	CV03_9.796.C1.Contig1065	zinc finger (C3HC4-type RING finger) family protein	down	down				1	TC146618	TC62634	None	down	Rub_128	EE284285	Thaumatin-like protein 1 precursor (PpAZ44)	1	VRK78	1879	Thaumatin, pathogenesis-related [Medicago truncatula	up
5934	CV03_9.2213.C1.Contig2674	(+)-delta-cadinene synthase	up	up	PU23917	eugene3.00130815	terpene synthase/cyclase family protein non-consensus TA donor splice site at exon 4	down	TC147712	TC61351	Epidermal germacrene C synthase [Lycopersicon esculentum (Tomato)]	up				1				1
1817	CV03_9.2268.C1.Contig2734	10-hydroxygeraniol oxidoreductase	down	down	PU30653	estExt_fgenesh4_pm.C_LG_VI0462	mannitol dehydrogenase, putative (ELI3-1) identical to GI:16267	down	TC142776	TC58149	10-hydroxygeraniol oxidoreductase [Camptotheca acuminata]	down				1				1
17328	CV03_9.3434.C1.Contig3952	12-oxophytodienoate reductase 3	down	down	PU08947	estExt_fgenesh4_pg.C_660249	12-oxophytodienoate reductase (OPR3) / delayed dehiscence1 (DDE1) nearly identical to DELAYED DEHISCENCE1 [GI:7688991] and to OPR3 [GI:10242314]; contains Pfam profile PF00724:oxidoreductase, FAD/FMN-binding; identical to cDNA OPDA-reductase homolog GI:50	up	TC136898	TC58013	LEDI-5c protein [Lithospermum erythrorhizon]	down				1				1
22318	CV03_9.938.C1.Contig1241	14-3-3 protein	down	down	PU25841	eugene3.01230072	14-3-3 protein GF14 nu (GRF7) identical to 14-3-3 protein GF14 nu GI:1531631 from [Arabidopsis thaliana]	up	TC144164	TC58401	14-3-3 protein [Solanum tuberosum (Potato)]	down				1				1
17253	CV03_9.8653.C1.Contig8968	26S proteasome regulatory particle	up	up	PU02475	estExt_fgenesh4_pm.C_LG_XV0031	MSP1 protein, putative / intramitochondrial sorting protein, putative similar to Swiss-Prot:P28737 MSP1 protein (TAT-binding homolog 4) [Saccharomyces cerevisiae]; contains Pfam domain, PF00004: ATPase, AAA family	down	TC135217	TC71403	Hypothetical protein AT4g27680 [Arabidopsis thaliana (Mouse-ear cress)]	down				1				1
13975	CV03_9.6222.C1.Contig6682	2-hydroxyphytanoyl-CoA lyase	up	up	PU04356	estExt_fgenesh4_pm.C_LG_IV0225	pyruvate decarboxylase family protein similar to 2-hydroxyphytanoyl-CoA lyase [Homo sapiens] GI:6273457; contains InterPro entry IPR000399: Pyruvate decarboxylase	down	TC141994	TC67469	2-hydroxyphytanoyl-CoA lyase-like protein [Arabidopsis thaliana (Mouse-ear cress)]	down				1				1
20756	CV03025A1C10.f1	2-oxoglutarate-dependent dioxygenase	up	up	PU10422	eugene3.00101008	2-oxoglutarate-dependent dioxygenase, putative similar to 2A6 (GI:599622) and tomato ethylene synthesis regulatory protein E8 (SP|P10967); similar to ESTs emb|Z34690, gb|T04168, gb|H37738, gb|T76913, gb|T43801, amd gb|T21964	up	TC135674	TC68749	Putative 2-oxoglutarate-dependent oxygenase [Oryza sativa (japonica cultivar-group)]	up				1				1
15015	CV03_9.5738.C1.Contig6237	5'-3' exoribonuclease (XRN3)	up	up				1	TC152103	TC67508	Extensin precusor [Arabidopsis thaliana (Mouse-ear cress)]	up	Rub_321	EE284378	basic proline-rich protein [Sus scrofa]	up				1
22953	CV03_9.5785.C1.Contig6283	7-transmembrane G-protein-coupled receptor [Solanum chacoense]	down	down	PU21789	eugene3.00050115	lanthionine synthetase C-like family protein contains Pfam domain, PF05147: Lanthionine synthetase C-like protein	up	TC146214	TC69148	Putative 7-transmembrane G-protein-coupled receptor [Solanum chacoense (Chaco potato)]	down				1				1
9283	CV03_9.554.C1.Contig776	ABA-responsive protein (HVA22a)	down	down				1	TC148983	TC60887	Abscisic acid-induced-like protein [Oryza sativa (japonica cultivar-group)]	down				1	VRK373	9014	putative abscisic acid-induced protein HVA22 [Oryza sativa (japonica	down
3565	CV03_9.4050.C1.Contig4567	ABC transporter 2 iron inhibited	up	up	PU00868	grail3.0001136701	ABC transporter family protein similar to ABC transporter homolog PnATH GI:7573600 from [Populus nigra]	up	TC135523	TC65970	Putative ABC transporter homolog PnATH [Arabidopsis thaliana (Mouse-ear cress)]	down				1
9844	CV03_9.6073.C1.Contig6553	ABC transporter family protein	down	up	PU24530	eugene3.00280312	ABC transporter family protein similar to PDR5-like ABC transporter GI:1514643 from [Spirodela polyrhiza]	up	TC155743	TC62182	Putative ABC transporter [Oryza sativa (japonica cultivar-group)]	up				1
13645	CV03123B1H09.f1	ABC transporter-like protein	up	up	PU08327	estExt_fgenesh4_pg.C_LG_II1710	glutathione-conjugate transporter (MRP4) identical to AtMRP4 GI:2959767 from [Arabidopsis thaliana]	up	TC145597	TC67440	36I5.4 (Putative ABC (ATP-binding cassette) transporter transmembrane protein) [Oryza sativa (japonica cultivar-group)]	up				1				1
17776	CV03_9.7313.C1.Contig7716	ABC transporter-like protein	down	down	PU22740	gw1.XVII.765.1	ABC transporter family protein similar to P-glycoprotein [Arabidopsis thaliana] GI:3849833; contains Pfam profiles PF00005: ABC transporter, PF00664: ABC transporter transmembrane region	down	TC145597	TC67440	36I5.4 (Putative ABC (ATP-binding cassette) transporter transmembrane protein) [Oryza sativa (japonica cultivar-group)]	up				1				1
10331	CV03079B1A10.f1	acetyltranferase-like protein	down	up				1	TC139204	TC67294	Putative N-hydroxycinnamoyl/benzoyltransferase [Arabidopsis thaliana (Mouse-ear cress)]	down	Rub_149	EE284300	ethylene-responsive protein, putative [Arabidopsis thaliana]	t-up				1
22469	CV03_9.sd.22.C1.Contig10418	acetyltranferase-like protein	down	down	PU29765	estExt_fgenesh4_pg.C_LG_VI0095	transferase family protein similar to deacetylvindoline 4-O-acetyltransferase [Catharanthus roseus][GI:4091808][PMID:9681034], alcohol acyltransferase [Fragaria x ananassa][GI:10121328][PMID:10810141]	up	TC161884	TC72019	None	up				1				1
8323	CV03_9.9835.C1.Contig10016	acid phosphatase [Solanum demissum]	up	up	PU28199	estExt_fgenesh4_pg.C_LG_II0572	acid phosphatase, putative similar to GI:5360721 from [Lupinus albus]	up	TC147018	TC72969	Putative Sur2p: syringomycin response protein [Oryza sativa (japonica cultivar-group)]	up				1				1
16054	CV03_9.4309.C1.Contig4840	acyl-CoA:1-acylglycerol-3-phosphate acyltransferase	up	up	PU25477	estExt_fgenesh4_pg.C_LG_IX0524	phospholipid/glycerol acyltransferase family protein contains Pfam profile: PF01553 Acyltransferase	down	TC137590	TC69464	Putative acyl-CoA:1-acylglycerol-3-phosphate acyltransferase [Oryza sativa (japonica cultivar-group)]	up				1				1
2838	CV03_9.2698.C1.Contig3185	adenosine 5' phosphosulfate reductase	up	down	PU03982	eugene3.02650004	5'-adenylylsulfate reductase (APR3) / PAPS reductase homolog (PRH26) identical to 5'-adenylylsulfate reductase [Arabidopsis thaliana] GI:2738760; identical to cDNA PAPS reductase homolog (PRH26) GI:1710113	up	TC135175	TC66373	Adenylyl-sulfate reductase precursor [Lycopersicon esculentum (Tomato)]	down				1				1
22375	CV03_9.1687.C1.Contig2101	adenosine monophosphate binding protein 7	down	down	PU05440	eugene3.00081010	AMP-dependent synthetase and ligase family protein similar to AMP-binding protein GI:1903034 from [Brassica napus]; contains Pfam AMP-binding domain PF00501; identical to cDNA adenosine monophosphate binding protein 7 AMPBP7 (AMPBP7) GI:20799722	up	TC148414	TC60783	AT3g16910/K14A17_3 [Arabidopsis thaliana (Mouse-ear cress)]	down				1				1
6627	CV03_9.8003.C1.Contig8382	adenylate kinase	up	up	PU00373	estExt_fgenesh4_pg.C_LG_I2284	adenylate kinase family protein contains Pfam profile: PF00406 adenylate kinase	down	TC154444	TC69793	Flagellar adenylate kinase [Chlamydomonas reinhardtii]	down				1				1
19674	CV03_9.1166.C1.Contig1513	AKIN gamma	up	up	PU00382	estExt_Genewise1_v1.C_LG_XV2076	CBS domain-containing protein low similarity to SP|Q9UGI9 5'-AMP-activated protein kinase, gamma-3 subunit (AMPK gamma-3 chain) (AMPK gamma3) {Homo sapiens}; contains Pfam profile PF00571: CBS domain	up	TC141482	TC67031	OSJNBa0072D21.10 protein [Oryza sativa (japonica cultivar-group)]	down				1				1
20428	CV03_9.1901.C1.Contig2339	alanine aminotransferase	up	up	PU20590	gw1.III.1304.1	alanine aminotransferase, putative similar to alanine aminotransferase 2 SP|P34106 from Panicum miliaceum, SP|P52894 from Hordeum vulgare, GI:4730884 from Oryza sativa	down	TC138255	TC66962	Alanine aminotransferase [Capsicum annuum (Bell pepper)]	down				1				1
13578	CV03_9.2304.C1.Contig2770	alcohol dehydrogenase	up	up				1	TC150792	TC60999	Putative aldo/keto reductase [Arabidopsis thaliana (Mouse-ear cress)]	down				1	VV_PEb05g02.b1	7216	reductase 2 [Hydrangea macrophylla	down
22967	CV03_9.6328.C1.Contig6782	allene oxide synthase	down	down				1	TC154063	TC58290	Fatty acid hydroperoxide lyase [Solanum tuberosum (Potato)]	down				1	VV_PEd18f01.b1	8296	fatty acid hydroperoxide lyase [Solanum tuberosum	down
24010	CV03_9.5801.C1.Contig6301	allyl alcohol dehydrogenase	up	down	PU24613	estExt_fgenesh4_pg.C_1700023	NADP-dependent oxidoreductase, putative similar to probable NADP-dependent oxidoreductase (zeta-crystallin homolog) P2 [SP|Q39173][gi:886430], Arabidopsis thaliana; similar to allyl alcohol dehydrogenase [Nicotiana tabacum] GI:6692816	up	TC136497	TC66915	Allyl alcohol dehydrogenase [Nicotiana tabacum (Common tobacco)]	down				1				1
1421	CV03_9.6765.C1.Contig7185	alpha-expansin 3	up	down	PU31117	estExt_fgenesh4_pg.C_LG_IX0014	expansin, putative (EXP20) similar to alpha-expansin 3 GI:6942322 from [Triphysaria versicolor]; alpha-expansin gene family, PMID:11641069	down	TC150769	TC62952	Alpha-expansin [Solanum demissum (Wild potato)]	up				1				1
9718	CV03_9.2501.C1.Contig2969	alpha-tubulin	up	up	PU00105	gw1.IX.2621.1	tubulin alpha-2/alpha-4 chain (TUA4) nearly identical to SP:P29510 Tubulin alpha-2/alpha-4 chain from [Arabidopsis thaliana]	down	TC134209	TC57563	Chromosome 9 SCAF14729, whole genome shotgun sequence [Tetraodon nigroviridis (Green puffer)]	up				1				1
9718	CV03_9.2501.C1.Contig2969	alpha-tubulin	up	up	PU01490	estExt_fgenesh4_pg.C_LG_II1020	tubulin alpha-2/alpha-4 chain (TUA4) nearly identical to SP:P29510 Tubulin alpha-2/alpha-4 chain from [Arabidopsis thaliana]	down	TC149157	TC57568	Chromosome 9 SCAF14729, whole genome shotgun sequence [Tetraodon nigroviridis (Green puffer)]	up				1				1
20561	CV03_9.2376.C1.Contig2842	amino acid transport protein AAP1	up	up	PU03402	grail3.2002000102	amino acid carrier, putative / amino acid permease, putative strong similarity to amino acid carrier GI:3293031 from [Ricinus communis]; contains Pfam profile PF01490: Transmembrane amino acid transporter protein; identical to cDNA AAP3 (Amino Acid Permea	up	TC143629	TC70673	Amino acid permease-like protein; proline transporter-like protein [Arabidopsis thaliana (Mouse-ear cress)]	down				1				1
11342	CV03_9.3765.C2.Contig4281	amino acid transporter family protein	up	up	PU20001	eugene3.01650030	amino acid transporter family protein low similarity to neuronal glutamine transporter [Rattus norvegicus] GI:6978016; belongs to INTERPRO:IPR002422 amino acid/polyamine transporter, family II	up	TC133453	TC59489	Gb|AAF27127.1 [Arabidopsis thaliana (Mouse-ear cress)]	up				1				1
14749	CV03_9.6113.C1.Contig6589	aminopeptidase; 4537-10989 [Arabidopsis thaliana]	up	up	PU01807	estExt_fgenesh4_pm.C_LG_III0416	peptidase M1 family protein similar to SP|P04825 Aminopeptidase N (EC 3.4.11.2) (Alpha-aminoacylpeptide hydrolase) {Escherichia coli}; contains Pfam profile PF01433: Peptidase family M1	down	TC143864	TC57924	Putative aminopeptidase; 4537-10989 [Arabidopsis thaliana (Mouse-ear cress)]	up				1				1
14654	CV03_9.5211.C1.Contig5742	AMP deaminase	up	up	PU03516	eugene3.00060887	AMP deaminase, putative / myoadenylate deaminase, putative similar to SP|P15274 AMP deaminase (EC 3.5.4.6) (Myoadenylate deaminase) {Saccharomyces cerevisiae}; contains Pfam profile PF00962: Adenosine/AMP deaminase	up	TC158321	TC70425	None	down				1				1
18690	CV03_9.159.C1.Contig245	annexin	up	up	PU21403	estExt_fgenesh4_pg.C_LG_I0283	annexin 4 (ANN4) nearly identical to annexin (AnnAt4) [Arabidopsis thaliana] GI:6503084; contains Pfam profile PF00191: Annexin	down	TC146377	TC66555	Annexin P38 [Capsicum annuum (Bell pepper)]	down				1				1
1785	CV03_9.3596.C1.Contig4106	AP2 domain transcription factor	down	down	PU02127	grail3.0023013601	AP2 domain-containing transcription factor, putative TINY, Arabidopsis thaliana, PID:E218696	up	TC142375	TC71280	Dehydration-responsive element binding protein 2,	down				1				1
9713	CV03_9.2401.C1.Contig2867	aquaporin	down	down	PU29343	estExt_fgenesh4_pg.C_LG_IX0306	plasma membrane intrinsic protein (SIMIP) nearly identical to plasma membrane intrinsic protein [Arabidopsis thaliana] GI:2306917	up	TC141097	TC68497	Plasma membrane intrinsic protein 2-1 [Pyrus communis (Pear)]	down				1
9713	CV03_9.2401.C1.Contig2867	aquaporin	down	down	PU01277	grail3.0045020302	plasma membrane intrinsic protein, putative very strong similarity to plasma membrane intrinsic protein (SIMIP) [Arabidopsis thaliana] GI:2306917	down	TC135627	TC58024	Plasma membrane intrinsic protein PIP2-like protein [Solanum tuberosum (Potato)]	up				1				1
5489	CV03_9.1577.C1.Contig1971	aquaporin	down	down	PU07264	grail3.0037015101	delta tonoplast integral protein (delta-TIP) identical to delta tonoplast integral protein (delta-TIP) (GI:9279707)(GB:U39485) [Arabidopsis thaliana] (Plant Cell 8 (4), 587-599 (1996))	down	TC144505	TC66110	Putative delta tonoplast intrinsic protein [Lycopersicon hirsutum]	down				1				1
9713	CV03_9.2401.C1.Contig2867	aquaporin	down	down	PU30477	estExt_fgenesh4_pg.C_LG_IX0306	plasma membrane intrinsic protein (SIMIP) nearly identical to plasma membrane intrinsic protein [Arabidopsis thaliana] GI:2306917	up	TC154827	TC57745	Major intrinsic protein 2 [Solanum tuberosum (Potato)]	down				1				1
7629	CV03_9.3299.C1.Contig3812	aquaporin PIP1-2 [Vitis berlandieri x Vitis rupestris]	down	down	PU28958	grail3.0049030302	plasma membrane intrinsic protein, putative identical to transmembrane protein GI:535780 from [Arabidopsis thaliana]; very strong similarity to SP|Q08733 Plasma membrane intrinsic protein 1C (Transmembrane protein B) (TMP-B) {Arabidopsis thaliana}; contai	up	TC132907	TC66266	Major intrinsic protein 1-like protein [Solanum tuberosum (Potato)]	down				1
20771	CV03_9.3350.C1.Contig3870	Arabidopsis thaliana CLC-d chloride channel	up	up	PU23510	gw1.X.5984.1	chloride channel protein (CLC-d) identical to CLC-d chloride channel protein [Arabidopsis thaliana] GI:1742959	up	TC154592	TC61738	None	down				1				1
23610	CV03_9.8915.C1.Contig9191	armadillo/beta-catenin repeat family protein	up	up	PU05867	estExt_fgenesh4_pg.C_LG_II2472	armadillo/beta-catenin repeat family protein / U-box domain-containing protein contains Pfam domain, PF00514: Armadillo/beta-catenin-like repeats and Pfam, PF04564: U-box domain	up	TC159490	TC70505	Protein At3g07360 [Arabidopsis thaliana (Mouse-ear cress)]	down				1				1
22482	CV03073A1D11.f1	ascorbate peroxidase cytosolic	down	down				1	TC133357	TC68745	Putative ascorbate peroxidase [Arabidopsis thaliana (Mouse-ear cress)]	up	Rub_223	EE284564	cytosolic ascorbate peroxidase [Fragaria x ananassa]	up				1
22875	CV03_9.2257.C1.Contig2721	aspartyl protease	up	down	PU01022	estExt_Genewise1_v1.C_LG_I7028	aspartyl protease family protein contains Pfam profile:PF00026 eukaryotic aspartyl protease	down	TC152557	TC58353	Hypothetical protein [Trifolium pratense (Red clover)]	down				1				1
4862	CV03_9.675.C1.Contig923	At1g11700	up	down	PU08405	eugene3.00040041	expressed protein	up	TC144802	TC59393	None	up				1				1
21865	CV03_9.3397.C2.Contig3915	At1g17080	up	up	PU01354	estExt_fgenesh4_pg.C_LG_I2991	expressed protein	up	TC138603	TC70724	F20D23.22 protein [Arabidopsis thaliana (Mouse-ear cress)]	down				1				1
10167	CV03021A1G06.f1	At1g47970	down	down				1	TC159122	TC59332	None	down				1	VV_PEa23a04.b1	1363	nucleosome assembly protein (NAP)	down
14459	CV03_9.3706.C1.Contig4215	At1g70780	down	up	PU04319	estExt_fgenesh4_pg.C_LG_X0999	expressed protein	up	TC136608	TC58538	Hypothetical protein At1g23150 [Arabidopsis thaliana (Mouse-ear cress)]	up				1				1
1693	CV03_9.2030.C1.Contig2470	At2g21180	up	up	PU01006	estExt_Genewise1_v1.C_LG_IV0987	expressed protein	up	TC149905	TC70538	None	down				1
13870	CV03_9.1463.C1.Contig1845	At2g30880	up	up	PU02589	fgenesh4_pm.C_LG_V000477	pleckstrin homology (PH) domain-containing protein contains Pfam profile PF00169: PH domain	up	TC148353	TC73985	Putative PH domain containing protein [Oryza sativa (japonica cultivar-group)]	down				1				1
23526	CV03070A2D02.f1	AT3g26420	up	down				1	TC133352	TC68556	Glycine-rich protein 2 [Nicotiana sylvestris (Wood tobacco)]	up	Rub_301	EE284364	pherophorin-C1 protein precursor [Chlamydomonas reinhardtii]	t-up				1
9807	CV03_9.419.C2.Contig601	AT4g11600	up	down	PU03819	fgenesh4_kg.C_LG_III000037	glutathione peroxidase, putative	up	TC151074	TC66333	Probable phospholipid hydroperoxide glutathione peroxidase [Lycopersicon esculentum (Tomato)]	down				1				1
5457	CV03_9.4334.C1.Contig4867	At4g17230	down	down	PU28903	grail3.0024010601	scarecrow-like transcription factor 5 (SCL5) similar to SCARECROW GB:AAB06318 GI:1497987 from [Arabidopsis thaliana]	up	TC137561	TC70980	Putative SCARECROW gene regulator [Arabidopsis thaliana (Mouse-ear cress)]	down				1				1
15510	CV03_9.4596.C1.Contig5136	At4g25660	up	down	PU01876	grail3.0044014701	expressed protein	up	TC137475	TC70688	Hypothetical protein OSJNBa0053C23.5 [Oryza sativa (japonica cultivar-group)]	down				1				1
9095	CV03_9.1199.C1.Contig1550	At4g31130	up	down	PU26370	estExt_fgenesh4_pg.C_LG_XVIII0004	expressed protein	up	TC136712	TC59299	Hypothetical protein AT4g31130 [Arabidopsis thaliana (Mouse-ear cress)]	down				1				1
18996	CV03_9.1688.C1.Contig2102	At4g39090	down	down	PU07717	estExt_fgenesh4_pg.C_LG_II0263	cysteine proteinase, putative contains similarity to papain-like cysteine proteinase isoform I GI:7381219 from [Ipomoea batatas]	up	TC133971	TC65924	Pre-pro-cysteine proteinase precursor [Lycopersicon esculentum (Tomato)]	down				1				1
9245	CV03_9.3256.C1.Contig3769	AT5g02770	up	up	PU03955	grail3.0028009901	expressed protein	up	TC158291	TC67590	Hypothetical protein F9G14_80 [Arabidopsis thaliana (Mouse-ear cress)]	up				1				1
13891	CV03031B1C04.f1	At5g12010	down	down	PU23732	gw1.V.1857.1	expressed protein	down				1				1	VV_PEa06h12.b2	990	unknown protein [Arabidopsis thaliana	down
1014	CV03_9.307.C2.Contig453	At5g53560	up	up	PU12815	estExt_Genewise1_v1.C_LG_XV0224	cytochrome b5 isoform 1 identical to SP|Q42342 Cytochrome b5 isoform 1 [Arabidopsis thaliana]	down	TC138704	TC67556	Cytochrome b5 isoform Cb5-A [Vernicia fordii (Tung) (Aleurites fordii)]	up				1				1
3368	CV03049A1H05.f1	AtMlo-h1 protein	down	down	PU04108	gw1.XIII.2336.1	seven transmembrane MLO family protein / MLO-like protein 1 (MLO1) identical to MLO-like protein 1 (MLO protein homolog 1) [Arabidopsis thaliana] SWISS-PROT:O49621; similar to MLO protein SWISS-PROT:P93766, NCBI_gi:1877221 [Hordeum vulgare][Barley]	up	TC154825	TC65472	Putative seven transmembrane protein Mlo8 [Oryza sativa (japonica cultivar-group)]	up				1				1
3374	CV03050B1A12.f1	aux/IAA protein	down	down				1	TC143125	TC66144	Aux/IAA protein [Solanum tuberosum (Potato)]	up				1	VV_PEc05G03.f.ab1	4756	Aux/IAA protein	down
24509	CV03_9.4838.C1.Contig5376	aux/IAA protein	down	down				1	TC143125	TC66144	Aux/IAA protein [Solanum tuberosum (Potato)]	up				1	VV_PEc05G03.f.ab1	4756	Aux/IAA protein	down
19680	CV03_9.830.C1.Contig1112	auxin induced gene nonspecific lipid transfer;	down	down				1	TC146199	TC60016	Putative lipid transfer protein [Solanum tuberosum (Potato)]	down				1	VRJ386	6407	alcohol dehydrogenase 7 [Vitis vinifera	down
22678	CV03_9.7596.C1.Contig8000	auxin-responsive protein / auxin-induced protein	up	down				1	TC144771	TC60567	Hypothetical protein [Brassica oleracea (Wild cabbage)]	down				1	VV_PEb11f11.b1	4320	auxin-responsive family protein [Arabidopsis	down
1231	CV03_9.4584.C1.Contig5124	Avr9/Cf-9 rapidly elicited protein 189	down	up	PU06778	fgenesh4_pm.C_LG_II000563	F-box family protein ; similar to SKP1 interacting partner 2 (SKIP2) TIGR_Ath1:At5g67250	up	TC138833	TC67604	Avr9/Cf-9 rapidly elicited protein 189 [Nicotiana tabacum (Common tobacco)]	up				1				1
5943	CV03_9.2332.C1.Contig2797	B12D protein	up	down	PU04994	estExt_Genewise1_v1.C_LG_XII0924	senescence-associated protein, putative similar to B12D protein [Ipomoea batatas] GB:AAD22104	up	TC156519	TC65452	B12D protein [Ipomoea batatas (Sweet potato) (Batate)]	up				1				1
8082	CV03_9.3175.C1.Contig3681	band 7 family protein	up	up	PU21655	eugene3.00170326	band 7 family protein strong similarity to hypersensitive-induced response protein [Zea mays] GI:7716466; contains Pfam profile PF01145: SPFH domain / Band 7 family	up	TC145832	TC72918	Putative hypersensitive-induced reaction protein [Solanum demissum (Wild potato)]	up				1				1
8329	CV03_9.1015.C1.Contig1330	beta-amylase	up	up	PU04549	gw1.VIII.1952.1	beta-amylase, putative (BMY3) / 1,4-alpha-D-glucan maltohydrolase, putative almost identical to beta-amylase BMY3 GI:15149457 from [Arabidopsis thaliana]; identical to cDNA putative beta-amylase BMY3 (BMY3) GI:15149456	up	TC134358	TC70189	1,4-alpha-glucan-maltohydrolase [Lycopersicon esculentum (Tomato)]	down				1				1
8329	CV03_9.1015.C1.Contig1330	beta-amylase	up	up	PU04102	estExt_fgenesh4_pm.C_LG_VIII0731	beta-amylase, putative / 1,4-alpha-D-glucan maltohydrolase, putative similar to beta-amylase enzyme [Arabidopsis thaliana] GI:6065749, beta-amylase PCT-BMYI from [Solanum tuberosum]; contains Pfam profile PF01373: Glycosyl hydrolase family 14	up	TC148156	TC60758	Putative chloroplast-targeted beta-amylase [Brassica napus (Rape)]	up				1				1
7586	CV03_9.5109.C1.Contig5641	beta-fructofuranosidase [Lotus corniculatus var. japonicus]	down	down	PU08513	eugene3.00410102	beta-fructofuranosidase, putative / invertase, putative / saccharase, putative / beta-fructosidase, putative similar to neutral invertase [Daucus carota] GI:4200165; contains Pfam profile PF04853: Plant neutral invertase	down	TC135080	TC59499	Neutral invertase like protein [Arabidopsis thaliana (Mouse-ear cress)]	up				1				1
1219	CV03040A1D02.f1	beta-ketoacyl-CoA synthase	down	down	PU27143	eugene3.00061802	beta-ketoacyl-CoA synthase, putative similar to beta-ketoacyl-CoA synthase [Simmondsia chinensis][GI:1045614]	down	TC146390	TC65023	Putative beta-ketoacyl-CoA synthase [Arabidopsis thaliana (Mouse-ear cress)]	down				1				1
19752	CV03045A1H08.f1	blind	up	up	PU22913	gw1.28.744.1	myb family transcription factor (MYB36) contains PFAM profile: myb DNA binding domain PF00249	up	TC139110	TC63180	Myb-like protein [Humulus lupulus (European hop)]	down				1				1
7038	CV03_9.4394.C1.Contig4927	Branched-chain-amino-acid aminotransferase 3	down	up	PU08347	gw1.VII.52.1	branched-chain amino acid aminotransferase 3 / branched-chain amino acid transaminase 3 (BCAT3) identical to SP|Q9M401 Branched-chain amino acid aminotransferase 3, chloroplast precursor (EC 2.6.1.42) (Atbcat-3){Arabidopsis thaliana}	down	TC133479	TC69009	Branched-chain amino acid aminotransferase [Solanum tuberosum (Potato)]	down				1				1
3593	CV03_9.5843.C1.Contig6339	BURP domain-containing protein	up	up				1	TC137137	TC65933	RD22-like protein [Vitis vinifera (Grape)]	down				1	VV_PEa013e09.b1	9114	RD22-like protein [Vitis vinifera	down
20040	CV03_9.7972.C1.Contig8353	bZIP transcription factor 3	up	up	PU03710	estExt_Genewise1_v1.C_LG_VII3388	G-box binding factor 1 (GBF1) identical to G-box binding factor 1 SP:P42774 from [Arabidopsis thaliana]; contains Pfam profile: PF00170 bZIP transcription factor	up	TC154089	TC67672	None	down				1				1
4992	CV03_9.5463.C1.Contig5978	Ca2+-transporting ATPase-like	up	down	PU00493	grail3.0023006701	calcium-transporting ATPase 8, plasma membrane-type / Ca(2+)-ATPase isoform 8 (ACA8) identical to calcium-transporting ATPase 8, plasma membrane-type SP:Q9LF79 from [Arabidopsis thaliana]	up	TC137523	TC59301	Calcium-transporting ATPase 4, endoplasmic reticulum-type [Arabidopsis thaliana (Mouse-ear cress)]	down				1				1
7141	CV03_9.1379.C4.Contig1757	CAAX amino terminal protease	up	up	PU26281	eugene3.01200073	expressed protein	down	TC145617	TC69364	Arabidopsis thaliana genomic DNA, chromosome 5, P1 clone:MUP24 [Arabidopsis thaliana (Mouse-ear cress)]	down				1				1
625	CV03_9.146.C1.Contig223	calcium-binding protein	down	down	PU05191	eugene3.00020820	Calcium-binding allergen Ole e 8 [Olea europaea (Common olive)]	up	TC142255	TC60314	Calcium-binding allergen Ole e 8 [Olea europaea (Common olive)]	down				1
8921	CV03_9.9557.C1.Contig9777	calcium-binding protein	down	down	PU07230	eugene3.00070174	calcium-binding protein, putative similar to calcium-binding protein GI:6580549 from [Lotus japonicus]	down	TC140704	TC66295	Calmodulin-like protein [Branchiostoma lanceolatum (Common lancelet) (Amphioxus)]	down				1				1
5221	CV03_9.10127.C1.Contig10273	calmodulin-binding family protein	down	down	PU12847	estExt_Genewise1_v1.C_LG_VI2814	calmodulin-binding family protein contains Pfam profile PF00612: IQ calmodulin-binding motif	down	TC149822	TC72084	AT3g52870/F8J2_40 [Arabidopsis thaliana (Mouse-ear cress)]	down				1				1
16337	CV03_9.8397.C1.Contig8749	carboxyl-terminal proteinase [Gossypium hirsutum]	down	down	PU00189	gw1.XV.1627.1	expressed protein strong similarity to unknown protein (gb|AAF04872.1) contains Pfam profile PF03080: Arabidopsis proteins of unknown function	down	TC140374	TC63644	Putative carboxyl-terminal peptidase [Arabidopsis thaliana (Mouse-ear cress)]	up				1				1
22640	CV03_9.7973.C1.Contig8354	carrier protein [Arabidopsis thaliana]	up	up	PU09058	fgenesh4_pm.C_LG_VI000346	mitochondrial substrate carrier family protein contains Pfam profile: PF00153 mitochondrial carrier protein	down	TC154137	TC70246	Hypothetical protein [Arabidopsis thaliana (Mouse-ear cress)]	up				1				1
23884	Cassava.1433.C1.Contig1602	casein kinase	up	down	PU01687	estExt_fgenesh4_pm.C_LG_VI0411	casein kinase, putative similar to casein kinase I, delta isoform [Arabidopsis thaliana] SWISS-PROT:P42158	up	TC140844	TC64903	Casein kinase I-like [Oryza sativa (japonica cultivar-group)]	down				1				1
5067	CV03_9.7102.C1.Contig7513	cation efflux family protein	up	down	PU03064	estExt_fgenesh4_pm.C_LG_X0839	cation efflux family protein contains cation efflux family protein domain, Pfam:PF01545	up	TC149543	TC63211	Putative leucine zipper protein [Oryza sativa (japonica cultivar-group)]	down				1				1
16062	CV03_9.5252.C1.Contig5782	CCR4-associated factor 1	down	down	PU26425	gw1.IX.346.1	CCR4-NOT transcription complex protein, putative similar to SWISS-PROT:Q9UFF9 CCR4-NOT transcription complex, subunit 8 (CAF1-like protein, CALIFp) [Homo sapiens]	up	TC149990	TC60105	Putative CCR4-associated factor 1 [Arabidopsis thaliana (Mouse-ear cress)]	down				1				1
4167	CV03135B2D07.f1	cellulose synthase family protein	down	down	PU21630	eugene3.00031147	cellulose synthase family protein similar to cellulose synthase catalytic subunit from Arabidopsis thaliana [gi:5230423], cellulose synthase-5 from Zea mays [gi:9622882]	up	TC146233	TC62424	Cellulose synthase catalytic subunit [Mesotaenium caldariorum]	up				1				1
6066	CV03_9.5383.C1.Contig5907	Cf-5 disease resistance protein-like	down	down	PU06958	gw1.VIII.766.1	leucine-rich repeat family protein contains leucine rich-repeat (LRR) domains Pfam:PF00560, INTERPRO:IPR001611; contains similarity to Hcr2-0A [Lycopersicon esculentum] gi|3894385|gb|AAC78592	up	TC138340	TC68344	Leucine-rich repeat disease resistance protein-like [Arabidopsis thaliana (Mouse-ear cress)]	down				1				1
23405	CV03_9.1204.C1.Contig1556	CHALCONE SYNTHASE 2	down	down				1	TC145946	TC69986	F18O14.21 [Arabidopsis thaliana (Mouse-ear cress)]	down				1	VV_PEa23h04.b1	2338	beta-ketoacyl-CoA synthase family protein [Arabidopsis	up
24795	CV03_9.429.C1.Contig616	chloroplast nucleoid DNA-binding protein	down	down	PU21501	gw1.119.1.1	aspartyl protease family protein contains Pfam domain, PF00026: eukaryotic aspartyl protease	up	TC133527	TC60628	Hypothetical protein F2J7.6 [Arabidopsis thaliana (Mouse-ear cress)]	down				1				1
16156	CV03080B1G04.f1	ClpB	down	up	PU11134	eugene3.00150893	ATP-dependent Clp protease ATP-binding subunit (ClpD), (ERD1) SAG15/ERD1; identical to ERD1 protein GI:497629, SP:P42762 from [Arabidopsis thaliana]; contains Pfam profile PF02861: Clp amino terminal domain	up	TC145520	TC66288	ATP-dependent Clp protease ATP-binding subunit clpA homolog CD4A, chloroplast precursor [Lycopersicon esculentum (Tomato)]	up				1				1
9213	CV03_9.3071.C2.Contig3559	cold-inducible CIC protein	up	up				1	TC152950	TC68571	P-rich protein EIG-I30 [Nicotiana tabacum (Common tobacco)]	down				1	VRJ340	1220	protease inhibitor/seed storage/lipid transfer protein (LTP)	down
24777	CV03_9.8969.C1.Contig9237	CPRD2	down	down	PU01933	gw1.140.324.1	FAD-binding domain-containing protein similar to SP|P30986 reticuline oxidase precursor (Berberine-bridge-forming enzyme) (BBE) (Tetrahydroprotoberberine synthase) [Eschscholzia californica]; contains PF01565 FAD binding domain	up	TC154266	TC70317	Nectarin 5 [Nicotiana langsdorffii x Nicotiana sanderae (Ornemental tabacco)]	up				1				1
17622	CV03_9.sd.0.C1.Contig10388	cyclin D3-1	down	down	PU04308	grail3.0040026601	cyclin delta-3 (CYCD3) identical to SP|P42753 Cyclin delta-3 {Arabidopsis thaliana}	down	TC154703	TC59137	Cyclin D3a [Antirrhinum majus (Garden snapdragon)]	down				1				1
11346	CV03_9.6190.C1.Contig6656	cyclin-dependent kinase B1-2	down	down	PU01651	estExt_Genewise1_v1.C_37120001	cell division control protein 2 homolog B (CDC2B) identical to cell division control protein 2 homolog B [Arabidopsis thaliana] SWISS-PROT:P25859	down	TC160867	TC67120	B2-type cyclin dependent kinase [Lycopersicon esculentum (Tomato)]	down				1				1
23417	CV03_9.3294.C1.Contig3808	cytochrome P450	down	down	PU21036	fgenesh4_pm.C_LG_I000645	cytochrome P450 86A1 (CYP86) (CYP86A1) / CYPLXXXVI / P450-dependent fatty acid omega-hydroxylase identical to Cytochrome P450 86A1 (CYPLXXXVI) (P450-dependent fatty acid omega-hydroxylase) (SP:P48422) [Arabidopsis thaliana]	up	TC148994	TC69100	Cytochrome P450 86A1 [Arabidopsis thaliana (Mouse-ear cress)]	down				1				1
20826	CV03_9.4415.C1.Contig4948	cytochrome P450	down	down				1	TC153132	TC60009	Cytochrome P450 monooxygenase CYP86A [Glycine max (Soybean)]	down				1	VV_PEc11E06.f.ab1	6719	cytochrome P450 86A2	down
18385	CV03_9.3196.C1.Contig3703	Cytochrome P450 71D11	up	up	PU22455	gw1.VII.2359.1	cytochrome P450 family protein contains Pfam profile: PF00067 cytochrome P450	up	TC140569	TC59908	Cytochrome P450 [Pyrus communis (Pear)]	down				1				1
16045	CV03_9.4211.C1.Contig4731	cytochrome P450 90A1	up	up	PU31043	estExt_Genewise1_v1.C_1550060	cytochrome P450, putative similar to cytochrome P450 homolog (SP:U54770) [Lycopersicon esculentum]	up	TC157358	TC65264	Cytochrome P450 90C1 [Arabidopsis thaliana (Mouse-ear cress)]	up				1				1
3109	CV03135B2D11.f1	cytochrome P450-dependent fatty acid hydroxylase	up	up	PU25384	eugene3.24250001	cytochrome P450, putative	up	TC148994	TC69100	Cytochrome P450 86A1 [Arabidopsis thaliana (Mouse-ear cress)]	down				1				1
6609	CV03_9.7126.C1.Contig7537	cytosolic factor family protein / phosphoglyceride transfer family protein	down	down	PU13247	fgenesh4_pm.C_LG_XVI000470	SEC14 cytosolic factor family protein / phosphoglyceride transfer family protein similar to polyphosphoinositide binding protein Ssh2p (GI:2739046) {Glycine max};; contains Pfam PF00650 : CRAL/TRIO domain; contains Pfam PF03765 : CRAL/TRIO, N-terminus	up	TC149439	TC73164	Patellin-6 [Arabidopsis thaliana (Mouse-ear cress)]	up				1				1
12810	CV03_9.2236.C1.Contig2698	DC1.2 homologue	up	up	PU00186	estExt_Genewise1_v1.C_LG_XV2896	invertase/pectin methylesterase inhibitor family protein similar to pectinesterase from Arabidosis thaliana SP|Q42534, Lycopersicon esculentum SP|Q43143; contains Pfam profile PF04043: Plant invertase/pectin methylesterase inhibitor	up	TC147181	TC66838	Putative 21kD protein precursor [Medicago sativa (Alfalfa)]	up				1				1
9625	CV03_9.1619.C1.Contig2015	dehydration responsive element binding protein	up	up	PU10436	estExt_fgenesh4_pg.C_400321	AP2 domain-containing transcription factor, putative similar to AP2 domain containing protein RAP2.1 (GI:21555563) {Arabidopsis thaliana}	up	TC142375	TC71280	Dehydration-responsive element binding protein 2,	down				1				1
2398	CV03_9.6830.C1.Contig7250	diphenol oxidase	down	down	PU03207	estExt_Genewise1_v1.C_LG_XIX2228	laccase family protein / diphenol oxidase family protein similar to laccase [Pinus taeda][GI:13661201]	up	TC137360	TC61245	Diphenol oxidase [Nicotiana tabacum (Common tobacco)]	up				1				1
15043	CV03_9.552.C2.Contig774	disease resistance protein RPS4	down	down	PU21148	fgenesh4_pg.C_scaffold_3564000001	disease resistance protein (TIR-NBS-LRR class), putative domain signature TIR-NBS-LRR exists, suggestive of a disease resistance protein.	up	TC142833	TC63081	Putative disease resistance protein [Solanum demissum (Wild potato)]	down				1				1
403	CV03_9.10004.C1.Contig10167	disease resistance protein-related	up	up				1	TC142833	TC63081	Putative disease resistance protein [Solanum demissum (Wild potato)]	down	Rub_323	EE284380	proline-rich protein BstNI subfamily 1 isoform 1 precursor [Homo sapiens]	up				1
7002	CV03025A1C01.f1	disease resistance-responsive protein-related	up	down				1	TC143794	TC71337	Putative disease resistance response protein/dirigent protein [Arabidopsis thaliana (Mouse-ear cress)]	down				1	VV_PEa015d01.b1	10087	hypothetical protein [Vitis vinifera	down
22940	CV03_9.5507.C1.Contig6017	D-isomer specific 2-hydroxyacid dehydrogenase	down	down	PU07969	eugene3.00011297	oxidoreductase family protein contains Pfam profile: PF02826 D-isomer specific 2-hydroxyacid dehydrogenase, NAD binding domain; similar to glyoxylate reductase from Thermococcus litoralis [gi:13515409]	down	TC154226	TC70307	Putative D-isomer specific 2-hydroxyacid dehydrogenase; 59386-58329 [Arabidopsis thaliana (Mouse-ear cress)]	up				1				1
10242	CV03_9.3911.C1.Contig4431	DNA-binding protein	down	down	PU12947	grail3.0022001001	DNA-binding protein, putative contains Pfam PF00628: PHD-finger domain; contains TIGRFAMS TIGR01053: zinc finger domain, LSD1 subclass; contains Pfam PF00271: Helicase conserved C-terminal domain; similar to WSSV086 (GI:19481678)[shrimp white spot syndrom	up	TC149257	TC69020	OSJNBa0085I10.3 protein [Oryza sativa (japonica cultivar-group)]	down				1				1
9850	CV03_9.2954.C1.Contig3436	dTDP-glucose 4-6-dehydratase homolog D18	up	up	PU02592	estExt_Genewise1_v1.C_LG_I1353	NAD-dependent epimerase/dehydratase family protein similar to UDP-glucuronic acid decarboxylase Uxs1p from Filobasidiella neoformans GI:14318327; contains Pfam profile PF01370 NAD dependent epimerase/dehydratase family	down	TC143529	TC71286	UDP-glucuronate decarboxylase 1 [Nicotiana tabacum (Common tobacco)]	up				1				1
4986	CV03_9.4317.C1.Contig4849	En/Spm-like transposon protein-like	down	up	PU21209	gw1.IX.1982.1	transducin family protein / WD-40 repeat family protein contains 7 WD-40 repeats (PF00400); similar to En/Spm-like transposon protein GI:2739374 from [Arabidopsis thaliana]; no characterized homologs	up	TC136052	TC60966	F21J9.19 [Arabidopsis thaliana (Mouse-ear cress)]	down				1				1
20714	CV03_9.469.C1.Contig663	Enolase (2-phosphoglycerate dehydratase)	up	down				1	TC142850	TC65398	Putative enolase 2-phospho-D-glycerate hydroylase [Arabidopsis thaliana (Mouse-ear cress)]	down				1	VRJ215	7054	Enolase 2 (2-phosphoglycerate dehydratase 2)	down
9124	CV03_9.2576.C1.Contig3054	ENSANGP00000014183	down	down				1	TC145758	TC59078	Histone 3 [Camellia sinensis (Tea)]	up				1	VRK347	5773	Histone H3	down
21476	CV03_9.5282.C1.Contig5811	ER lumen protein retaining receptor	up	up	PU05355	eugene3.00020201	ER lumen protein retaining receptor family protein similar to SP|P33946 ER lumen protein retaining receptor 1 (KDEL receptor 1) {Bos taurus}; contains Pfam profile PF00810: ER lumen protein retaining receptor	up	TC143698	TC59828	ER lumen protein retaining receptor [Petunia hybrida (Petunia)]	up				1				1
7801	CV03118B1F07.f1	Ethylene insensitive protein 2	up	up	PU06009	fgenesh4_pm.C_LG_XVI000331	ethylene-insensitive 2 (EIN2) identical to EIN2 [Arabidopsis thaliana] gi|5231113|gb|AAD41076; member of the natural resistance-associated macrophage protein (NRAMP) metal transporter family, PMID:11500563; metal transport capacity has not been shown, PMI	up	TC141760	TC69463	Ethylene signaling protein [Lycopersicon esculentum (Tomato)]	down				1				1
10687	CV03_9.1790.C1.Contig2219	ethylene response factor ERF3a	down	down	PU07741	estExt_Genewise1_v1.C_LG_VII0556	ethylene-responsive element-binding factor 4 (ERF4) identical to ethylene responsive element binding factor 4 SP:O80340 from [Arabidopsis thaliana]	up	TC132983	TC71264	Ethylene-responsive element binding protein 5 [Nicotiana tabacum (Common tobacco)]	up				1				1
10897	CV03_9.7245.C1.Contig7649	ethylene-responsive protein 1	up	up	PU04897	eugene3.00060871	stress-responsive protein, putative similar to ethylene-inducible protein HEVER [Hevea brasiliensis] SWISS-PROT:Q39963	down	TC143384	TC64549	Probable pyridoxin biosynthesis PDX1-like protein 2 [Arabidopsis thaliana (Mouse-ear cress)]	up				1
3977	CV03077A2D11.f1	ethylene-responsive transciptional coactivator-like	down	down	PU03794	grail3.0020003201	ethylene-responsive transcriptional coactivator, putative similar to ethylene-responsive transcriptional coactivator [Lycopersicon esculentum] gi|5669634|gb|AAD46402	up	TC146052	TC67381	Putative multiprotein bridging factor 1 [Nicotiana tabacum (Common tobacco)]	down				1				1
2785	CV03_9.1367.C1.Contig1741	Eukaryotic initiation factor 4A-8	up	up	PU25111	grail3.0110000802	eukaryotic translation initiation factor 4A-1 / eIF-4A-1 eIF-4A-1 gi:15293046, gi:15450485; contains Pfam profile PF00270: DEAD/DEAH box helicase; contains Pfam profile PF00271: Helicase conserved C-terminal domain	down	TC143953	TC57626	Eukaryotic initiation factor 4A-14 [Nicotiana tabacum (Common tobacco)]	down				1
22467	CV03_9.5277.C1.Contig5806	Euphorbia specific126	down	down	PU11889	fgenesh4_pm.C_LG_II000437	AP2 domain-containing transcription factor RAP2.4 identical to AP2 domain containing protein GI:2281633 from [Arabidopsis thaliana]	up	TC142931	TC66158	Dehydration-responsive element binding protein 3 [Lycopersicon esculentum (Tomato)]	down				1				1
14669	CV03_9.5258.C1.Contig5788	Euphorbia specific193	up	up	PU30249	eugene3.00021229	zinc finger (C3HC4-type RING finger) family protein contains Pfam profile: PF00097 zinc finger, C3HC4 type (RING finger)	up	TC141247	TC62545	Ring domain containing protein [Capsicum annuum (Bell pepper)]	down				1				1
3316	CV03031B2C08.f1	Euphorbia specific68	up	down	PU03201	estExt_fgenesh4_pg.C_LG_I1758	ankyrin repeat family protein contains ankyrin repeats, Pfam:PF00023	up	TC145330	TC68271	Ring zinc finger protein [Artemisia desertorum]	up				1				1
10766	CV03048A1F09.f1	Euphorbia specific99	down	down				1	TC153803	TC66461	Photosystem II 10 kDa polypeptide, chloroplast precursor [Lycopersicon esculentum (Tomato)]	up	Rub_284	EE284356	proline-rich protein MP2 - mouse (fragment)	1
5227	CV03_9.9468.C1.Contig9698	expansin	down	down	PU02960	estExt_Genewise1_v1.C_LG_I1253	expansin, putative (EXP6) similar to expansin GI:2828241 from [Brassica napus]; contains Pfam profile PF01357: Pollen allergen	down	TC150769	TC62952	Alpha-expansin [Solanum demissum (Wild potato)]	up				1				1
14992	CV03_9.5012.C1.Contig5544	expansin	down	down	PU08382	estExt_fgenesh4_pm.C_LG_XIII0455	expansin, putative (EXP8) similar to expansin 2 GI:7025493 from [Zinnia elegans]; alpha-expansin gene family, PMID:11641069	down	TC150769	TC62952	Alpha-expansin [Solanum demissum (Wild potato)]	up				1				1
2241	CV03024A2F06.f1	expansin 1	down	down				1	TC136522	TC60986	Expansin precursor [Lycopersicon esculentum (Tomato)]	down				1	VV_PEb04d03.b1	3643	expansin [Vitis labrusca x Vitis vinifera	up
1312	CV03_9.7051.C1.Contig7464	expressed protein [Arabidopsis thaliana]	down	down	PU29321	estExt_fgenesh4_pg.C_290220	expressed protein	up	TC146141	TC58226	Hypothetical protein AT4g17940 [Arabidopsis thaliana (Mouse-ear cress)]	down				1				1
24543	CV03_9.3167.C1.Contig3673	expressed protein [Arabidopsis thaliana]	up	up	PU00891	eugene3.00160262	expressed protein	up	TC161290	TC66168	Hypothetical protein [Oryza sativa (japonica cultivar-group)]	down				1				1
8723	CV03073A2B01.f1	expressed protein [Arabidopsis thaliana]	down	down				1	TC138520	TC57796	Hypothetical protein [Arabidopsis thaliana (Mouse-ear cress)]	down				1	VRK425	3834	ECT2; protein binding [Arabidopsis	up
1160	CV03_9.393.C1.Contig560	expressed protein [Arabidopsis thaliana]	up	up				1	TC148821	TC60341	Hypothetical protein [Medicago truncatula (Barrel medic)]	down				1	VV_PEa08e04.b1	22	hypothetical protein [Vitis vinifera	down
22859	CV03_9.1694.C1.Contig2109	expressed protein [Arabidopsis thaliana]	up	up	PU20341	fgenesh4_pm.C_LG_IV000203	expressed protein similar to auxin down-regulated protein ARG10 [Vigna radiata] GI:2970051, wali7 (aluminum-induced protein) [Triticum aestivum] GI:451193	down	TC153355	TC61865	Hypothetical protein F27G19.50 [Arabidopsis thaliana (Mouse-ear cress)]	down				1				1
7515	CV03_9.82.C1.Contig122	expressed protein [Arabidopsis thaliana]	up	up	PU12922	gw1.XVII.126.1	expressed protein	up	TC158877	TC70359	Hypothetical protein [Arabidopsis thaliana (Mouse-ear cress)]	down				1				1
25185	CV03_9.8853.C1.Contig9143	expressed protein [Oryza sativa (japonica cultivar-group)]	up	up	PU07072	estExt_Genewise1_v1.C_LG_XII0292	expressed protein	up	TC137546	TC73867	Expressed protein [Oryza sativa (japonica cultivar-group)]	up				1				1
24028	CV03_9.4124.C1.Contig4647	fatty acid desaturase/cytochrome b5 fusion protein	up	up	PU06103	grail3.0039012501	delta-8 sphingolipid desaturase, putative	down	TC146812	TC62793	Putative delta-6-desaturase [Oryza sativa (japonica cultivar-group)]	down				1				1
9626	CV03_9.1748.C1.Contig2170	F-box family protein / SKP1 interacting partner 3-related	up	up	PU26667	gw1.XII.1458.1	F-box family protein / SKP1 interacting partner 3-related contains Pfam profile PF00646: F-box domain	up	TC154659	TC73425	Hypothetical protein T12I7.4 [Arabidopsis thaliana (Mouse-ear cress)]	down				1				1
14148	CV03_9.5354.C1.Contig5878	F-box protein ORE9 (MAX2)	up	down	PU29137	fgenesh4_pg.C_LG_XIV000834	F-box family protein (ORE9) E3 ubiquitin ligase SCF complex F-box subunit; identical to F-box containing protein ORE9 GI:15420162 from [Arabidopsis thaliana]	up	TC135997	TC58604	EIN3-binding F-box protein 2 [Lycopersicon esculentum (Tomato)]	down				1
7034	CV03_9.3279.C1.Contig3793	flavanone 3-hydroxylase	down	down	PU01480	estExt_fgenesh4_pm.C_570040	naringenin 3-dioxygenase / flavanone 3-hydroxylase (F3H) identical to GI:3790548	up	TC141162	TC66987	Flavanone 3-hydroxylase [Nicotiana tabacum (Common tobacco)]	up				1				1
24503	CV03_9.4754.C1.Contig5296	flavonoid 3'-hydroxylase	down	down	PU12061	estExt_fgenesh4_pg.C_LG_XIII0337	flavonoid 3'-monooxygenase / flavonoid 3'-hydroxylase (F3'H) / cytochrome P450 75B1 (CYP75B1) / transparent testa 7 protein (TT7) identical to SP|Q9SD85 Flavonoid 3'-monooxygenase (EC 1.14.13.21) (Flavonoid 3'-hydroxylase) (AtF3'H) (Cytochrome P450 75B1)	up	TC137733	TC68727	Flavonoid 3'-monooxygenase [Petunia hybrida (Petunia)]	down				1				1
13458	CV03_9.5535.C1.Contig6048	fructokinase	up	up	PU23764	eugene3.00121190	pfkB-type carbohydrate kinase family protein contains Pfam profile: PF00294 pfkB family carbohydrate kinase	down	TC158093	TC67797	Fructokinase [Lycopersicon esculentum (Tomato)]	down				1				1
13191	CV03_9.2932.C1.Contig3414	fructose-bisphosphate aldolase	down	up	PU22368	estExt_fgenesh4_pm.C_1210019	fructose-bisphosphate aldolase, putative similar to PIR|S65073 fructose-bisphosphate aldolase (EC 4.1.2.13) isoenzyme C-1, cytosolic [Oryza sativa]; contains Pfam profile PF00274 Fructose-bisphosphate aldolase class-I	up	TC135180	TC66123	Hypothetical protein [Solanum tuberosum (Potato)]	up				1				1
2292	CV03_9.3744.C1.Contig4261	GDSL-motif lipase/acylhydrolase	up	down	PU09305	eugene3.00190247	GDSL-motif lipase/hydrolase family protein similar to family II lipase EXL3 (GI:15054386), EXL1 (GI:15054382), EXL2 (GI:15054384) [Arabidopsis thaliana]; contains Pfam profile PF00657: Lipase/Acylhydrolase with GDSL-like motif	up	TC134077	TC66128	Putative GDSL-motif lipase/acylhydrolase [Arabidopsis thaliana (Mouse-ear cress)]	down				1				1
2292	CV03_9.3744.C1.Contig4261	GDSL-motif lipase/acylhydrolase	up	down	PU26414	estExt_Genewise1_v1.C_LG_XIX0686	GDSL-motif lipase/hydrolase family protein similar to family II lipases EXL3 GI:15054386, EXL1 GI:15054382, EXL2 GI:15054384 from [Arabidopsis thaliana]; contains Pfam profile: lipase/acylhydrolase with GDSL-like motif	down	TC152226	TC65906	GSDL-motif lipase [Agave americana (Century plant)]	down				1				1
5431	CV03_9.1513.C1.Contig1897	GDSL-motif lipase/hydrolase	down	down	PU26838	gw1.IV.3612.1	GDSL-motif lipase/hydrolase family protein similar to family II lipase EXL3 (GI:15054386), EXL1 (GI:15054382), EXL2 (GI:15054384) [Arabidopsis thaliana]	up	TC134077	TC66128	Putative GDSL-motif lipase/acylhydrolase [Arabidopsis thaliana (Mouse-ear cress)]	down				1				1
13729	CV03132A2G06.f1	GDSL-motif lipase/hydrolase-like	down	down	PU12590	estExt_fgenesh4_pg.C_LG_IV0450	GDSL-motif lipase/hydrolase family protein similar to family II lipase EXL3 (GI:15054386) and EXL1 (GI:15054382) [Arabidopsis thaliana], anther-specific proline-rich protein APG [Arabidopsis thaliana] GI:22599; contains Pfam profile PF00657: Lipase/Acylhy	up	TC144965	TC71543	Putative GDSL-motif lipase/hydrolase protein [Oryza sativa (japonica cultivar-group)]	up				1				1
2436	CV03_9.8105.C1.Contig8481	GHMYB10	down	down	PU30792	estExt_Genewise1_v1.C_LG_VI0902	myb family transcription factor (MYB66) / werewolf (WER) contains PFAM profile: Myb DNA binding domain PF00249; identical to cDNA putative transcription factor (MYB66) mRNA, partial cds GI:3941491; identical to GP:9755743 myb transcription factor werewolf	down	TC133309	TC71228	MYB1 [Gossypium hirsutum (Upland cotton)]	up				1				1
15583	CV03_9.3190.C1.Contig3697	gibberellin 2-oxidase 1	down	up	PU27108	eugene3.00012757	gibberellin 2-oxidase / GA2-oxidase (GA2OX1) identical to gibberellin 2- oxidase ga2ox1 [GI:4678366] from [Arabidopsis thaliana]	down	TC136125	TC72363	Gibberellin 2 oxidase [Nerium oleander (Oleander)]	down				1				1
22162	CV03_9.3472.C1.Contig3987	gibberellin 2-oxidase 1	up	up	PU03191	gw1.XI.1843.1	oxidoreductase, 2OG-Fe(II) oxygenase family protein similar to gibberellin 20-oxidase from A. thaliana [gi:1109699], Phaseolis vulgaris [gi:2262201]; contains Pfam domain PF03171, 2OG-Fe(II) oxygenase superfamily	down	TC145038	TC62661	F12K11.6 [Arabidopsis thaliana (Mouse-ear cress)]	down				1				1
20925	CV03_9.4711.C1.Contig5256	Gigantea T22J18.6 [Arabidopsis thaliana]	up	up	PU06650	estExt_fgenesh4_pg.C_LG_V1131	gigantea protein (GI) identical to gigantea protein SP:Q9SQI2 from [Arabidopsis thaliana]	down	TC153272	TC73005	GIGANTEA protein [Oryza sativa (Rice)]	down				1				1
11739	CV03_9.1384.C1.Contig1762	Gip1-like	down	down	PU21268	estExt_fgenesh4_pm.C_LG_II1069	gibberellin-regulated protein 5 (GASA5) / gibberellin-responsive protein 5 identical to GASA5 [Arabidopsis thaliana] GI:1289320	up	TC142665	TC63247	RSI-1 protein precursor [Lycopersicon esculentum (Tomato)]	down				1				1
9698	CV03044B2B12.f1	glucose-6-phosphate/phosphate-translocator (GPT)	down	down	PU06254	gw1.XV.1560.1	triose phosphate/phosphate translocator, putative similar to SWISS-PROT:P52178 triose phosphate/phosphate translocator [Cauliflower] {Brassica oleracea}	down	TC154618	TC66765	Glucose-6-phosphate/phosphate-translocator precursor [Pisum sativum (Garden pea)]	up				1				1
20840	CV03_9.2851.C1.Contig3340	glutamate decarboxylase isozyme 3	down	down	PU28003	eugene3.00120058	glutamate decarboxylase, putative similar to glutamate decarboxylase GB:Q07346 [Petunia x hybrida] (J. Biol. Chem. 268 (26), 19610-19617 (1993))	up	TC138695	TC68306	Glutamate decarboxylase [Lycopersicon esculentum (Tomato)]	down				1				1
6128	CV03_9.sd.16.C2.Contig10412	glutathione S-transferase	up	down				1	TC137208	TC58286	Putative glutathione S-transferase T2 [Lycopersicon esculentum (Tomato)]	down	Rub_221	EE284330	glutathione S-transferase GST 13 [Glycine max]	up				1
24742	CV03_9.327.C4.Contig480	glutathione S-transferase	up	down	PU26122	grail3.0036009801	glutathione S-transferase, putative	up	TC144280	TC70892	Probable glutathione S-transferase [Solanum tuberosum (Potato)]	down				1				1
2771	CV03_9.1760.C1.Contig2183	Glyceraldehyde 3-phosphate dehydrogenase	up	down	PU01445	estExt_fgenesh4_pg.C_LG_X0484	glyceraldehyde-3-phosphate dehydrogenase, cytosolic (GAPC) / NAD-dependent glyceraldehyde-3-phosphate dehydrogenase identical to SP|P25858 Glyceraldehyde 3-phosphate dehydrogenase, cytosolic (EC 1.2.1.12) {Arabidopsis thaliana}	down	TC136046	TC67731	Glyceraldehyde-3-phosphate dehydrogenase [Capsicum annuum (Bell pepper)]	up				1				1
2771	CV03_9.1760.C1.Contig2183	Glyceraldehyde 3-phosphate dehydrogenase	up	down	PU29486	eugene3.00150702	glyceraldehyde 3-phosphate dehydrogenase, cytosolic, putative / NAD-dependent glyceraldehyde-3-phosphate dehydrogenase, putative very strong similarity to SP|P25858 Glyceraldehyde 3-phosphate dehydrogenase, cytosolic (EC 1.2.1.12) {Arabidopsis thaliana};	up	TC152396	TC73327	40S ribosomal protein S2 homolog [Arabidopsis thaliana (Mouse-ear cress)]	up				1				1
1208	CV03035B1G01.f1	glycine-rich protein	up	up	PU23292	eugene3.00110292	glycine-rich protein	down	TC135769	TC60982	None	up				1
14996	CV03_9.3224.C1.Contig3736	glycosyl transferase	down	down				1	TC142217	TC63039	T6J4.1 protein [Arabidopsis thaliana (Mouse-ear cress)]	down				1	VRK135	4797	GATL3 (Galacturonosyltransferase-like 3)	down
12928	CV03060A2C08.f1	GTP-binding protein	down	up	PU12782	fgenesh4_pg.C_LG_VII000976	extra-large guanine nucleotide binding protein / G-protein (XLG) identical to extra-large G-protein (XLG) [Arabidopsis thaliana] GI:3201680	up	TC140173	TC62658	Extra-large G-protein [Oryza sativa (japonica cultivar-group)]	up				1				1
17372	CV03_9.10139.C1.Contig10286	gypsy/Ty3 element polyprotein	up	up	PU22374	LG_II: 24231976-24232801	Retrotransposon protein, putative, Ty3-gypsy sub-class [Oryza sativa (japonica cultivar-group)]	up	TC152712	TC64515	Retrotransposon protein, putative, Ty3-gypsy sub-class [Oryza sativa (japonica cultivar-group)]	down				1				1
10615	Cassava.513.C1.Contig650	H+-pyrophosphatase	up	up	PU29929	estExt_fgenesh4_pg.C_1330100	pyrophosphate-energized vacuolar membrane proton pump / pyrophosphate-energized inorganic pyrophosphatase (AVP-3)	up	TC145747	TC66709	PPase [Hevea brasiliensis (Para rubber tree)]	down				1				1
10794	CV03_9.6087.C1.Contig6564	heavy-metal-associated domain-containing protein	down	down	PU08640	grail3.0013006001	heavy-metal-associated domain-containing protein low similarity to gi:3168840 copper homeostasis factor; contains Pfam heavy-metal-associated domain PF00403; predicted proteins, Arabidopsis thaliana	up	TC155242	TC69222	None	down				1				1
3622	CV03_9.9544.C1.Contig9764	helix-loop-helix-like protein	up	down	PU13141	gw1.29.118.1	basic helix-loop-helix (bHLH) family protein contains similarity to bHLH DNA-binding protein	down	TC142200	TC73707	Hypothetical protein [Arabidopsis thaliana (Mouse-ear cress)]	down				1				1
20338	CV03063A2H03.f1	hexose transporter	up	up	PU29680	estExt_fgenesh4_pm.C_LG_VI0510	sugar transporter, putative similar to SP|Q10710 Sugar carrier protein A {Ricinus communis}, glucose transporter [Saccharum hybrid cultivar H65-7052] GI:347855; contains Pfam profile PF00083: major facilitator superfamily protein	up	TC154613	TC61548	Sugar transporter-like protein [Arabidopsis thaliana (Mouse-ear cress)]	down				1				1
24997	CV03_9.2724.C1.Contig3216	high mobility group protein HMGI/Y-1	down	down	PU20137	estExt_fgenesh4_pg.C_LG_IV0693	high-mobility-group protein / HMG-I/Y protein nearly identical to high-mobility-group protein HMG-I/Y protein [Arabidopsis thaliana] GI:1429211; contains Pfam profiles PF00538: linker histone H1 and H5 family, PF02178: AT hook motif	down	TC135483	TC67952	Histone-like protein [Oryza sativa (japonica cultivar-group)]	up				1
15460	CV03_9.2080.C1.Contig2528	histone H2A	down	down	PU02082	eugene3.00130826	histone H2A, putative similar to histone H2A GI:7595337 from Arabidopsis thaliana, Triticum aestivum GI:536892, Picea abies SP|P35063; contains Pfam profile PF00125 Core histone H2A/H2B/H3/H4	down	TC146787	TC62726	Probable histone H2A.2 [Arabidopsis thaliana (Mouse-ear cress)]	up				1				1
21785	CV03_9.sd.14.C1.Contig10408	histone H3	down	down	PU12440	fgenesh4_kg.C_LG_I000011	histone H3 identical to histone H3 from Zea mays SP|P05203, Medicago sativa GI:166384, Encephalartos altensteinii SP|P08903, Pisum sativum SP|P02300; contains Pfam profile PF00125 Core histone H2A/H2B/H3/H4	down	TC146193	TC63170	Histone H3 [Triticum aestivum (Wheat)]	up				1				1
17895	CV03128A1D01.f1	homeodomain protein HOX3	down	down	PU13131	estExt_fgenesh4_pm.C_LG_XII0033	homeobox-leucine zipper family protein / lipid-binding START domain-containing protein protodermal factor2 (GI:14276060) [Arabidopsis thaliana]; similar to homeobox protein GI:1173621 from [ Phalaenopsis sp.]	down	TC151451	TC59826	Homeodomain protein GhHOX2 [Gossypium hirsutum (Upland cotton)]	down				1
17895	CV03128A1D01.f1	homeodomain protein HOX3	down	down	PU12502	estExt_fgenesh4_pm.C_LG_XII0033	homeobox-leucine zipper family protein / lipid-binding START domain-containing protein protodermal factor2 (GI:14276060) [Arabidopsis thaliana]; similar to homeobox protein GI:1173621 from [ Phalaenopsis sp.]	down	TC151451	TC59826	Homeodomain protein GhHOX2 [Gossypium hirsutum (Upland cotton)]	down				1				1
6820	CV03_9.9751.C1.Contig9940	hypothetical protein	up	up	PU24966	gw1.XIX.1965.1	SEC14 cytosolic factor family protein / phosphoglyceride transfer family protein similar to GI:807956 from [Saccharomyces cerevisiae]similar to polyphosphoinositide binding protein Ssh2p (GI:2739046) {Glycine max}; contains Pfam PF00650 : CRAL/TRIO domain	up	TC157025	TC66716	Putative cytosolic factor [Trifolium pratense (Red clover)]	up				1				1
6976	CV03_9.1246.C1.Contig1609	hypothetical protein - Arabidopsis thaliana	up	down	PU05805	eugene3.01180096	lil3 protein identical to Lil3 protein [Arabidopsis thaliana] gi|4741966|gb|AAD28780	down	TC134309	TC66357	Lil3 protein [Arabidopsis thaliana (Mouse-ear cress)]	down				1				1
2608	CV03031B2A04.f1	hypothetical protein [Brassica napus]	up	up	PU24878	estExt_Genewise1_v1.C_LG_XIX0617	WD-40 repeat family protein contains 6 WD-40 repeats (PF00400); WD-repeat protein -Daucus carota,PID:g2253631	down	TC142053	TC67272	Hypothetical protein [Brassica napus (Rape)]	down				1				1
6003	CV03044A2G03.f1	hypothetical protein [Oryza sativa (japonica cultivar-group)]	down	down	PU21371	estExt_fgenesh4_pg.C_67030001	heavy-metal-associated domain-containing protein identical to residues 23 to 179 of farnesylated protein ATFP4 (putative metal-binding protein) GB:AAD09508 [Arabidopsis thaliana]; contains Pfam profile PF00403: Heavy-metal-associated domain	up	TC137525	TC60263	None	down				1				1
10994	CV03_9.8247.C2.Contig8617	hypothetical protein [Oryza sativa (japonica cultivar-group)]	down	down	PU02372	eugene3.00102042	leucine-rich repeat transmembrane protein kinase, putative receptor-like protein kinase (RKL1), Arabidopsis thaliana, EMBL:AF084034	up	TC159119	TC61295	None	down				1				1
2775	CV03_9.2545.C1.Contig3019	hypothetical protein F9H16.1	up	up	PU10175	estExt_fgenesh4_pm.C_LG_V0730	zinc-binding family protein similar to zinc-binding protein [Pisum sativum] GI:16117799; contains Pfam profile PF04640 : Protein of unknown function, DUF597	up	TC150997	TC69878	Putative zinc-binding protein [Oryza sativa (japonica cultivar-group)]	up				1				1
25022	CV03038B1F10.f1	ICE1	up	down	PU01920	estExt_fgenesh4_pg.C_LG_XII1027	basix helix-loop-helix (bHLH) family protein contains Pfam profile: PF00010 helix-loop-helix DNA-binding domain	down	TC143006	TC60851	Hypothetical protein [Arabidopsis thaliana (Mouse-ear cress)]	down				1				1
8058	CV03_9.611.C1.Contig849	Inositol-3-phosphate synthase	down	down	PU08888	estExt_fgenesh4_pm.C_LG_V0078	inositol-3-phosphate synthase, putative / myo-inositol-1-phosphate synthase, putative / MI-1-P synthase, putative very strong similarity to SP|Q38862 Myo-inositol-1-phosphate synthase isozyme 2 (EC 5.5.1.4) (MI-1-P synthase 2) (IPS 2) {Arabidopsis thalian	down				1				1	VV_PEd0008f10.b1	5676	inositol-3-phosphate synthase	down
16847	CV03_9.5043.C1.Contig5575	KH domain-containing protein-like	up	up	PU23666	estExt_fgenesh4_pg.C_LG_III1884	KH domain-containing protein / zinc finger (CCCH type) family protein	down	TC134886	TC72576	KH domain-containing protein-like [Oryza sativa (japonica cultivar-group)]	down				1				1
16847	CV03_9.5043.C1.Contig5575	KH domain-containing protein-like	up	up	PU23674	estExt_fgenesh4_pg.C_LG_III1884	KH domain-containing protein / zinc finger (CCCH type) family protein	down	TC146928	TC62468	KH domain-containing protein-like [Oryza sativa (japonica cultivar-group)]	up				1				1
13510	CV03_9.532.C1.Contig749	latex allergen	up	up	PU01385	estExt_Genewise1_v1.C_LG_XIX0450	patatin, putative similar to patatin-like latex allergen [Hevea brasiliensis][PMID:10589016]; contains patatin domain PF01734	up	TC151208	TC59067	Putative patatin homolog [Oryza sativa (japonica cultivar-group)]	down				1				1
1280	CV03_9.3116.C1.Contig3608	leucine-rich repeat disease resistance protein	up	up	PU30338	gw1.VII.3822.1	leucine-rich repeat family protein contains leucine rich-repeat domains Pfam:PF00560, INTERPRO:IPR001611; contains similarity to Hcr2-5B [Lycopersicon esculentum] gi|3894391|gb|AAC78595	down	TC144654	TC70723	Similarity to elicitor-inducible receptor-like protein [Arabidopsis thaliana (Mouse-ear cress)]	down				1				1
13430	CV03_9.3809.C1.Contig4331	leucine-rich repeat family protein	up	up	PU28532	estExt_Genewise1_v1.C_LG_IX2261	leucine-rich repeat family protein contains leucine-rich repeats, Pfam:PF00560;	up	TC135359	TC67845	Putative step II splicing factor [Arabidopsis thaliana (Mouse-ear cress)]	down				1				1
2917	CV03_9.84.C1.Contig125	leucine-rich repeat protein	down	up	PU11533	estExt_fgenesh4_pg.C_1180025	leucine-rich repeat family protein	up	TC156214	TC73581	Hypothetical protein At5g07910 [Arabidopsis thaliana (Mouse-ear cress)]	down				1				1
3643	CV03_9.9726.C1.Contig9918	leucoanthocyanidin dioxygenase 2	down	down				1	TC141232	TC66764	Leucoanthocyanidin dioxygenase 2, putative; 51024-52213 [Arabidopsis thaliana (Mouse-ear cress)]	up				1	VV_PEa08g03.b1	3262	oxidoreductase, 2OG-Fe oxygenase family protein, expressed [Oryza	up
15279	CV03_9.4703.C1.Contig5248	leucoanthocyanidin dioxygenase 2	down	down				1	TC141232	TC66764	Leucoanthocyanidin dioxygenase 2, putative; 51024-52213 [Arabidopsis thaliana (Mouse-ear cress)]	up				1	VV_PEa08g03.b1	3262	oxidoreductase, 2OG-Fe oxygenase family protein, expressed [Oryza	up
19720	CV03_9.3616.C1.Contig4129	Light-inducible protein CPRF-2	up	up	PU02717	gw1.147.175.1	bZIP transcription factor family protein contains Pfam profile: PF00170 bZIP transcription factor; identical to cDNA bZIP protein BZO2H2 GI:10954096	up	TC139392	TC58162	BZIP transcription factor [Nicotiana tabacum (Common tobacco)]	down				1				1
21791	CV03_9.1197.C1.Contig1547	lipid transfer protein 1	down	up				1	TC145403	TC67051	Nonspecific lipid-transfer protein 2 precursor [Nicotiana tabacum (Common tobacco)]	up				1	VV_PEd02d10.b1	6303	Nonspecific lipid-transfer protein	down
10699	CV03_9.248.C1.Contig379	lipid transfer protein precursor	down	down				1	TC142981	TC66630	Nonspecific lipid-transfer protein 2 precursor [Nicotiana tabacum (Common tobacco)]	up				1	VV_PEb04h09.b1	8832	non-specific lipid transfer protein [Vitis vinifera	down
1932	CV03099A1H06.f1	lipoxygenase	down	down				1	TC134495	TC57858	13-lipoxygenase [Solanum tuberosum (Potato)]	down				1	VRK477	10317	lipoxygenase [Lycopersicon esculentum	up
17040	CV03_9.1617.C1.Contig2013	lipoxygenase	down	down				1	TC150816	TC59474	None	down				1	VRK477	10317	lipoxygenase [Lycopersicon esculentum	up
24696	CV03_9.8989.C1.Contig9253	lipoxygenase	down	down				1	TC134495	TC57858	13-lipoxygenase [Solanum tuberosum (Potato)]	down				1	VRK477	10317	lipoxygenase [Lycopersicon esculentum	up
9643	CV03_9.902.C1.Contig1199	low temperature and salt responsive protein	up	up	PU03165	eugene3.01310022	hydrophobic protein (RCI2A) / low temperature and salt responsive protein (LTI6A) identical to SP|Q9ZNQ7 Hydrophobic protein RCI2A (Low temperature and salt responsive protein LTI6A) {Arabidopsis thaliana}	up	TC149932	TC58619	Low temperature and salt responsive protein [Solanum tuberosum (Potato)]	down				1
2215	CV03_9.888.C1.Contig1184	MADS-box transcription factor MADS11 close to short vegetative phase (way up in glucose starvation)	up	down				1	TC146179	TC58465	MADS16 [Solanum tuberosum (Potato)]	up	Rub_34	EE284413	SVP-like floral repressor [Eucalyptus occidentalis]	down				1
8860	CV03_9.5949.C1.Contig6439	MATE efflux protein-related	up	up	PU02036	eugene3.01710026	MATE efflux protein-related strong similarity to unknown protein (pir||T02324); contains Pfam profile PF01554 Uncharacterized membrane protein family	up	TC151772	TC65084	Putative ripening regulated protein [Oryza sativa (japonica cultivar-group)]	up				1				1
11056	CV03_9.55.C1.Contig84	membrane protein	down	down				1	TC144771	TC60567	Hypothetical protein [Brassica oleracea (Wild cabbage)]	down				1	VV_PEb11f11.b1	4320	auxin-responsive family protein [Arabidopsis	down
21430	CV03076A1G01.f1	membrane protein Mlo6	up	up	PU29878	gw1.IV.2957.1	seven transmembrane MLO family protein / MLO-like protein 12 (MLO12) identical to SP|O80961 MLO-like protein 12 (AtMlo12) {Arabidopsis thaliana}, membrane protein Mlo12 [Arabidopsis thaliana] gi|14091594|gb|AAK53805; similar to MLO protein SWISS-PROT:P937	up	TC144621	TC59816	MLO-like protein 7 [Arabidopsis thaliana (Mouse-ear cress)]	down				1				1
18310	CV03_9.8683.C1.Contig8996	microtubule associated protein (MAP65/ASE1)	down	down	PU05492	gw1.XV.2993.1	microtubule associated protein (MAP65/ASE1) family protein low similarity to SP|P50275 Anaphase spindle elongation protein {Saccharomyces cerevisiae}, protein regulating cytokinesis 1 (PRC1) [Homo sapiens] GI:2865521; contains Pfam profile PF03999: Microt	down	TC147709	TC72985	Hypothetical protein At2g01910 [Arabidopsis thaliana (Mouse-ear cress)]	up				1				1
19485	CV03_9.4439.C1.Contig4976	mitochondrial carrier protein	up	up	PU07011	estExt_fgenesh4_pm.C_LG_X0870	mitochondrial substrate carrier family protein contains INTERPRO:IPR001993 Mitochondrial substrate carrier family, INTERPRO:IPR002048 calcium-binding EF-hand domain	down	TC136899	TC60156	Mitochondrial carrier-like protein [Arabidopsis thaliana (Mouse-ear cress)]	down				1				1
21925	CV03_9.6262.C1.Contig6720	mitochondrial substrate carrier family protein	up	up	PU25526	estExt_fgenesh4_pg.C_LG_XVI1092	pentatricopeptide (PPR) repeat-containing protein contains Pfam profile PF01535: PPR repeat	down	TC139693	TC62950	Putative mitochondrial uncoupling protein [Solanum demissum (Wild potato)]	down				1				1
2528	CV03_9.4961.C1.Contig5492	mitotic cyclin	down	down	PU05563	estExt_fgenesh4_pm.C_LG_V0169	cyclin, putative (CYC2a) similar to cyclin 2b protein [Arabidopsis thaliana] GI:509423; contains Pfam profiles PF00134: Cyclin, N-terminal domain, PF02984: Cyclin, C-terminal domain; identical to cDNA cyc2a mRNA for cyclin 2a protein GI:728518	down	TC151803	TC64820	B-type cyclin [Nicotiana tabacum (Common tobacco)]	down				1				1
24649	CV03_9.6832.C1.Contig7253	multispanning membrane protein	up	up	PU03757	eugene3.00061953	endomembrane protein 70, putative TM4 family;	down	TC135150	TC68998	Hypothetical protein At5g35160 [Arabidopsis thaliana (Mouse-ear cress)]	down				1				1
20258	CV03039A2F10.f1	MutT/nudix family protein	down	down	PU24008	grail3.0010063001	MutT/nudix family protein similar to SP|Q09790 Diadenosine 5',5'''-P1,P6-hexaphosphate hydrolase (EC 3.6.1.-) (Ap6A hydrolase) {Schizosaccharomyces pombe}; contains Pfam profile PF00293: NUDIX domain	up	TC143798	TC69449	Resistance gene-like [Solanum tuberosum subsp. andigena]	down				1				1
25250	CV03_9.7834.C1.Contig8221	Myb-like DNA binding PF|00249 domains	up	up	PU20507	estExt_fgenesh4_pm.C_LG_XIV0143	expressed protein identical to cDNA unknown protein GI:1922247 embY10087.1	up	TC136244	TC72393	Hypothetical protein [Arabidopsis thaliana (Mouse-ear cress)]	down				1				1
5993	CV03042A1C07.f1	MYB-related DNA-binding protein	up	down	PU08361	gw1.II.1158.1	myb family transcription factor contains PFAM profile: PF00249 myb-like DNA-binding domain	up	TC143810	TC71856	Myb transcription factor LHY-CCA1-like3 [Arabidopsis thaliana (Mouse-ear cress)]	down				1				1
2051	CV03_9.3271.C1.Contig3785	MYC transcription factor	down	down				1	TC145035	TC60069	MYC transcription factor [Solanum tuberosum (Potato)]	up				1	VV_PEb05f07.b1	4301	Helix-loop-helix DNA-binding [Medicago truncatula	down
23580	CV03_9.6586.C1.Contig7018	myc-like anthocyanin regulatory protein	up	down	PU13477	estExt_Genewise1_v1.C_LG_XIV1259	basic helix-loop-helix (bHLH) family protein contains Pfam profile: PF00010 helix-loop-helix DNA-binding domain ;annotation temporarily based on supporting cDNA gi|17224394|gb|AF246291.1|AF246291	down	TC153418	TC69443	None	down				1				1
13487	CV03_9.2381.C1.Contig2847	Na/H antiporter	down	up	PU23191	eugene3.00700146	sodium proton exchanger, putative (NHX2) similar to sodium proton exchanger Nhx1 GB:AAD16946 [Arabidopsis thaliana]; Member of The Monovalent Cation:Proton Antiporter (CPA1) Family, PMID:11500563	up	TC140378	TC68387	NHX1 [Citrus reticulata (Tangerine)]	down				1				1
1403	CV03_9.8194.C1.Contig8566	NADP-dependent malate dehydrogenase	up	up				1	TC148511	TC66883	Malate dehydrogenase [Lycopersicon esculentum (Tomato)]	down				1	VV_PEa20f06.b1	5567	cytosolic malate dehydrogenase [Cicer arietinum	up
1182	CV03025A2B05.f1	nine-cis-epoxycarotenoid dioxygenase3	down	down	PU20052	eugene3.00110845	9-cis-epoxycarotenoid dioxygenase, putative / neoxanthin cleavage enzyme, putative / carotenoid cleavage dioxygenase, putative similar to 9-cis-epoxycarotenoid dioxygenase GB:AAF26356 [GI:6715257][Phaseolus vulgaris]	up	TC144562	TC62054	9-cis-epoxy-carotenoid dioxygenase 2 [Solanum tuberosum (Potato)]	down				1				1
11859	CV03058B2C12.f1	nod factor-like protein	up	up	PU07113	eugene3.00040865	expressed protein	up	TC135350	TC68190	Nod factor-like protein [Plantago major (Common plantain)]	up				1				1
2879	CV03_9.4106.C1.Contig4633	nodulin	up	down	PU01968	estExt_fgenesh4_pg.C_LG_V1470	nodulin MtN21 family protein similar to MtN21 GB:CAA75575 GI:2598575 from (Medicago truncatula) (Mol. Plant Microbe Interact. 9 (4), 233-242 (1996)); contains Pfam profile PF00892: Integral membrane protein	down	TC153385	TC64662	Nodulin-like protein [Arabidopsis thaliana (Mouse-ear cress)]	down				1				1
12559	CV03_9.8618.C1.Contig8940	nucleoporin-like protein	up	up	PU12948	gw1.VII.3169.1	hydroxyproline-rich glycoprotein family protein	down	TC154126	TC72185	Nucleoporin-like protein [Arabidopsis thaliana (Mouse-ear cress)]	down				1				1
14768	CV03_9.1666.C1.Contig2079	Nucleoside diphosphate kinase II	down	down				1	TC142497	TC66504	Nucleoside diphosphate kinase III, chloroplast/mitochondrial precursor [Arabidopsis thaliana (Mouse-ear cress)]	down				1	VV_PEa07g12.b2	1968	nucleoside diphosphate kinase 3 [Brassica rapa	down
4644	CV03_9.595.C1.Contig825	Ole e 1 allergen and extensin	up	up	PU26560	eugene3.00041311	proline-rich family protein contains proline-rich extensin domains, INTERPRO:IPR002965	up	TC142460	TC68174	Pollen Ole e 1 allergen and extensin [Medicago truncatula (Barrel medic)]	up				1
20364	CV03072B1H04.f1	omega-3 fatty acid desaturase	down	down	PU27116	gw1.I.856.1	omega-3 fatty acid desaturase, chloroplast, temperature-sensitive (FAD8) identical to SP:48622 Temperature-sensitive omega-3 fatty acid desaturase, chloroplast precursor (EC 1.14.19.-) {Arabidopsis thaliana}; contains Pfam profile PF00487: Fatty acid desa	down	TC150319	TC66809	None	up				1				1
11777	CV03034B1F03.f1	omega-3 fatty acid desaturase	down	down	PU09018	estExt_fgenesh4_pm.C_LG_VI0352	omega-3 fatty acid desaturase, chloroplast, temperature-sensitive (FAD8) identical to SP:48622 Temperature-sensitive omega-3 fatty acid desaturase, chloroplast precursor (EC 1.14.19.-) {Arabidopsis thaliana}; contains Pfam profile PF00487: Fatty acid desa	down	TC150319	TC66809	None	up				1				1
1951	CV03_9.8181.C1.Contig8553	orcinol O-methyltransferase	down	down	PU04282	estExt_Genewise1_v1.C_410003	O-methyltransferase family 2 protein similar to caffeic acid O-methyltransferase, Pinus taeda, gb:U39301	up	TC135030	TC59350	Orcinol O-methyltransferase 1 [Rosa chinensis (China rose)]	up				1				1
12851	CV03_9.4009.C1.Contig4524	orcinol O-methyltransferase	down	down	PU23268	fgenesh4_pg.C_LG_XIX000854	O-methyltransferase family 2 protein similar to caffeic acid O-methyltransferase, Pinus taeda, gb:U39301	down	TC135030	TC59350	Orcinol O-methyltransferase 1 [Rosa chinensis (China rose)]	up				1				1
1951	CV03_9.8181.C1.Contig8553	orcinol O-methyltransferase	down	down	PU25450	eugene3.09770002	O-methyltransferase family 2 protein similar to caffeic acid O-methyltransferase, Pinus taeda, gb:U39301	down	TC135030	TC59350	Orcinol O-methyltransferase 1 [Rosa chinensis (China rose)]	up				1				1
9619	CV03012B2C03.f1	OSJNBa0060D06.16 [Oryza sativa (japonica cultivar-group)]	down	down				1	TC143209	TC60148	F28G4.16 protein [Arabidopsis thaliana (Mouse-ear cress)]	up				1	VRJ404	6736	pnFL-2	down
13138	CV03_9.863.C1.Contig1151	OSJNBa0064D20.9 [Oryza sativa (japonica cultivar-group)]	up	up	PU05359	fgenesh4_pg.C_LG_XIX000045	transmembrane CLPTM1 family protein contains Pfam profile PF05602: Cleft lip and palate transmembrane protein 1 (CLPTM1)	down	TC152958	TC69543	Cleft lip and palate associated transmembrane protein-like [Arabidopsis thaliana (Mouse-ear cress)]	down				1				1
22131	CV03_9.2372.C1.Contig2839	OSJNBa0086B14.2 [Oryza sativa (japonica cultivar-group)]	down	down				1	TC151463	TC67647	Hypothetical protein At4g24380/T22A6_210 [Arabidopsis thaliana (Mouse-ear cress)]	down				1	VV_PEd20e03.b1	2794	hydrolase, acting on ester bonds [Arabidopsis	down
20334	CV03_9.6520.C1.Contig6969	OSJNBb0088C09.8 [Oryza sativa (japonica cultivar-group)]	up	up	PU03928	eugene3.65640001	cinnamyl-alcohol dehydrogenase family / CAD family similar to cinnamyl alcohol dehydrogenase, Eucalyptus gunnii [gi:1143445], CPRD14 protein, Vigna unguiculata [gi:1854445]	down	TC136572	TC58399	Monooxygenase [Solanum tuberosum (Potato)]	down				1				1
2837	CV03047A2C11.f1	OTU-like cysteine protease family protein	up	down				1	TC147818	TC69382	Hypothetical protein [Arabidopsis thaliana (Mouse-ear cress)]	down				1	VV_PEb23c10.b1	7269	OTU-like cysteine protease family protein [Arabidopsis	down
19240	CV03_9.4922.C1.Contig5461	OTU-like cysteine protease family protein	up	up				1	TC147818	TC69382	Hypothetical protein [Arabidopsis thaliana (Mouse-ear cress)]	down				1	VV_PEb23c10.b1	7269	OTU-like cysteine protease family protein [Arabidopsis	down
9313	CV03_9.3657.C1.Contig4166	oxidoreductase	down	up	PU25218	eugene3.00180757	oxidoreductase, 2OG-Fe(II) oxygenase family protein low similarity to hyoscyamine 6-dioxygenase hydroxylase from Hyoscyamus niger [GB:P24397][SP|P24397], Atropa belladona [gi:4996123]; contains Pfam domain PF03171, 2OG-Fe(II) oxygenase superfamily	up	TC152870	TC70537	Putative oxidoreductase [Oryza sativa (japonica cultivar-group)]	up				1				1
10012	CV03_9.5442.C1.Contig5959	oxidoreductase, 2OG-Fe(II) oxygenase family protein	down	down				1	TC147602	TC62771	oxidoreductase, acting on paired donors, with incorporation or reduction of molecular oxygen, 2-oxoglutarate as one donor, and incorporation of one atom each of oxygen into both donors [Arabidopsis thaliana]	up				1	VV_PEd0009e03.b1	4060	oxidoreductase, 2OG-Fe(II) oxygenase family protein [Arabidopsis	up
9749	CV03_9.6449.C1.Contig6906	P0009G03.18 [Oryza sativa (japonica cultivar-group)]	down	down	PU30835	estExt_fgenesh4_pg.C_LG_VI0646	short-chain dehydrogenase/reductase (SDR) family protein contains INTERPRO family IPR002198 Short-chain dehydrogenase/reductase (SDR) superfamily	up	TC138577	TC62457	oxidoreductase [Arabidopsis thaliana]	down				1
20903	CV03_9.7731.C1.Contig8125	P0414E03.8 [Oryza sativa (japonica cultivar-group)]	down	down	PU01654	grail3.0023023506	expressed protein	up	TC103329	TC66805	None	down				1				1
17226	CV03_9.6773.C1.Contig7195	P0519A12.30 gene product [Oryza sativa (japonica cultivar-group)]	up	down	PU13453	estExt_Genewise1_v1.C_LG_I1550	aldehyde dehydrogenase family protein contais aldehyde dehydrogenase (NADP) family protein domain, Pfam:PF00171	up	TC145468	TC59670	Aldehyde dehydrogenase [Craterostigma plantagineum]	down				1				1
7137	CV03_9.2831.C1.Contig3320	P0671B11.14 [Oryza sativa (japonica cultivar-group)]	up	up				1	TC136672	TC59877	MYBR2 [Malus domestica (Apple) (Malus sylvestris)]	down				1	VRK518	7726	MYB transcription factor MYB93 [Glycine max	up
12475	CV03_9.8218.C1.Contig8588	PAPA-1-like family protein / zinc finger (HIT type) family protein	down	up	PU04423	eugene3.00130074	PAPA-1-like family protein / zinc finger (HIT type) family protein contains Pfam profile PF04795: PAPA-1-like conserved region	up	TC147087	TC67104	Hypothetical protein At1g56460/F13N6_4 [Arabidopsis thaliana (Mouse-ear cress)]	up				1				1
3035	CV03_9.7481.C1.Contig7888	patatin-related	up	down	PU30305	eugene3.00151022	patatin-related	up	TC154377	TC59519	Hypothetical protein F28P10.70 [Arabidopsis thaliana (Mouse-ear cress)]	up				1				1
1372	CV03_9.2505.C1.Contig2973	pathogenesis-related protein PR10A	down	down				1	TC144720	TC63083	None	down				1	VV_PEa10c10.b1	5859	pathogenesis-related protein 10 [Vitis vinifera	down
8577	CV03_9.776.C3.Contig1036	pathogenesis-related protein PR10A	down	down				1	TC137234	TC71066	TSI-1 protein [Lycopersicon esculentum (Tomato)]	down				1	VRJ206	9322	pathogenesis-related protein 10 [Vitis vinifera	down
23149	CV03_9.5987.C1.Contig6476	pectate lyase A11	down	down	PU00707	eugene3.00010425	pectate lyase family protein	down	TC136251	TC65395	Probable pectate lyase P18 precursor [Lycopersicon esculentum (Tomato)]	down				1
16215	CV03_9.6957.C1.Contig7369	pectinesterase	down	down	PU07382	eugene3.00051523	multi-copper oxidase type I family protein similar to pollen-specific BP10 protein [SP|Q00624][Brassica napus]; contains Pfam profile: PF00394 Multicopper oxidase	up	TC141767	TC70540	PS60 protein precursor [Nicotiana tabacum (Common tobacco)]	down				1				1
8100	CV03_9.4283.C1.Contig4805	peroxidase	up	up	PU26184	eugene3.00020160	peroxidase 64 (PER64) (P64) (PRXR4) identical to SP|Q43872 Peroxidase 64 precursor (EC 1.11.1.7) (Atperox P64) (PRXR4) (ATP17a) {Arabidopsis thaliana}	down	TC135911	TC66554	Putative peroxidase [Solanum tuberosum (Potato)]	up				1				1
8100	CV03_9.4283.C1.Contig4805	peroxidase	up	up	PU04547	estExt_fgenesh4_pg.C_570040	peroxidase 64 (PER64) (P64) (PRXR4) identical to SP|Q43872 Peroxidase 64 precursor (EC 1.11.1.7) (Atperox P64) (PRXR4) (ATP17a) {Arabidopsis thaliana}	up	TC142817	TC69538	Cationic peroxidase isozyme 40K precursor [Nicotiana tabacum (Common tobacco)]	down				1				1
10855	CV03_9.5401.C1.Contig5923	peroxidase	up	down				1	TC145068	TC68799	Peroxidase [Nicotiana tabacum (Common tobacco)]	down				1	VV_PEb07a08.b1	1388	peroxidase [Populus alba	down
10261	CV03_9.5502.C2.Contig6013	peroxidase precursor	down	down	PU08244	gw1.V.402.1	peroxidase 12 (PER12) (P12) (PRXR6) identical to SP|Q96520 Peroxidase 12 precursor (EC 1.11.1.7) (Atperox P12) (PRXR6) (ATP4a) {Arabidopsis thaliana}	down	TC133894	TC66671	Peroxidase precursor [Euphorbia characias (Spurge)]	up				1				1
7626	CV03_9.6306.C1.Contig6761	phenylalanine-tRNA synthetase	up	up	PU26275	estExt_fgenesh4_pm.C_410051	phenylalanyl-tRNA synthetase class IIc family protein similar to phenylalanine-tRNA synthetase [Homo sapiens] GI:3983103; contains Pfam profile PF01409: tRNA synthetases class II core domain (F)	down	TC135244	TC66720	Phenylalanyl-tRNA synthetase [Oryza sativa (japonica cultivar-group)]	up				1				1
1217	CV03_9.3939.C1.Contig4458	phosphatase 2C, / PP2C	down	up				1	TC141535	TC67587	Hypothetical protein At4g31750 [Arabidopsis thaliana (Mouse-ear cress)]	down				1	VV_PEb07a07.b1	3980	protein phosphatase 2C [Mesembryanthemum crystallinum	down
19388	CV03_9.7432.C1.Contig7836	phosphatidylglycerol specific phospholipase C	up	up				1	TC157808	TC67751	Putative phospholipase [Oryza sativa (Rice)]	down				1	VV_PEa016b06.b1	5552	phosphoesterase family protein [Arabidopsis	down
21053	CV03_9.5977.C1.Contig6466	phosphoglycerate mutase-like	up	down				1	TC149117	TC59171	OSJNBa0068L06.8 protein [Oryza sativa (japonica cultivar-group)]	down				1	VV_PEb23e09.b1	9216	phosphoglycerate mutase-like protein [Glycine max	down
10205	CV03038B1E01.f1	phospholipase D	up	down				1	TC153251	TC68697	Phospholipase PLDa1 [Lycopersicon esculentum (Tomato)]	down				1	VV_PEb18h11.b1	3690	phospholipase D alpha [Vitis vinifera	down
21799	CV03_9.730.C1.Contig985	photosystem II 5 kD protein	up	down	PU25313	grail3.0053001101	photosystem II 5 kD protein 100% identical to GI:4836947 (F5D21.10)	down	TC160839	TC61839	None	up				1				1
25334	CV03_9.4443.C1.Contig4980	Plasmodium lophurae. Histidine-rich glycoprotein precursor	up	up	PU22227	grail3.0124001701	U2 snRNP auxiliary factor large subunit, putative similar to U2 snRNP auxiliary factor, large subunit GB:CAA77136 from [Nicotiana plumbaginifolia]	up	TC153353	TC68994	U2 snRNP auxiliary factor, large subunit [Nicotiana plumbaginifolia (Leadwort-leaved tobacco)]	down				1
13465	CV03_9.5065.C1.Contig5594	plastocyanin-like domain-containing protein	up	up	PU25042	gw1.64.637.1	plastocyanin-like domain-containing protein	down	TC133342	TC66750	CT099 [Lycopersicon peruvianum (Peruvian tomato)]	down				1				1
13854	CV03_9.1184.C1.Contig1533	plastocyanin-like domain-containing protein	down	down	PU01366	grail3.0007035102	plastocyanin-like domain-containing protein	down	TC133342	TC66750	CT099 [Lycopersicon peruvianum (Peruvian tomato)]	down				1				1
21334	CV03_9.488.C1.Contig686	PnFL-2	down	down				1	TC143209	TC60148	F28G4.16 protein [Arabidopsis thaliana (Mouse-ear cress)]	up				1	VRJ404	6736	pnFL-2	down
21336	CV03044A1C11.f1	polygalacturonase-like protein	up	down	PU00742	eugene3.00010865	glycoside hydrolase family 28 protein / polygalacturonase (pectinase) family protein weak similarity to SP|P27644 Polygalacturonase (EC 3.2.1.15) (Pectinase) {Agrobacterium tumefaciens}; contains PF00295: Glycosyl hydrolases family 28	up	TC152787	TC64674	At3g42950/F18P9_110 [Arabidopsis thaliana (Mouse-ear cress)]	down				1				1
21927	CV03_9.6576.C1.Contig7011	potassium transporter 10	up	up	PU09170	estExt_fgenesh4_pg.C_1270080	potassium transporter family protein similar to HAK2 [Hordeum vulgare] GI:7108599, potassium transporter HAK2p [Mesembryanthemum crystallinum] gi|14091471|gb|AAK53759; KUP/HAK/KT Transporter family member, PMID:11500563; contains Pfam profile PF02705: K+	down	TC143287	TC63102	Potassium transporter HAK3p [Mesembryanthemum crystallinum (Common ice plant)]	down				1				1
7621	CV03056A1B02.f1	PREG1-like negative regulator	up	up				1	TC141700	TC63177	Hypothetical protein At2g39000 [Arabidopsis thaliana (Mouse-ear cress)]	up				1	VV_PEa20a07.b1	2648	CYCP1;1 (cyclin p1;1); cyclin-dependent protein kinase [Arabidopsis	down
5754	CV03_9.1292.C1.Contig1661	prephenate dehydratase	down	down	PU06861	gw1.66.109.1	prephenate dehydratase family protein contains similarity to prephenate dehydratase GI:1008717 from [Amycolatopsis methanolica]	up	TC134069	TC71482	Prephenate dehydratase [Ipomoea trifida (Morning glory)]	down				1				1
22565	CV03_9.2032.C1.Contig2472	proline-rich protein	down	down	PU01227	grail3.0046017801	pollen Ole e 1 allergen and extensin family protein similar to arabinogalactan protein [Daucus carota] GI:11322245; contains Pfam profile PF01190: Pollen proteins Ole e I family	down	TC133032	TC68398	Proline-rich protein 1 [Capsicum annuum (Bell pepper)]	up				1				1
16771	CV03_9.9553.C1.Contig9773	protein [Arabidopsis thaliana]	up	up	PU21935	grail3.0003082401	expressed protein	down	TC136908	TC58784	Hypothetical protein P0524E08.116 [Oryza sativa (japonica cultivar-group)]	up				1				1
453	CV03_9.7929.C1.Contig8313	protein [Arabidopsis thaliana]	up	up	PU11336	estExt_fgenesh4_pg.C_LG_IX0452	expressed protein	up	TC139571	TC60958	Hypothetical protein At2g21500 [Arabidopsis thaliana (Mouse-ear cress)]	up				1				1
15533	CV03_9.4528.C1.Contig5068	protein [Arabidopsis thaliana]	down	up	PU20266	estExt_Genewise1_v1.C_LG_XIV2782	expressed protein similar to PrMC3 [Pinus radiata] GI:5487873	up	TC142707	TC61282	Probable gibberellin receptor GID1L2 [Arabidopsis thaliana (Mouse-ear cress)]	down				1				1
7117	CV03_9.5858.C1.Contig6353	protein [Arabidopsis thaliana]	up	up	PU27610	LG_VI: 18134674-18134879	expressed protein HSPC184, Homo sapiens, EMBL:AF151018	up	TC146992	TC59605	AT5g10780/T30N20_50 [Arabidopsis thaliana (Mouse-ear cress)]	down				1				1
24505	CV03_9.4822.C1.Contig5362	protein kinase family protein	down	up	PU26791	estExt_fgenesh4_pg.C_LG_XVI1054	protein kinase family protein contains protein kinase domain, Pfam:PF00069	up	TC145450	TC67777	Receptor protein kinase, putative [Arabidopsis thaliana (Mouse-ear cress)]	down				1				1
12894	CV03_9.1286.C1.Contig1654	protein phosphatase 2C (PP2C)	up	up	PU23188	eugene3.00110885	protein phosphatase 2C, putative / PP2C, putative similar to protein phosphatase type 2C GB:AAD17805 from [Lotus japonicus]	up	TC141965	TC69232	Hypothetical protein At2g20630 [Arabidopsis thaliana (Mouse-ear cress)]	up				1				1
5407	CV03_9.7.C1.Contig11	PVR3-like	up	down				1	TC150500	TC71369	PVR3-like protein [Ananas comosus (Pineapple)]	up	Rub_79	EE284466	Plant lipid transfer/seed storage/trypsin-alpha amylase inhibitor [Medicago truncatula]	t-down				1
19949	CV03_9.3544.C1.Contig4055	rac GTP binding protein Arac7	down	down	PU06622	estExt_fgenesh4_pg.C_LG_XVIII0689	Rac-like GTP-binding protein (ARAC7) identical to rac GTP binding protein Arac7 GI:3702962 from [Arabidopsis thaliana]	down	TC154465	TC61965	Chromosome 3 SCAF15037, whole genome shotgun sequence [Tetraodon nigroviridis (Green puffer)]	up				1				1
22611	CV03118A1E09.f1	receptor protein kinase	up	up	PU23095	gw1.IV.2493.1	leucine-rich repeat transmembrane protein kinase, putative	down	TC158499	TC61511	None	down				1				1
20495	CV03_9.5997.C1.Contig6486	receptor protein kinase, ERECTA	up	down	PU13151	eugene3.00061539	leucine-rich repeat protein kinase, putative (ERECTA) identical to uncharacterized receptor protein kinase ERECTA [Arabidopsis thaliana] gi|1389566|dbj|BAA11869; contains Pfam domains PF00560: Leucine Rich Repeat and PF00069: Protein kinase domain	down	TC143093	TC67449	kinase [Arabidopsis thaliana]	up				1				1
2206	CV03_9.1293.C1.Contig1662	receptor-like protein kinase	down	up	PU24143	grail3.0047008001	protein kinase family protein contains protein kinase domain, Pfam:PF00069	down	TC156432	TC69411	Phytosulfokine receptor precursor [Daucus carota (Carrot)]	down				1				1
19951	CV03_9.3589.C2.Contig4100	receptor-like protein kinase	up	up				1	TC158257	TC61411	B0808H03.2 protein [Oryza sativa (Rice)]	down				1	VRJ41	10286	lectin protein kinase	down
4539	CV03088B1E10.f1	receptor-like protein kinase	up	up	PU08422	estExt_fgenesh4_pg.C_LG_VIII1581	PAC motif-containing protein similar to nonphototropic hypocotyl 1 [Zea mays] GI:2687358; contains Pfam profile PF00785: PAC motif	up	TC146993	TC69183	Phototropin [Phaseolus vulgaris (Kidney bean) (French bean)]	down				1				1
18651	CV03_9.2694.C1.Contig3181	reductase 2	up	down				1	TC150792	TC60999	Putative aldo/keto reductase [Arabidopsis thaliana (Mouse-ear cress)]	down				1	VV_PEb05g02.b1	7216	reductase 2 [Hydrangea macrophylla	down
20543	CV03_9.6175.C1.Contig6639	RelA/SpoT protein, (RSH1)	up	up	PU20587	grail3.3772000102	RelA/SpoT protein, putative (RSH1) identical to RSH1 (RelA/SpoT homolog) [Arabidopsis thaliana] GI:7141304; contains Pfam profiles PF02824: TGS domain, PF01966: HD domain, PF04607: Region found in RelA / SpoT proteins	up	TC147589	TC68568	RelA-SpoT like protein RSH1 [Nicotiana tabacum (Common tobacco)]	down				1				1
23412	CV03_9.2723.C1.Contig3215	reversibly glycosylated polypeptide	up	down				1	TC132875	TC66007	UDP-glucose:protein transglucosylase-like [Solanum tuberosum (Potato)]	down				1	VV_PEb23f06.b1	6947	reversibly glycosylated polypeptide [Gossypium hirsutum	down
14111	CV03_9.2087.C1.Contig2538	ribonucleoprotein A, chloroplast precursor	up	down	PU23457	estExt_fgenesh4_pg.C_280167	29 kDa ribonucleoprotein, chloroplast, putative / RNA-binding protein cp29, putative similar to SP|Q43349 29 kDa ribonucleoprotein, chloroplast precursor (RNA-binding protein cp29) {Arabidopsis thaliana}	down	TC154633	TC58453	29 kDa ribonucleoprotein B, chloroplast precursor [Nicotiana sylvestris (Wood tobacco)]	up				1				1
2666	Cassava.367.C1.Contig467	ribulose-1,5-carboxylase/oxygenase	up	down	PU25176	eugene3.00180810	ribulose bisphosphate carboxylase small chain 2B / RuBisCO small subunit 2B (RBCS-2B) (ATS2B) identical to SP|P10797 Ribulose bisphosphate carboxylase small chain 2B, chloroplast precursor (EC 4.1.1.39) (RuBisCO small subunit 2B) {Arabidopsis thaliana}	up	TC140365	TC65835	Ribulose bisphosphate carboxylase small chains, chloroplast precursor (EC 4.1.1.39) (RuBisCO small subunits) [Contains: Ribulose bisphosphate carboxylase small chain P1; Ribulose bisphosphate carboxylase small chain P2; Ribulose bisphosphate carboxylase s	down				1				1
24109	CV03_9.7300.C1.Contig7703	RNA polymerase subunit family protein	down	down				1	TC155378	TC63150	Hypothetical protein [Oryza sativa (japonica cultivar-group)]	up				1	VV_PEd0013b10.b1	6987	RNA polymerase I, II and III 24.3 kDa subunit [Arabidopsis	down
11018	CV03130B2B06.f1	RSP67.2	up	down	PU08917	gw1.XVI.617.1	chloroplastic RNA-binding protein P67, putative nearly identical to 67kD chloroplastic RNA-binding protein, P67 [Arabidopsis thaliana] GI:9755842	down	TC136020	TC59292	Similarity to salt-inducible protein [Arabidopsis thaliana (Mouse-ear cress)]	down				1				1
4909	CV03_9.3509.C1.Contig4021	S-adenosylmethionine synthetase 2	down	down	PU01693	grail3.0050014702	S-adenosylmethionine synthetase 2 (SAM2) identical to S-adenosylmethionine synthetase 2 (Methionine adenosyltransferase 2, AdoMet synthetase 2) [Arabidopsis thaliana] SWISS-PROT:P17562	up	TC133071	TC57503	S-adenosyl methionine synthase [Solanum brevidens]	down				1				1
4909	CV03_9.3509.C1.Contig4021	S-adenosylmethionine synthetase 2	down	down	PU00333	estExt_fgenesh4_pm.C_LG_XIV0257	S-adenosylmethionine synthetase 2 (SAM2) identical to S-adenosylmethionine synthetase 2 (Methionine adenosyltransferase 2, AdoMet synthetase 2) [Arabidopsis thaliana] SWISS-PROT:P17562	down	TC147256	TC57540	S-adenosyl methionine synthase-like [Solanum tuberosum (Potato)]	down				1				1
3379	CV03_9.4796.C1.Contig5336	senescence/dehydration-associated protein-related	down	down	PU12209	estExt_fgenesh4_pg.C_LG_IV1449	senescence/dehydration-associated protein-related (ERD7) similar to senescence-associated protein 12 [Hemerocallis hybrid cultivar] gi|3551958|gb|AAC34857; strong similarity to early-responsive to dehydration stress ERD7 protein [Arabidopsis thaliana] gi|	up	TC141140	TC71713	Senescence/dehydration-associated protein-related (ERD7)-like [Oryza sativa (japonica cultivar-group)]	down				1				1
22325	CV03_9.230.C1.Contig358	senescence-associated family protein	up	up	PU05910	estExt_Genewise1_v1.C_290374	senescence-associated family protein contains Pfam profile PF00335: Tetraspanin family	up	TC134305	TC60129	Senescence-associated protein-like [Oryza sativa (japonica cultivar-group)]	up				1				1
14907	CV03_9.124.C1.Contig197	senescence-associated family protein	up	up	PU02405	estExt_fgenesh4_pm.C_LG_IX0680	senescence-associated family protein similar to senescence-associated protein 5 [Hemerocallis hybrid cultivar] gi|3551954|gb|AAC34855	up	TC134587	TC67684	Hypothetical protein At2g23810 [Arabidopsis thaliana (Mouse-ear cress)]	down				1				1
21837	CV03036A2G04.f2	serine threonine kinase [Sandersonia aurantiaca]	up	up	PU09930	estExt_fgenesh4_pg.C_LG_XIV0453	CBL-interacting protein kinase 9 (CIPK9) identical to CBL-interacting protein kinase 9 [Arabidopsis thaliana] gi|13249117|gb|AAK16684; contains Pfam profiles PF00069: Protein kinase domain and PF03822: NAF domain; identical to cDNA CBL-interacting protein	up	TC147531	TC71105	Calcineurin B-like interacting protein kinase [Lycopersicon esculentum (Tomato)]	down				1				1
4332	CV03_9.979.C1.Contig1292	serine/threonine protein kinase	up	down	PU01102	eugene3.00161333	serine/threonine protein kinase (PK19) identical to serine/threonine-protein kinase AtPK19 (Ribosomal-protein S6 kinase homolog) [Arabidopsis thaliana] SWISS-PROT:Q39030	up	TC142462	TC68372	Phototropin [Phaseolus vulgaris (Kidney bean) (French bean)]	up				1				1
7088	CV03_9.2888.C1.Contig3376	serpin-like	up	up	PU03158	grail3.0040017001	serpin, putative / serine protease inhibitor, putative similar to phloem serpin-1 [Cucurbita maxima] GI:9937311; contains Pfam profile PF00079: Serpin (serine protease inhibitor)	up	TC136647	TC68277	Serpin-like protein [Citrus paradisi (Grapefruit)]	down				1				1
22984	CV03062A2G07.f1	small blue copper protein Bcp1	up	down	PU03809	estExt_fgenesh4_pg.C_LG_VI0083	uclacyanin I identical to uclacyanin I GI:3399767 from [Arabidopsis thaliana]; contains Pfam profile PF02298: Plastocyanin-like domain; identical to cDNA uclacyanin I GI:3399766	up	TC138863	TC60092	Blue copper protein, putative; 52232-53038 [Arabidopsis thaliana (Mouse-ear cress)]	down				1				1
13956	CV03_9.5732.C1.Contig6230	Spurge Specific 1255	down	down	PU00579	grail3.0032009701	leucine-rich repeat family protein / extensin family protein similar to extensin-like protein [Lycopersicon esculentum] gi|5917664|gb|AAD55979; contains leucine-rich repeats, Pfam:PF00560; contains proline rich extensin domains, INTERPRO:IPR002965	down	TC143409	TC62383	None	up				1				1
22301	CV03_9.787.C1.Contig1053	Spurge Specific 16	up	up	PU03276	eugene3.02320011	glycine-rich protein	up	TC133515	TC66043	None	down				1				1
5381	CV03_9.1299.C1.Contig1668	Spurge Specific 1974	up	up	PU21940	eugene3.00061340	glycine-rich protein	up	TC157679	TC69810	None	down				1				1
15118	CV03_9.846.C2.Contig1132	Spurge Specific 2495	down	down				1	TC147953	TC68793	Thioredoxin H-type 2 [Nicotiana tabacum (Common tobacco)]	down				1	VV_PEa013f11.b1	4254	Thioredoxin H-type (TRX-H)	down
4019	CV03_9.6496.C2.Contig6947	Spurge Specific 2563	up	down				1	TC146767	TC69198	Cysteine-rich extensin-like protein-2 [Nicotiana tabacum (Common tobacco)]	down				1	VV_PEb07f10.b1	6900	hypothetical protein [Vitis vinifera	down
12450	CV03_9.2411.C1.Contig2881	Spurge Specific 32	down	down	PU23380	estExt_fgenesh4_pg.C_LG_VI1840	expressed protein	down	TC147520	TC62607	None	down				1				1
17709	CV03068A1H03.f1	Spurge Specific 4833	down	down	PU21510	estExt_Genewise1_v1.C_LG_III0729	CTP synthase, putative / UTP--ammonia ligase, putative similar to SP|P17812 CTP synthase (EC 6.3.4.2) (UTP--ammonia ligase) {Homo sapiens}; contains Pfam profile PF00117: glutamine amidotransferase class-I; similar to ESTs gb|AA660762, gb|AA220982, dbj|AU	down	TC148402	TC65795	T17H7.12 [Arabidopsis thaliana (Mouse-ear cress)]	down				1				1
24437	CV03_9.1730.C1.Contig2151	Spurge Specific 50	up	down	PU08270	fgenesh4_pg.C_scaffold_107000049	nucleosome assembly protein (NAP), putative similar to nucleosome assembly protein 1 [Glycine max] GI:1161252; contains Pfam profile PF00956: Nucleosome assembly protein (NAP)	up	TC149555	TC59532	None	up				1				1
23379	CV03_9.1792.C1.Contig2221	Spurge Specific 54	down	down				1	TC144998	TC66829	None	up				1	VV_PEd0014f02.b1	5692	proline-rich protein (PRP4)	up
10950	CV03_9.2931.C1.Contig3413	stress protein (USP) family protein	up	up	PU01662	estExt_fgenesh4_pg.C_LG_II1800	universal stress protein (USP) family protein similar to ER6 protein [Lycopersicon esculentum] GI:5669654; contains Pfam profile PF00582: universal stress protein family	up	TC159113	TC67671	Putative ER6 protein [Oryza sativa (japonica cultivar-group)]	down				1				1
10691	CV03_9.1117.C1.Contig1453	stress-responsive protein [Tamarix androssowii]	up	down	PU00826	estExt_Genewise1_v1.C_LG_IV0366	cold-acclimation protein, putative (FL3-5A3) similar to cold acclimation WCOR413-like protein gamma form [Hordeum vulgare] gi|18449100|gb|AAL69988; similar to stress-regulated protein SAP1 [Xerophyta viscosa] gi|21360378|gb|AAM47505; identical to cDNA col	up	TC138209	TC62319	Hypothetical protein F15D2.29 [Arabidopsis thaliana (Mouse-ear cress)]	down				1				1
13990	CV03062B1E12.f1	subtilisin-type protease-like	up	up				1	TC135609	TC69243	Subtilisin-like protease precursor [Arabidopsis thaliana (Mouse-ear cress)]	down	Rub_80	EE284467	subtilisin-like protease [Arabidopsis thaliana]	t-down				1
8080	CV03_9.sd.11.C1.Contig10404	sucrose transport protein	down	up	PU03539	gw1.XIX.2155.1	sucrose transporter, putative / sucrose-proton symporter, putative similar to sucrose-proton symporter SUC1 [Arabidopsis thaliana] GI:407094, SUC2 [Arabidopsis thaliana] GI:407092, sucrose transporter [Arabidopsis thaliana] GI:12057172; contains Pfam prof	up	TC158264	TC71750	Sucrose transporter-like protein [Solanum demissum (Wild potato)]	up				1				1
1529	CV03_9.7916.C1.Contig8300	sugar transporter	up	up	PU05065	eugene3.00180712	hexose transporter, putative similar to hexose transporters from Solanum tuberosum [GI:8347246], Nicotiana tabacum [GI:8347244], Arabidopsis thaliana [GI:8347250]; contains Pfam profile PF00083: major facilitator superfamily protein	up	TC143765	TC62469	T7A14.10 protein [Arabidopsis thaliana (Mouse-ear cress)]	up				1				1
3407	CV03_9.5151.C1.Contig5681	sugar transporter	up	up	PU12977	estExt_Genewise1_v1.C_LG_XIV2810	sugar transporter, putative similar to ERD6 protein {Arabidopsis thaliana} GI:3123712, sugar-porter family proteins 1 and 2 [Arabidopsis thaliana] GI:14585699, GI:14585701; contains Pfam profile PF00083: major facilitator superfamily protein	down	TC158804	TC63518	AT5g18840/F17K4_90 [Arabidopsis thaliana (Mouse-ear cress)]	down				1				1
7108	CV03_9.1404.C1.Contig1783	TGA-type basic leucine zipper protein TGA2.2	up	up	PU20243	grail3.0024024401	bZIP transcription factor HBP-1b homolog identical to transcription factor HBP-1b homolog SP:P43273 from [Arabidopsis thaliana]	up	TC136643	TC70709	Transcription factor TGA4 [Arabidopsis thaliana (Mouse-ear cress)]	down				1				1
7073	CV03_9.2158.C1.Contig2615	TGB12K interacting protein 3	up	up	PU09465	grail3.0022009901	ankyrin repeat family protein contains ankyrin repeats, Pfam:PF00023	down	TC133791	TC66196	Ankyrin-repeat protein HBP1 [Nicotiana tabacum (Common tobacco)]	down				1				1
10172	CV03_9.2245.C1.Contig2707	Thiazole biosynthetic enzyme	up	up	PU02871	gw1.XI.428.1	thiazole biosynthetic enzyme, chloroplast (ARA6) (THI1) (THI4) identical to SP|Q38814 Thiazole biosynthetic enzyme, chloroplast precursor (ARA6) {Arabidopsis thaliana}	up				1				1	VV_PEb10e07.b1	2693	Thiazole biosynthetic enzyme, chloroplast precursor	up
11233	CV03025A2F12.f1	thioredoxin h	up	up	PU03351	grail3.0093003601	thioredoxin family protein similar to thioredoxin H-type from Arabidopsis thaliana SP|P29448, Nicotiana tabacum SP|Q07090; contains Pfam profile: PF00085 Thioredoxin	up	TC142160	TC67651	Thioredoxin h [Hevea brasiliensis (Para rubber tree)]	down				1				1
8171	CV03_9.5206.C1.Contig5737	thioredoxin m2	down	down	PU02636	gw1.107.137.1	thioredoxin M-type 4, chloroplast (TRX-M4) nearly identical to SP|Q9SEU6 Thioredoxin M-type 4, chloroplast precursor (TRX-M4) {Arabidopsis thaliana}	down	TC160416	TC59942	Thioredoxin M-type 3, chloroplast precursor [Arabidopsis thaliana (Mouse-ear cress)]	down				1				1
5434	CV03_9.2321.C1.Contig2785	TPA: anthocyanidin reductase	down	down	PU12089	estExt_fgenesh4_pm.C_LG_IV0055	dihydroflavonol 4-reductase (dihydrokaempferol 4-reductase) family (BAN) similar to dihydroflavonol 4-reductase GI:1332411 from [Rosa hybrida]	up	TC152184	TC70437	Cinnamyl alcohol dehydrogenase 1 [Nicotiana tabacum (Common tobacco)]	down				1				1
24529	CV03_9.3726.C1.Contig4242	transducin family protein / WD-40 repeat family protein	up	up	PU28515	estExt_fgenesh4_pg.C_LG_IX0282	transducin family protein / WD-40 repeat family protein contains 6 (3 significant) WD-40 repeats; similar to PC326 protein (GI:200241) (PIR2:S37694) [Mus musculus]; Human (H326) mRNA, Homo sapiens, gb:U06631	up	TC143591	TC70988	WD-repeat protein-like [Arabidopsis thaliana (Mouse-ear cress)]	down				1				1
14906	CV03_9.sd.36.C1.Contig10434	translation initiation factor 5A	down	up	PU01353	estExt_Genewise1_v1.C_LG_X0940	eukaryotic translation initiation factor 5A-1 / eIF-5A 1 identical to SP|Q9XI91 Eukaryotic translation initiation factor 5A-1 (eIF-5A 1) {Arabidopsis thaliana}	down	TC142426	TC57920	Eukaryotic translation initiation factor 5A-1 [Nicotiana plumbaginifolia (Leadwort-leaved tobacco)]	down				1				1
7282	CV03_9.3887.C1.Contig4405	transport protein-related	down	up	PU08274	gw1.XIV.270.1	transport protein-related weak similarity to Gsa12p [Pichia pastoris] GI:18307769; contains 1 WD-40 repeat (PF00400); putative proteins - different species	up	TC136897	TC58595	AT3g62770/F26K9_200 [Arabidopsis thaliana (Mouse-ear cress)]	down				1				1
13985	CV03_9.6260.C1.Contig6717	transporter-like protein	down	down	PU20053	gw1.VIII.1473.1	sugar transporter family protein contains Pfam profile PF00083: major facilitator superfamily protein	down	TC147206	TC60497	Protein At5g13750 [Arabidopsis thaliana (Mouse-ear cress)]	down				1				1
7582	CV03_9.4868.C1.Contig5409	transporter-related	up	up	PU03939	gw1.66.623.1	transporter-related low similarity to hexose transporter [Solanum tuberosum] GI:8347246; contains Pfam profile PF00083: major facilitator superfamily protein	up	TC156603	TC73436	Putative sugar transporter [Oryza sativa (Rice)]	up				1				1
22586	CV03_9.4533.C1.Contig5072	transporter-related	up	up	PU03456	gw1.VII.1846.1	transporter-related low similarity to spinster type III [Drosophila melanogaster] GI:12003974; contains Pfam profile: PF00083 major facilitator superfamily protein	up	TC161636	TC72097	Putative transporter; 34935-36578 [Arabidopsis thaliana (Mouse-ear cress)]	down				1				1
145	CV03_9.3517.C1.Contig4028	TSI1	down	down	PU22943	fgenesh4_pm.C_LG_XIII000479	AP2 domain-containing transcription factor, putative DNA-binding protein Pti6 - Lycopersicon esculentum,PID:g2213785	up	TC142498	TC68723	Hypothetical protein T13J8.60 [Arabidopsis thaliana (Mouse-ear cress)]	down				1				1
10434	CV03_9.4251.C1.Contig4767	tumour differentially expressed (TDE) family protein	up	up	PU01742	estExt_fgenesh4_pm.C_LG_III0717	TMS membrane family protein / tumour differentially expressed (TDE) family protein contains Pfam domain, PF03348: TMS membrane protein/tumour differentially expressed protein (TDE)	up	TC140149	TC70476	Putative membrane protein [Oryza sativa (japonica cultivar-group)]	down				1				1
18286	CV03086B1C02.f1	ubiquitin conjugating protein	up	up				1	TC136561	TC57926	Ubiquitin carrier-like protein [Solanum tuberosum (Potato)]	down				1	VV_PEd0009f02.b1	6976	ubiquitin carrier protein [Populus tomentosa	up
25353	CV03086B1C02.f1	ubiquitin conjugating protein	up	up				1	TC136561	TC57926	Ubiquitin carrier-like protein [Solanum tuberosum (Potato)]	down				1	VV_PEd0009f02.b1	6976	ubiquitin carrier protein [Populus tomentosa	up
7749	CV03_9.3684.C1.Contig4193	UDP-galactose 4-epimerase	up	up	PU07274	estExt_fgenesh4_pg.C_LG_III1010	UDP-glucose 4-epimerase / UDP-galactose 4-epimerase / Galactowaldenase identical to SP|Q42605 [GB:CAA90941] from [Arabidopsis thaliana] (Arch. Biochem. Biophys. 327 (1), 27-34 (1996))	down	TC142468	TC66804	UDP-Glc-4-epimerase [Solanum tuberosum (Potato)]	down				1				1
1192	CV03_9.2708.C1.Contig3194	UDP-glucoronosyl/UDP-glucosyl transferase family protein	up	up	PU23475	eugene3.00091201	UDP-glucoronosyl/UDP-glucosyl transferase family protein contains Pfam profile: PF00201 UDP-glucoronosyl and UDP-glucosyl transferase	up	TC146896	TC59784	UTP-glucose glucosyltransferase [Arabidopsis thaliana (Mouse-ear cress)]	down				1				1
13888	CV03_9.2584.C1.Contig3062	UDP-glucose 4-epimerase	up	up	PU27394	estExt_fgenesh4_pg.C_LG_III1010	UDP-glucose 4-epimerase / UDP-galactose 4-epimerase / Galactowaldenase identical to SP|Q42605 [GB:CAA90941] from [Arabidopsis thaliana] (Arch. Biochem. Biophys. 327 (1), 27-34 (1996))	down	TC142468	TC66804	UDP-Glc-4-epimerase [Solanum tuberosum (Potato)]	down				1				1
14445	CV03040A1A05.f1	UDP-glucose glucosyltransferase	up	up	PU11908	grail3.1094000101	UDP-glucoronosyl/UDP-glucosyl transferase family protein contains Pfam profile: PF00201 UDP-glucoronosyl and UDP-glucosyl transferase	up	TC161717	TC63834	None	down				1				1
5115	CV03_9.7098.C1.Contig7509	UDP-glucose:salicylic acid glucosyltransferase	up	up	PU08956	gw1.VII.465.1	UDP-glucoronosyl/UDP-glucosyl transferase family protein contains Pfam profile: PF00201 UDP-glucoronosyl and UDP-glucosyl transferase	up	TC132843	TC66985	Flavonoid 3-glucosyl transferase [Solanum tuberosum (Potato)]	up				1				1
24718	CV03_9.6906.C1.Contig7323	unknown [Arabidopsis thaliana]	down	down	PU02360	eugene3.00190832	glycosyl hydrolase family protein 17 similar to elicitor inducible chitinase Nt-SubE76 GI:11071974 from [Nicotiana tabacum]; C-terminal homology only	down	TC133463	TC61416	Hypothetical protein F9D24.10 [Arabidopsis thaliana (Mouse-ear cress)]	down				1				1
6519	CV03_9.3860.C1.Contig4379	unknown [Arabidopsis thaliana]	down	down	PU29959	eugene3.00110243	receptor-like protein kinase 4, putative (RLK4) nearly identical to receptor-like protein kinase 4 [Arabidopsis thaliana] GI:13506745; contains Pfam domain, PF00069: Protein kinase domain; identical to cDNA receptor-like protein kinase 4 (RLK4) GI:1350674	up	TC136870	TC59487	B0808H03.2 protein [Oryza sativa (Rice)]	down				1				1
16317	CV03_9.5041.C1.Contig5573	unknown [Arabidopsis thaliana]	up	up	PU05826	grail3.0002026401	bZIP transcription factor family protein contains Pfam profile: PF00170 bZIP transcription factor	up	TC141971	TC72559	AREB-like protein [Lycopersicon esculentum (Tomato)]	down				1				1
20946	CV03_9.7823.C1.Contig8211	unknown [Arabidopsis thaliana]	down	up	PU28323	fgenesh4_pg.C_LG_X001128	expressed protein	down	TC144424	TC59901	None	down				1				1
7495	CV03_9.587.C1.Contig814	unknown [Arabidopsis thaliana]	up	up	PU08279	estExt_Genewise1_v1.C_1240136	expressed protein	down	TC145408	TC65715	Arabidopsis thaliana genomic DNA, chromosome 3, TAC clone: K7L4 [Arabidopsis thaliana (Mouse-ear cress)]	up				1				1
11257	CV03_9.3272.C1.Contig3786	unknown [Arabidopsis thaliana]	up	up	PU23264	estExt_fgenesh4_pm.C_280158	zinc finger (C3HC4-type RING finger) family protein contains Pfam profile: PF00097 zinc finger, C3HC4 type (RING finger)	up	TC146169	TC59850	Hypothetical protein [Avicennia marina (Grey mangrove)]	down				1				1
11589	CV03_9.6718.C1.Contig7142	unknown [Arabidopsis thaliana]	down	down	PU04160	eugene3.00100999	ankyrin repeat family protein contains ankyrin repeat domains, Pfam:PF00023	up	TC149826	TC68942	F24B9.19 protein [Arabidopsis thaliana (Mouse-ear cress)]	down				1				1
19194	CV03_9.2983.C1.Contig3467	unknown [Arabidopsis thaliana]	down	down	PU02868	grail3.0028016001	expressed protein	up	TC136459	TC58405	None	down				1				1
9784	CV03_9.7469.C1.Contig7876	unknown [Arabidopsis thaliana]	down	down	PU04497	estExt_fgenesh4_pg.C_LG_I2463	expressed protein	down	TC136793	TC68936	None	down				1				1
22856	CV03_9.1628.C1.Contig2025	unknown [Prunus armeniaca]	up	up				1	TC137928	TC67452	Hypothetical protein At4g27270 [Arabidopsis thaliana (Mouse-ear cress)]	up				1	VRJ594	5458	benzoquinone reductase [Gossypium hirsutum	down
9668	CV03036B1H02.f1	unknown protein [Arabidopsis thaliana]	down	down	PU03120	estExt_fgenesh4_pg.C_LG_II2402	expressed protein	down	TC134768	TC59882	T1B9.26 protein [Arabidopsis thaliana (Mouse-ear cress)]	down				1				1
14490	CV03_9.3421.C1.Contig3939	unknown protein [Arabidopsis thaliana]	down	down	PU26181	eugene3.00060457	expressed protein contains Pfam profile PF04862: Protein of unknown function, DUF642	down	TC136171	TC66968	Hypothetical protein [Ricinus communis (Castor bean)]	down				1				1
8780	CV03_9.1240.C1.Contig1603	unknown protein [Arabidopsis thaliana]	up	up	PU03851	estExt_fgenesh4_pg.C_LG_II0318	expressed protein	up	TC139511	TC57954	None	down				1				1
17854	CV03_9.9234.C1.Contig9481	unknown protein [Arabidopsis thaliana]	down	down	PU01100	eugene3.00161317	leucine-rich repeat transmembrane protein kinase, putative leucine-rich receptor-like protein (LRPKm1) - Malus domestica, EMBL:AF053127	down	TC143062	TC69444	Hypothetical protein T5P19_20 [Arabidopsis thaliana (Mouse-ear cress)]	up				1				1
2840	CV03_9.5461.C1.Contig5976	unknown protein [Arabidopsis thaliana]	down	down	PU13055	LG_XVIII: 5598449-5599202	hypothetical protein	up	TC152248	TC61401	Hypothetical protein At4g32295 [Arabidopsis thaliana (Mouse-ear cress)]	up				1				1
23990	CV03_9.507.C2.Contig722	unknown protein [Arabidopsis thaliana]	down	down	PU01096	grail3.0008029501	expressed protein contains Pfam profile PF04398: Protein of unknown function, DUF538	down	TC143452	TC68461	F25P12.97 protein [Arabidopsis thaliana (Mouse-ear cress)]	up				1
2036	CV03_9.10124.C1.Contig10271	unknown protein [Arabidopsis thaliana]	up	up	PU12887	fgenesh4_pg.C_LG_IV001075	PHD finger family protein contains Pfam profile: PF00628: PHD-finger	up	TC140650	TC71094	Location of EST 206I21T7, gb|N37185 [Arabidopsis thaliana (Mouse-ear cress)]	up				1				1
2956	CV03_9.8559.C1.Contig8889	unknown protein [Arabidopsis thaliana]	up	up	PU00018	eugene3.00020670	hypothetical protein	down	TC142847	TC65405	Hypothetical protein F27K7.9 [Arabidopsis thaliana (Mouse-ear cress)]	up				1				1
13452	CV03_9.6307.C1.Contig6762	unknown protein [Arabidopsis thaliana]	up	up	PU00563	fgenesh4_pm.C_LG_XVIII000409	expressed protein	up	TC147614	TC66997	Hypothetical protein At5g32440 [Arabidopsis thaliana (Mouse-ear cress)]	down				1				1
18197	CV03_9.3460.C1.Contig3978	Unknown protein [Arabidopsis thaliana]	up	down	PU00839	estExt_fgenesh4_pg.C_LG_XV0343	expressed protein	down	TC154586	TC73353	Hypothetical protein [Arabidopsis thaliana (Mouse-ear cress)]	up				1				1
16331	CV03_9.797.C1.Contig1066	unknown protein [Arabidopsis thaliana]	up	up	PU28284	estExt_fgenesh4_pg.C_LG_VII0442	zinc finger (C3HC4-type RING finger) family protein contains Pfam profile: PF00097 zinc finger, C3HC4 type (RING finger)	up	TC156845	TC64849	None	up				1				1
18728	CV03_9.5938.C1.Contig6428	unknown protein [Arabidopsis thaliana]	up	down	PU02807	gw1.28.1044.1	expressed protein contains Pfam profile PF04949: Family of unknown function (DUF662)	up				1				1	VV_PEb07d12.b1	2361	unknown protein [Arabidopsis thaliana	up
12983	CV03081A1A12.f1	unknown protein [Arabidopsis thaliana]	up	up				1	TC134833	TC67944	Gb|AAF00631.1 [Arabidopsis thaliana (Mouse-ear cress)]	down				1	VV_PEb21e07.b1	4025	unknown [Medicago truncatula	up
9235	CV03_9.6813.C1.Contig7234	unknown protein [Oryza sativa (japonica cultivar-group)]	up	up				1	TC146980	TC69385	Similarity to pherophorin [Arabidopsis thaliana (Mouse-ear cress)]	down	Rub_264	EE284344	SJCHGC03128 protein [Schistosoma japonicum]	down				1
3325	CV03_9.3543.C1.Contig4054	unknown protein [Oryza sativa (japonica cultivar-group)]	down	down	PU07598	grail3.0066007901	protease inhibitor/seed storage/lipid transfer protein (LTP) family protein contains Pfam protease inhibitor/seed storage/LTP family domain PF00234	up	TC144870	TC63248	Gb|AAD48513.1 [Arabidopsis thaliana (Mouse-ear cress)]	up				1				1
15785	CV03131B2B08.f1	unknown protein [Oryza sativa (japonica cultivar-group)]	down	down	PU29119	LG_XII: 9330921-9331081	phosphorylase family protein contains Pfam PF01048: Phosphorylase family	up	TC153753	TC66245	None	down				1				1
2780	CV03_9.1632.C1.Contig2029	Unknown protein [Oryza sativa (japonica cultivar-group)]	up	down				1	TC149827	TC62709	None	down				1	VV_PEa016g10.b1	5880	unknown protein	down
23751	CV03_9.9043.C1.Contig9302	unknown protein [Oryza sativa (japonica cultivar-group)]	up	up	PU26853	grail3.0151001801	expressed protein	up	TC140356	TC65085	Gb|AAF16548.1 [Arabidopsis thaliana (Mouse-ear cress)]	down				1				1
6677	CV03_9.2971.C1.Contig3454	unknown protein; 39760-41105 [Arabidopsis thaliana]	down	down				1	TC133922	TC71676	Hypothetical protein P0524E08.116 [Oryza sativa (japonica cultivar-group)]	up				1	VV_PEd0014d11.b1	3747	hypothetical protein [Vitis vinifera	up
9880	CV03_9.2061.C1.Contig2506	unnamed protein product [Arabidopsis thaliana]	up	up	PU03756	grail3.0014020401	expressed protein	up	TC133832	TC58129	None	down				1				1
15209	CV03_9.56.C1.Contig85	unnamed protein product [Arabidopsis thaliana]	up	down	PU03692	gw1.VI.1805.1	protease inhibitor/seed storage/lipid transfer protein (LTP) family protein similar to SP|Q00451|PRF1_LYCES 36.4 kDa proline-rich protein Lycopersicon esculentum, proline-rich cell wall protein [Medicago sativa] GI:3818416; contains Pfam profile PF00234 P	up	TC152540	TC66483	None	up				1				1
4146	CV03_9.2841.C1.Contig3332	unnamed protein product [Arabidopsis thaliana]	down	down				1	TC138086	TC62611	Hypothetical protein At2g41470 [Arabidopsis thaliana (Mouse-ear cress)]	down				1	VV_PEd19c12.b1	2145	Embryo-specific 3 [Medicago truncatula	down
13728	CV03_9.2841.C1.Contig3332	unnamed protein product [Arabidopsis thaliana]	down	down				1	TC138086	TC62611	Hypothetical protein At2g41470 [Arabidopsis thaliana (Mouse-ear cress)]	down				1	VV_PEd19c12.b1	2145	Embryo-specific 3 [Medicago truncatula	down
16758	CV03_9.9178.C1.Contig9429	unnamed protein product [Arabidopsis thaliana]	down	down	PU10050	estExt_Genewise1_v1.C_LG_X5376	expressed protein ; supporting cDNA gi|6520232|dbj|AB028233.1|	up	TC138641	TC66824	Imidazoleglycerol-phosphate dehydratase 1 [Arabidopsis thaliana]	down				1				1
20421	CV03_9.4132.C1.Contig4654	uracil phosphoribosyltransferase	up	up	PU08094	gw1.VII.3291.1	BEL1-like homeobox 4 protein (BLH4)	down	TC143089	TC65400	BEL1-related homeotic protein 22 [Solanum tuberosum (Potato)]	up				1				1
10286	CV03_9.5962.C1.Contig6452	UTP--glucose-1-phosphate uridylyltransferase	up	down	PU11836	gw1.XIII.2344.1	UTP--glucose-1-phosphate uridylyltransferase, putative / UDP-glucose pyrophosphorylase, putative / UGPase, putative strong similarity to SP|P19595 UTP--glucose-1-phosphate uridylyltransferase (EC 2.7.7.9) (UDP-glucose pyrophosphorylase) (UDPGP) (UGPase) {	down	TC154610	TC66037	UTP:alpha-D-glucose-1-phosphate uridylyltransferase [Solanum tuberosum (Potato)]	down				1				1
2760	CV03_9.2239.C1.Contig2701	vacuolar proton-inorganic pyrophosphatase	up	up	PU06777	estExt_fgenesh4_pg.C_1520062	pyrophosphate-energized vacuolar membrane proton pump / pyrophosphate-energized inorganic pyrophosphatase (AVP-3)	down	TC145747	TC66709	PPase [Hevea brasiliensis (Para rubber tree)]	down				1				1
15532	CV03_9.2998.C1.Contig3483	very-long-chain fatty acid condensing enzyme CUT1	up	down				1	TC145946	TC69986	F18O14.21 [Arabidopsis thaliana (Mouse-ear cress)]	down				1	VV_PEa23h04.b1	2338	beta-ketoacyl-CoA synthase family protein [Arabidopsis	up
10228	CV03045A1E03.f1	WD-40 repeat family protein	up	up	PU06692	fgenesh4_pg.C_LG_XIII000057	WD-40 repeat family protein contains 8 WD-40 repeats (PF00400) (2 weak)	up	TC134781	TC67519	Protein At3g15880 [Arabidopsis thaliana (Mouse-ear cress)]	down				1				1
14926	CV03_9.2182.C1.Contig2643	WD-repeat protein-like	up	up	PU05906	eugene3.00013109	WD-40 repeat family protein contains Pfam profile: PF00400 WD domain, G-beta repeat (3 copies, 1 significant); similar to Trp-Asp repeat protein (PIR:T40094) [Schizosaccharomyces]	up	TC140132	TC68707	Hypothetical protein At1g55680 [Arabidopsis thaliana (Mouse-ear cress)]	up				1				1
16558	CV03_9.3852.C1.Contig4372	WRKY transcription factor 30	down	down	PU25320	estExt_fgenesh4_pg.C_LG_II1537	WRKY family transcription factor other putative proteins, Arabidopsis thaliana	down	TC137138	TC62697	DNA-binding protein 4 [Nicotiana tabacum (Common tobacco)]	up				1				1
10935	CV03_9.1275.C1.Contig1640	WRKY transcription factor 53	down	down	PU20698	estExt_fgenesh4_pm.C_LG_XIV0172	WRKY family transcription factor	up	TC137138	TC62697	DNA-binding protein 4 [Nicotiana tabacum (Common tobacco)]	up				1				1
6556	CV03_9.5839.C1.Contig6335	xanthine/uracil permease	up	up	PU04926	estExt_fgenesh4_pg.C_LG_XI0775	xanthine/uracil permease family protein contains Pfam profile: PF00860 permease family	down	TC153160	TC64733	Putative membrane transporter protein [Arabidopsis thaliana (Mouse-ear cress)]	down				1				1
13908	CV03_9.3937.C1.Contig4456	xyloglucan endotransglycosylase	down	down	PU01546	estExt_Genewise1_v1.C_LG_III1278	xyloglucan:xyloglucosyl transferase / xyloglucan endotransglycosylase / endo-xyloglucan transferase (EXGT-A4) identical to endoxyloglucan transferase EXGT-A4 GI:5533315 from [Arabidopsis thaliana]	up	TC140169	TC58215	Probable xyloglucan endotransglucosylase/hydrolase 1 precursor [Lycopersicon esculentum (Tomato)]	up				1				1
13894	CV03_9.607.C2.Contig841	ypr10	up	down				1	TC137234	TC71066	TSI-1 protein [Lycopersicon esculentum (Tomato)]	down				1	VRJ206	9322	pathogenesis-related protein 10 [Vitis vinifera	down
10497	CV03_9.6878.C1.Contig7295	zinc finger (B-box type) family protein	up	up	PU09933	eugene3.00070251	zinc finger (B-box type) family protein contains Pfam profile: PF01760 CONSTANS family zinc finger	up	TC133338	TC58635	CONSTANS-like protein 2 [Malus domestica (Apple) (Malus sylvestris)]	down				1
13446	CV03_9.5546.C1.Contig6058	zinc finger (C3HC4-type RING finger)	down	down				1	TC134430	TC63267	Hypothetical protein At3g56580 [Arabidopsis thaliana (Mouse-ear cress)]	up				1	VV_PEb03a10.b1	6561	Zinc finger, C3HC4 type family protein, expressed [Oryza sativa	up
9202	CV03_9.3663.C1.Contig4173	zinc finger (C3HC4-type RING finger)	up	up	PU05216	grail3.0018026901	zinc finger (C3HC4-type RING finger) family protein low similarity to SP|Q9WTV7 RING finger protein 12 (LIM domain interacting RING finger protein) {Mus musculus}; contains Pfam profile PF00097: Zinc finger, C3HC4 type (RING finger)	up	TC133176	TC65574	Putative RING zinc finger protein [Arabidopsis thaliana (Mouse-ear cress)]	down				1				1
16029	CV03_9.3453.C1.Contig3971	zinc finger (C3HC4-type RING finger)	up	up	PU01494	fgenesh4_pg.C_LG_IX000900	zinc finger (C3HC4-type RING finger) family protein contains Pfam profile: PF00097 zinc finger, C3HC4 type (RING finger)	up	TC152941	TC62273	RING finger-like protein [Oryza sativa (japonica cultivar-group)]	up				1				1
5409	CV03_9.1902.C1.Contig2340	zinc finger (GATA type) family protein	down	down	PU27565	gw1.X.3599.1	zinc finger (GATA type) family protein	down	TC157506	TC58575	AG-motif binding protein-2 [Nicotiana tabacum (Common tobacco)]	down				1				1
23985	CV03_9.5125.C1.Contig5657	zinc finger transcription factor	up	up	PU01879	estExt_Genewise1_v1.C_LG_XVIII0752	zinc finger (CCCH-type) family protein contains Pfam domain, PF00642: Zinc finger C-x8-C-x5-C-x3-H type (and similar)	up	TC139173	TC58952	Putative CCCH-type zinc finger protein [Arabidopsis thaliana (Mouse-ear cress)]	down				1				1
