# Supplementary material for: Transcriptome analysis identifies novel responses and potential regulatory genes involved in seasonal dormancy transitions of leafy spurge (Euphorbia esula L.)
Source: BMC Genomics. 2008 Nov 12;9:536. doi: 10.1186/1471-2164-9-536 (PMC2605480; doi:10.1186/1471-2164-9-536)
Supplement: Additional file 8 — All differentially expressed genes from dormancy transitions in other species. List of all differentially-expressed genes in poplar, leafy spurge, potato, raspberry, and grape. Rows contain differentially expressed genes from represented species. All genes in a given row are matched with BLASTX scores of <10E-5. [file 1471-2164-9-536-S8.xls]

## Sheet: Supplemental Table 5
Master key	Poplar cDNA probe identifier	Predicted Populus gene (or genome locus)	Annotation	Trend para to endo	Spurge ID	Clone	Annotation	Trend para to endo	Trend endo to eco	Potato ID	Clone	Annotation	Trend eco to growth	RaspberryID	Raspberry accession	Annotation	trend endo to eco	Grape ID	Clone#		trend endo to eco
3575				1	119	CV03_9.1843.C1.Contig2276	Spurge Specific 197	up	up				1				1				1
301	PU22943	fgenesh4_pm.C_LG_XIII000479	AP2 domain-containing transcription factor, putative DNA-binding protein Pti6 - Lycopersicon esculentum,PID:g2213785	up	145	CV03_9.3517.C1.Contig4028	TSI1	down	down	TC142498	TC68723	Hypothetical protein T13J8.60 [Arabidopsis thaliana (Mouse-ear cress)]	down				1				1
3174				1	273	CV03_9.6966.C1.Contig7379	zinc-finger protein (B-box zinc finger domain)	up	up	TC133338	TC58635	CONSTANS-like protein 2 [Malus domestica (Apple) (Malus sylvestris)]	down				1
131	PU00693	grail3.0062001301	expressed protein	up	295	CV03_9.5313.C1.Contig5841	At1g27150	down	up	TC134393	TC67598	Expressed protein [Oryza sativa (japonica cultivar-group)]	down				1	VRJ284	4785	VTC2 (VITAMIN C DEFECTIVE 2) [Arabidopsis	down
132	PU00741	grail3.0062001301	expressed protein	up	295	CV03_9.5313.C1.Contig5841	At1g27150	down	up	TC134393	TC67598	Expressed protein [Oryza sativa (japonica cultivar-group)]	down				1	VRJ284	4785	VTC2 (VITAMIN C DEFECTIVE 2) [Arabidopsis	down
133	PU02429	grail3.0032000401	expressed protein	up	295	CV03_9.5313.C1.Contig5841	At1g27150	down	up	TC134393	TC67598	Expressed protein [Oryza sativa (japonica cultivar-group)]	down				1	VRJ284	4785	VTC2 (VITAMIN C DEFECTIVE 2) [Arabidopsis	down
134	PU07600	grail3.0032000401	expressed protein	up	295	CV03_9.5313.C1.Contig5841	At1g27150	down	up	TC134393	TC67598	Expressed protein [Oryza sativa (japonica cultivar-group)]	down				1	VRJ284	4785	VTC2 (VITAMIN C DEFECTIVE 2) [Arabidopsis	down
135	PU11402	grail3.0032000401	expressed protein	up	295	CV03_9.5313.C1.Contig5841	At1g27150	down	up	TC134393	TC67598	Expressed protein [Oryza sativa (japonica cultivar-group)]	down				1	VRJ284	4785	VTC2 (VITAMIN C DEFECTIVE 2) [Arabidopsis	down
3373				1	348	CV03_9.9006.C1.Contig9267	RING zinc finger protein	up	up	TC146051	TC68539	RING-H2 zinc finger protein [Cucumis melo (Muskmelon)]	down				1				1
3097				1	403	CV03_9.10004.C1.Contig10167	disease resistance protein-related	up	up	TC142833	TC63081	Putative disease resistance protein [Solanum demissum (Wild potato)]	down	Rub_323	EE284380	proline-rich protein BstNI subfamily 1 isoform 1 precursor [Homo sapiens]	up				1
3450				1	416	CV03122B1B10.f1	unnamed protein product [Arabidopsis thaliana]	up	up	TC136780	TC66320	Putative auxin growth promotor protein [Lycopersicon esculentum (Tomato)]	down				1				1
3544				1	419	CV03_9.3428.C1.Contig3946	nucleolar protein-related	up	down				1				1				1
3359				1	446	CV03131B1D06.f1	protein kinase-like	down	down	TC144575	TC59878	Putative receptor-like protein kinase 3 [Glycine max (Soybean)]	up				1				1
414	PU11336	estExt_fgenesh4_pg.C_LG_IX0452	expressed protein	up	453	CV03_9.7929.C1.Contig8313	protein [Arabidopsis thaliana]	up	up	TC139571	TC60958	Hypothetical protein At2g21500 [Arabidopsis thaliana (Mouse-ear cress)]	up				1				1
415	PU13171	estExt_Genewise1_v1.C_LG_IV0651	expressed protein	up	453	CV03_9.7929.C1.Contig8313	protein [Arabidopsis thaliana]	up	up	TC139571	TC60958	Hypothetical protein At2g21500 [Arabidopsis thaliana (Mouse-ear cress)]	up				1				1
3481				1	464	CV03_9.9340.C1.Contig9585	At4g32870	down	down				1				1				1
3292				1	474	CV03002X1E04.f1	Histone H2A	down	down	TC148704	TC68934	Histone H2A [Chlamydomonas reinhardtii]	down				1				1
742	PU09375	fgenesh4_pg.C_LG_V001651	1,4-alpha-glucan branching enzyme / starch branching enzyme class II (SBE2-1) nearly identical to starch branching enzyme class II [Arabidopsis thaliana] GI:619939	up	494	CV03_9.736.C1.Contig992	1,4-alpha-glucan branching enzyme	down	down				1				1				1
743	PU09450	fgenesh4_pg.C_LG_V001651	1,4-alpha-glucan branching enzyme / starch branching enzyme class II (SBE2-1) nearly identical to starch branching enzyme class II [Arabidopsis thaliana] GI:619939	up	494	CV03_9.736.C1.Contig992	1,4-alpha-glucan branching enzyme	down	down				1				1				1
103	PU05191	eugene3.00020820	Calcium-binding allergen Ole e 8 [Olea europaea (Common olive)]	up	625	CV03_9.146.C1.Contig223	calcium-binding protein	down	down	TC142255	TC60314	Calcium-binding allergen Ole e 8 [Olea europaea (Common olive)]	down				1
104	PU26576	gw1.XII.1041.1	calcium-binding protein, putative	up	625	CV03_9.146.C1.Contig223	calcium-binding protein	down	down	TC154055	TC61954	Calcium binding protein [Sesbania rostrata]	up				1
3514				1	695	CV03_9.4160.C1.Contig4680	expressed protein [Arabidopsis thaliana]	up	up				1				1				1
835	PU13444	estExt_Genewise1_v1.C_LG_VII3984	phosphoenolpyruvate carboxykinase [ATP], putative / PEP carboxykinase, putative / PEPCK, putative similar to phosphoenolpyruvate carboxykinase [Lycopersicon esculentum] GI:16950587, SP|Q9SLZ0 Phosphoenolpyruvate carboxykinase [ATP] (EC 4.1.1.49) (PEP carb	up	708	CV03_9.4873.C1.Contig5413	phosphoenolpyruvate carboxykinase	up	up				1				1				1
1	PU00710	eugene3.01400002	COP9 signalosome subunit 6 / CSN subunit 6 (CSN6A) identical to CSN complex subunit 6A [Arabidopsis thaliana] GI:18056665, COP9 complex subunit 6 [Arabidopsis thaliana] GI:15809663; contains Pfam profile PF01398: Mov34/MPN/PAD-1 family; identical to cDNA	down	748	CV03056B1G06.f1	COP9 complex subunit 6	up	up	TC132894	TC60473	COP9 signalosome complex subunit 6a [Arabidopsis thaliana (Mouse-ear cress)]	up	Rub_16	EE284400	dehydrin [Hordeum vulgare subsp. vulgare]	down	VRK477	10317	lipoxygenase [Lycopersicon esculentum	up
765	PU30017	estExt_fgenesh4_pg.C_LG_XV0138	expressed protein	up	760	CV03_9.6390.C1.Contig6846	protein [Arabidopsis thaliana]	down	down				1				1				1
245	PU30090	estExt_fgenesh4_pg.C_LG_XVIII0537	protein phosphatase 2C, putative / PP2C, putative protein phosphatase 2C, Medicago sativa, PID:g2582800	up	761	CV03_9.2764.C1.Contig3255	phosphatase 2C	up	up	TC141535	TC67587	Hypothetical protein At4g31750 [Arabidopsis thaliana (Mouse-ear cress)]	down				1	VV_PEb07a07.b1	3980	protein phosphatase 2C [Mesembryanthemum crystallinum	down
3574				1	801	CV03074A2C09.f1	Spurge Specific 1952	up	up				1				1				1
23	PU07858	grail3.0004011501	polygalacturonase inhibiting protein 1 (PGIP1) identical to polygalacturonase inhibiting protein 1 (PGIP1) [Arabidopsis thaliana] gi|7800199|gb|AAF69827; contains leucine rich-repeat (LRR) domains Pfam:PF00560, INTERPRO:IPR001611	down	856	CV03_9.2360.C1.Contig2824	polygalacturonase-inhibiting protein	up	up	TC144356	TC73405	Polygalacturonase inhibitor protein [Solanum brevidens]	down	Rub_55	EE284429	putative polygalacturonase-inhibiting protein [Rubus idaeus]	down
3542				1	892	CV03107B1A08.f1	non-LTR retrolelement reverse transcriptase	up	up				1				1				1
3431				1	950	CV03123B2D02.f1	unknown [Ricinus communis]	up	down	TC136171	TC66968	Hypothetical protein [Ricinus communis (Castor bean)]	down				1				1
114	PU04113	eugene3.00180952	cytochrome b5 isoform 1 identical to SP|Q42342 Cytochrome b5 isoform 1 [Arabidopsis thaliana]	up	1014	CV03_9.307.C2.Contig453	At5g53560	up	up	TC139612	TC60001	Cytochrome b5 [Nicotiana tabacum (Common tobacco)]	up				1	VV_PEa07e02.b2	6502	cytochrome b5 [Nicotiana tabacum	down
115	PU06096	estExt_fgenesh4_pg.C_LG_XII0286	cytochrome b5 isoform 1 identical to SP|Q42342 Cytochrome b5 isoform 1 [Arabidopsis thaliana]	down	1014	CV03_9.307.C2.Contig453	At5g53560	up	up	TC139612	TC60001	Cytochrome b5 [Nicotiana tabacum (Common tobacco)]	up				1	VV_PEa07e02.b2	6502	cytochrome b5 [Nicotiana tabacum	down
116	PU07546	estExt_fgenesh4_pg.C_LG_I2461	cytochrome b5, putative similar to Cytochrome B5 SP:P49098 from [Nicotiana tabacum]	down	1014	CV03_9.307.C2.Contig453	At5g53560	up	up	TC139612	TC60001	Cytochrome b5 [Nicotiana tabacum (Common tobacco)]	up				1	VV_PEa07e02.b2	6502	cytochrome b5 [Nicotiana tabacum	down
156	PU00190	estExt_fgenesh4_pm.C_LG_VIII0194	geranylgeranyl transferase type I beta subunit (GGT-IB) nearly identical to GI:11878247	down	1014	CV03_9.307.C2.Contig453	At5g53560	up	up	TC139612	TC60001	Cytochrome b5 [Nicotiana tabacum (Common tobacco)]	up				1	VV_PEa07e02.b2	6502	cytochrome b5 [Nicotiana tabacum	down
362	PU12815	estExt_Genewise1_v1.C_LG_XV0224	cytochrome b5 isoform 1 identical to SP|Q42342 Cytochrome b5 isoform 1 [Arabidopsis thaliana]	down	1014	CV03_9.307.C2.Contig453	At5g53560	up	up	TC138704	TC67556	Cytochrome b5 isoform Cb5-A [Vernicia fordii (Tung) (Aleurites fordii)]	up				1				1
3317				1	1029	CV03_9.4439.C1.Contig4976	mitochondrial carrier protein	up	up	TC136899	TC60156	Mitochondrial carrier-like protein [Arabidopsis thaliana (Mouse-ear cress)]	down				1				1
3125				1	1160	CV03_9.393.C1.Contig560	expressed protein [Arabidopsis thaliana]	up	up	TC148821	TC60341	Hypothetical protein [Medicago truncatula (Barrel medic)]	down				1	VV_PEa08e04.b1	22	hypothetical protein [Vitis vinifera	down
3198				1	1165	CV03_9.1561.C1.Contig1947	anthranilate phosphoribosyltransferase-like	up	down	TC159496	TC64135	Hypothetical protein At4g11620 [Arabidopsis thaliana (Mouse-ear cress)]	up				1				1
281	PU20052	eugene3.00110845	9-cis-epoxycarotenoid dioxygenase, putative / neoxanthin cleavage enzyme, putative / carotenoid cleavage dioxygenase, putative similar to 9-cis-epoxycarotenoid dioxygenase GB:AAF26356 [GI:6715257][Phaseolus vulgaris]	up	1182	CV03025A2B05.f1	nine-cis-epoxycarotenoid dioxygenase3	down	down	TC144562	TC62054	9-cis-epoxy-carotenoid dioxygenase 2 [Solanum tuberosum (Potato)]	down				1				1
704	PU23475	eugene3.00091201	UDP-glucoronosyl/UDP-glucosyl transferase family protein contains Pfam profile: PF00201 UDP-glucoronosyl and UDP-glucosyl transferase	up	1192	CV03_9.2708.C1.Contig3194	UDP-glucoronosyl/UDP-glucosyl transferase family protein	up	up	TC146896	TC59784	UTP-glucose glucosyltransferase [Arabidopsis thaliana (Mouse-ear cress)]	down				1				1
165	PU23292	eugene3.00110292	glycine-rich protein	down	1208	CV03035B1G01.f1	glycine-rich protein	up	up	TC135769	TC60982	None	up				1
166	PU26479	eugene3.00040233	glycine-rich protein	up	1208	CV03035B1G01.f1	glycine-rich protein	up	up	TC135769	TC60982	None	up				1
3384				1	1210	CV03036B1A07.f1	seed specific protein Bn15D17A	down	down	TC134170	TC66547	LOB domain protein 40 [Arabidopsis thaliana (Mouse-ear cress)]	down				1				1
3149				1	1217	CV03_9.3939.C1.Contig4458	phosphatase 2C, / PP2C	down	up	TC141535	TC67587	Hypothetical protein At4g31750 [Arabidopsis thaliana (Mouse-ear cress)]	down				1	VV_PEb07a07.b1	3980	protein phosphatase 2C [Mesembryanthemum crystallinum	down
320	PU27143	eugene3.00061802	beta-ketoacyl-CoA synthase, putative similar to beta-ketoacyl-CoA synthase [Simmondsia chinensis][GI:1045614]	down	1219	CV03040A1D02.f1	beta-ketoacyl-CoA synthase	down	down	TC146390	TC65023	Putative beta-ketoacyl-CoA synthase [Arabidopsis thaliana (Mouse-ear cress)]	down				1				1
460	PU06778	fgenesh4_pm.C_LG_II000563	F-box family protein ; similar to SKP1 interacting partner 2 (SKIP2) TIGR_Ath1:At5g67250	up	1231	CV03_9.4584.C1.Contig5124	Avr9/Cf-9 rapidly elicited protein 189	down	up	TC138833	TC67604	Avr9/Cf-9 rapidly elicited protein 189 [Nicotiana tabacum (Common tobacco)]	up				1				1
461	PU23027	gw1.40.919.1	F-box family protein ; similar to SKP1 interacting partner 2 (SKIP2) TIGR_Ath1:At5g67250	up	1231	CV03_9.4584.C1.Contig5124	Avr9/Cf-9 rapidly elicited protein 189	down	up	TC138833	TC67604	Avr9/Cf-9 rapidly elicited protein 189 [Nicotiana tabacum (Common tobacco)]	up				1				1
3526				1	1238	CV03_9.5033.C1.Contig5565	Flavonol sulfotransferase-like	down	down				1				1				1
834	PU26442	gw1.I.3059.1	peptidase M48 family protein contains Pfam domain, PF01435: Peptidase family M48	up	1241	CV03_9.4926.C1.Contig5464	peptidase M48 family protein	up	up				1				1				1
3363				1	1256	CV03_9.5467.C1.Contig5982	protein phosphatase-like	up	up	TC138124	TC70877	Protein phosphatase 2C-like [Medicago truncatula (Barrel medic)]	up				1				1
3371				1	1268	CV03054B1G08.f1	receptor-like protein kinase	up	up	TC151961	TC73145	Putative S-receptor kinase [Arabidopsis thaliana (Mouse-ear cress)]	up				1				1
526	PU30338	gw1.VII.3822.1	leucine-rich repeat family protein contains leucine rich-repeat domains Pfam:PF00560, INTERPRO:IPR001611; contains similarity to Hcr2-5B [Lycopersicon esculentum] gi|3894391|gb|AAC78595	down	1280	CV03_9.3116.C1.Contig3608	leucine-rich repeat disease resistance protein	up	up	TC144654	TC70723	Similarity to elicitor-inducible receptor-like protein [Arabidopsis thaliana (Mouse-ear cress)]	down				1				1
425	PU29321	estExt_fgenesh4_pg.C_290220	expressed protein	up	1312	CV03_9.7051.C1.Contig7464	expressed protein [Arabidopsis thaliana]	down	down	TC146141	TC58226	Hypothetical protein AT4g17940 [Arabidopsis thaliana (Mouse-ear cress)]	down				1				1
3621				1	1317	CV03071A2G10.f1	Spurge Specific 4854	up	up				1				1				1
831	PU07435	estExt_fgenesh4_pg.C_LG_VII1270	NADH-ubiquinone oxidoreductase-related contains weak similarity to NADH-ubiquinone oxidoreductase 21 kDa subunit, mitochondrial precursor (EC 1.6.5.3) (EC 1.6.99.3) (Complex I-21KD) (CI-21KD). (Swiss-Prot:P25711) [Neurospora crassa]; contains Pfam PF04800	down	1341	CV03_9.490.C1.Contig692	Spurge Specific 2202	up	down				1				1				1
832	PU22652	estExt_fgenesh4_pg.C_LG_VII1270	NADH-ubiquinone oxidoreductase-related contains weak similarity to NADH-ubiquinone oxidoreductase 21 kDa subunit, mitochondrial precursor (EC 1.6.5.3) (EC 1.6.99.3) (Complex I-21KD) (CI-21KD). (Swiss-Prot:P25711) [Neurospora crassa]; contains Pfam PF04800	down	1341	CV03_9.490.C1.Contig692	Spurge Specific 2202	up	down				1				1				1
136	PU11962	estExt_Genewise1_v1.C_280165	expressed protein	up	1343	CV03_9.6030.C1.Contig6515	unknown [Arabidopsis thaliana]	down	down	TC145926	TC58796	Hypothetical protein F9E10.20 [Arabidopsis thaliana (Mouse-ear cress)]	down				1	VRJ404	6736	pnFL-2	down
3377				1	1369	CV03088B2E07.f1	RNA-binding protein	down	up	TC152680	TC68335	Ribonucleoprotein 1 [Arabidopsis thaliana (Mouse-ear cress)]	down				1				1
3146				1	1372	CV03_9.2505.C1.Contig2973	pathogenesis-related protein PR10A	down	down	TC144720	TC63083	None	down				1	VV_PEa10c10.b1	5859	pathogenesis-related protein 10 [Vitis vinifera	down
3138				1	1403	CV03_9.8194.C1.Contig8566	NADP-dependent malate dehydrogenase	up	up	TC148511	TC66883	Malate dehydrogenase [Lycopersicon esculentum (Tomato)]	down				1	VV_PEa20f06.b1	5567	cytosolic malate dehydrogenase [Cicer arietinum	up
386	PU31117	estExt_fgenesh4_pg.C_LG_IX0014	expansin, putative (EXP20) similar to alpha-expansin 3 GI:6942322 from [Triphysaria versicolor]; alpha-expansin gene family, PMID:11641069	down	1421	CV03_9.6765.C1.Contig7185	alpha-expansin 3	up	down	TC150769	TC62952	Alpha-expansin [Solanum demissum (Wild potato)]	up				1				1
766	PU24745	gw1.VII.3833.1	expressed protein	down	1455	CV03_9.7899.C1.Contig8283	unknown protein [Arabidopsis thaliana]	down	down				1				1				1
3552				1	1475	CV03124B1A02.f1	pumilio/Mpt5 family RNA-binding protein	up	up				1				1				1
503	PU05065	eugene3.00180712	hexose transporter, putative similar to hexose transporters from Solanum tuberosum [GI:8347246], Nicotiana tabacum [GI:8347244], Arabidopsis thaliana [GI:8347250]; contains Pfam profile PF00083: major facilitator superfamily protein	up	1529	CV03_9.7916.C1.Contig8300	sugar transporter	up	up	TC143765	TC62469	T7A14.10 protein [Arabidopsis thaliana (Mouse-ear cress)]	up				1				1
137	PU01006	estExt_Genewise1_v1.C_LG_IV0987	expressed protein	up	1693	CV03_9.2030.C1.Contig2470	At2g21180	up	up	TC149905	TC70538	None	down				1
138	PU03670	estExt_fgenesh4_pg.C_LG_IX0374	expressed protein	up	1693	CV03_9.2030.C1.Contig2470	At2g21180	up	up	TC149905	TC70538	None	down				1
139	PU12315	estExt_fgenesh4_pg.C_LG_III1860	expressed protein	down	1693	CV03_9.2030.C1.Contig2470	At2g21180	up	up	TC149905	TC70538	None	down				1
140	PU21567	eugene3.00031877	expressed protein	down	1693	CV03_9.2030.C1.Contig2470	At2g21180	up	up	TC149905	TC70538	None	down				1
141	PU29262	estExt_fgenesh4_pg.C_LG_IX0374	expressed protein	up	1693	CV03_9.2030.C1.Contig2470	At2g21180	up	up	TC149905	TC70538	None	down				1
142	PU29378	estExt_fgenesh4_pg.C_LG_IX0374	expressed protein	up	1693	CV03_9.2030.C1.Contig2470	At2g21180	up	up	TC149905	TC70538	None	down				1
3479				1	1709	CV03_9.36.C1.Contig56	AT4g02920	up	up				1				1				1
148	PU05404	eugene3.00190405	expressed protein similar to unknown protein (gb|AAF00631.1)	up	1727	CV03031B1A07.f1	unknown [Arabidopsis thaliana]	up	up	TC134833	TC67944	Gb|AAF00631.1 [Arabidopsis thaliana (Mouse-ear cress)]	down				1	VV_PEb21e07.b1	4025	unknown [Medicago truncatula	up
149	PU10041	eugene3.00130563	expressed protein similar to unknown protein (gb|AAF00631.1)	up	1727	CV03031B1A07.f1	unknown [Arabidopsis thaliana]	up	up	TC134833	TC67944	Gb|AAF00631.1 [Arabidopsis thaliana (Mouse-ear cress)]	down				1	VV_PEb21e07.b1	4025	unknown [Medicago truncatula	up
150	PU11083	eugene3.00130563	expressed protein similar to unknown protein (gb|AAF00631.1)	up	1727	CV03031B1A07.f1	unknown [Arabidopsis thaliana]	up	up	TC134833	TC67944	Gb|AAF00631.1 [Arabidopsis thaliana (Mouse-ear cress)]	down				1	VV_PEb21e07.b1	4025	unknown [Medicago truncatula	up
151	PU04852	eugene3.00130563	expressed protein similar to unknown protein (gb|AAF00631.1)	up	1727	CV03031B1A07.f1	unknown [Arabidopsis thaliana]	up	up	TC135147	TC58519	None	down				1	VV_PEb21e07.b1	4025	unknown [Medicago truncatula	up
3647				1	1734	CV03035A1D03.f1	unknown protein [Oryza sativa (japonica cultivar-group)]	up	up				1				1				1
3297				1	1737	CV03_9.3340.C1.Contig3858	hypothetical protein [Arabidopsis thaliana]	down	down	TC149090	TC71450	None	down				1				1
3549				1	1739	CV03_9.992.C2.Contig1306	protein [Arabidopsis thaliana]	down	down				1				1				1
3473				1	1752	CV03_9.4171.C1.Contig4692	At2g35260	up	up				1				1				1
303	PU23049	estExt_Genewise1_v1.C_280192	AP2 domain-containing transcription factor, putative similar to AP2 domain containing protein RAP2.1 GI:2281627 from [Arabidopsis thaliana]	up	1785	CV03_9.3596.C1.Contig4106	AP2 domain transcription factor	down	down	TC142375	TC71280	Dehydration-responsive element binding protein 2,	down				1				1
304	PU02127	grail3.0023013601	AP2 domain-containing transcription factor, putative TINY, Arabidopsis thaliana, PID:E218696	up	1785	CV03_9.3596.C1.Contig4106	AP2 domain transcription factor	down	down	TC142375	TC71280	Dehydration-responsive element binding protein 2,	down				1				1
3437				1	1813	CV03_9.5631.C1.Contig6138	unknown protein [Arabidopsis thaliana]	down	down	TC147614	TC66997	Hypothetical protein At5g32440 [Arabidopsis thaliana (Mouse-ear cress)]	down				1				1
209	PU04062	eugene3.00011775	mannitol dehydrogenase, putative (ELI3-1) identical to GI:16267	up	1817	CV03_9.2268.C1.Contig2734	10-hydroxygeraniol oxidoreductase	down	down	TC151857	TC58150	None	down				1	VV_PEa016b08.b1	368	sinapyl alcohol dehydrogenase [Nicotiana tabacum	down
210	PU12108	estExt_fgenesh4_pg.C_LG_I2533	mannitol dehydrogenase, putative nearly identical to SP|P42734, probable mannitol dehydrogenase	up	1817	CV03_9.2268.C1.Contig2734	10-hydroxygeraniol oxidoreductase	down	down	TC145357	TC60363	OSJNBa0065B15.8 protein [Oryza sativa (japonica cultivar-group)]	down				1	VV_PEb15e03.b1	4006	sinapyl alcohol dehydrogenase [Populus tremuloides	down
211	PU12324	estExt_fgenesh4_pg.C_LG_I2533	mannitol dehydrogenase, putative nearly identical to SP|P42734, probable mannitol dehydrogenase	up	1817	CV03_9.2268.C1.Contig2734	10-hydroxygeraniol oxidoreductase	down	down	TC145357	TC60363	OSJNBa0065B15.8 protein [Oryza sativa (japonica cultivar-group)]	down				1	VV_PEb15e03.b1	4006	sinapyl alcohol dehydrogenase [Populus tremuloides	down
536	PU30653	estExt_fgenesh4_pm.C_LG_VI0462	mannitol dehydrogenase, putative (ELI3-1) identical to GI:16267	down	1817	CV03_9.2268.C1.Contig2734	10-hydroxygeraniol oxidoreductase	down	down	TC142776	TC58149	10-hydroxygeraniol oxidoreductase [Camptotheca acuminata]	down				1				1
3465				1	1842	CV03_9.6932.C1.Contig7348	2-nitropropane dioxygenase	up	up				1				1				1
3345				1	1899	CV03_9.8552.C1.Contig8884	photoassimilate-responsive protein precursor	up	down	TC157977	TC70059	NtEIG-E80 protein [Nicotiana tabacum (Common tobacco)]	down				1				1
3132				1	1932	CV03099A1H06.f1	lipoxygenase	down	down	TC134495	TC57858	13-lipoxygenase [Solanum tuberosum (Potato)]	down				1	VRK477	10317	lipoxygenase [Lycopersicon esculentum	up
3541				1	1950	CV03107B2A06.f1	NBS-LRR type disease resistance protein	down	down				1				1				1
569	PU04282	estExt_Genewise1_v1.C_410003	O-methyltransferase family 2 protein similar to caffeic acid O-methyltransferase, Pinus taeda, gb:U39301	up	1951	CV03_9.8181.C1.Contig8553	orcinol O-methyltransferase	down	down	TC135030	TC59350	Orcinol O-methyltransferase 1 [Rosa chinensis (China rose)]	up				1				1
570	PU25450	eugene3.09770002	O-methyltransferase family 2 protein similar to caffeic acid O-methyltransferase, Pinus taeda, gb:U39301	down	1951	CV03_9.8181.C1.Contig8553	orcinol O-methyltransferase	down	down	TC135030	TC59350	Orcinol O-methyltransferase 1 [Rosa chinensis (China rose)]	up				1				1
571	PU30445	eugene3.01420105	O-methyltransferase family 2 protein similar to caffeic acid O-methyltransferase, Pinus taeda, gb:U39301	up	1951	CV03_9.8181.C1.Contig8553	orcinol O-methyltransferase	down	down	TC135030	TC59350	Orcinol O-methyltransferase 1 [Rosa chinensis (China rose)]	up				1				1
572	PU30856	eugene3.00131126	O-methyltransferase family 2 protein similar to caffeic acid O-methyltransferase, Pinus taeda, gb:U39301	down	1951	CV03_9.8181.C1.Contig8553	orcinol O-methyltransferase	down	down	TC135030	TC59350	Orcinol O-methyltransferase 1 [Rosa chinensis (China rose)]	up				1				1
3191				1	1969	CV03_9.6495.C1.Contig6945	alpha-tubulin	up	up	TC134209	TC57563	Chromosome 9 SCAF14729, whole genome shotgun sequence [Tetraodon nigroviridis (Green puffer)]	up				1				1
3534				1	2033	CV03130A1G10.f1	hypothetical protein [Neurospora crassa]	down	down				1				1				1
591	PU12887	fgenesh4_pg.C_LG_IV001075	PHD finger family protein contains Pfam profile: PF00628: PHD-finger	up	2036	CV03_9.10124.C1.Contig10271	unknown protein [Arabidopsis thaliana]	up	up	TC140650	TC71094	Location of EST 206I21T7, gb|N37185 [Arabidopsis thaliana (Mouse-ear cress)]	up				1				1
3137				1	2051	CV03_9.3271.C1.Contig3785	MYC transcription factor	down	down	TC145035	TC60069	MYC transcription factor [Solanum tuberosum (Potato)]	up				1	VV_PEb05f07.b1	4301	Helix-loop-helix DNA-binding [Medicago truncatula	down
3631				1	2071	CV03073B1A01.f1▀▀	Undetermined	down	down				1				1				1
3599				1	2088	CV03121B2G04.f1	Spurge Specific 3764	down	up				1				1				1
530	PU10533	eugene3.00150657	leucine-rich repeat transmembrane protein kinase, putative	up	2206	CV03_9.1293.C1.Contig1662	receptor-like protein kinase	down	up	TC156432	TC69411	Phytosulfokine receptor precursor [Daucus carota (Carrot)]	down				1				1
626	PU24143	grail3.0047008001	protein kinase family protein contains protein kinase domain, Pfam:PF00069	down	2206	CV03_9.1293.C1.Contig1662	receptor-like protein kinase	down	up	TC156432	TC69411	Phytosulfokine receptor precursor [Daucus carota (Carrot)]	down				1				1
3468				1	2214	CV03_9.527.C1.Contig744	acyl-CoA synthetase	up	up				1				1				1
3099				1	2215	CV03_9.888.C1.Contig1184	MADS-box transcription factor MADS11 close to short vegetative phase (way up in glucose starvation)	up	down	TC146179	TC58465	MADS16 [Solanum tuberosum (Potato)]	up	Rub_34	EE284413	SVP-like floral repressor [Eucalyptus occidentalis]	down				1
3123				1	2241	CV03024A2F06.f1	expansin 1	down	down	TC136522	TC60986	Expansin precursor [Lycopersicon esculentum (Tomato)]	down				1	VV_PEb04d03.b1	3643	expansin [Vitis labrusca x Vitis vinifera	up
471	PU09305	eugene3.00190247	GDSL-motif lipase/hydrolase family protein similar to family II lipase EXL3 (GI:15054386), EXL1 (GI:15054382), EXL2 (GI:15054384) [Arabidopsis thaliana]; contains Pfam profile PF00657: Lipase/Acylhydrolase with GDSL-like motif	up	2292	CV03_9.3744.C1.Contig4261	GDSL-motif lipase/acylhydrolase	up	down	TC134077	TC66128	Putative GDSL-motif lipase/acylhydrolase [Arabidopsis thaliana (Mouse-ear cress)]	down				1				1
472	PU26631	estExt_fgenesh4_pm.C_LG_II1167	GDSL-motif lipase/hydrolase family protein similar to family II lipase EXL3 (GI:15054386), EXL1 (GI:15054382), EXL2 (GI:15054384) [Arabidopsis thaliana]; contains Pfam profile PF00657: Lipase/Acylhydrolase with GDSL-like motif	up	2292	CV03_9.3744.C1.Contig4261	GDSL-motif lipase/acylhydrolase	up	down	TC134077	TC66128	Putative GDSL-motif lipase/acylhydrolase [Arabidopsis thaliana (Mouse-ear cress)]	down				1				1
473	PU27102	eugene3.00130500	GDSL-motif lipase/hydrolase family protein similar to family II lipase EXL3 (GI:15054386), EXL1 (GI:15054382), EXL2 (GI:15054384) [Arabidopsis thaliana]; contains Pfam profile PF00657: Lipase/Acylhydrolase with GDSL-like motif	up	2292	CV03_9.3744.C1.Contig4261	GDSL-motif lipase/acylhydrolase	up	down	TC134077	TC66128	Putative GDSL-motif lipase/acylhydrolase [Arabidopsis thaliana (Mouse-ear cress)]	down				1				1
474	PU27165	eugene3.00190247	GDSL-motif lipase/hydrolase family protein similar to family II lipase EXL3 (GI:15054386), EXL1 (GI:15054382), EXL2 (GI:15054384) [Arabidopsis thaliana]; contains Pfam profile PF00657: Lipase/Acylhydrolase with GDSL-like motif	up	2292	CV03_9.3744.C1.Contig4261	GDSL-motif lipase/acylhydrolase	up	down	TC134077	TC66128	Putative GDSL-motif lipase/acylhydrolase [Arabidopsis thaliana (Mouse-ear cress)]	down				1				1
477	PU26414	estExt_Genewise1_v1.C_LG_XIX0686	GDSL-motif lipase/hydrolase family protein similar to family II lipases EXL3 GI:15054386, EXL1 GI:15054382, EXL2 GI:15054384 from [Arabidopsis thaliana]; contains Pfam profile: lipase/acylhydrolase with GDSL-like motif	down	2292	CV03_9.3744.C1.Contig4261	GDSL-motif lipase/acylhydrolase	up	down	TC152226	TC65906	GSDL-motif lipase [Agave americana (Century plant)]	down				1				1
3403				1	2322	CV03_9.4280.C1.Contig4802	subtilase	up	up	TC156716	TC70474	SBT4B protein [Lycopersicon esculentum (Tomato)]	down				1				1
3470				1	2361	CV03064A1E05.f1	anthranilate phosphoribosyltransferase	down	up				1				1				1
519	PU03207	estExt_Genewise1_v1.C_LG_XIX2228	laccase family protein / diphenol oxidase family protein similar to laccase [Pinus taeda][GI:13661201]	up	2398	CV03_9.6830.C1.Contig7250	diphenol oxidase	down	down	TC137360	TC61245	Diphenol oxidase [Nicotiana tabacum (Common tobacco)]	up				1				1
553	PU30792	estExt_Genewise1_v1.C_LG_VI0902	myb family transcription factor (MYB66) / werewolf (WER) contains PFAM profile: Myb DNA binding domain PF00249; identical to cDNA putative transcription factor (MYB66) mRNA, partial cds GI:3941491; identical to GP:9755743 myb transcription factor werewolf	down	2436	CV03_9.8105.C1.Contig8481	GHMYB10	down	down	TC133309	TC71228	MYB1 [Gossypium hirsutum (Upland cotton)]	up				1				1
3214				1	2484	CV03107A2G01.f1	At2g47010	up	up	TC155126	TC61817	Hypothetical protein At1g17030/F20D23_27 [Arabidopsis thaliana (Mouse-ear cress)]	up				1				1
356	PU05563	estExt_fgenesh4_pm.C_LG_V0169	cyclin, putative (CYC2a) similar to cyclin 2b protein [Arabidopsis thaliana] GI:509423; contains Pfam profiles PF00134: Cyclin, N-terminal domain, PF02984: Cyclin, C-terminal domain; identical to cDNA cyc2a mRNA for cyclin 2a protein GI:728518	down	2528	CV03_9.4961.C1.Contig5492	mitotic cyclin	down	down	TC151803	TC64820	B-type cyclin [Nicotiana tabacum (Common tobacco)]	down				1				1
357	PU23783	estExt_fgenesh4_pm.C_LG_V0693	cyclin, putative similar to B-like cyclin GI:780267 from (Medicago sativa); contains Pfam profiles PF00134: Cyclin, N-terminal domain, PF02984: Cyclin, C-terminal domain	down	2528	CV03_9.4961.C1.Contig5492	mitotic cyclin	down	down	TC151803	TC64820	B-type cyclin [Nicotiana tabacum (Common tobacco)]	down				1				1
3265				1	2557	CV03_9.155.C1.Contig240	ethylene-forming enzyme	down	down	TC158847	TC71868	Leucoanthocyanidin dioxygenase-like protein [Arabidopsis thaliana (Mouse-ear cress)]	down				1				1
3333				1	2585	CV03_9.3827.C1.Contig4350	nucellin protein	down	down	TC134039	TC67213	CND41, chloroplast nucleoid DNA binding protein precursor [Nicotiana tabacum (Common tobacco)]	down				1				1
713	PU24878	estExt_Genewise1_v1.C_LG_XIX0617	WD-40 repeat family protein contains 6 WD-40 repeats (PF00400); WD-repeat protein -Daucus carota,PID:g2253631	down	2608	CV03031B2A04.f1	hypothetical protein [Brassica napus]	up	up	TC142053	TC67272	Hypothetical protein [Brassica napus (Rape)]	down				1				1
3304				1	2612	CV03_9.2545.C1.Contig3019	hypothetical protein F9H16.1	up	up	TC150997	TC69878	Putative zinc-binding protein [Oryza sativa (japonica cultivar-group)]	up				1				1
3535				1	2665	CV01012A2C10.f1	hypothetical protein [Nicotiana tabacum]	down	down				1				1				1
639	PU29669	gw1.1295.3.1	ribulose bisphosphate carboxylase small chain 1A / RuBisCO small subunit 1A (RBCS-1A) (ATS1A) identical to SP|P10795 Ribulose bisphosphate carboxylase small chain 1A, chloroplast precursor (EC 4.1.1.39) (RuBisCO small subunit 1A) {Arabidopsis thaliana}	up	2666	Cassava.367.C1.Contig467	ribulose-1,5-carboxylase/oxygenase	up	down	TC140365	TC65835	Ribulose bisphosphate carboxylase small chains, chloroplast precursor (EC 4.1.1.39) (RuBisCO small subunits) [Contains: Ribulose bisphosphate carboxylase small chain P1; Ribulose bisphosphate carboxylase small chain P2; Ribulose bisphosphate carboxylase s	down				1				1
640	PU25176	eugene3.00180810	ribulose bisphosphate carboxylase small chain 2B / RuBisCO small subunit 2B (RBCS-2B) (ATS2B) identical to SP|P10797 Ribulose bisphosphate carboxylase small chain 2B, chloroplast precursor (EC 4.1.1.39) (RuBisCO small subunit 2B) {Arabidopsis thaliana}	up	2666	Cassava.367.C1.Contig467	ribulose-1,5-carboxylase/oxygenase	up	down	TC140365	TC65835	Ribulose bisphosphate carboxylase small chains, chloroplast precursor (EC 4.1.1.39) (RuBisCO small subunits) [Contains: Ribulose bisphosphate carboxylase small chain P1; Ribulose bisphosphate carboxylase small chain P2; Ribulose bisphosphate carboxylase s	down				1				1
3445				1	2747	CV03_9.695.C1.Contig949	unknown protein [Oryza sativa (japonica cultivar-group)]	down	down	TC146949	TC58658	Hypothetical protein OSJNBb0101N11.18 [Oryza sativa (japonica cultivar-group)]	down				1				1
628	PU06777	estExt_fgenesh4_pg.C_1520062	pyrophosphate-energized vacuolar membrane proton pump / pyrophosphate-energized inorganic pyrophosphatase (AVP-3)	down	2760	CV03_9.2239.C1.Contig2701	vacuolar proton-inorganic pyrophosphatase	up	up	TC145747	TC66709	PPase [Hevea brasiliensis (Para rubber tree)]	down				1				1
629	PU07521	estExt_fgenesh4_pg.C_1520062	pyrophosphate-energized vacuolar membrane proton pump / pyrophosphate-energized inorganic pyrophosphatase (AVP-3)	down	2760	CV03_9.2239.C1.Contig2701	vacuolar proton-inorganic pyrophosphatase	up	up	TC145747	TC66709	PPase [Hevea brasiliensis (Para rubber tree)]	down				1				1
630	PU29412	estExt_fgenesh4_pg.C_1330100	pyrophosphate-energized vacuolar membrane proton pump / pyrophosphate-energized inorganic pyrophosphatase (AVP-3)	up	2760	CV03_9.2239.C1.Contig2701	vacuolar proton-inorganic pyrophosphatase	up	up	TC145747	TC66709	PPase [Hevea brasiliensis (Para rubber tree)]	down				1				1
163	PU06261	eugene3.00150702	glyceraldehyde 3-phosphate dehydrogenase, cytosolic, putative / NAD-dependent glyceraldehyde-3-phosphate dehydrogenase, putative very strong similarity to SP|P25858 Glyceraldehyde 3-phosphate dehydrogenase, cytosolic (EC 1.2.1.12) {Arabidopsis thaliana};	up	2771	CV03_9.1760.C1.Contig2183	Glyceraldehyde 3-phosphate dehydrogenase	up	down	TC135709	TC60315	Glyceraldehyde-3-phosphate dehydrogenase precursor [Capsicum annuum (Bell pepper)]	down				1	VV_PEb18g01.b1	8548	glyceraldehyde-3-phosphate dehydrogenase [Arabidopsis	down
164	PU20329	estExt_Genewise1_v1.C_LG_XII1463	glyceraldehyde 3-phosphate dehydrogenase, cytosolic, putative / NAD-dependent glyceraldehyde-3-phosphate dehydrogenase, putative very strong similarity to SP|P25858 Glyceraldehyde 3-phosphate dehydrogenase, cytosolic (EC 1.2.1.12) {Arabidopsis thaliana};	down	2771	CV03_9.1760.C1.Contig2183	Glyceraldehyde 3-phosphate dehydrogenase	up	down	TC136046	TC67731	Glyceraldehyde-3-phosphate dehydrogenase [Capsicum annuum (Bell pepper)]	up				1	VV_PEb18g01.b1	8548	glyceraldehyde-3-phosphate dehydrogenase [Arabidopsis	down
491	PU29486	eugene3.00150702	glyceraldehyde 3-phosphate dehydrogenase, cytosolic, putative / NAD-dependent glyceraldehyde-3-phosphate dehydrogenase, putative very strong similarity to SP|P25858 Glyceraldehyde 3-phosphate dehydrogenase, cytosolic (EC 1.2.1.12) {Arabidopsis thaliana};	up	2771	CV03_9.1760.C1.Contig2183	Glyceraldehyde 3-phosphate dehydrogenase	up	down	TC152396	TC73327	40S ribosomal protein S2 homolog [Arabidopsis thaliana (Mouse-ear cress)]	up				1				1
492	PU01445	estExt_fgenesh4_pg.C_LG_X0484	glyceraldehyde-3-phosphate dehydrogenase, cytosolic (GAPC) / NAD-dependent glyceraldehyde-3-phosphate dehydrogenase identical to SP|P25858 Glyceraldehyde 3-phosphate dehydrogenase, cytosolic (EC 1.2.1.12) {Arabidopsis thaliana}	down	2771	CV03_9.1760.C1.Contig2183	Glyceraldehyde 3-phosphate dehydrogenase	up	down	TC136046	TC67731	Glyceraldehyde-3-phosphate dehydrogenase [Capsicum annuum (Bell pepper)]	up				1				1
493	PU02442	estExt_fgenesh4_pg.C_LG_X0484	glyceraldehyde-3-phosphate dehydrogenase, cytosolic (GAPC) / NAD-dependent glyceraldehyde-3-phosphate dehydrogenase identical to SP|P25858 Glyceraldehyde 3-phosphate dehydrogenase, cytosolic (EC 1.2.1.12) {Arabidopsis thaliana}	down	2771	CV03_9.1760.C1.Contig2183	Glyceraldehyde 3-phosphate dehydrogenase	up	down	TC136046	TC67731	Glyceraldehyde-3-phosphate dehydrogenase [Capsicum annuum (Bell pepper)]	up				1				1
733	PU10175	estExt_fgenesh4_pm.C_LG_V0730	zinc-binding family protein similar to zinc-binding protein [Pisum sativum] GI:16117799; contains Pfam profile PF04640 : Protein of unknown function, DUF597	up	2775	CV03_9.2545.C1.Contig3019	hypothetical protein F9H16.1	up	up	TC150997	TC69878	Putative zinc-binding protein [Oryza sativa (japonica cultivar-group)]	up				1				1
3389				1	2779	CV03_9.117.C1.Contig189	shock protein SRC2	down	down	TC133439	TC68052	None	up				1				1
3167				1	2780	CV03_9.1632.C1.Contig2029	Unknown protein [Oryza sativa (japonica cultivar-group)]	up	down	TC149827	TC62709	None	down				1	VV_PEa016g10.b1	5880	unknown protein	down
126	PU23971	grail3.0110000802	eukaryotic translation initiation factor 4A-1 / eIF-4A-1 eIF-4A-1 gi:15293046, gi:15450485; contains Pfam profile PF00270: DEAD/DEAH box helicase; contains Pfam profile PF00271: Helicase conserved C-terminal domain	down	2785	CV03_9.1367.C1.Contig1741	Eukaryotic initiation factor 4A-8	up	up	TC134909	TC65337	OSJNBb0039L24.10 protein [Oryza sativa (japonica cultivar-group)]	down				1	VRK270	2533	Eukaryotic initiation factor 4A-8 (ATP-dependent RNA helicase	down
127	PU25111	grail3.0110000802	eukaryotic translation initiation factor 4A-1 / eIF-4A-1 eIF-4A-1 gi:15293046, gi:15450485; contains Pfam profile PF00270: DEAD/DEAH box helicase; contains Pfam profile PF00271: Helicase conserved C-terminal domain	down	2785	CV03_9.1367.C1.Contig1741	Eukaryotic initiation factor 4A-8	up	up	TC143953	TC57626	Eukaryotic initiation factor 4A-14 [Nicotiana tabacum (Common tobacco)]	down				1
830	PU04016	fgenesh4_pg.C_LG_III001000	NADH:ubiquinone oxidoreductase family protein contains Pfam profile PF05071: NADH:ubiquinone oxidoreductase 17.2 kD subunit	down	2827	CV03044A1E03.f1	Spurge Specific 4596	down	down				1				1				1
3418				1	2836	CV03047B2A05.f1	twin LOV protein 1	up	up	TC150888	TC59118	Twin LOV protein 1 [Arabidopsis thaliana (Mouse-ear cress)]	down				1				1
3142				1	2837	CV03047A2C11.f1	OTU-like cysteine protease family protein	up	down	TC147818	TC69382	Hypothetical protein [Arabidopsis thaliana (Mouse-ear cress)]	down				1	VV_PEb23c10.b1	7269	OTU-like cysteine protease family protein [Arabidopsis	down
280	PU03982	eugene3.02650004	5'-adenylylsulfate reductase (APR3) / PAPS reductase homolog (PRH26) identical to 5'-adenylylsulfate reductase [Arabidopsis thaliana] GI:2738760; identical to cDNA PAPS reductase homolog (PRH26) GI:1710113	up	2838	CV03_9.2698.C1.Contig3185	adenosine 5' phosphosulfate reductase	up	down	TC135175	TC66373	Adenylyl-sulfate reductase precursor [Lycopersicon esculentum (Tomato)]	down				1				1
430	PU13416	gw1.VI.183.1	expressed protein	up	2840	CV03_9.5461.C1.Contig5976	unknown protein [Arabidopsis thaliana]	down	down	TC152248	TC61401	Hypothetical protein At4g32295 [Arabidopsis thaliana (Mouse-ear cress)]	up				1				1
514	PU13055	LG_XVIII: 5598449-5599202	hypothetical protein	up	2840	CV03_9.5461.C1.Contig5976	unknown protein [Arabidopsis thaliana]	down	down	TC152248	TC61401	Hypothetical protein At4g32295 [Arabidopsis thaliana (Mouse-ear cress)]	up				1				1
562	PU01968	estExt_fgenesh4_pg.C_LG_V1470	nodulin MtN21 family protein similar to MtN21 GB:CAA75575 GI:2598575 from (Medicago truncatula) (Mol. Plant Microbe Interact. 9 (4), 233-242 (1996)); contains Pfam profile PF00892: Integral membrane protein	down	2879	CV03_9.4106.C1.Contig4633	nodulin	up	down	TC153385	TC64662	Nodulin-like protein [Arabidopsis thaliana (Mouse-ear cress)]	down				1				1
563	PU02168	estExt_fgenesh4_pg.C_LG_V1470	nodulin MtN21 family protein similar to MtN21 GB:CAA75575 GI:2598575 from (Medicago truncatula) (Mol. Plant Microbe Interact. 9 (4), 233-242 (1996)); contains Pfam profile PF00892: Integral membrane protein	down	2879	CV03_9.4106.C1.Contig4633	nodulin	up	down	TC153385	TC64662	Nodulin-like protein [Arabidopsis thaliana (Mouse-ear cress)]	down				1				1
564	PU02900	estExt_fgenesh4_pg.C_LG_V1470	nodulin MtN21 family protein similar to MtN21 GB:CAA75575 GI:2598575 from (Medicago truncatula) (Mol. Plant Microbe Interact. 9 (4), 233-242 (1996)); contains Pfam profile PF00892: Integral membrane protein	down	2879	CV03_9.4106.C1.Contig4633	nodulin	up	down	TC153385	TC64662	Nodulin-like protein [Arabidopsis thaliana (Mouse-ear cress)]	down				1				1
3402				1	2883	CV03_9.1575.C1.Contig1969	starch (bacterial glycogen) synthase	down	down	TC132806	TC65919	Granule-bound starch synthase 1, chloroplast precursor [Solanum tuberosum (Potato)]	down				1				1
53	PU00527	estExt_fgenesh4_kg.C_LG_III0021	arabinogalactan-protein (AGP18) identical to gi_11935088_gb_AAG41964	down	2885	CV03_9.6512.C1.Contig6959	Spurge Specific 1541	down	down	TC156140	TC62249	None	up	Rub_307	EE284370	hypothetical protein BB3670 [Bordetella bronchiseptica RB50]	t-up
54	PU05408	eugene3.00050536	arabinogalactan-protein (AGP18) identical to gi_11935088_gb_AAG41964	up	2885	CV03_9.6512.C1.Contig6959	Spurge Specific 1541	down	down	TC156140	TC62249	None	up	Rub_307	EE284370	hypothetical protein BB3670 [Bordetella bronchiseptica RB50]	t-up
522	PU11533	estExt_fgenesh4_pg.C_1180025	leucine-rich repeat family protein	up	2917	CV03_9.84.C1.Contig125	leucine-rich repeat protein	down	up	TC156214	TC73581	Hypothetical protein At5g07910 [Arabidopsis thaliana (Mouse-ear cress)]	down				1				1
513	PU00018	eugene3.00020670	hypothetical protein	down	2956	CV03_9.8559.C1.Contig8889	unknown protein [Arabidopsis thaliana]	up	up	TC142847	TC65405	Hypothetical protein F27K7.9 [Arabidopsis thaliana (Mouse-ear cress)]	up				1				1
271	PU03171	fgenesh4_pg.C_LG_VI000528	xyloglucan:xyloglucosyl transferase, putative / xyloglucan endotransglycosylase, putative / endo-xyloglucan transferase, putative (XTR6) identical to xyloglucan endotransglycosylase-related protein GI:1244758 from [Arabidopsis thaliana]	up	2963	CV03_9.1131.C2.Contig1471	xyloglucan endo-1,4-beta-D-glucanase	up	down	TC149419	TC58726	Xyloglucan endotransglucosylase-hydrolase XTH3 [Lycopersicon esculentum (Tomato)]	up				1	VV_PEb03f12.b1	1704	xyloglucan endotransglycosylase 1 [Fagus sylvatica	up
272	PU12944	eugene3.00140931	xyloglucan:xyloglucosyl transferase, putative / xyloglucan endotransglycosylase, putative / endo-xyloglucan transferase, putative similar to xyloglucan endotransglycosylase-related protein GI:1244760 from [Arabidopsis thaliana]	down	2963	CV03_9.1131.C2.Contig1471	xyloglucan endo-1,4-beta-D-glucanase	up	down	TC151244	TC59815	Brassinosteroid-regulated protein BRU1 precursor [Glycine max (Soybean)]	down				1	VV_PEb03f12.b1	1704	xyloglucan endotransglycosylase 1 [Fagus sylvatica	up
3452				1	2999	CV03_9.6662.C1.Contig7086	unnamed protein product [Arabidopsis thaliana]	up	up	TC149240	TC71487	SnRK1-interacting protein 1 [Hordeum vulgare (Barley)]	down				1				1
580	PU30305	eugene3.00151022	patatin-related	up	3035	CV03_9.7481.C1.Contig7888	patatin-related	up	down	TC154377	TC59519	Hypothetical protein F28P10.70 [Arabidopsis thaliana (Mouse-ear cress)]	up				1				1
3593				1	3049	CV03119B1C12.f1	Spurge Specific 3656	up	up				1				1				1
365	PU25384	eugene3.24250001	cytochrome P450, putative	up	3109	CV03135B2D11.f1	cytochrome P450-dependent fatty acid hydroxylase	up	up	TC148994	TC69100	Cytochrome P450 86A1 [Arabidopsis thaliana (Mouse-ear cress)]	down				1				1
747	PU27581	gw1.XVII.1112.1	amino acid transporter family protein low similarity to vesicular inhibitory amino acid transporter [Mus musculus] GI:2826776; contains INTERPRO:IPR002422 amino acid/polyamine transporter, family II	down	3113	CV03_9.3874.C1.Contig4391	amino acid transporter	up	up				1				1				1
3496				1	3140	CV01025B1H05.f1	cassava specific 937	up	up				1				1				1
3494				1	3181	CV01004A2F09.f1	cassava specific 1829	up	down				1				1				1
3561				1	3284	CV03_9.1505.C1.Contig1889	Spurge Specific 103	up	up				1				1				1
227	PU20140	grail3.0004045401	phenylalanine ammonia-lyase 1 (PAL1) nearly identical to SP|P35510	down	3306	CV03_9.3067.C1.Contig3554	Phenylalanine ammonia-lyase (PAL)	down	down	TC135066	TC66010	Phenylalanine ammonia-lyase [Capsicum chinense (Scotch bonnet) (Bonnet pepper)]	down				1	VRJ56	1541	phenylalanine ammonia lyase [Populus	down
228	PU22278	estExt_Genewise1_v1.C_280658	phenylalanine ammonia-lyase 1 (PAL1) nearly identical to SP|P35510	down	3306	CV03_9.3067.C1.Contig3554	Phenylalanine ammonia-lyase (PAL)	down	down	TC135066	TC66010	Phenylalanine ammonia-lyase [Capsicum chinense (Scotch bonnet) (Bonnet pepper)]	down				1	VRJ56	1541	phenylalanine ammonia lyase [Populus	down
263	PU02106	eugene3.00091331	triosephosphate isomerase, cytosolic, putative strong similarity to triosephosphate isomerase, cytosolic from Petunia hybrida [SP|P48495], from Coptis japonica [SP|P21820]	down	3309	CV03_9.2004.C1.Contig2443	triosephosphate isomerase	up	up	TC134645	TC68008	Triosphosphate isomerase-like protein [Solanum tuberosum (Potato)]	down				1	VV_PEa015d09.b1	10089	Triosephosphate isomerase, cytosolic (TIM)	down
264	PU07749	eugene3.00091331	triosephosphate isomerase, cytosolic, putative strong similarity to triosephosphate isomerase, cytosolic from Petunia hybrida [SP|P48495], from Coptis japonica [SP|P21820]	down	3309	CV03_9.2004.C1.Contig2443	triosephosphate isomerase	up	up	TC134645	TC68008	Triosphosphate isomerase-like protein [Solanum tuberosum (Potato)]	down				1	VV_PEa015d09.b1	10089	Triosephosphate isomerase, cytosolic (TIM)	down
265	PU22630	estExt_Genewise1_v1.C_LG_X2172	triosephosphate isomerase, cytosolic, putative strong similarity to triosephosphate isomerase, cytosolic from Petunia hybrida [SP|P48495], from Coptis japonica [SP|P21820]	down	3309	CV03_9.2004.C1.Contig2443	triosephosphate isomerase	up	up	TC134645	TC68008	Triosphosphate isomerase-like protein [Solanum tuberosum (Potato)]	down				1	VV_PEa015d09.b1	10089	Triosephosphate isomerase, cytosolic (TIM)	down
266	PU27302	eugene3.00091331	triosephosphate isomerase, cytosolic, putative strong similarity to triosephosphate isomerase, cytosolic from Petunia hybrida [SP|P48495], from Coptis japonica [SP|P21820]	down	3309	CV03_9.2004.C1.Contig2443	triosephosphate isomerase	up	up	TC134645	TC68008	Triosphosphate isomerase-like protein [Solanum tuberosum (Potato)]	down				1	VV_PEa015d09.b1	10089	Triosephosphate isomerase, cytosolic (TIM)	down
297	PU03201	estExt_fgenesh4_pg.C_LG_I1758	ankyrin repeat family protein contains ankyrin repeats, Pfam:PF00023	up	3316	CV03031B2C08.f1	Euphorbia specific68	up	down	TC145330	TC68271	Ring zinc finger protein [Artemisia desertorum]	up				1				1
622	PU07598	grail3.0066007901	protease inhibitor/seed storage/lipid transfer protein (LTP) family protein contains Pfam protease inhibitor/seed storage/LTP family domain PF00234	up	3325	CV03_9.3543.C1.Contig4054	unknown protein [Oryza sativa (japonica cultivar-group)]	down	down	TC144870	TC63248	Gb|AAD48513.1 [Arabidopsis thaliana (Mouse-ear cress)]	up				1				1
623	PU20763	grail3.0001010501	protease inhibitor/seed storage/lipid transfer protein (LTP) family protein contains Pfam protease inhibitor/seed storage/LTP family domain PF00234	up	3325	CV03_9.3543.C1.Contig4054	unknown protein [Oryza sativa (japonica cultivar-group)]	down	down	TC144870	TC63248	Gb|AAD48513.1 [Arabidopsis thaliana (Mouse-ear cress)]	up				1				1
3401				1	3349	CV03_9.3583.C1.Contig4093	Spurge Specific 949	down	down	TC136623	TC66628	En/Spm-like transposon protein [Arabidopsis thaliana (Mouse-ear cress)]	down				1				1
3562				1	3353	CV03045A1B12.f1	Spurge Specific 1037	up	up				1				1				1
3487				1	3354	CV03_9.5034.C1.Contig5567	AT4g39900	up	down				1				1				1
657	PU04108	gw1.XIII.2336.1	seven transmembrane MLO family protein / MLO-like protein 1 (MLO1) identical to MLO-like protein 1 (MLO protein homolog 1) [Arabidopsis thaliana] SWISS-PROT:O49621; similar to MLO protein SWISS-PROT:P93766, NCBI_gi:1877221 [Hordeum vulgare][Barley]	up	3368	CV03049A1H05.f1	AtMlo-h1 protein	down	down	TC154825	TC65472	Putative seven transmembrane protein Mlo8 [Oryza sativa (japonica cultivar-group)]	up				1				1
3109				1	3374	CV03050B1A12.f1	aux/IAA protein	down	down	TC143125	TC66144	Aux/IAA protein [Solanum tuberosum (Potato)]	up				1	VV_PEc05G03.f.ab1	4756	Aux/IAA protein	down
3490				1	3376	CV03_9.1357.C1.Contig1730	beta-glucosidase	down	down				1				1				1
649	PU12209	estExt_fgenesh4_pg.C_LG_IV1449	senescence/dehydration-associated protein-related (ERD7) similar to senescence-associated protein 12 [Hemerocallis hybrid cultivar] gi|3551958|gb|AAC34857; strong similarity to early-responsive to dehydration stress ERD7 protein [Arabidopsis thaliana] gi|	up	3379	CV03_9.4796.C1.Contig5336	senescence/dehydration-associated protein-related	down	down	TC141140	TC71713	Senescence/dehydration-associated protein-related (ERD7)-like [Oryza sativa (japonica cultivar-group)]	down				1				1
662	PU12977	estExt_Genewise1_v1.C_LG_XIV2810	sugar transporter, putative similar to ERD6 protein {Arabidopsis thaliana} GI:3123712, sugar-porter family proteins 1 and 2 [Arabidopsis thaliana] GI:14585699, GI:14585701; contains Pfam profile PF00083: major facilitator superfamily protein	down	3407	CV03_9.5151.C1.Contig5681	sugar transporter	up	up	TC158804	TC63518	AT5g18840/F17K4_90 [Arabidopsis thaliana (Mouse-ear cress)]	down				1				1
3192				1	3459	CV03080B1E07.f1	amidophosphoribosyltransferase	up	down	TC133640	TC58074	5-phosphoribosyl-1-pyrophosphate amidotransferase [Nicotiana tabacum (Common tobacco)]	down				1				1
62	PU22392	LG_IV: 12393124-12393899	glucan phosphorylase, putative similar to alpha-glucan phosphorylase, L isozyme 1 precursor GB:P04045 from [Solanum tuberosum] (J. Biochem. 106 (4), 691-695 (1989))	up	3480	CV03_9.6244.C1.Contig6703	alpha-1,4 glucan phosphorylase	down	down	TC135756	TC67233	Alpha-1,4 glucan phosphorylase, L-2 isozyme, chloroplast precursor [Solanum tuberosum (Potato)]	down	Rub_74	EE284270	starch phosphorylase (EC 2.4.1.1) isoform L precursor, chloroplast - fava bean	t-down
79	PU03913	estExt_Genewise1_v1.C_LG_IV0101	starch phosphorylase, putative similar to alpha-glucan phosphorylase, H isozyme SP:P32811 from [Solanum tuberosum]	up	3480	CV03_9.6244.C1.Contig6703	alpha-1,4 glucan phosphorylase	down	down	TC135756	TC67233	Alpha-1,4 glucan phosphorylase, L-2 isozyme, chloroplast precursor [Solanum tuberosum (Potato)]	down	Rub_74	EE284270	starch phosphorylase (EC 2.4.1.1) isoform L precursor, chloroplast - fava bean	t-down
3430				1	3563	CV03_9.3840.C1.Contig4361	unknown [Arabidopsis thaliana]	down	down	TC155575	TC70550	Hypothetical protein At2g23690 [Arabidopsis thaliana (Mouse-ear cress)]	down				1				1
85	PU00868	grail3.0001136701	ABC transporter family protein similar to ABC transporter homolog PnATH GI:7573600 from [Populus nigra]	up	3565	CV03_9.4050.C1.Contig4567	ABC transporter 2 iron inhibited	up	up	TC135523	TC65970	Putative ABC transporter homolog PnATH [Arabidopsis thaliana (Mouse-ear cress)]	down				1
86	PU02845	grail3.0001136701	ABC transporter family protein similar to ABC transporter homolog PnATH GI:7573600 from [Populus nigra]	up	3565	CV03_9.4050.C1.Contig4567	ABC transporter 2 iron inhibited	up	up	TC135523	TC65970	Putative ABC transporter homolog PnATH [Arabidopsis thaliana (Mouse-ear cress)]	down				1
87	PU30498	eugene3.01630004	ABC transporter family protein similar to ABC transporter homolog PnATH GI:7573600 from [Populus nigra]	up	3565	CV03_9.4050.C1.Contig4567	ABC transporter 2 iron inhibited	up	up	TC135523	TC65970	Putative ABC transporter homolog PnATH [Arabidopsis thaliana (Mouse-ear cress)]	down				1
3113				1	3593	CV03_9.5843.C1.Contig6339	BURP domain-containing protein	up	up	TC137137	TC65933	RD22-like protein [Vitis vinifera (Grape)]	down				1	VV_PEa013e09.b1	9114	RD22-like protein [Vitis vinifera	down
312	PU06784	fgenesh4_pm.C_scaffold_70000064	basic helix-loop-helix (bHLH) family protein contains Pfam profile: PF00010 helix-loop-helix DNA-binding domain	down	3622	CV03_9.9544.C1.Contig9764	helix-loop-helix-like protein	up	down	TC147350	TC58997	Putative basic-helix-loop-helix (BHLH)transcription factor [Oryza sativa (japonica cultivar-group)]	up				1				1
314	PU13141	gw1.29.118.1	basic helix-loop-helix (bHLH) family protein contains similarity to bHLH DNA-binding protein	down	3622	CV03_9.9544.C1.Contig9764	helix-loop-helix-like protein	up	down	TC142200	TC73707	Hypothetical protein [Arabidopsis thaliana (Mouse-ear cress)]	down				1				1
3127				1	3643	CV03_9.9726.C1.Contig9918	leucoanthocyanidin dioxygenase 2	down	down	TC141232	TC66764	Leucoanthocyanidin dioxygenase 2, putative; 51024-52213 [Arabidopsis thaliana (Mouse-ear cress)]	up				1	VV_PEa08g03.b1	3262	oxidoreductase, 2OG-Fe oxygenase family protein, expressed [Oryza	up
3515				1	3646	CV03_9.8233.C1.Contig8602	expressed protein [Arabidopsis thaliana]	down	down				1				1				1
167	PU00845	eugene3.04210001	glycosyl hydrolase family 17 protein similar to elicitor inducible chitinase Nt-SubE76 GI:11071974 from [Nicotiana tabacum]	up	3649	CV03_9.3080.C1.Contig3569	beta-1,3-glucanase	down	down	TC159474	TC67607	hydrolase, hydrolyzing O-glycosyl compounds [Arabidopsis thaliana]	down				1	VRJ652	8700	beta-1,3-glucanase-like protein [Nicotiana tabacum	up
168	PU01563	eugene3.00141056	glycosyl hydrolase family 17 protein similar to elicitor inducible chitinase Nt-SubE76 GI:11071974 from [Nicotiana tabacum]	down	3649	CV03_9.3080.C1.Contig3569	beta-1,3-glucanase	down	down	TC159474	TC67607	hydrolase, hydrolyzing O-glycosyl compounds [Arabidopsis thaliana]	down				1	VRJ652	8700	beta-1,3-glucanase-like protein [Nicotiana tabacum	up
169	PU06659	gw1.XI.2944.1	glycosyl hydrolase family 17 protein similar to elicitor inducible chitinase Nt-SubE76 GI:11071974 from [Nicotiana tabacum]	up	3649	CV03_9.3080.C1.Contig3569	beta-1,3-glucanase	down	down	TC159474	TC67607	hydrolase, hydrolyzing O-glycosyl compounds [Arabidopsis thaliana]	down				1	VRJ652	8700	beta-1,3-glucanase-like protein [Nicotiana tabacum	up
170	PU07410	eugene3.00002053	glycosyl hydrolase family 17 protein similar to elicitor inducible chitinase Nt-SubE76 GI:11071974 from [Nicotiana tabacum]	down	3649	CV03_9.3080.C1.Contig3569	beta-1,3-glucanase	down	down	TC159474	TC67607	hydrolase, hydrolyzing O-glycosyl compounds [Arabidopsis thaliana]	down				1	VRJ652	8700	beta-1,3-glucanase-like protein [Nicotiana tabacum	up
171	PU12150	eugene3.00002053	glycosyl hydrolase family 17 protein similar to elicitor inducible chitinase Nt-SubE76 GI:11071974 from [Nicotiana tabacum]	down	3649	CV03_9.3080.C1.Contig3569	beta-1,3-glucanase	down	down	TC159474	TC67607	hydrolase, hydrolyzing O-glycosyl compounds [Arabidopsis thaliana]	down				1	VRJ652	8700	beta-1,3-glucanase-like protein [Nicotiana tabacum	up
172	PU30259	gw1.XI.2944.1	glycosyl hydrolase family 17 protein similar to elicitor inducible chitinase Nt-SubE76 GI:11071974 from [Nicotiana tabacum]	up	3649	CV03_9.3080.C1.Contig3569	beta-1,3-glucanase	down	down	TC159474	TC67607	hydrolase, hydrolyzing O-glycosyl compounds [Arabidopsis thaliana]	down				1	VRJ652	8700	beta-1,3-glucanase-like protein [Nicotiana tabacum	up
173	PU30324	gw1.XI.2944.1	glycosyl hydrolase family 17 protein similar to elicitor inducible chitinase Nt-SubE76 GI:11071974 from [Nicotiana tabacum]	up	3649	CV03_9.3080.C1.Contig3569	beta-1,3-glucanase	down	down	TC159474	TC67607	hydrolase, hydrolyzing O-glycosyl compounds [Arabidopsis thaliana]	down				1	VRJ652	8700	beta-1,3-glucanase-like protein [Nicotiana tabacum	up
174	PU30336	gw1.XI.2944.1	glycosyl hydrolase family 17 protein similar to elicitor inducible chitinase Nt-SubE76 GI:11071974 from [Nicotiana tabacum]	up	3649	CV03_9.3080.C1.Contig3569	beta-1,3-glucanase	down	down	TC159474	TC67607	hydrolase, hydrolyzing O-glycosyl compounds [Arabidopsis thaliana]	down				1	VRJ652	8700	beta-1,3-glucanase-like protein [Nicotiana tabacum	up
175	PU31056	eugene3.00002053	glycosyl hydrolase family 17 protein similar to elicitor inducible chitinase Nt-SubE76 GI:11071974 from [Nicotiana tabacum]	down	3649	CV03_9.3080.C1.Contig3569	beta-1,3-glucanase	down	down	TC159474	TC67607	hydrolase, hydrolyzing O-glycosyl compounds [Arabidopsis thaliana]	down				1	VRJ652	8700	beta-1,3-glucanase-like protein [Nicotiana tabacum	up
3303				1	3807	CV03_9.1042.C1.Contig1358	hypothetical protein F4D11.90	down	down	TC154897	TC66650	Hypothetical protein At2g07180 [Arabidopsis thaliana (Mouse-ear cress)]	down				1				1
178	PU10749	Contamination	Histone 3 [Camellia sinensis (Tea)]	up	3811	CV03_9.175.C1.Contig282	ENSANGP00000014183	down	down	TC145758	TC59078	Histone 3 [Camellia sinensis (Tea)]	up				1	VRK347	5773	Histone H3	down
182	PU12726	fgenesh4_kg.C_LG_XIV000011	histone H3 identical to histone H3 from Zea mays SP|P05203, Medicago sativa GI:166384, Encephalartos altensteinii SP|P08903, Pisum sativum SP|P02300; contains Pfam profile PF00125 Core histone H2A/H2B/H3/H4	down	3811	CV03_9.175.C1.Contig282	ENSANGP00000014183	down	down	TC145758	TC59078	Histone 3 [Camellia sinensis (Tea)]	up				1	VRK347	5773	Histone H3	down
3390				1	3837	CV03_9.2996.C1.Contig3481	sodium/dicarboxylate cotransporter	up	up	TC145034	TC72822	Sodium-dicarboxylate cotransporter, putative [Brassica oleracea (Wild cabbage)]	up				1				1
3489				1	3852	CV03_9.3373.C1.Contig3889	AT5g58110	down	down				1				1				1
3332				1	3976	CV03077B2C01.f1	Nt-gh3 deduced protein	down	up	TC137459	TC62713	Indole-3-acetic acid-amido synthetase GH3.6 [Arabidopsis thaliana (Mouse-ear cress)]	down				1				1
382	PU03794	grail3.0020003201	ethylene-responsive transcriptional coactivator, putative similar to ethylene-responsive transcriptional coactivator [Lycopersicon esculentum] gi|5669634|gb|AAD46402	up	3977	CV03077A2D11.f1	ethylene-responsive transciptional coactivator-like	down	down	TC146052	TC67381	Putative multiprotein bridging factor 1 [Nicotiana tabacum (Common tobacco)]	down				1				1
3398				1	3994	CV03_9.7329.C2.Contig7733	Spurge Specific 4789	up	up	TC157829	TC67640	Cytochrome P450 [Solanum tuberosum (Potato)]	up				1				1
3160				1	4019	CV03_9.6496.C2.Contig6947	Spurge Specific 2563	up	down	TC146767	TC69198	Cysteine-rich extensin-like protein-2 [Nicotiana tabacum (Common tobacco)]	down				1	VV_PEb07f10.b1	6900	hypothetical protein [Vitis vinifera	down
3462				1	4092	CV03_9.9780.C1.Contig9968	UDP-N-acetylglucosamine O-acyltransferase-like	up	down				1				1	VV_PEd02d03.b1	3709	UDP-N-acetylglucosamine O-acyltransferase-like protein	down
3169				1	4146	CV03_9.2841.C1.Contig3332	unnamed protein product [Arabidopsis thaliana]	down	down	TC138086	TC62611	Hypothetical protein At2g41470 [Arabidopsis thaliana (Mouse-ear cress)]	down				1	VV_PEd19c12.b1	2145	Embryo-specific 3 [Medicago truncatula	down
345	PU21630	eugene3.00031147	cellulose synthase family protein similar to cellulose synthase catalytic subunit from Arabidopsis thaliana [gi:5230423], cellulose synthase-5 from Zea mays [gi:9622882]	up	4167	CV03135B2D07.f1	cellulose synthase family protein	down	down	TC146233	TC62424	Cellulose synthase catalytic subunit [Mesotaenium caldariorum]	up				1				1
655	PU01102	eugene3.00161333	serine/threonine protein kinase (PK19) identical to serine/threonine-protein kinase AtPK19 (Ribosomal-protein S6 kinase homolog) [Arabidopsis thaliana] SWISS-PROT:Q39030	up	4332	CV03_9.979.C1.Contig1292	serine/threonine protein kinase	up	down	TC142462	TC68372	Phototropin [Phaseolus vulgaris (Kidney bean) (French bean)]	up				1				1
110	PU03812	eugene3.56660001	cysteine protease inhibitor, putative / cystatin, putative similar to PRLI-interacting factor M [Arabidopsis thaliana] GI:11139270, cysteine proteinase inhibitor [Brassica rapa] GI:762785; contains Pfam profile PF00031: Cystatin domain	up	4349	CV03_9.506.C2.Contig720	cysteine proteinase inhibitor	up	up	TC152305	TC61023	Multicystatin [Solanum tuberosum (Potato)]	down				1	VV_PEa014d01.b1	8785	cysteine proteinase inhibitor [Glycine max	down
111	PU06122	estExt_Genewise1_v1.C_LG_III0367	cysteine protease inhibitor, putative / cystatin, putative similar to PRLI-interacting factor M [Arabidopsis thaliana] GI:11139270, cysteine proteinase inhibitor [Brassica rapa] GI:762785; contains Pfam profile PF00031: Cystatin domain	up	4349	CV03_9.506.C2.Contig720	cysteine proteinase inhibitor	up	up	TC152305	TC61023	Multicystatin [Solanum tuberosum (Potato)]	down				1	VV_PEa014d01.b1	8785	cysteine proteinase inhibitor [Glycine max	down
3336				1	4433	CV03_9.48.C1.Contig75	octicosapeptide/Phox/Bem1p (PB1)	up	up	TC140480	TC68920	None	up				1				1
3358				1	4457	CV03_9.6381.C1.Contig6836	protein kinase	down	down	TC156341	TC72648	H0818E11.1 protein [Oryza sativa (Rice)]	down				1				1
3394				1	4502	CV03074A1F10.f1	Spurge Specific 1946	down	down	TC144575	TC59878	Putative receptor-like protein kinase 3 [Glycine max (Soybean)]	up				1				1
213	PU03753	eugene3.00120680	myb family transcription factor similar to MybSt1 GI:7705206 from [Solanum tuberosum]	down	4531	CV03086B2A10.f1	MYB transcription factor	down	down	TC136672	TC59877	MYBR2 [Malus domestica (Apple) (Malus sylvestris)]	down				1	VRK518	7726	MYB transcription factor MYB93 [Glycine max	up
577	PU08422	estExt_fgenesh4_pg.C_LG_VIII1581	PAC motif-containing protein similar to nonphototropic hypocotyl 1 [Zea mays] GI:2687358; contains Pfam profile PF00785: PAC motif	up	4539	CV03088B1E10.f1	receptor-like protein kinase	up	up	TC146993	TC69183	Phototropin [Phaseolus vulgaris (Kidney bean) (French bean)]	down				1				1
3236				1	4552	CV03091A1C07.f1	chloroplast prephenate dehydratase	down	down	TC136426	TC66550	Putative prephenate dehydratase [Solanum demissum (Wild potato)]	down				1				1
3458				1	4579	CV03_9.7327.C1.Contig7730	zinc metalloproteinase homolog F3I6.6	down	down	TC161599	TC70396	At1g24140 [Arabidopsis thaliana (Mouse-ear cress)]	down				1				1
240	PU03078	eugene3.01650006	pollen Ole e 1 allergen and extensin family protein contains Pfam profile PF01190: Pollen proteins Ole e I family	up	4644	CV03_9.595.C1.Contig825	Ole e 1 allergen and extensin	up	up	TC142460	TC68174	Pollen Ole e 1 allergen and extensin [Medicago truncatula (Barrel medic)]	up				1
241	PU26560	eugene3.00041311	proline-rich family protein contains proline-rich extensin domains, INTERPRO:IPR002965	up	4644	CV03_9.595.C1.Contig825	Ole e 1 allergen and extensin	up	up	TC142460	TC68174	Pollen Ole e 1 allergen and extensin [Medicago truncatula (Barrel medic)]	up				1
3597				1	4645	CV03121B1F12.f1	Spurge Specific 3756	up	up				1				1				1
3601				1	4648	CV03_9.8067.C1.Contig8443	Spurge Specific 3793	down	down				1				1				1
3411				1	4701	CV03_9.7611.C1.Contig8015	transcription factor	down	down	TC137561	TC70980	Putative SCARECROW gene regulator [Arabidopsis thaliana (Mouse-ear cress)]	down				1				1
751	PU24963	grail3.0001027901	CDP-diacylglycerol--inositol 3-phosphatidyltransferase / phosphatidylinositol synthase (PIS1) identical to phosphatidylinositol synthase (PIS1) GB:AJ000539 [gi:3367632]	down	4704	CV03_9.2940.C1.Contig3421	phosphatidylinositol synthase	up	up				1				1				1
752	PU26512	LG_IX: 2016338-2016567	CDP-diacylglycerol--inositol 3-phosphatidyltransferase / phosphatidylinositol synthase (PIS1) identical to phosphatidylinositol synthase (PIS1) GB:AJ000539 [gi:3367632]	down	4704	CV03_9.2940.C1.Contig3421	phosphatidylinositol synthase	up	up				1				1				1
3632				1	4713	CV03074A1C01.f1▀▀	Undetermined	up	up				1				1				1
3396				1	4722	CV03_9.851.C1.Contig1137	Spurge Specific 3644	down	down	TC143391	TC73699	Snakin-1 [Solanum tuberosum (Potato)]	down				1				1
3529				1	4848	CV02027A2H09.f1	histone H4	down	down				1				1				1
418	PU08405	eugene3.00040041	expressed protein	up	4862	CV03_9.675.C1.Contig923	At1g11700	up	down	TC144802	TC59393	None	up				1				1
419	PU08804	eugene3.00040041	expressed protein	up	4862	CV03_9.675.C1.Contig923	At1g11700	up	down	TC144802	TC59393	None	up				1				1
420	PU27531	eugene3.00040041	expressed protein	up	4862	CV03_9.675.C1.Contig923	At1g11700	up	down	TC144802	TC59393	None	up				1				1
3607				1	4865	CV03_9.1040.C1.Contig1356	Spurge Specific 4173	up	down				1				1				1
3315				1	4867	CV03_9.1919.C1.Contig2356	MADS-box protein 15 AGL63 (in same group as mafs)	up	up	TC141371	TC61799	MADS-box JOINTLESS protein [Lycopersicon esculentum (Tomato)]	down								1
641	PU06864	estExt_Genewise1_v1.C_LG_X0765	S-adenosylmethionine synthetase 1 (SAM1) identical to S-adenosylmethionine synthetase 1 (Methionine adenosyltransferase 1, AdoMet synthetase 1) [Arabidopsis thaliana] SWISS-PROT:P23686	up	4909	CV03_9.3509.C1.Contig4021	S-adenosylmethionine synthetase 2	down	down	TC133071	TC57503	S-adenosyl methionine synthase [Solanum brevidens]	down				1				1
642	PU12242	estExt_Genewise1_v1.C_LG_X0765	S-adenosylmethionine synthetase 1 (SAM1) identical to S-adenosylmethionine synthetase 1 (Methionine adenosyltransferase 1, AdoMet synthetase 1) [Arabidopsis thaliana] SWISS-PROT:P23686	up	4909	CV03_9.3509.C1.Contig4021	S-adenosylmethionine synthetase 2	down	down	TC133071	TC57503	S-adenosyl methionine synthase [Solanum brevidens]	down				1				1
643	PU01693	grail3.0050014702	S-adenosylmethionine synthetase 2 (SAM2) identical to S-adenosylmethionine synthetase 2 (Methionine adenosyltransferase 2, AdoMet synthetase 2) [Arabidopsis thaliana] SWISS-PROT:P17562	up	4909	CV03_9.3509.C1.Contig4021	S-adenosylmethionine synthetase 2	down	down	TC133071	TC57503	S-adenosyl methionine synthase [Solanum brevidens]	down				1				1
644	PU00333	estExt_fgenesh4_pm.C_LG_XIV0257	S-adenosylmethionine synthetase 2 (SAM2) identical to S-adenosylmethionine synthetase 2 (Methionine adenosyltransferase 2, AdoMet synthetase 2) [Arabidopsis thaliana] SWISS-PROT:P17562	down	4909	CV03_9.3509.C1.Contig4021	S-adenosylmethionine synthetase 2	down	down	TC147256	TC57540	S-adenosyl methionine synthase-like [Solanum tuberosum (Potato)]	down				1				1
3290				1	4924	CV03_9.3070.C1.Contig3557	harpin-induced protein-related / HIN1-related	down	down	TC145272	TC70799	Avr9/Cf-9 rapidly elicited protein 76 [Nicotiana tabacum (Common tobacco)]	up				1				1
673	PU21209	gw1.IX.1982.1	transducin family protein / WD-40 repeat family protein contains 7 WD-40 repeats (PF00400); similar to En/Spm-like transposon protein GI:2739374 from [Arabidopsis thaliana]; no characterized homologs	up	4986	CV03_9.4317.C1.Contig4849	En/Spm-like transposon protein-like	down	up	TC136052	TC60966	F21J9.19 [Arabidopsis thaliana (Mouse-ear cress)]	down				1				1
330	PU00493	grail3.0023006701	calcium-transporting ATPase 8, plasma membrane-type / Ca(2+)-ATPase isoform 8 (ACA8) identical to calcium-transporting ATPase 8, plasma membrane-type SP:Q9LF79 from [Arabidopsis thaliana]	up	4992	CV03_9.5463.C1.Contig5978	Ca2+-transporting ATPase-like	up	down	TC137523	TC59301	Calcium-transporting ATPase 4, endoplasmic reticulum-type [Arabidopsis thaliana (Mouse-ear cress)]	down				1				1
331	PU00541	grail3.0023006701	calcium-transporting ATPase 8, plasma membrane-type / Ca(2+)-ATPase isoform 8 (ACA8) identical to calcium-transporting ATPase 8, plasma membrane-type SP:Q9LF79 from [Arabidopsis thaliana]	up	4992	CV03_9.5463.C1.Contig5978	Ca2+-transporting ATPase-like	up	down	TC137523	TC59301	Calcium-transporting ATPase 4, endoplasmic reticulum-type [Arabidopsis thaliana (Mouse-ear cress)]	down				1				1
332	PU20510	grail3.0023006701	calcium-transporting ATPase 8, plasma membrane-type / Ca(2+)-ATPase isoform 8 (ACA8) identical to calcium-transporting ATPase 8, plasma membrane-type SP:Q9LF79 from [Arabidopsis thaliana]	up	4992	CV03_9.5463.C1.Contig5978	Ca2+-transporting ATPase-like	up	down	TC137523	TC59301	Calcium-transporting ATPase 4, endoplasmic reticulum-type [Arabidopsis thaliana (Mouse-ear cress)]	down				1				1
333	PU09850	eugene3.00100736	calcium-transporting ATPase, plasma membrane-type, putative / Ca(2+)-ATPase, putative (ACA13) identical to SP|Q9LIK7 Potential calcium-transporting ATPase 13, plasma membrane-type (EC 3.6.3.8) (Ca(2+)-ATPase isoform 13) {Arabidopsis thaliana}; similar to	down	4992	CV03_9.5463.C1.Contig5978	Ca2+-transporting ATPase-like	up	down	TC137523	TC59301	Calcium-transporting ATPase 4, endoplasmic reticulum-type [Arabidopsis thaliana (Mouse-ear cress)]	down				1				1
334	PU07271	gw1.XVIII.392.1	calcium-transporting ATPase, plasma membrane-type, putative / Ca2+-ATPase, putative (ACA10) identical to SP|Q9SZR1 Potential calcium-transporting ATPase 10, plasma membrane-type (EC 3.6.3.8) (Ca(2+)-ATPase isoform 10) {Arabidopsis thaliana}; similar to SP	up	4992	CV03_9.5463.C1.Contig5978	Ca2+-transporting ATPase-like	up	down	TC137523	TC59301	Calcium-transporting ATPase 4, endoplasmic reticulum-type [Arabidopsis thaliana (Mouse-ear cress)]	down				1				1
335	PU25160	LG_XVIII: 12941378-12941809	calcium-transporting ATPase, plasma membrane-type, putative / Ca2+-ATPase, putative (ACA9) identical to SP|Q9LU41 Potential calcium-transporting ATPase 9, plasma membrane-type (EC 3.6.3.8) (Ca(2+)-ATPase isoform 9) {Arabidopsis thaliana}	up	4992	CV03_9.5463.C1.Contig5978	Ca2+-transporting ATPase-like	up	down	TC137523	TC59301	Calcium-transporting ATPase 4, endoplasmic reticulum-type [Arabidopsis thaliana (Mouse-ear cress)]	down				1				1
229	PU01846	estExt_fgenesh4_pm.C_LG_VIII0335	phosphoglycerate kinase, putative similar to SP|P41758 Phosphoglycerate kinase, chloroplast precursor (EC 2.7.2.3) {Chlamydomonas reinhardtii}; contains Pfam profile PF00162: phosphoglycerate kinase	down	5005	CV03_9.2425.C1.Contig2899	phosphoglycerate kinase cytosolic	up	down	TC133608	TC57769	Phosphoglycerate kinase [Solanum tuberosum (Potato)]	down				1	VV_PEd0015c12.b1	2133	Phosphoglycerate kinase, cytosolic	down
230	PU00536	grail3.0154005402	phosphoglycerate kinase, putative similar to SP|P41758 Phosphoglycerate kinase, chloroplast precursor (EC 2.7.2.3) {Chlamydomonas reinhardtii}; contains Pfam profile PF00162: phosphoglycerate kinase	down	5005	CV03_9.2425.C1.Contig2899	phosphoglycerate kinase cytosolic	up	down	TC134087	TC57616	Phosphoglycerate kinase-like [Solanum tuberosum (Potato)]	down				1	VV_PEd0015c12.b1	2133	Phosphoglycerate kinase, cytosolic	down
231	PU00556	grail3.0154005402	phosphoglycerate kinase, putative similar to SP|P41758 Phosphoglycerate kinase, chloroplast precursor (EC 2.7.2.3) {Chlamydomonas reinhardtii}; contains Pfam profile PF00162: phosphoglycerate kinase	down	5005	CV03_9.2425.C1.Contig2899	phosphoglycerate kinase cytosolic	up	down	TC134087	TC57616	Phosphoglycerate kinase-like [Solanum tuberosum (Potato)]	down				1	VV_PEd0015c12.b1	2133	Phosphoglycerate kinase, cytosolic	down
232	PU01239	eugene3.00080776	phosphoglycerate kinase, putative similar to SP|P41758 Phosphoglycerate kinase, chloroplast precursor (EC 2.7.2.3) {Chlamydomonas reinhardtii}; contains Pfam profile PF00162: phosphoglycerate kinase	down	5005	CV03_9.2425.C1.Contig2899	phosphoglycerate kinase cytosolic	up	down	TC134087	TC57616	Phosphoglycerate kinase-like [Solanum tuberosum (Potato)]	down				1	VV_PEd0015c12.b1	2133	Phosphoglycerate kinase, cytosolic	down
233	PU06024	grail3.0154005402	phosphoglycerate kinase, putative similar to SP|P41758 Phosphoglycerate kinase, chloroplast precursor (EC 2.7.2.3) {Chlamydomonas reinhardtii}; contains Pfam profile PF00162: phosphoglycerate kinase	down	5005	CV03_9.2425.C1.Contig2899	phosphoglycerate kinase cytosolic	up	down	TC134087	TC57616	Phosphoglycerate kinase-like [Solanum tuberosum (Potato)]	down				1	VV_PEd0015c12.b1	2133	Phosphoglycerate kinase, cytosolic	down
234	PU20108	grail3.0154005402	phosphoglycerate kinase, putative similar to SP|P41758 Phosphoglycerate kinase, chloroplast precursor (EC 2.7.2.3) {Chlamydomonas reinhardtii}; contains Pfam profile PF00162: phosphoglycerate kinase	down	5005	CV03_9.2425.C1.Contig2899	phosphoglycerate kinase cytosolic	up	down	TC134087	TC57616	Phosphoglycerate kinase-like [Solanum tuberosum (Potato)]	down				1	VV_PEd0015c12.b1	2133	Phosphoglycerate kinase, cytosolic	down
767	PU00253	eugene3.01420049	expressed protein	down	5010	CV03_9.6996.C1.Contig7408	protein [Arabidopsis thaliana]	down	down				1				1				1
768	PU00262	estExt_Genewise1_v1.C_4230017	expressed protein	down	5010	CV03_9.6996.C1.Contig7408	protein [Arabidopsis thaliana]	down	down				1				1				1
769	PU00784	grail3.0010009701	expressed protein	down	5010	CV03_9.6996.C1.Contig7408	protein [Arabidopsis thaliana]	down	down				1				1				1
770	PU00813	estExt_Genewise1_v1.C_LG_X1460	expressed protein	down	5010	CV03_9.6996.C1.Contig7408	protein [Arabidopsis thaliana]	down	down				1				1				1
771	PU24591	eugene3.01420049	expressed protein	down	5010	CV03_9.6996.C1.Contig7408	protein [Arabidopsis thaliana]	down	down				1				1				1
3321				1	5031	CV03073A2G06.f1	monooxygenase 2 (MO2)	up	down	TC136572	TC58399	Monooxygenase [Solanum tuberosum (Potato)]	down				1				1
339	PU03064	estExt_fgenesh4_pm.C_LG_X0839	cation efflux family protein contains cation efflux family protein domain, Pfam:PF01545	up	5067	CV03_9.7102.C1.Contig7513	cation efflux family protein	up	down	TC149543	TC63211	Putative leucine zipper protein [Oryza sativa (japonica cultivar-group)]	down				1				1
3223				1	5103	CV03_9.7632.C1.Contig8032	basic helix-loop-helix (bHLH) family protein	down	down	TC155074	TC65512	None	down				1				1
46	PU00139	eugene3.00880022	adenosylhomocysteinase / S-adenosyl-L-homocysteine hydrolase / AdoHcyase (SAHH) identical to SP|O23255 Adenosylhomocysteinase (EC 3.3.1.1) (S-adenosyl-L-homocysteine hydrolase) (AdoHcyase) {Arabidopsis thaliana}; strong similarity to SP|P50248 Adenosylhom	down	5106	CV03_9.1330.C1.Contig1700	S-adenosyl-L-homocystein hydrolase	up	down	TC134201	TC57595	Adenosylhomocysteinase [Lycopersicon esculentum (Tomato)]	down	Rub_75	EE284463	S-adenosyl-L-homocysteine hydrolase-like [Solanum tuberosum]	t-down
47	PU01248	eugene3.00880022	adenosylhomocysteinase / S-adenosyl-L-homocysteine hydrolase / AdoHcyase (SAHH) identical to SP|O23255 Adenosylhomocysteinase (EC 3.3.1.1) (S-adenosyl-L-homocysteine hydrolase) (AdoHcyase) {Arabidopsis thaliana}; strong similarity to SP|P50248 Adenosylhom	down	5106	CV03_9.1330.C1.Contig1700	S-adenosyl-L-homocystein hydrolase	up	down	TC134201	TC57595	Adenosylhomocysteinase [Lycopersicon esculentum (Tomato)]	down	Rub_75	EE284463	S-adenosyl-L-homocysteine hydrolase-like [Solanum tuberosum]	t-down
48	PU02491	eugene3.00880022	adenosylhomocysteinase / S-adenosyl-L-homocysteine hydrolase / AdoHcyase (SAHH) identical to SP|O23255 Adenosylhomocysteinase (EC 3.3.1.1) (S-adenosyl-L-homocysteine hydrolase) (AdoHcyase) {Arabidopsis thaliana}; strong similarity to SP|P50248 Adenosylhom	down	5106	CV03_9.1330.C1.Contig1700	S-adenosyl-L-homocystein hydrolase	up	down	TC134201	TC57595	Adenosylhomocysteinase [Lycopersicon esculentum (Tomato)]	down	Rub_75	EE284463	S-adenosyl-L-homocysteine hydrolase-like [Solanum tuberosum]	t-down
49	PU06273	estExt_Genewise1_v1.C_LG_I3343	adenosylhomocysteinase / S-adenosyl-L-homocysteine hydrolase / AdoHcyase (SAHH) identical to SP|O23255 Adenosylhomocysteinase (EC 3.3.1.1) (S-adenosyl-L-homocysteine hydrolase) (AdoHcyase) {Arabidopsis thaliana}; strong similarity to SP|P50248 Adenosylhom	down	5106	CV03_9.1330.C1.Contig1700	S-adenosyl-L-homocystein hydrolase	up	down	TC134201	TC57595	Adenosylhomocysteinase [Lycopersicon esculentum (Tomato)]	down	Rub_75	EE284463	S-adenosyl-L-homocysteine hydrolase-like [Solanum tuberosum]	t-down
50	PU06305	estExt_Genewise1_v1.C_LG_I3343	adenosylhomocysteinase / S-adenosyl-L-homocysteine hydrolase / AdoHcyase (SAHH) identical to SP|O23255 Adenosylhomocysteinase (EC 3.3.1.1) (S-adenosyl-L-homocysteine hydrolase) (AdoHcyase) {Arabidopsis thaliana}; strong similarity to SP|P50248 Adenosylhom	down	5106	CV03_9.1330.C1.Contig1700	S-adenosyl-L-homocystein hydrolase	up	down	TC134201	TC57595	Adenosylhomocysteinase [Lycopersicon esculentum (Tomato)]	down	Rub_75	EE284463	S-adenosyl-L-homocysteine hydrolase-like [Solanum tuberosum]	t-down
51	PU08203	estExt_Genewise1_v1.C_LG_I3343	adenosylhomocysteinase / S-adenosyl-L-homocysteine hydrolase / AdoHcyase (SAHH) identical to SP|O23255 Adenosylhomocysteinase (EC 3.3.1.1) (S-adenosyl-L-homocysteine hydrolase) (AdoHcyase) {Arabidopsis thaliana}; strong similarity to SP|P50248 Adenosylhom	down	5106	CV03_9.1330.C1.Contig1700	S-adenosyl-L-homocystein hydrolase	up	down	TC134201	TC57595	Adenosylhomocysteinase [Lycopersicon esculentum (Tomato)]	down	Rub_75	EE284463	S-adenosyl-L-homocysteine hydrolase-like [Solanum tuberosum]	t-down
52	PU06232	estExt_Genewise1_v1.C_LG_I3343	adenosylhomocysteinase / S-adenosyl-L-homocysteine hydrolase / AdoHcyase (SAHH) identical to SP|O23255 Adenosylhomocysteinase (EC 3.3.1.1) (S-adenosyl-L-homocysteine hydrolase) (AdoHcyase) {Arabidopsis thaliana}; strong similarity to SP|P50248 Adenosylhom	down	5106	CV03_9.1330.C1.Contig1700	S-adenosyl-L-homocystein hydrolase	up	down	TC141639	TC57596	Adenosylhomocysteinase [Lycopersicon esculentum (Tomato)]	down	Rub_75	EE284463	S-adenosyl-L-homocysteine hydrolase-like [Solanum tuberosum]	t-down
703	PU08956	gw1.VII.465.1	UDP-glucoronosyl/UDP-glucosyl transferase family protein contains Pfam profile: PF00201 UDP-glucoronosyl and UDP-glucosyl transferase	up	5115	CV03_9.7098.C1.Contig7509	UDP-glucose:salicylic acid glucosyltransferase	up	up	TC132843	TC66985	Flavonoid 3-glucosyl transferase [Solanum tuberosum (Potato)]	up				1				1
105	PU12521	estExt_Genewise1_v1.C_LG_VI2814	calmodulin-binding family protein contains Pfam profile PF00612: IQ calmodulin-binding motif	down	5221	CV03_9.10127.C1.Contig10273	calmodulin-binding family protein	down	down	TC149822	TC72084	AT3g52870/F8J2_40 [Arabidopsis thaliana (Mouse-ear cress)]	down				1	VV_PEa01h07.b2	4865	calmodulin-binding family protein [Arabidopsis	down
336	PU12847	estExt_Genewise1_v1.C_LG_VI2814	calmodulin-binding family protein contains Pfam profile PF00612: IQ calmodulin-binding motif	down	5221	CV03_9.10127.C1.Contig10273	calmodulin-binding family protein	down	down	TC149822	TC72084	AT3g52870/F8J2_40 [Arabidopsis thaliana (Mouse-ear cress)]	down				1				1
387	PU06318	estExt_fgenesh4_pg.C_LG_VIII0467	expansin, putative (EXP4) similar to alpha-expansin 6 precursor GI:16923359 from [Cucumis sativus]; alpha-expansin gene family, PMID:11641069	down	5227	CV03_9.9468.C1.Contig9698	expansin	down	down	TC150769	TC62952	Alpha-expansin [Solanum demissum (Wild potato)]	up				1				1
388	PU07743	estExt_Genewise1_v1.C_LG_IX4198	expansin, putative (EXP4) similar to alpha-expansin 6 precursor GI:16923359 from [Cucumis sativus]; alpha-expansin gene family, PMID:11641069	down	5227	CV03_9.9468.C1.Contig9698	expansin	down	down	TC150769	TC62952	Alpha-expansin [Solanum demissum (Wild potato)]	up				1				1
389	PU02960	estExt_Genewise1_v1.C_LG_I1253	expansin, putative (EXP6) similar to expansin GI:2828241 from [Brassica napus]; contains Pfam profile PF01357: Pollen allergen	down	5227	CV03_9.9468.C1.Contig9698	expansin	down	down	TC150769	TC62952	Alpha-expansin [Solanum demissum (Wild potato)]	up				1				1
390	PU07379	grail3.0023018201	expansin, putative (EXP6) similar to expansin GI:2828241 from [Brassica napus]; contains Pfam profile PF01357: Pollen allergen	down	5227	CV03_9.9468.C1.Contig9698	expansin	down	down	TC150769	TC62952	Alpha-expansin [Solanum demissum (Wild potato)]	up				1				1
3478				1	5229	CV03137A2H08.f1	At3g06890	down	down				1				1				1
495	PU21940	eugene3.00061340	glycine-rich protein	up	5381	CV03_9.1299.C1.Contig1668	Spurge Specific 1974	up	up	TC157679	TC69810	None	down				1				1
496	PU22024	estExt_fgenesh4_pm.C_LG_XVIII0321	glycine-rich protein	up	5381	CV03_9.1299.C1.Contig1668	Spurge Specific 1974	up	up	TC157679	TC69810	None	down				1				1
497	PU27894	estExt_fgenesh4_pm.C_LG_XVIII0321	glycine-rich protein	up	5381	CV03_9.1299.C1.Contig1668	Spurge Specific 1974	up	up	TC157679	TC69810	None	down				1				1
498	PU28084	estExt_fgenesh4_pm.C_LG_XVIII0321	glycine-rich protein	up	5381	CV03_9.1299.C1.Contig1668	Spurge Specific 1974	up	up	TC157679	TC69810	None	down				1				1
3100				1	5407	CV03_9.7.C1.Contig11	PVR3-like	up	down	TC150500	TC71369	PVR3-like protein [Ananas comosus (Pineapple)]	up	Rub_79	EE284466	Plant lipid transfer/seed storage/trypsin-alpha amylase inhibitor [Medicago truncatula]	t-down				1
732	PU27565	gw1.X.3599.1	zinc finger (GATA type) family protein	down	5409	CV03_9.1902.C1.Contig2340	zinc finger (GATA type) family protein	down	down	TC157506	TC58575	AG-motif binding protein-2 [Nicotiana tabacum (Common tobacco)]	down				1				1
470	PU26838	gw1.IV.3612.1	GDSL-motif lipase/hydrolase family protein similar to family II lipase EXL3 (GI:15054386), EXL1 (GI:15054382), EXL2 (GI:15054384) [Arabidopsis thaliana]	up	5431	CV03_9.1513.C1.Contig1897	GDSL-motif lipase/hydrolase	down	down	TC134077	TC66128	Putative GDSL-motif lipase/acylhydrolase [Arabidopsis thaliana (Mouse-ear cress)]	down				1				1
475	PU12160	estExt_Genewise1_v1.C_LG_XIX0686	GDSL-motif lipase/hydrolase family protein similar to family II lipases EXL3 GI:15054386, EXL1 GI:15054382, EXL2 GI:15054384 from [Arabidopsis thaliana]; contains Pfam profile: lipase/acylhydrolase with GDSL-like motif	down	5431	CV03_9.1513.C1.Contig1897	GDSL-motif lipase/hydrolase	down	down	TC134077	TC66128	Putative GDSL-motif lipase/acylhydrolase [Arabidopsis thaliana (Mouse-ear cress)]	down				1				1
476	PU23788	estExt_Genewise1_v1.C_LG_XIX0686	GDSL-motif lipase/hydrolase family protein similar to family II lipases EXL3 GI:15054386, EXL1 GI:15054382, EXL2 GI:15054384 from [Arabidopsis thaliana]; contains Pfam profile: lipase/acylhydrolase with GDSL-like motif	down	5431	CV03_9.1513.C1.Contig1897	GDSL-motif lipase/hydrolase	down	down	TC134077	TC66128	Putative GDSL-motif lipase/acylhydrolase [Arabidopsis thaliana (Mouse-ear cress)]	down				1				1
372	PU12089	estExt_fgenesh4_pm.C_LG_IV0055	dihydroflavonol 4-reductase (dihydrokaempferol 4-reductase) family (BAN) similar to dihydroflavonol 4-reductase GI:1332411 from [Rosa hybrida]	up	5434	CV03_9.2321.C1.Contig2785	TPA: anthocyanidin reductase	down	down	TC152184	TC70437	Cinnamyl alcohol dehydrogenase 1 [Nicotiana tabacum (Common tobacco)]	down				1				1
373	PU13336	estExt_fgenesh4_pm.C_LG_IV0055	dihydroflavonol 4-reductase (dihydrokaempferol 4-reductase) family (BAN) similar to dihydroflavonol 4-reductase GI:1332411 from [Rosa hybrida]	up	5434	CV03_9.2321.C1.Contig2785	TPA: anthocyanidin reductase	down	down	TC152184	TC70437	Cinnamyl alcohol dehydrogenase 1 [Nicotiana tabacum (Common tobacco)]	down				1				1
645	PU28903	grail3.0024010601	scarecrow-like transcription factor 5 (SCL5) similar to SCARECROW GB:AAB06318 GI:1497987 from [Arabidopsis thaliana]	up	5457	CV03_9.4334.C1.Contig4867	At4g17230	down	down	TC137561	TC70980	Putative SCARECROW gene regulator [Arabidopsis thaliana (Mouse-ear cress)]	down				1				1
367	PU07264	grail3.0037015101	delta tonoplast integral protein (delta-TIP) identical to delta tonoplast integral protein (delta-TIP) (GI:9279707)(GB:U39485) [Arabidopsis thaliana] (Plant Cell 8 (4), 587-599 (1996))	down	5489	CV03_9.1577.C1.Contig1971	aquaporin	down	down	TC144505	TC66110	Putative delta tonoplast intrinsic protein [Lycopersicon hirsutum]	down				1				1
368	PU08531	grail3.0037015101	delta tonoplast integral protein (delta-TIP) identical to delta tonoplast integral protein (delta-TIP) (GI:9279707)(GB:U39485) [Arabidopsis thaliana] (Plant Cell 8 (4), 587-599 (1996))	down	5489	CV03_9.1577.C1.Contig1971	aquaporin	down	down	TC144505	TC66110	Putative delta tonoplast intrinsic protein [Lycopersicon hirsutum]	down				1				1
3547				1	5510	CV03057B1E08.f1	phosphatidylinositol-4-phosphate 5-kinase	up	down				1				1				1
3412				1	5547	CV03071A2D10.f1	transcription factor DREBIII-1	up	down	TC135242	TC61229	Putative AP2 domain transcription factor [Arabidopsis thaliana (Mouse-ear cress)]	down				1				1
3395				1	5600	CV03_9.7778.C1.Contig8167	Spurge Specific 2520	down	down	TC136351	TC69063	Putative bHLH transcription factor [Arabidopsis thaliana (Mouse-ear cress)]	up				1				1
3175				1	5611	CV03_9.8213.C1.Contig8583	2-Hydroxyisoflavanone dehydratase	down	down	TC137735	TC59404	Putative PrMC3 [Oryza sativa (japonica cultivar-group)]	up				1				1
3585				1	5629	CV03098B2D09.f1	Spurge Specific 2903	up	up				1				1				1
3605				1	5722	CV03126A1H11.f1	Spurge Specific 3926	down	down				1				1				1
3242				1	5748	CV03_9.4311.C1.Contig4842	cytochrome P450	up	down	TC139744	TC64123	Cytochrome P450 71A2 [Solanum melongena (Eggplant) (Aubergine)]	down				1				1
620	PU07029	gw1.IX.688.1	prephenate dehydratase family protein	down	5754	CV03_9.1292.C1.Contig1661	prephenate dehydratase	down	down	TC136426	TC66550	Putative prephenate dehydratase [Solanum demissum (Wild potato)]	down				1				1
621	PU06861	gw1.66.109.1	prephenate dehydratase family protein contains similarity to prephenate dehydratase GI:1008717 from [Amycolatopsis methanolica]	up	5754	CV03_9.1292.C1.Contig1661	prephenate dehydratase	down	down	TC134069	TC71482	Prephenate dehydratase [Ipomoea trifida (Morning glory)]	down				1				1
3538				1	5911	CV03_9.792.C1.Contig1059	LEA protein in group 3	up	down				1				1				1
664	PU23917	eugene3.00130815	terpene synthase/cyclase family protein non-consensus TA donor splice site at exon 4	down	5934	CV03_9.2213.C1.Contig2674	(+)-delta-cadinene synthase	up	up	TC147712	TC61351	Epidermal germacrene C synthase [Lycopersicon esculentum (Tomato)]	up				1				1
665	PU29614	eugene3.00050339	terpene synthase/cyclase family protein non-consensus TA donor splice site at exon 4	down	5934	CV03_9.2213.C1.Contig2674	(+)-delta-cadinene synthase	up	up	TC154968	TC58924	Sesquiterpene synthase [Fabiana imbricata]	down				1				1
653	PU02640	estExt_Genewise1_v1.C_LG_XII0924	senescence-associated protein, putative similar to B12D protein [Ipomoea batatas] GB:AAD22104	up	5943	CV03_9.2332.C1.Contig2797	B12D protein	up	down	TC156519	TC65452	B12D protein [Ipomoea batatas (Sweet potato) (Batate)]	up				1				1
654	PU04994	estExt_Genewise1_v1.C_LG_XII0924	senescence-associated protein, putative similar to B12D protein [Ipomoea batatas] GB:AAD22104	up	5943	CV03_9.2332.C1.Contig2797	B12D protein	up	down	TC156519	TC65452	B12D protein [Ipomoea batatas (Sweet potato) (Batate)]	up				1				1
3122				1	5989	CV03_9.4652.C1.Contig5197	Euphorbia specific214	up	down	TC144283	TC62540	None	up				1
554	PU08361	gw1.II.1158.1	myb family transcription factor contains PFAM profile: PF00249 myb-like DNA-binding domain	up	5993	CV03042A1C07.f1	MYB-related DNA-binding protein	up	down	TC143810	TC71856	Myb transcription factor LHY-CCA1-like3 [Arabidopsis thaliana (Mouse-ear cress)]	down				1				1
3302				1	5998	CV03044A2F11.f1	hypothetical protein [Prunus persica]	up	up	TC162152	TC70011	None	down				1				1
501	PU21371	estExt_fgenesh4_pg.C_67030001	heavy-metal-associated domain-containing protein identical to residues 23 to 179 of farnesylated protein ATFP4 (putative metal-binding protein) GB:AAD09508 [Arabidopsis thaliana]; contains Pfam profile PF00403: Heavy-metal-associated domain	up	6003	CV03044A2G03.f1	hypothetical protein [Oryza sativa (japonica cultivar-group)]	down	down	TC137525	TC60263	None	down				1				1
525	PU06958	gw1.VIII.766.1	leucine-rich repeat family protein contains leucine rich-repeat (LRR) domains Pfam:PF00560, INTERPRO:IPR001611; contains similarity to Hcr2-0A [Lycopersicon esculentum] gi|3894385|gb|AAC78592	up	6066	CV03_9.5383.C1.Contig5907	Cf-5 disease resistance protein-like	down	down	TC138340	TC68344	Leucine-rich repeat disease resistance protein-like [Arabidopsis thaliana (Mouse-ear cress)]	down				1				1
772	PU08599	gw1.XIX.2946.1	expressed protein	down	6067	CV03_9.3700.C1.Contig4209	light-regulated chloroplast-localized protein	up	down				1				1				1
3378				1	6125	CV03_9.8530.C1.Contig8866	RNase H domain-containing protein	up	up	TC145108	TC62939	None	down				1				1
3098				1	6128	CV03_9.sd.16.C2.Contig10412	glutathione S-transferase	up	down	TC137208	TC58286	Putative glutathione S-transferase T2 [Lycopersicon esculentum (Tomato)]	down	Rub_221	EE284330	glutathione S-transferase GST 13 [Glycine max]	up				1
3556				1	6268	CV03_9.5120.C1.Contig5652	ribosome inactivating protein Euserratin 2 precursor	down	down				1				1				1
3310				1	6281	CV03135B1B07.f1	latex cyanogenic beta glucosidase	up	down	TC147259	TC68565	T1K7.7 protein [Arabidopsis thaliana (Mouse-ear cress)]	up				1				1
3213				1	6481	CV03_9.2628.C1.Contig3111	At2g39050	up	up	TC150014	TC60939	R40g2 protein [Oryza sativa (japonica cultivar-group)]	down				1				1
773	PU06691	estExt_fgenesh4_pg.C_LG_I1945	expressed protein	down	6502	CV03_9.4102.C1.Contig4627	At5g48020	down	down				1				1				1
635	PU29770	eugene3.00040123	receptor-like protein kinase 4, putative (RLK4) nearly identical to receptor-like protein kinase 4 [Arabidopsis thaliana] GI:13506745; contains Pfam domain, PF00069: Protein kinase domain; identical to cDNA receptor-like protein kinase 4 (RLK4) GI:1350674	up	6519	CV03_9.3860.C1.Contig4379	unknown [Arabidopsis thaliana]	down	down	TC136870	TC59487	B0808H03.2 protein [Oryza sativa (Rice)]	down				1				1
636	PU29959	eugene3.00110243	receptor-like protein kinase 4, putative (RLK4) nearly identical to receptor-like protein kinase 4 [Arabidopsis thaliana] GI:13506745; contains Pfam domain, PF00069: Protein kinase domain; identical to cDNA receptor-like protein kinase 4 (RLK4) GI:1350674	up	6519	CV03_9.3860.C1.Contig4379	unknown [Arabidopsis thaliana]	down	down	TC136870	TC59487	B0808H03.2 protein [Oryza sativa (Rice)]	down				1				1
3246				1	6533	CV03_9.2725.C1.Contig3217	cytochrome P450	up	up	TC144618	TC69314	Geraniol 10-hydroxylase [Catharanthus roseus (Rosy periwinkle) (Madagascar periwinkle)]	up				1				1
3119				1	6548	CV03_9.1205.C2.Contig1558	enolase	up	down	TC139513	TC57630	Enolase [Lycopersicon esculentum (Tomato)]	down				1
719	PU04926	estExt_fgenesh4_pg.C_LG_XI0775	xanthine/uracil permease family protein contains Pfam profile: PF00860 permease family	down	6556	CV03_9.5839.C1.Contig6335	xanthine/uracil permease	up	up	TC153160	TC64733	Putative membrane transporter protein [Arabidopsis thaliana (Mouse-ear cress)]	down				1				1
720	PU00822	gw1.40.581.1	xanthine/uracil permease family protein contains Pfam profile: PF00860 permease family	up	6556	CV03_9.5839.C1.Contig6335	xanthine/uracil permease	up	up	TC158773	TC66478	Putative permease I [Lycopersicon esculentum (Tomato)]	up				1				1
721	PU27655	gw1.40.581.1	xanthine/uracil permease family protein contains Pfam profile: PF00860 permease family	up	6556	CV03_9.5839.C1.Contig6335	xanthine/uracil permease	up	up	TC158773	TC66478	Putative permease I [Lycopersicon esculentum (Tomato)]	up				1				1
94	PU02097	estExt_fgenesh4_pg.C_LG_XII0768	aldehyde dehydrogenase (ALDH2) identical to aldehyde dehydrogenase [Arabidopsis thaliana] GI:8574427; similar to mitochondrial aldehyde dehydrogenase [Arabidopsis thaliana] gi|19850249|gb|AAL99612; identical to cDNA aldehyde dehydrogenase AtALDH2a GI:2053	up	6582	CV03_9.6618.C1.Contig7045	aldehyde dehydrogenase 1 precursor	up	up	TC159951	TC66721	Aldehyde dehydrogenase 1 precursor [Lotus corniculatus (Bird's-foot trefoil)]	down				1	VV_PEb19f06.b1	6935	aldehyde dehydrogenase [Vitis pseudoreticulata	up
95	PU02651	grail3.0005008802	aldehyde dehydrogenase (ALDH2) identical to aldehyde dehydrogenase [Arabidopsis thaliana] GI:8574427; similar to mitochondrial aldehyde dehydrogenase [Arabidopsis thaliana] gi|19850249|gb|AAL99612; identical to cDNA aldehyde dehydrogenase AtALDH2a GI:2053	down	6582	CV03_9.6618.C1.Contig7045	aldehyde dehydrogenase 1 precursor	up	up	TC159951	TC66721	Aldehyde dehydrogenase 1 precursor [Lotus corniculatus (Bird's-foot trefoil)]	down				1	VV_PEb19f06.b1	6935	aldehyde dehydrogenase [Vitis pseudoreticulata	up
96	PU22643		Aldehyde dehydrogenase 1 precursor [Lotus corniculatus (Bird's-foot trefoil)]	down	6582	CV03_9.6618.C1.Contig7045	aldehyde dehydrogenase 1 precursor	up	up	TC159951	TC66721	Aldehyde dehydrogenase 1 precursor [Lotus corniculatus (Bird's-foot trefoil)]	down				1	VV_PEb19f06.b1	6935	aldehyde dehydrogenase [Vitis pseudoreticulata	up
648	PU13247	fgenesh4_pm.C_LG_XVI000470	SEC14 cytosolic factor family protein / phosphoglyceride transfer family protein similar to polyphosphoinositide binding protein Ssh2p (GI:2739046) {Glycine max};; contains Pfam PF00650 : CRAL/TRIO domain; contains Pfam PF03765 : CRAL/TRIO, N-terminus	up	6609	CV03_9.7126.C1.Contig7537	cytosolic factor family protein / phosphoglyceride transfer family protein	down	down	TC149439	TC73164	Patellin-6 [Arabidopsis thaliana (Mouse-ear cress)]	up				1				1
284	PU00373	estExt_fgenesh4_pg.C_LG_I2284	adenylate kinase family protein contains Pfam profile: PF00406 adenylate kinase	down	6627	CV03_9.8003.C1.Contig8382	adenylate kinase	up	up	TC154444	TC69793	Flagellar adenylate kinase [Chlamydomonas reinhardtii]	down				1				1
285	PU06234	estExt_fgenesh4_pg.C_LG_I2284	adenylate kinase family protein contains Pfam profile: PF00406 adenylate kinase	down	6627	CV03_9.8003.C1.Contig8382	adenylate kinase	up	up	TC154444	TC69793	Flagellar adenylate kinase [Chlamydomonas reinhardtii]	down				1				1
3168				1	6677	CV03_9.2971.C1.Contig3454	unknown protein; 39760-41105 [Arabidopsis thaliana]	down	down	TC133922	TC71676	Hypothetical protein P0524E08.116 [Oryza sativa (japonica cultivar-group)]	up				1	VV_PEd0014d11.b1	3747	hypothetical protein [Vitis vinifera	up
3435				1	6801	CV03134A2D11.f1	unknown protein [Arabidopsis thaliana]	up	up	TC145408	TC65715	Arabidopsis thaliana genomic DNA, chromosome 3, TAC clone: K7L4 [Arabidopsis thaliana (Mouse-ear cress)]	up				1				1
646	PU28616	gw1.I.5916.1	SEC14 cytosolic factor family protein / phosphoglyceride transfer family protein contains Pfam PF00650 : CRAL/TRIO domain; contains Pfam PF03765 : CRAL/TRIO, N-terminus; similar to cytosolic factor (Phosphatidylinositol/phosphatidylcholine transfer protei	down	6820	CV03_9.9751.C1.Contig9940	hypothetical protein	up	up	TC157025	TC66716	Putative cytosolic factor [Trifolium pratense (Red clover)]	up				1				1
647	PU24966	gw1.XIX.1965.1	SEC14 cytosolic factor family protein / phosphoglyceride transfer family protein similar to GI:807956 from [Saccharomyces cerevisiae]similar to polyphosphoinositide binding protein Ssh2p (GI:2739046) {Glycine max}; contains Pfam PF00650 : CRAL/TRIO domain	up	6820	CV03_9.9751.C1.Contig9940	hypothetical protein	up	up	TC157025	TC66716	Putative cytosolic factor [Trifolium pratense (Red clover)]	up				1				1
535	PU05805	eugene3.01180096	lil3 protein identical to Lil3 protein [Arabidopsis thaliana] gi|4741966|gb|AAD28780	down	6976	CV03_9.1246.C1.Contig1609	hypothetical protein - Arabidopsis thaliana	up	down	TC134309	TC66357	Lil3 protein [Arabidopsis thaliana (Mouse-ear cress)]	down				1				1
3326				1	6997	CV03_9.483.C1.Contig680	Na+/H+ antiporter	up	up	TC140378	TC68387	NHX1 [Citrus reticulata (Tangerine)]	down				1				1
3118				1	7002	CV03025A1C01.f1	disease resistance-responsive protein-related	up	down	TC143794	TC71337	Putative disease resistance response protein/dirigent protein [Arabidopsis thaliana (Mouse-ear cress)]	down				1	VV_PEa015d01.b1	10087	hypothetical protein [Vitis vinifera	down
3381				1	7004	CV03025A2E07.f1	S-adenosyl-L-methionine:carboxyl methyltransferase family protein	up	down	TC155779	TC67155	Putative S-adenosyl-L-methionine:salicylic acid carboxyl methyltransferase; 41514-39166 [Arabidopsis thaliana (Mouse-ear cress)]	down				1				1
561	PU01480	estExt_fgenesh4_pm.C_570040	naringenin 3-dioxygenase / flavanone 3-hydroxylase (F3H) identical to GI:3790548	up	7034	CV03_9.3279.C1.Contig3793	flavanone 3-hydroxylase	down	down	TC141162	TC66987	Flavanone 3-hydroxylase [Nicotiana tabacum (Common tobacco)]	up				1				1
321	PU08347	gw1.VII.52.1	branched-chain amino acid aminotransferase 3 / branched-chain amino acid transaminase 3 (BCAT3) identical to SP|Q9M401 Branched-chain amino acid aminotransferase 3, chloroplast precursor (EC 2.6.1.42) (Atbcat-3){Arabidopsis thaliana}	down	7038	CV03_9.4394.C1.Contig4927	Branched-chain-amino-acid aminotransferase 3	down	up	TC133479	TC69009	Branched-chain amino acid aminotransferase [Solanum tuberosum (Potato)]	down				1				1
3506				1	7062	CV03048A1A06.f1	dehydrodolichyl diphosphate synthase	up	up				1				1				1
296	PU09465	grail3.0022009901	ankyrin repeat family protein contains ankyrin repeats, Pfam:PF00023	down	7073	CV03_9.2158.C1.Contig2615	TGB12K interacting protein 3	up	up	TC133791	TC66196	Ankyrin-repeat protein HBP1 [Nicotiana tabacum (Common tobacco)]	down				1				1
656	PU03158	grail3.0040017001	serpin, putative / serine protease inhibitor, putative similar to phloem serpin-1 [Cucurbita maxima] GI:9937311; contains Pfam profile PF00079: Serpin (serine protease inhibitor)	up	7088	CV03_9.2888.C1.Contig3376	serpin-like	up	up	TC136647	TC68277	Serpin-like protein [Citrus paradisi (Grapefruit)]	down				1				1
762	PU04144	estExt_Genewise1_v1.C_290248	dual specificity protein phosphatase family protein contains Pfam profile: PF00782 dual specificity phosphatase, catalytic domain	up	7096	CV03_9.3441.C1.Contig3958	Spurge Specific 1463	up	up				1				1				1
801	PU21697	eugene3.00070674	expressed protein ; expression supported by MPSS	down	7105	CV03060B2G07.f1	ycf1 protein	down	down				1				1				1
802	PU26984	eugene3.00070674	expressed protein ; expression supported by MPSS	down	7105	CV03060B2G07.f1	ycf1 protein	down	down				1				1				1
327	PU20243	grail3.0024024401	bZIP transcription factor HBP-1b homolog identical to transcription factor HBP-1b homolog SP:P43273 from [Arabidopsis thaliana]	up	7108	CV03_9.1404.C1.Contig1783	TGA-type basic leucine zipper protein TGA2.2	up	up	TC136643	TC70709	Transcription factor TGA4 [Arabidopsis thaliana (Mouse-ear cress)]	down				1				1
443	PU01455	estExt_fgenesh4_pg.C_LG_XVIII0508	expressed protein HSPC184, Homo sapiens, EMBL:AF151018	down	7117	CV03_9.5858.C1.Contig6353	protein [Arabidopsis thaliana]	up	up	TC146992	TC59605	AT5g10780/T30N20_50 [Arabidopsis thaliana (Mouse-ear cress)]	down				1				1
444	PU27610	LG_VI: 18134674-18134879	expressed protein HSPC184, Homo sapiens, EMBL:AF151018	up	7117	CV03_9.5858.C1.Contig6353	protein [Arabidopsis thaliana]	up	up	TC146992	TC59605	AT5g10780/T30N20_50 [Arabidopsis thaliana (Mouse-ear cress)]	down				1				1
3145				1	7137	CV03_9.2831.C1.Contig3320	P0671B11.14 [Oryza sativa (japonica cultivar-group)]	up	up	TC136672	TC59877	MYBR2 [Malus domestica (Apple) (Malus sylvestris)]	down				1	VRK518	7726	MYB transcription factor MYB93 [Glycine max	up
424	PU26281	eugene3.01200073	expressed protein	down	7141	CV03_9.1379.C4.Contig1757	CAAX amino terminal protease	up	up	TC145617	TC69364	Arabidopsis thaliana genomic DNA, chromosome 5, P1 clone:MUP24 [Arabidopsis thaliana (Mouse-ear cress)]	down				1				1
3222				1	7142	CV03_9.2112.C2.Contig2568	BARK STORAGE PROTEIN A PRECURSOR	down	down	TC153753	TC66245	None	down				1				1
3464				1	7167	CV03_9.5447.C1.Contig5963	2-demethylmenaquinone methyltransferase	up	up				1				1				1
3235				1	7213	CV03_9.sd.5.C4.Contig10397	chlorophyll a/b binding protein precursor	up	up	TC133646	TC66078	Light harvesting chlorophyll a /b binding protein of PSII [Euglena gracilis]	down				1				1
3257				1	7255	CV03113B1A02.f1	diacylglycerol acyltransferase	up	up	TC135973	TC71720	Diacylglycerol acylCoA acyltransferase [Nicotiana tabacum (Common tobacco)]	up				1				1
820	PU00604	fgenesh4_pm.C_LG_XV000046	hydrolase, alpha/beta fold family protein contains Pfam profile PF00561: hydrolase, alpha/beta fold family	down	7266	CV03115A1D02.f1	hydrolase, alpha/beta fold family protein	down	down				1				1				1
676	PU08274	gw1.XIV.270.1	transport protein-related weak similarity to Gsa12p [Pichia pastoris] GI:18307769; contains 1 WD-40 repeat (PF00400); putative proteins - different species	up	7282	CV03_9.3887.C1.Contig4405	transport protein-related	down	up	TC136897	TC58595	AT3g62770/F26K9_200 [Arabidopsis thaliana (Mouse-ear cress)]	down				1				1
677	PU11155	gw1.XIV.270.1	transport protein-related weak similarity to Gsa12p [Pichia pastoris] GI:18307769; contains 1 WD-40 repeat (PF00400); putative proteins - different species	up	7282	CV03_9.3887.C1.Contig4405	transport protein-related	down	up	TC136897	TC58595	AT3g62770/F26K9_200 [Arabidopsis thaliana (Mouse-ear cress)]	down				1				1
3360				1	7301	CV03_9.331.C1.Contig484	protein kinase-like protein	down	down	TC142936	TC71386	None	up				1				1
3558				1	7319	CV03_9.1118.C1.Contig1455	SEU1 protein	up	up				1				1				1
774	PU24905	gw1.XIX.1429.1	expressed protein	up	7335	CV03136B1D06.f1	unknown [Arabidopsis thaliana]	down	down				1				1				1
775	PU25843	grail3.0076012301	expressed protein	up	7335	CV03136B1D06.f1	unknown [Arabidopsis thaliana]	down	down				1				1				1
421	PU08279	estExt_Genewise1_v1.C_1240136	expressed protein	down	7495	CV03_9.587.C1.Contig814	unknown [Arabidopsis thaliana]	up	up	TC145408	TC65715	Arabidopsis thaliana genomic DNA, chromosome 3, TAC clone: K7L4 [Arabidopsis thaliana (Mouse-ear cress)]	up				1				1
422	PU22969	estExt_Genewise1_v1.C_1240136	expressed protein	down	7495	CV03_9.587.C1.Contig814	unknown [Arabidopsis thaliana]	up	up	TC145408	TC65715	Arabidopsis thaliana genomic DNA, chromosome 3, TAC clone: K7L4 [Arabidopsis thaliana (Mouse-ear cress)]	up				1				1
423	PU26276	estExt_fgenesh4_pm.C_LG_IV0184	expressed protein	up	7495	CV03_9.587.C1.Contig814	unknown [Arabidopsis thaliana]	up	up	TC145408	TC65715	Arabidopsis thaliana genomic DNA, chromosome 3, TAC clone: K7L4 [Arabidopsis thaliana (Mouse-ear cress)]	up				1				1
433	PU03654	eugene3.00070307	expressed protein	up	7515	CV03_9.82.C1.Contig122	expressed protein [Arabidopsis thaliana]	up	up	TC158877	TC70359	Hypothetical protein [Arabidopsis thaliana (Mouse-ear cress)]	down				1				1
434	PU12922	gw1.XVII.126.1	expressed protein	up	7515	CV03_9.82.C1.Contig122	expressed protein [Arabidopsis thaliana]	up	up	TC158877	TC70359	Hypothetical protein [Arabidopsis thaliana (Mouse-ear cress)]	down				1				1
3107				1	7535	CV03_9.2044.C2.Contig2489	aquaporin	up	up	TC132907	TC66266	Major intrinsic protein 1-like protein [Solanum tuberosum (Potato)]	down				1
244	PU05663	estExt_Genewise1_v1.C_LG_IV1258	protein phosphatase 2C family protein / PP2C family protein similar to Ser/Thr protein phosphatase 2C (PP2C6) (GI:15020818) [Arabidopsis thaliana]; similar to protein phosphatase 2C (GI:3608412) [Mesembryanthemum crystallinum]; contains Pfam PF00481 : Pro	up	7556	CV03_9.3635.C1.Contig4146	protein phosphatase 2C	up	up	TC150721	TC69503	Protein phosphatase 2C [Fagus sylvatica (Beechnut)]	down				1	VV_PEb19h03.b1	4990	protein phosphatase 2C (PP2C) [Fagus sylvatica	down
246	PU04915	estExt_fgenesh4_pm.C_570012	protein phosphatase 2C, putative / PP2C, putative similar to Ser/Thr protein phosphatase 2C (PP2C6) (GI:15020818) [Arabidopsis thaliana]; similar to protein phosphatase 2C (GI:3608412) [Mesembryanthemum crystallinum]; contains Pfam PF00481 : Protein phosp	up	7556	CV03_9.3635.C1.Contig4146	protein phosphatase 2C	up	up	TC150721	TC69503	Protein phosphatase 2C [Fagus sylvatica (Beechnut)]	down				1	VV_PEb19h03.b1	4990	protein phosphatase 2C (PP2C) [Fagus sylvatica	down
247	PU05133	estExt_fgenesh4_pm.C_570012	protein phosphatase 2C, putative / PP2C, putative similar to Ser/Thr protein phosphatase 2C (PP2C6) (GI:15020818) [Arabidopsis thaliana]; similar to protein phosphatase 2C (GI:3608412) [Mesembryanthemum crystallinum]; contains Pfam PF00481 : Protein phosp	up	7556	CV03_9.3635.C1.Contig4146	protein phosphatase 2C	up	up	TC150721	TC69503	Protein phosphatase 2C [Fagus sylvatica (Beechnut)]	down				1	VV_PEb19h03.b1	4990	protein phosphatase 2C (PP2C) [Fagus sylvatica	down
248	PU05649	estExt_fgenesh4_pm.C_570012	protein phosphatase 2C, putative / PP2C, putative similar to Ser/Thr protein phosphatase 2C (PP2C6) (GI:15020818) [Arabidopsis thaliana]; similar to protein phosphatase 2C (GI:3608412) [Mesembryanthemum crystallinum]; contains Pfam PF00481 : Protein phosp	up	7556	CV03_9.3635.C1.Contig4146	protein phosphatase 2C	up	up	TC150721	TC69503	Protein phosphatase 2C [Fagus sylvatica (Beechnut)]	down				1	VV_PEb19h03.b1	4990	protein phosphatase 2C (PP2C) [Fagus sylvatica	down
3366				1	7573	CV03041A2H03.f1	raffinose synthase family protein / seed imbibition protein	down	up	TC145369	TC62407	AT5g20250/F5O24_140 [Arabidopsis thaliana (Mouse-ear cress)]	down				1				1
441	PU01332	grail3.0013029702	expressed protein contains Pfam profile PF05670: Domain of unknown function (DUF814)	down	7580	CV03043A2H10.f1	unknown protein [Arabidopsis thaliana]	down	up	TC141427	TC63608	Hypothetical protein F15N18_90 [Arabidopsis thaliana (Mouse-ear cress)]	down				1				1
442	PU11439	estExt_fgenesh4_kg.C_LG_XVIII0006	expressed protein contains Pfam profile PF05670: Domain of unknown function (DUF814)	down	7580	CV03043A2H10.f1	unknown protein [Arabidopsis thaliana]	down	up	TC141427	TC63608	Hypothetical protein F15N18_90 [Arabidopsis thaliana (Mouse-ear cress)]	down				1				1
678	PU03939	gw1.66.623.1	transporter-related low similarity to hexose transporter [Solanum tuberosum] GI:8347246; contains Pfam profile PF00083: major facilitator superfamily protein	up	7582	CV03_9.4868.C1.Contig5409	transporter-related	up	up	TC156603	TC73436	Putative sugar transporter [Oryza sativa (Rice)]	up				1				1
679	PU07867	gw1.IX.162.1	transporter-related low similarity to hexose transporter [Solanum tuberosum] GI:8347246; contains Pfam profile PF00083: major facilitator superfamily protein	up	7582	CV03_9.4868.C1.Contig5409	transporter-related	up	up	TC156603	TC73436	Putative sugar transporter [Oryza sativa (Rice)]	up				1				1
319	PU08513	eugene3.00410102	beta-fructofuranosidase, putative / invertase, putative / saccharase, putative / beta-fructosidase, putative similar to neutral invertase [Daucus carota] GI:4200165; contains Pfam profile PF04853: Plant neutral invertase	down	7586	CV03_9.5109.C1.Contig5641	beta-fructofuranosidase [Lotus corniculatus var. japonicus]	down	down	TC135080	TC59499	Neutral invertase like protein [Arabidopsis thaliana (Mouse-ear cress)]	up				1				1
3154				1	7621	CV03056A1B02.f1	PREG1-like negative regulator	up	up	TC141700	TC63177	Hypothetical protein At2g39000 [Arabidopsis thaliana (Mouse-ear cress)]	up				1	VV_PEa20a07.b1	2648	CYCP1;1 (cyclin p1;1); cyclin-dependent protein kinase [Arabidopsis	down
592	PU26275	estExt_fgenesh4_pm.C_410051	phenylalanyl-tRNA synthetase class IIc family protein similar to phenylalanine-tRNA synthetase [Homo sapiens] GI:3983103; contains Pfam profile PF01409: tRNA synthetases class II core domain (F)	down	7626	CV03_9.6306.C1.Contig6761	phenylalanine-tRNA synthetase	up	up	TC135244	TC66720	Phenylalanyl-tRNA synthetase [Oryza sativa (japonica cultivar-group)]	up				1				1
236	PU01244	estExt_Genewise1_v1.C_LG_III0271	plasma membrane intrinsic protein 1C (PIP1C) / aquaporin PIP1.3 (PIP1.3) / transmembrane protein B (TMPB) identical to plasma membrane intrinsic protein 1c SP:Q08733 from [Arabidopsis thaliana]	down	7629	CV03_9.3299.C1.Contig3812	aquaporin PIP1-2 [Vitis berlandieri x Vitis rupestris]	down	down	TC136483	TC67717	Putative water channel protein [Lycopersicon esculentum (Tomato)]	up				1
237	PU28958	grail3.0049030302	plasma membrane intrinsic protein, putative identical to transmembrane protein GI:535780 from [Arabidopsis thaliana]; very strong similarity to SP|Q08733 Plasma membrane intrinsic protein 1C (Transmembrane protein B) (TMP-B) {Arabidopsis thaliana}; contai	up	7629	CV03_9.3299.C1.Contig3812	aquaporin PIP1-2 [Vitis berlandieri x Vitis rupestris]	down	down	TC132907	TC66266	Major intrinsic protein 1-like protein [Solanum tuberosum (Potato)]	down				1
238	PU25215	grail3.0049030302	plasma membrane intrinsic protein, putative identical to transmembrane protein GI:535780 from [Arabidopsis thaliana]; very strong similarity to SP|Q08733 Plasma membrane intrinsic protein 1C (Transmembrane protein B) (TMP-B) {Arabidopsis thaliana}; contai	up	7629	CV03_9.3299.C1.Contig3812	aquaporin PIP1-2 [Vitis berlandieri x Vitis rupestris]	down	down	TC136483	TC67717	Putative water channel protein [Lycopersicon esculentum (Tomato)]	up				1
3357				1	7667	CV03072B1F10.f1	protein kinase	up	up	TC133238	TC64076	Expressed protein [Arabidopsis thaliana (Mouse-ear cress)]	down				1				1
3256				1	7733	CV03_9.8405.C1.Contig8756	desaturase/cytochrome b5 protein	up	up	TC146812	TC62793	Putative delta-6-desaturase [Oryza sativa (japonica cultivar-group)]	down				1				1
3524				1	7738	CV03097A1E08.f1	FAD linked oxidase	up	up				1				1				1
179	PU25003	estExt_Genewise1_v1.C_LG_VI0741	histone H2A, putative similar to histone H2A from Pisum sativum SP|P25470, Zea mays SP|P40280, Petroselinum crispum SP|P19177; contains Pfam profile PF00125 Core histone H2A/H2B/H3/H4	down	7740	CV03_9.2799.C1.Contig3290	histone H2A	down	down	TC147899	TC61356	Histone H2A [Hyacinthus orientalis (Common hyacinth)]	up				1	VV_PEb25b04.b1	601	Histone H2A	up
3583				1	7742	CV03097B2D12.f1	Spurge Specific 2861	down	up				1				1				1
706	PU07274	estExt_fgenesh4_pg.C_LG_III1010	UDP-glucose 4-epimerase / UDP-galactose 4-epimerase / Galactowaldenase identical to SP|Q42605 [GB:CAA90941] from [Arabidopsis thaliana] (Arch. Biochem. Biophys. 327 (1), 27-34 (1996))	down	7749	CV03_9.3684.C1.Contig4193	UDP-galactose 4-epimerase	up	up	TC142468	TC66804	UDP-Glc-4-epimerase [Solanum tuberosum (Potato)]	down				1				1
708	PU21624	grail3.0018042501	UDP-glucose 4-epimerase, putative / UDP-galactose 4-epimerase, putative / Galactowaldenase, putative similar to UDP-galactose 4-epimerase from Arabidopsis thaliana SP|Q42605, Cyamopsis tetragonoloba GI:3021357 [AJ005082]	up	7749	CV03_9.3684.C1.Contig4193	UDP-galactose 4-epimerase	up	up	TC142468	TC66804	UDP-Glc-4-epimerase [Solanum tuberosum (Potato)]	down				1				1
3343				1	7783	CV03113A1E10.f1	phosphoglycerate mutase	up	up	TC150427	TC66069	Phosphoglycerate mutase [Solanum tuberosum (Potato)]	up				1				1
3528				1	7795	CV03115B1H04.f1	glutathione transporter	up	up				1				1				1
379	PU06009	fgenesh4_pm.C_LG_XVI000331	ethylene-insensitive 2 (EIN2) identical to EIN2 [Arabidopsis thaliana] gi|5231113|gb|AAD41076; member of the natural resistance-associated macrophage protein (NRAMP) metal transporter family, PMID:11500563; metal transport capacity has not been shown, PMI	up	7801	CV03118B1F07.f1	Ethylene insensitive protein 2	up	up	TC141760	TC69463	Ethylene signaling protein [Lycopersicon esculentum (Tomato)]	down				1				1
3274				1	7857	CV03_9.9118.C1.Contig9373	expressed protein [Arabidopsis thaliana]	up	down	TC158089	TC71755	Transmembrane protein kinase [Oryza sativa (japonica cultivar-group)]	up				1				1
3308				1	7897	CV03_9.3560.C1.Contig4071	kelch repeat-containing serine/threonine phosphoesterase family protein	down	up	TC155485	TC67876	hydrolase/ protein serine/threonine phosphatase [Arabidopsis thaliana]	down				1				1
3260				1	7901	CV03113B1B09.f1	EARLY flowering 4 protein	up	up	TC143513	TC65428	Serine carboxypeptidase precursor [Arabidopsis thaliana (Mouse-ear cress)]	down				1				1
844	PU29819	fgenesh4_pg.C_scaffold_211000001	senescence/dehydration-associated protein-related	up	8019	CV03004B2G09.f1	P0690B02.29 [Oryza sativa (japonica cultivar-group)]	up	up				1				1				1
3608				1	8023	CV03_9.701.C1.Contig955	Spurge Specific 433	down	up				1				1				1
736	PU08888	estExt_fgenesh4_pm.C_LG_V0078	inositol-3-phosphate synthase, putative / myo-inositol-1-phosphate synthase, putative / MI-1-P synthase, putative very strong similarity to SP|Q38862 Myo-inositol-1-phosphate synthase isozyme 2 (EC 5.5.1.4) (MI-1-P synthase 2) (IPS 2) {Arabidopsis thalian	down	8058	CV03_9.611.C1.Contig849	Inositol-3-phosphate synthase	down	down				1				1	VV_PEd0008f10.b1	5676	inositol-3-phosphate synthase	down
737	PU13206	estExt_fgenesh4_pm.C_LG_V0078	inositol-3-phosphate synthase, putative / myo-inositol-1-phosphate synthase, putative / MI-1-P synthase, putative very strong similarity to SP|Q38862 Myo-inositol-1-phosphate synthase isozyme 2 (EC 5.5.1.4) (MI-1-P synthase 2) (IPS 2) {Arabidopsis thalian	down	8058	CV03_9.611.C1.Contig849	Inositol-3-phosphate synthase	down	down				1				1	VV_PEd0008f10.b1	5676	inositol-3-phosphate synthase	down
3455				1	8072	CV03_9.2297.C1.Contig2763	WD-40 repeat family protein	up	up	TC142053	TC67272	Hypothetical protein [Brassica napus (Rape)]	down				1				1
89	PU00203	estExt_fgenesh4_pg.C_LG_II0662	alcohol dehydrogenase (ADH) identical to alcohol dehydrogenase GI:469467 from (Arabidopsis thaliana)	up	8075	CV03_9.1993.C1.Contig2431	alcohol dehydrogenase	up	down	TC156865	TC58888	Alcohol dehydrogenase [Lycopersicon esculentum (Tomato)]	down				1	VRK108	5123	alcohol dehydrogenase 2 [Vitis vinifera	down
90	PU00686	fgenesh4_pg.C_scaffold_70000003	alcohol dehydrogenase (ADH) identical to alcohol dehydrogenase GI:469467 from (Arabidopsis thaliana)	up	8075	CV03_9.1993.C1.Contig2431	alcohol dehydrogenase	up	down	TC156865	TC58888	Alcohol dehydrogenase [Lycopersicon esculentum (Tomato)]	down				1	VRK108	5123	alcohol dehydrogenase 2 [Vitis vinifera	down
91	PU01540	estExt_fgenesh4_pg.C_LG_II0662	alcohol dehydrogenase (ADH) identical to alcohol dehydrogenase GI:469467 from (Arabidopsis thaliana)	up	8075	CV03_9.1993.C1.Contig2431	alcohol dehydrogenase	up	down	TC156865	TC58888	Alcohol dehydrogenase [Lycopersicon esculentum (Tomato)]	down				1	VRK108	5123	alcohol dehydrogenase 2 [Vitis vinifera	down
92	PU02536	estExt_fgenesh4_pg.C_LG_II0662	alcohol dehydrogenase (ADH) identical to alcohol dehydrogenase GI:469467 from (Arabidopsis thaliana)	up	8075	CV03_9.1993.C1.Contig2431	alcohol dehydrogenase	up	down	TC156865	TC58888	Alcohol dehydrogenase [Lycopersicon esculentum (Tomato)]	down				1	VRK108	5123	alcohol dehydrogenase 2 [Vitis vinifera	down
93	PU07596	estExt_fgenesh4_pg.C_LG_II0121	alcohol dehydrogenase, putative similar to alcohol dehydrogenase ADH GI:7705214 from [Lycopersicon esculentum]; contains Pfam zinc-binding dehydrogenase domain PF00107	up	8075	CV03_9.1993.C1.Contig2431	alcohol dehydrogenase	up	down	TC156865	TC58888	Alcohol dehydrogenase [Lycopersicon esculentum (Tomato)]	down				1	VRK108	5123	alcohol dehydrogenase 2 [Vitis vinifera	down
660	PU03539	gw1.XIX.2155.1	sucrose transporter, putative / sucrose-proton symporter, putative similar to sucrose-proton symporter SUC1 [Arabidopsis thaliana] GI:407094, SUC2 [Arabidopsis thaliana] GI:407092, sucrose transporter [Arabidopsis thaliana] GI:12057172; contains Pfam prof	up	8080	CV03_9.sd.11.C1.Contig10404	sucrose transport protein	down	up	TC158264	TC71750	Sucrose transporter-like protein [Solanum demissum (Wild potato)]	up				1				1
311	PU21655	eugene3.00170326	band 7 family protein strong similarity to hypersensitive-induced response protein [Zea mays] GI:7716466; contains Pfam profile PF01145: SPFH domain / Band 7 family	up	8082	CV03_9.3175.C1.Contig3681	band 7 family protein	up	up	TC145832	TC72918	Putative hypersensitive-induced reaction protein [Solanum demissum (Wild potato)]	up				1				1
585	PU26184	eugene3.00020160	peroxidase 64 (PER64) (P64) (PRXR4) identical to SP|Q43872 Peroxidase 64 precursor (EC 1.11.1.7) (Atperox P64) (PRXR4) (ATP17a) {Arabidopsis thaliana}	down	8100	CV03_9.4283.C1.Contig4805	peroxidase	up	up	TC135911	TC66554	Putative peroxidase [Solanum tuberosum (Potato)]	up				1				1
586	PU04547	estExt_fgenesh4_pg.C_570040	peroxidase 64 (PER64) (P64) (PRXR4) identical to SP|Q43872 Peroxidase 64 precursor (EC 1.11.1.7) (Atperox P64) (PRXR4) (ATP17a) {Arabidopsis thaliana}	up	8100	CV03_9.4283.C1.Contig4805	peroxidase	up	up	TC142817	TC69538	Cationic peroxidase isozyme 40K precursor [Nicotiana tabacum (Common tobacco)]	down				1				1
811	PU04394	estExt_fgenesh4_pg.C_LG_II1139	expressed protein similar to unknown protein (pir||T05226)	up	8110	CV03_9.4723.C1.Contig5269	expressed protein [Arabidopsis thaliana]	up	up				1				1				1
812	PU11196	estExt_fgenesh4_pg.C_LG_II1139	expressed protein similar to unknown protein (pir||T05226)	up	8110	CV03_9.4723.C1.Contig5269	expressed protein [Arabidopsis thaliana]	up	up				1				1				1
41	PU26462	eugene3.00040798	universal stress protein (USP) family protein / early nodulin ENOD18 family protein contains Pfam profile PF00582: universal stress protein family; similar to early nodulin ENOD18 (GI:11602747) [Vicia faba]	up	8119	CV03045B1H03.f1	stress protein (USP) family protein / early nodulin ENOD18 family protein	up	up	TC139312	TC59075	Hypothetical protein At3g58450 [Arabidopsis thaliana (Mouse-ear cress)]	down	Rub_149	EE284300	ethylene-responsive protein, putative [Arabidopsis thaliana]	t-up	VV_PEb13e02.b1	6592	universal stress protein (USP) family protein [Arabidopsis	down
119	PU04090	eugene3.00100429	DC1 domain-containing protein contains Pfam domain PF03107: DC1 domain	up	8145	CV03_9.6019.C1.Contig6504	PDI-like protein	down	up	TC135349	TC60177	Protein disulfide isomerase [Malus domestica (Apple) (Malus sylvestris)]	down				1	VV_PEb06d11.b1	3651	protein disulfide isomerase (PDI)-like protein 3 [Cucumis melo	down
120	PU00630	eugene3.00100431	DC1 domain-containing protein contains Pfam domain PF03107: DC1 domain	up	8145	CV03_9.6019.C1.Contig6504	PDI-like protein	down	up	TC135349	TC60177	Protein disulfide isomerase [Malus domestica (Apple) (Malus sylvestris)]	down				1	VV_PEd20b03.b1	3115	Protein kinase C, phorbol ester/diacylglycerol binding	down
670	PU02636	gw1.107.137.1	thioredoxin M-type 4, chloroplast (TRX-M4) nearly identical to SP|Q9SEU6 Thioredoxin M-type 4, chloroplast precursor (TRX-M4) {Arabidopsis thaliana}	down	8171	CV03_9.5206.C1.Contig5737	thioredoxin m2	down	down	TC160416	TC59942	Thioredoxin M-type 3, chloroplast precursor [Arabidopsis thaliana (Mouse-ear cress)]	down				1				1
3466				1	8189	CV03069A1G06.f1	ABC transporter-like protein	down	down				1				1				1
3553				1	8199	CV03072B2E03.f1	retinoblastoma-like protein	down	up				1				1				1
3211				1	8202	CV03075B1F02.f1	At2g02540	down	down	TC157917	TC68582	None	up				1				1
3460				1	8229	CV03_9.3958.C1.Contig4477	hydroxyproline-rich glycoprotein	up	up				1				1	VRJ207	9646	hydroxyproline-rich glycoprotein family protein [Arabidopsis	down
3415				1	8291	CV03_9.6305.C1.Contig6760	translocation protein-related	up	down	TC148262	TC64973	Arabidopsis thaliana genomic DNA, chromosome 3, P1 clone:MFD22 [Arabidopsis thaliana (Mouse-ear cress)]	up				1				1
3655				1	8313	CV03113A1A12.f1	zinc finger (C3HC4-type RING finger) family protein	up	up				1				1				1
3591				1	8322	CV03115A2F12.f1	Spurge Specific 3485	down	down				1				1				1
283	PU28199	estExt_fgenesh4_pg.C_LG_II0572	acid phosphatase, putative similar to GI:5360721 from [Lupinus albus]	up	8323	CV03_9.9835.C1.Contig10016	acid phosphatase [Solanum demissum]	up	up	TC147018	TC72969	Putative Sur2p: syringomycin response protein [Oryza sativa (japonica cultivar-group)]	up				1				1
317	PU04549	gw1.VIII.1952.1	beta-amylase, putative (BMY3) / 1,4-alpha-D-glucan maltohydrolase, putative almost identical to beta-amylase BMY3 GI:15149457 from [Arabidopsis thaliana]; identical to cDNA putative beta-amylase BMY3 (BMY3) GI:15149456	up	8329	CV03_9.1015.C1.Contig1330	beta-amylase	up	up	TC134358	TC70189	1,4-alpha-glucan-maltohydrolase [Lycopersicon esculentum (Tomato)]	down				1				1
318	PU04102	estExt_fgenesh4_pm.C_LG_VIII0731	beta-amylase, putative / 1,4-alpha-D-glucan maltohydrolase, putative similar to beta-amylase enzyme [Arabidopsis thaliana] GI:6065749, beta-amylase PCT-BMYI from [Solanum tuberosum]; contains Pfam profile PF01373: Glycosyl hydrolase family 14	up	8329	CV03_9.1015.C1.Contig1330	beta-amylase	up	up	TC148156	TC60758	Putative chloroplast-targeted beta-amylase [Brassica napus (Rape)]	up				1				1
3606				1	8381	CV03131A1H06.f1	Spurge Specific 4109	up	up				1				1				1
3640				1	8401	CV03_9.4452.C1.Contig4993	unknown protein [Arabidopsis thaliana]	up	up				1				1				1
3380				1	8402	CV03_9.8108.C1.Contig8484	S-adenosyl-L-methionine:carboxyl methyltransferase	up	down	TC161389	TC70647	None	down				1				1
3511				1	8409	CV03065X1D02.f1	Euphorbia specific122	up	up				1				1				1
243	PU01344	estExt_Genewise1_v1.C_LG_XV0799	protease inhibitor/seed storage/lipid transfer protein (LTP) family protein similar to TED4 [Zinnia elegans] GI:493721; contains Pfam protease inhibitor/seed storage/LTP family domain PF00234	up	8552	CV03005A2G05.f1	auxin induced gene nonspecific lipid transfer;	down	down	TC146199	TC60016	Putative lipid transfer protein [Solanum tuberosum (Potato)]	down				1	VRJ386	6407	alcohol dehydrogenase 7 [Vitis vinifera	down
3408				1	8576	CV03_9.2045.C1.Contig2490	thioesterase family protein	down	down	TC151091	TC64472	Similarity to acyl-CoA thioesterase [Arabidopsis thaliana (Mouse-ear cress)]	down				1				1
3147				1	8577	CV03_9.776.C3.Contig1036	pathogenesis-related protein PR10A	down	down	TC137234	TC71066	TSI-1 protein [Lycopersicon esculentum (Tomato)]	down				1	VRJ206	9322	pathogenesis-related protein 10 [Vitis vinifera	down
3388				1	8599	CV03_9.1636.C2.Contig2034	serine carboxypeptidase S10 family protein	down	down	TC155524	TC65759	Serine carboxypeptidase [Arabidopsis thaliana (Mouse-ear cress)]	up				1				1
763	PU03962	estExt_Genewise1_v1.C_290248	dual specificity protein phosphatase family protein contains Pfam profile: PF00782 dual specificity phosphatase, catalytic domain	up	8621	CV03_9.3198.C1.Contig3708	At2g35680	up	up				1				1				1
112	PU01937	grail3.1757000202	cysteine synthase / O-acetylserine (thiol)-lyase / O-acetylserine sulfhydrylase (OAS1) nearly identical to SP|P47998 Cysteine synthase (EC 4.2.99.8) (O-acetylserine sulfhydrylase) (O-acetylserine (Thiol)-lyase) {Arabidopsis thaliana}; identical to cDNA O-	up	8642	CV03_9.4836.C1.Contig5374	cysteine synthase	up	up	TC132845	TC59962	Plastidic cysteine synthase 1 [Solanum tuberosum (Potato)]	down				1	VRJ599	3187	cysteine synthase [Vitis pseudoreticulata	down
113	PU09393	eugene3.00130338	cysteine synthase / O-acetylserine (thiol)-lyase / O-acetylserine sulfhydrylase (OAS1) nearly identical to SP|P47998 Cysteine synthase (EC 4.2.99.8) (O-acetylserine sulfhydrylase) (O-acetylserine (Thiol)-lyase) {Arabidopsis thaliana}; identical to cDNA O-	down	8642	CV03_9.4836.C1.Contig5374	cysteine synthase	up	up	TC132845	TC59962	Plastidic cysteine synthase 1 [Solanum tuberosum (Potato)]	down				1	VRJ599	3187	cysteine synthase [Vitis pseudoreticulata	down
3342				1	8651	CV03_9.4041.C1.Contig4556	phosphatidylinositol transfer-like protein III	up	up	TC142657	TC67291	Putative SEC14 cytosolic factor [Oryza sativa (japonica cultivar-group)]	down				1				1
805	PU22548	eugene3.00070021	expressed protein hypothetical protein F6E13.14 - Arabidopsis thaliana, PIR:T00681; expression supported by MPSS	up	8678	CV03055B1H06.f1	Spurge Specific 4613	down	down				1				1				1
3240				1	8683	CV03_9.3768.C1.Contig4284	Cys/Met metabolism pyridoxal-phosphate-dependent	down	down	TC141221	TC68696	None	down				1				1
3502				1	8691	CV03_9.166.C18.Contig273	cold-induced group 3 LEA	up	down				1				1				1
3238				1	8697	CV03_9.6275.C1.Contig6732	cinnamoyl CoA reductase [Arabidopsis thaliana]	up	up	TC135888	TC67473	Cinnamoyl-CoA reductase-like protein [Arabidopsis thaliana (Mouse-ear cress)]	down				1				1
3124				1	8723	CV03073A2B01.f1	expressed protein [Arabidopsis thaliana]	down	down	TC138520	TC57796	Hypothetical protein [Arabidopsis thaliana (Mouse-ear cress)]	down				1	VRK425	3834	ECT2; protein binding [Arabidopsis	up
408	PU03851	estExt_fgenesh4_pg.C_LG_II0318	expressed protein	up	8780	CV03_9.1240.C1.Contig1603	unknown protein [Arabidopsis thaliana]	up	up	TC139511	TC57954	None	down				1				1
409	PU29146	estExt_fgenesh4_pg.C_LG_II0318	expressed protein	up	8780	CV03_9.1240.C1.Contig1603	unknown protein [Arabidopsis thaliana]	up	up	TC139511	TC57954	None	down				1				1
410	PU29355	estExt_fgenesh4_pg.C_LG_II0318	expressed protein	up	8780	CV03_9.1240.C1.Contig1603	unknown protein [Arabidopsis thaliana]	up	up	TC139511	TC57954	None	down				1				1
411	PU29436	estExt_fgenesh4_pg.C_LG_II0318	expressed protein	up	8780	CV03_9.1240.C1.Contig1603	unknown protein [Arabidopsis thaliana]	up	up	TC139511	TC57954	None	down				1				1
412	PU29461	estExt_fgenesh4_pg.C_LG_V1418	expressed protein	up	8780	CV03_9.1240.C1.Contig1603	unknown protein [Arabidopsis thaliana]	up	up	TC139511	TC57954	None	down				1				1
413	PU29474	estExt_fgenesh4_pg.C_LG_II0318	expressed protein	up	8780	CV03_9.1240.C1.Contig1603	unknown protein [Arabidopsis thaliana]	up	up	TC139511	TC57954	None	down				1				1
3588				1	8846	CV03113B2F02.f1	Spurge Specific 3428	up	up				1				1				1
3279				1	8850	CV03116A1B06.f1	F-box family protein (FKF1) / adagio 3 (ADO3) (way up in glucose starvation just like FLF4)	up	up	TC137784	TC72413	Hypothetical protein At2g36360 [Arabidopsis thaliana (Mouse-ear cress)]	up				1				1
537	PU02036	eugene3.01710026	MATE efflux protein-related strong similarity to unknown protein (pir||T02324); contains Pfam profile PF01554 Uncharacterized membrane protein family	up	8860	CV03_9.5949.C1.Contig6439	MATE efflux protein-related	up	up	TC151772	TC65084	Putative ripening regulated protein [Oryza sativa (japonica cultivar-group)]	up				1				1
3491				1	8876	CV03123B1C11.f1	beta-glucosidase	down	down				1				1				1
328	PU07230	eugene3.00070174	calcium-binding protein, putative similar to calcium-binding protein GI:6580549 from [Lotus japonicus]	down	8921	CV03_9.9557.C1.Contig9777	calcium-binding protein	down	down	TC140704	TC66295	Calmodulin-like protein [Branchiostoma lanceolatum (Common lancelet) (Amphioxus)]	down				1				1
329	PU08216	eugene3.00070174	calcium-binding protein, putative similar to calcium-binding protein GI:6580549 from [Lotus japonicus]	down	8921	CV03_9.9557.C1.Contig9777	calcium-binding protein	down	down	TC140704	TC66295	Calmodulin-like protein [Branchiostoma lanceolatum (Common lancelet) (Amphioxus)]	down				1				1
3611				1	8933	CV03139B1C03.f1	Spurge Specific 4427	up	down				1				1				1
401	PU26370	estExt_fgenesh4_pg.C_LG_XVIII0004	expressed protein	up	9095	CV03_9.1199.C1.Contig1550	At4g31130	up	down	TC136712	TC59299	Hypothetical protein AT4g31130 [Arabidopsis thaliana (Mouse-ear cress)]	down				1				1
3121				1	9124	CV03_9.2576.C1.Contig3054	ENSANGP00000014183	down	down	TC145758	TC59078	Histone 3 [Camellia sinensis (Tea)]	up				1	VRK347	5773	Histone H3	down
3522				1	9137	CV03034B2B09.f1	F21D18.16 [Arabidopsis thaliana]	up	up				1				1				1
274	PU27521	gw1.XVIII.1405.1	zinc finger (C3HC4-type RING finger) family protein low similarity to RING finger protein 38 [Homo sapiens] GI:21666412; contains Pfam profile PF00097: Zinc finger, C3HC4 type (RING finger)	up	9202	CV03_9.3663.C1.Contig4173	zinc finger (C3HC4-type RING finger)	up	up	TC145763	TC60756	Hypothetical protein F4D11.200 [Arabidopsis thaliana (Mouse-ear cress)]	down				1	VV_PEd19d01.b1	10243	zinc finger (C3HC4-type RING finger) family protein	down
724	PU01512	estExt_Genewise1_v1.C_LG_XI2954	zinc finger (C3HC4-type RING finger) family protein contains Pfam profile: PF00097 zinc finger, C3HC4 type (RING finger)	up	9202	CV03_9.3663.C1.Contig4173	zinc finger (C3HC4-type RING finger)	up	up	TC133176	TC65574	Putative RING zinc finger protein [Arabidopsis thaliana (Mouse-ear cress)]	down				1				1
730	PU05216	grail3.0018026901	zinc finger (C3HC4-type RING finger) family protein low similarity to SP|Q9WTV7 RING finger protein 12 (LIM domain interacting RING finger protein) {Mus musculus}; contains Pfam profile PF00097: Zinc finger, C3HC4 type (RING finger)	up	9202	CV03_9.3663.C1.Contig4173	zinc finger (C3HC4-type RING finger)	up	up	TC133176	TC65574	Putative RING zinc finger protein [Arabidopsis thaliana (Mouse-ear cress)]	down				1				1
3319				1	9212	CV03_9.4424.C1.Contig4960	mitochondrial substrate carrier	up	up	TC142129	TC67924	36I5.1 [Oryza sativa (japonica cultivar-group)]	down				1				1
3115				1	9213	CV03_9.3071.C2.Contig3559	cold-inducible CIC protein	up	up	TC152950	TC68571	P-rich protein EIG-I30 [Nicotiana tabacum (Common tobacco)]	down				1	VRJ340	1220	protease inhibitor/seed storage/lipid transfer protein (LTP)	down
3102				1	9235	CV03_9.6813.C1.Contig7234	unknown protein [Oryza sativa (japonica cultivar-group)]	up	up	TC146980	TC69385	Similarity to pherophorin [Arabidopsis thaliana (Mouse-ear cress)]	down	Rub_264	EE284344	SJCHGC03128 protein [Schistosoma japonicum]	down				1
432	PU03955	grail3.0028009901	expressed protein	up	9245	CV03_9.3256.C1.Contig3769	AT5g02770	up	up	TC158291	TC67590	Hypothetical protein F9G14_80 [Arabidopsis thaliana (Mouse-ear cress)]	up				1				1
3103				1	9283	CV03_9.554.C1.Contig776	ABA-responsive protein (HVA22a)	down	down	TC148983	TC60887	Abscisic acid-induced-like protein [Oryza sativa (japonica cultivar-group)]	down				1	VRK373	9014	putative abscisic acid-induced protein HVA22 [Oryza sativa (japonica	down
3530				1	9300	CV03089B2B04.f1	hypothetical protein [Arabidopsis thaliana]	down	up				1				1				1
3581				1	9301	CV03089B2C04.f1	Spurge Specific 2542	up	up				1				1				1
575	PU25218	eugene3.00180757	oxidoreductase, 2OG-Fe(II) oxygenase family protein low similarity to hyoscyamine 6-dioxygenase hydroxylase from Hyoscyamus niger [GB:P24397][SP|P24397], Atropa belladona [gi:4996123]; contains Pfam domain PF03171, 2OG-Fe(II) oxygenase superfamily	up	9313	CV03_9.3657.C1.Contig4166	oxidoreductase	down	up	TC152870	TC70537	Putative oxidoreductase [Oryza sativa (japonica cultivar-group)]	up				1				1
3209				1	9374	CV03_9.9704.C1.Contig9900	At1g71970	down	down	TC143061	TC63087	None	down				1				1
3493				1	9440	CV03132A2A02.f1	calmodulin-binding protein	up	up				1				1				1
3199				1	9459	CV03_9.9881.C1.Contig10056	AP2/EREBP transcription factor	down	down	TC137221	TC68715	Transcriptional factor TINY [Arabidopsis thaliana (Mouse-ear cress)]	down				1				1
3116				1	9468	CV03_9.6717.C1.Contig7141	cyclase family protein	down	down	TC133122	TC67711	AT4g34180/F28A23_60 [Arabidopsis thaliana (Mouse-ear cress)]	down				1
28	PU04220	eugene3.00060298	proton-dependent oligopeptide transport (POT) family protein contains Pfam profile: PF00854 POT family	down	9616	CV03_9.661.C1.Contig906	proton-dependent oligopeptide transport (POT) family protein	up	up	TC135506	TC57516	Nitrate transporter [Arabidopsis thaliana (Mouse-ear cress)]	down	Rub_80	EE284467	subtilisin-like protease [Arabidopsis thaliana]	t-down	VV_PEa24g08.b1	719	proton-dependent oligopeptide transport (POT) family protein	up
29	PU11423	estExt_Genewise1_v1.C_LG_X0255	proton-dependent oligopeptide transport (POT) family protein contains Pfam profile: PF00854 POT family	up	9616	CV03_9.661.C1.Contig906	proton-dependent oligopeptide transport (POT) family protein	up	up	TC135506	TC57516	Nitrate transporter [Arabidopsis thaliana (Mouse-ear cress)]	down	Rub_80	EE284467	subtilisin-like protease [Arabidopsis thaliana]	t-down	VV_PEa24g08.b1	719	proton-dependent oligopeptide transport (POT) family protein	up
249	PU22122	estExt_Genewise1_v1.C_LG_X0255	proton-dependent oligopeptide transport (POT) family protein contains Pfam profile: PF00854 POT family	up	9616	CV03_9.661.C1.Contig906	proton-dependent oligopeptide transport (POT) family protein	up	up	TC135506	TC57516	Nitrate transporter [Arabidopsis thaliana (Mouse-ear cress)]	down				1	VV_PEa24g08.b1	719	proton-dependent oligopeptide transport (POT) family protein	up
3140				1	9619	CV03012B2C03.f1	OSJNBa0060D06.16 [Oryza sativa (japonica cultivar-group)]	down	down	TC143209	TC60148	F28G4.16 protein [Arabidopsis thaliana (Mouse-ear cress)]	up				1	VRJ404	6736	pnFL-2	down
302	PU10436	estExt_fgenesh4_pg.C_400321	AP2 domain-containing transcription factor, putative similar to AP2 domain containing protein RAP2.1 (GI:21555563) {Arabidopsis thaliana}	up	9625	CV03_9.1619.C1.Contig2015	dehydration responsive element binding protein	up	up	TC142375	TC71280	Dehydration-responsive element binding protein 2,	down				1				1
459	PU26667	gw1.XII.1458.1	F-box family protein / SKP1 interacting partner 3-related contains Pfam profile PF00646: F-box domain	up	9626	CV03_9.1748.C1.Contig2170	F-box family protein / SKP1 interacting partner 3-related	up	up	TC154659	TC73425	Hypothetical protein T12I7.4 [Arabidopsis thaliana (Mouse-ear cress)]	down				1				1
3614				1	9637	CV03_9.346.C1.Contig506	Spurge Specific 4519	up	down				1				1				1
188	PU03165	eugene3.01310022	hydrophobic protein (RCI2A) / low temperature and salt responsive protein (LTI6A) identical to SP|Q9ZNQ7 Hydrophobic protein RCI2A (Low temperature and salt responsive protein LTI6A) {Arabidopsis thaliana}	up	9643	CV03_9.902.C1.Contig1199	low temperature and salt responsive protein	up	up	TC149932	TC58619	Low temperature and salt responsive protein [Solanum tuberosum (Potato)]	down				1
197	PU06161	gw1.VI.330.1	hydrophobic protein, putative / low temperature and salt responsive protein, putative similar to Hydrophobic protein RCI2A (Low temperature and salt responsive protein LTI6A) GI:15214251	down	9643	CV03_9.902.C1.Contig1199	low temperature and salt responsive protein	up	up	TC149932	TC58619	Low temperature and salt responsive protein [Solanum tuberosum (Potato)]	down				1
3626				1	9665	CV03034A2F11.f1	Spurge Specific 678	down	up				1				1				1
395	PU03120	estExt_fgenesh4_pg.C_LG_II2402	expressed protein	down	9668	CV03036B1H02.f1	unknown protein [Arabidopsis thaliana]	down	down	TC134768	TC59882	T1B9.26 protein [Arabidopsis thaliana (Mouse-ear cress)]	down				1				1
3337				1	9673	CV03_9.3740.C1.Contig4257	ORMDL family protein	up	down	TC135962	TC61814	Hypothetical protein At1g01230 [Arabidopsis thaliana (Mouse-ear cress)]	up				1				1
681	PU06254	gw1.XV.1560.1	triose phosphate/phosphate translocator, putative similar to SWISS-PROT:P52178 triose phosphate/phosphate translocator [Cauliflower] {Brassica oleracea}	down	9698	CV03044B2B12.f1	glucose-6-phosphate/phosphate-translocator (GPT)	down	down	TC154618	TC66765	Glucose-6-phosphate/phosphate-translocator precursor [Pisum sativum (Garden pea)]	up				1				1
3409				1	9700	CV03_9.5082.C1.Contig5608	TPA: cellulose synthase-like C1	down	down	TC161189	TC61842	Cellulose synthase-like C3 [Oryza sativa (japonica cultivar-group)]	down				1				1
3267				1	9709	CV03048B2G02.f1	eukaryotic translation initiation factor 5	up	up	TC153919	TC57902	Eukaryotic translation initiation factor 5 [Zea mays (Maize)]	down				1				1
235	PU29343	estExt_fgenesh4_pg.C_LG_IX0306	plasma membrane intrinsic protein (SIMIP) nearly identical to plasma membrane intrinsic protein [Arabidopsis thaliana] GI:2306917	up	9713	CV03_9.2401.C1.Contig2867	aquaporin	down	down	TC141097	TC68497	Plasma membrane intrinsic protein 2-1 [Pyrus communis (Pear)]	down				1
239	PU08635	grail3.0045020302	plasma membrane intrinsic protein, putative very strong similarity to plasma membrane intrinsic protein (SIMIP) [Arabidopsis thaliana] GI:2306917	down	9713	CV03_9.2401.C1.Contig2867	aquaporin	down	down	TC135627	TC58024	Plasma membrane intrinsic protein PIP2-like protein [Solanum tuberosum (Potato)]	up				1	VV_PEd02h04.b1	1120	aquaporin PIP2;4 [Vitis vinifera	up
599	PU01615	estExt_fgenesh4_pg.C_LG_IX0306	plasma membrane intrinsic protein (SIMIP) nearly identical to plasma membrane intrinsic protein [Arabidopsis thaliana] GI:2306917	up	9713	CV03_9.2401.C1.Contig2867	aquaporin	down	down	TC135627	TC58024	Plasma membrane intrinsic protein PIP2-like protein [Solanum tuberosum (Potato)]	up				1				1
600	PU03039	estExt_fgenesh4_pg.C_LG_IX0306	plasma membrane intrinsic protein (SIMIP) nearly identical to plasma membrane intrinsic protein [Arabidopsis thaliana] GI:2306917	up	9713	CV03_9.2401.C1.Contig2867	aquaporin	down	down	TC135627	TC58024	Plasma membrane intrinsic protein PIP2-like protein [Solanum tuberosum (Potato)]	up				1				1
601	PU04131	estExt_fgenesh4_pg.C_LG_IX0306	plasma membrane intrinsic protein (SIMIP) nearly identical to plasma membrane intrinsic protein [Arabidopsis thaliana] GI:2306917	up	9713	CV03_9.2401.C1.Contig2867	aquaporin	down	down	TC135627	TC58024	Plasma membrane intrinsic protein PIP2-like protein [Solanum tuberosum (Potato)]	up				1				1
602	PU30477	estExt_fgenesh4_pg.C_LG_IX0306	plasma membrane intrinsic protein (SIMIP) nearly identical to plasma membrane intrinsic protein [Arabidopsis thaliana] GI:2306917	up	9713	CV03_9.2401.C1.Contig2867	aquaporin	down	down	TC154827	TC57745	Major intrinsic protein 2 [Solanum tuberosum (Potato)]	down				1				1
603	PU03612	estExt_fgenesh4_pm.C_LG_VI0336	plasma membrane intrinsic protein, putative identical to transmembrane protein GI:535780 from [Arabidopsis thaliana]; very strong similarity to SP|Q08733 Plasma membrane intrinsic protein 1C (Transmembrane protein B) (TMP-B) {Arabidopsis thaliana}; contai	up	9713	CV03_9.2401.C1.Contig2867	aquaporin	down	down	TC135627	TC58024	Plasma membrane intrinsic protein PIP2-like protein [Solanum tuberosum (Potato)]	up				1				1
604	PU01277	grail3.0045020302	plasma membrane intrinsic protein, putative very strong similarity to plasma membrane intrinsic protein (SIMIP) [Arabidopsis thaliana] GI:2306917	down	9713	CV03_9.2401.C1.Contig2867	aquaporin	down	down	TC135627	TC58024	Plasma membrane intrinsic protein PIP2-like protein [Solanum tuberosum (Potato)]	up				1				1
605	PU07259	grail3.0045020302	plasma membrane intrinsic protein, putative very strong similarity to plasma membrane intrinsic protein (SIMIP) [Arabidopsis thaliana] GI:2306917	down	9713	CV03_9.2401.C1.Contig2867	aquaporin	down	down	TC135627	TC58024	Plasma membrane intrinsic protein PIP2-like protein [Solanum tuberosum (Potato)]	up				1				1
606	PU28531	grail3.0045020302	plasma membrane intrinsic protein, putative very strong similarity to plasma membrane intrinsic protein (SIMIP) [Arabidopsis thaliana] GI:2306917	down	9713	CV03_9.2401.C1.Contig2867	aquaporin	down	down	TC135627	TC58024	Plasma membrane intrinsic protein PIP2-like protein [Solanum tuberosum (Potato)]	up				1				1
682	PU00105	gw1.IX.2621.1	tubulin alpha-2/alpha-4 chain (TUA4) nearly identical to SP:P29510 Tubulin alpha-2/alpha-4 chain from [Arabidopsis thaliana]	down	9718	CV03_9.2501.C1.Contig2969	alpha-tubulin	up	up	TC134209	TC57563	Chromosome 9 SCAF14729, whole genome shotgun sequence [Tetraodon nigroviridis (Green puffer)]	up				1				1
683	PU00537	estExt_fgenesh4_pg.C_LG_II1020	tubulin alpha-2/alpha-4 chain (TUA4) nearly identical to SP:P29510 Tubulin alpha-2/alpha-4 chain from [Arabidopsis thaliana]	down	9718	CV03_9.2501.C1.Contig2969	alpha-tubulin	up	up	TC134209	TC57563	Chromosome 9 SCAF14729, whole genome shotgun sequence [Tetraodon nigroviridis (Green puffer)]	up				1				1
684	PU01976	estExt_fgenesh4_pg.C_LG_II1020	tubulin alpha-2/alpha-4 chain (TUA4) nearly identical to SP:P29510 Tubulin alpha-2/alpha-4 chain from [Arabidopsis thaliana]	down	9718	CV03_9.2501.C1.Contig2969	alpha-tubulin	up	up	TC134209	TC57563	Chromosome 9 SCAF14729, whole genome shotgun sequence [Tetraodon nigroviridis (Green puffer)]	up				1				1
685	PU07882	estExt_fgenesh4_pg.C_LG_II1020	tubulin alpha-2/alpha-4 chain (TUA4) nearly identical to SP:P29510 Tubulin alpha-2/alpha-4 chain from [Arabidopsis thaliana]	down	9718	CV03_9.2501.C1.Contig2969	alpha-tubulin	up	up	TC134209	TC57563	Chromosome 9 SCAF14729, whole genome shotgun sequence [Tetraodon nigroviridis (Green puffer)]	up				1				1
686	PU12455	gw1.IX.2621.1	tubulin alpha-2/alpha-4 chain (TUA4) nearly identical to SP:P29510 Tubulin alpha-2/alpha-4 chain from [Arabidopsis thaliana]	down	9718	CV03_9.2501.C1.Contig2969	alpha-tubulin	up	up	TC134209	TC57563	Chromosome 9 SCAF14729, whole genome shotgun sequence [Tetraodon nigroviridis (Green puffer)]	up				1				1
687	PU26534	estExt_fgenesh4_pg.C_LG_II1020	tubulin alpha-2/alpha-4 chain (TUA4) nearly identical to SP:P29510 Tubulin alpha-2/alpha-4 chain from [Arabidopsis thaliana]	down	9718	CV03_9.2501.C1.Contig2969	alpha-tubulin	up	up	TC134209	TC57563	Chromosome 9 SCAF14729, whole genome shotgun sequence [Tetraodon nigroviridis (Green puffer)]	up				1				1
688	PU27958	estExt_fgenesh4_pg.C_LG_II1020	tubulin alpha-2/alpha-4 chain (TUA4) nearly identical to SP:P29510 Tubulin alpha-2/alpha-4 chain from [Arabidopsis thaliana]	down	9718	CV03_9.2501.C1.Contig2969	alpha-tubulin	up	up	TC134209	TC57563	Chromosome 9 SCAF14729, whole genome shotgun sequence [Tetraodon nigroviridis (Green puffer)]	up				1				1
689	PU28148	estExt_fgenesh4_pg.C_LG_II1020	tubulin alpha-2/alpha-4 chain (TUA4) nearly identical to SP:P29510 Tubulin alpha-2/alpha-4 chain from [Arabidopsis thaliana]	down	9718	CV03_9.2501.C1.Contig2969	alpha-tubulin	up	up	TC134209	TC57563	Chromosome 9 SCAF14729, whole genome shotgun sequence [Tetraodon nigroviridis (Green puffer)]	up				1				1
690	PU29419	gw1.IX.2621.1	tubulin alpha-2/alpha-4 chain (TUA4) nearly identical to SP:P29510 Tubulin alpha-2/alpha-4 chain from [Arabidopsis thaliana]	down	9718	CV03_9.2501.C1.Contig2969	alpha-tubulin	up	up	TC134209	TC57563	Chromosome 9 SCAF14729, whole genome shotgun sequence [Tetraodon nigroviridis (Green puffer)]	up				1				1
691	PU01490	estExt_fgenesh4_pg.C_LG_II1020	tubulin alpha-2/alpha-4 chain (TUA4) nearly identical to SP:P29510 Tubulin alpha-2/alpha-4 chain from [Arabidopsis thaliana]	down	9718	CV03_9.2501.C1.Contig2969	alpha-tubulin	up	up	TC149157	TC57568	Chromosome 9 SCAF14729, whole genome shotgun sequence [Tetraodon nigroviridis (Green puffer)]	up				1				1
692	PU02173	eugene3.00130559	tubulin alpha-3/alpha-5 chain (TUA3) nearly identical to SP|P20363 Tubulin alpha-3/alpha-5 chain {Arabidopsis thaliana}	up	9718	CV03_9.2501.C1.Contig2969	alpha-tubulin	up	up	TC134209	TC57563	Chromosome 9 SCAF14729, whole genome shotgun sequence [Tetraodon nigroviridis (Green puffer)]	up				1				1
693	PU06972	estExt_fgenesh4_pg.C_LG_I0041	tubulin alpha-3/alpha-5 chain (TUA3) nearly identical to SP|P20363 Tubulin alpha-3/alpha-5 chain {Arabidopsis thaliana}	down	9718	CV03_9.2501.C1.Contig2969	alpha-tubulin	up	up	TC134209	TC57563	Chromosome 9 SCAF14729, whole genome shotgun sequence [Tetraodon nigroviridis (Green puffer)]	up				1				1
694	PU07070	estExt_fgenesh4_pm.C_LG_III0736	tubulin alpha-3/alpha-5 chain (TUA3) nearly identical to SP|P20363 Tubulin alpha-3/alpha-5 chain {Arabidopsis thaliana}	down	9718	CV03_9.2501.C1.Contig2969	alpha-tubulin	up	up	TC134209	TC57563	Chromosome 9 SCAF14729, whole genome shotgun sequence [Tetraodon nigroviridis (Green puffer)]	up				1				1
695	PU07567	estExt_fgenesh4_pm.C_LG_III0736	tubulin alpha-3/alpha-5 chain (TUA3) nearly identical to SP|P20363 Tubulin alpha-3/alpha-5 chain {Arabidopsis thaliana}	down	9718	CV03_9.2501.C1.Contig2969	alpha-tubulin	up	up	TC134209	TC57563	Chromosome 9 SCAF14729, whole genome shotgun sequence [Tetraodon nigroviridis (Green puffer)]	up				1				1
696	PU12902	estExt_fgenesh4_pg.C_LG_I0041	tubulin alpha-3/alpha-5 chain (TUA3) nearly identical to SP|P20363 Tubulin alpha-3/alpha-5 chain {Arabidopsis thaliana}	down	9718	CV03_9.2501.C1.Contig2969	alpha-tubulin	up	up	TC134209	TC57563	Chromosome 9 SCAF14729, whole genome shotgun sequence [Tetraodon nigroviridis (Green puffer)]	up				1				1
697	PU02003	estExt_Genewise1_v1.C_LG_XVII1003	tubulin alpha-6 chain (TUA6) nearly identical to SP|P29511 Tubulin alpha-6 chain {Arabidopsis thaliana}	down	9718	CV03_9.2501.C1.Contig2969	alpha-tubulin	up	up	TC134209	TC57563	Chromosome 9 SCAF14729, whole genome shotgun sequence [Tetraodon nigroviridis (Green puffer)]	up				1				1
698	PU07486	estExt_Genewise1_v1.C_LG_I4174	tubulin alpha-6 chain (TUA6) nearly identical to SP|P29511 Tubulin alpha-6 chain {Arabidopsis thaliana}	down	9718	CV03_9.2501.C1.Contig2969	alpha-tubulin	up	up	TC134209	TC57563	Chromosome 9 SCAF14729, whole genome shotgun sequence [Tetraodon nigroviridis (Green puffer)]	up				1				1
699	PU08317	estExt_Genewise1_v1.C_LG_I4174	tubulin alpha-6 chain (TUA6) nearly identical to SP|P29511 Tubulin alpha-6 chain {Arabidopsis thaliana}	down	9718	CV03_9.2501.C1.Contig2969	alpha-tubulin	up	up	TC134209	TC57563	Chromosome 9 SCAF14729, whole genome shotgun sequence [Tetraodon nigroviridis (Green puffer)]	up				1				1
700	PU12766	estExt_Genewise1_v1.C_LG_I4174	tubulin alpha-6 chain (TUA6) nearly identical to SP|P29511 Tubulin alpha-6 chain {Arabidopsis thaliana}	down	9718	CV03_9.2501.C1.Contig2969	alpha-tubulin	up	up	TC134209	TC57563	Chromosome 9 SCAF14729, whole genome shotgun sequence [Tetraodon nigroviridis (Green puffer)]	up				1				1
701	PU13120	estExt_Genewise1_v1.C_LG_XVII1003	tubulin alpha-6 chain (TUA6) nearly identical to SP|P29511 Tubulin alpha-6 chain {Arabidopsis thaliana}	down	9718	CV03_9.2501.C1.Contig2969	alpha-tubulin	up	up	TC134209	TC57563	Chromosome 9 SCAF14729, whole genome shotgun sequence [Tetraodon nigroviridis (Green puffer)]	up				1				1
3406				1	9727	CV03_9.5192.C1.Contig5722	taxane 10-beta-hydroxylase	down	down	TC155102	TC74057	None	up				1				1
205	PU05029	estExt_Genewise1_v1.C_LG_XVIII2568	malate oxidoreductase, putative similar to malate oxidoreductase (NADP-dependent malic enzyme) GB:P34105 (Populus balsamifera subsp. trichocarpa)	up	9745	CV03_9.6363.C1.Contig6818	NADP-dependent malic protein	down	down	TC133876	TC66408	Cytosolic NADP-malic enzyme [Lycopersicon esculentum (Tomato)]	down				1	VV_PEb08e08.b1	95	malate dehydrogenase [Vitis vinifera	down
206	PU05169	estExt_Genewise1_v1.C_LG_XVIII2568	malate oxidoreductase, putative similar to malate oxidoreductase (NADP-dependent malic enzyme) GB:P34105 (Populus balsamifera subsp. trichocarpa)	up	9745	CV03_9.6363.C1.Contig6818	NADP-dependent malic protein	down	down	TC133876	TC66408	Cytosolic NADP-malic enzyme [Lycopersicon esculentum (Tomato)]	down				1	VV_PEb08e08.b1	95	malate dehydrogenase [Vitis vinifera	down
207	PU05550	estExt_Genewise1_v1.C_LG_XVIII2568	malate oxidoreductase, putative similar to malate oxidoreductase (NADP-dependent malic enzyme) GB:P34105 (Populus balsamifera subsp. trichocarpa)	up	9745	CV03_9.6363.C1.Contig6818	NADP-dependent malic protein	down	down	TC133876	TC66408	Cytosolic NADP-malic enzyme [Lycopersicon esculentum (Tomato)]	down				1	VV_PEb08e08.b1	95	malate dehydrogenase [Vitis vinifera	down
208	PU28875	estExt_Genewise1_v1.C_LG_XVIII2568	malate oxidoreductase, putative similar to malate oxidoreductase (NADP-dependent malic enzyme) GB:P34105 (Populus balsamifera subsp. trichocarpa)	up	9745	CV03_9.6363.C1.Contig6818	NADP-dependent malic protein	down	down	TC133876	TC66408	Cytosolic NADP-malic enzyme [Lycopersicon esculentum (Tomato)]	down				1	VV_PEb08e08.b1	95	malate dehydrogenase [Vitis vinifera	down
251	PU30835	estExt_fgenesh4_pg.C_LG_VI0646	short-chain dehydrogenase/reductase (SDR) family protein contains INTERPRO family IPR002198 Short-chain dehydrogenase/reductase (SDR) superfamily	up	9749	CV03_9.6449.C1.Contig6906	P0009G03.18 [Oryza sativa (japonica cultivar-group)]	down	down	TC138577	TC62457	oxidoreductase [Arabidopsis thaliana]	down				1
3559				1	9760	CV03063B1D12.f1	sphingolipid delta 4 desaturase DES-1 [Lycopersicon esculentum]	up	up				1				1				1
3227				1	9765	CV03068A2A12.f1	BON1-associated protein (BAP1)	down	up	TC142675	TC71214	None	down				1				1
776	PU23795	grail3.0008058501	expressed protein	down	9770	CV03068B1B01.f1	OSJNBa0083D01.22 [Oryza sativa (japonica cultivar-group)]	down	up				1				1				1
777	PU31102	grail3.0008058501	expressed protein	down	9770	CV03068B1B01.f1	OSJNBa0083D01.22 [Oryza sativa (japonica cultivar-group)]	down	up				1				1				1
123	PU03202	gw1.I.4474.1	early-responsive to dehydration stress protein (ERD4) nearly identical to ERD4 protein (early-responsive to dehydration stress) [Arabidopsis thaliana] GI:15375406; contains Pfam profile PF02714: Domain of unknown function DUF221	down	9779	CV03_9.1607.C1.Contig2003	ERD4 protein	up	up	TC143140	TC68690	Hypothetical protein [Davidia involucrata (Dove tree)]	down				1	VV_PEb16f02.b1	5626	early-responsive to dehydration protein	down
402	PU04497	estExt_fgenesh4_pg.C_LG_I2463	expressed protein	down	9784	CV03_9.7469.C1.Contig7876	unknown [Arabidopsis thaliana]	down	down	TC136793	TC68936	None	down				1				1
403	PU20268	grail3.0013044402	expressed protein	up	9784	CV03_9.7469.C1.Contig7876	unknown [Arabidopsis thaliana]	down	down	TC136793	TC68936	None	down				1				1
485	PU03819	fgenesh4_kg.C_LG_III000037	glutathione peroxidase, putative	up	9807	CV03_9.419.C2.Contig601	AT4g11600	up	down	TC151074	TC66333	Probable phospholipid hydroperoxide glutathione peroxidase [Lycopersicon esculentum (Tomato)]	down				1				1
486	PU11396	estExt_Genewise1_v1.C_LG_I8960	glutathione peroxidase, putative	up	9807	CV03_9.419.C2.Contig601	AT4g11600	up	down	TC151074	TC66333	Probable phospholipid hydroperoxide glutathione peroxidase [Lycopersicon esculentum (Tomato)]	down				1				1
487	PU29786	fgenesh4_kg.C_LG_III000037	glutathione peroxidase, putative	up	9807	CV03_9.419.C2.Contig601	AT4g11600	up	down	TC151074	TC66333	Probable phospholipid hydroperoxide glutathione peroxidase [Lycopersicon esculentum (Tomato)]	down				1				1
3369				1	9817	CV03084A2G08.f1	receptor-like protein kinase	down	down	TC141939	TC71761	None	up				1				1
3365				1	9821	CV03_9.3576.C1.Contig4087	quinone-oxidoreductase	up	up	TC133304	TC66678	Ripening regulated protein-like [Solanum tuberosum (Potato)]	down				1				1
814	PU29506	estExt_fgenesh4_pm.C_LG_XIII0025	galactinol synthase, putative similar to galactinol synthase, isoform GolS-1 GI:5608497 from [Ajuga reptans]	up	9822	CV03087B2E08.f1	fagopyritol synthase 2	up	up				1				1				1
815	PU30467	estExt_fgenesh4_pm.C_LG_XIII0025	galactinol synthase, putative similar to galactinol synthase, isoform GolS-1 GI:5608497 from [Ajuga reptans]	up	9822	CV03087B2E08.f1	fagopyritol synthase 2	up	up				1				1				1
88	PU24530	eugene3.00280312	ABC transporter family protein similar to PDR5-like ABC transporter GI:1514643 from [Spirodela polyrhiza]	up	9844	CV03_9.6073.C1.Contig6553	ABC transporter family protein	down	up	TC155743	TC62182	Putative ABC transporter [Oryza sativa (japonica cultivar-group)]	up				1
778	PU08683	estExt_fgenesh4_pg.C_LG_IX1364	expressed protein	up	9847	CV03094B2E10.f1	At2g27385	down	down				1				1				1
555	PU02592	estExt_Genewise1_v1.C_LG_I1353	NAD-dependent epimerase/dehydratase family protein similar to UDP-glucuronic acid decarboxylase Uxs1p from Filobasidiella neoformans GI:14318327; contains Pfam profile PF01370 NAD dependent epimerase/dehydratase family	down	9850	CV03_9.2954.C1.Contig3436	dTDP-glucose 4-6-dehydratase homolog D18	up	up	TC143529	TC71286	UDP-glucuronate decarboxylase 1 [Nicotiana tabacum (Common tobacco)]	up				1				1
556	PU00335	fgenesh4_pm.C_LG_II000873	NAD-dependent epimerase/dehydratase family protein similar to UDP-glucuronic acid decarboxylase Uxs1p from Filobasidiella neoformans GI:14318327; contains Pfam profile PF01370 NAD dependent epimerase/dehydratase family; contains non-consensus CA donor spl	up	9850	CV03_9.2954.C1.Contig3436	dTDP-glucose 4-6-dehydratase homolog D18	up	up	TC144624	TC66863	Putative UDP-glucuronate decarboxylase 3 [Nicotiana tabacum (Common tobacco)]	down				1				1
557	PU06847	eugene3.00140737	NAD-dependent epimerase/dehydratase family protein similar to UDP-glucuronic acid decarboxylase Uxs1p from Filobasidiella neoformans GI:14318327; contains Pfam profile PF01370 NAD dependent epimerase/dehydratase family; contains non-consensus CA donor spl	up	9850	CV03_9.2954.C1.Contig3436	dTDP-glucose 4-6-dehydratase homolog D18	up	up	TC144624	TC66863	Putative UDP-glucuronate decarboxylase 3 [Nicotiana tabacum (Common tobacco)]	down				1				1
558	PU13212	eugene3.00140737	NAD-dependent epimerase/dehydratase family protein similar to UDP-glucuronic acid decarboxylase Uxs1p from Filobasidiella neoformans GI:14318327; contains Pfam profile PF01370 NAD dependent epimerase/dehydratase family; contains non-consensus CA donor spl	up	9850	CV03_9.2954.C1.Contig3436	dTDP-glucose 4-6-dehydratase homolog D18	up	up	TC144624	TC66863	Putative UDP-glucuronate decarboxylase 3 [Nicotiana tabacum (Common tobacco)]	down				1				1
3617				1	9867	CV03103A1H02.f1	Spurge Specific 4656	up	up				1				1				1
3328				1	9868	CV03104A1A11.f1	NADPH oxidoreductase	up	down	TC133304	TC66678	Ripening regulated protein-like [Solanum tuberosum (Potato)]	down				1				1
393	PU03756	grail3.0014020401	expressed protein	up	9880	CV03_9.2061.C1.Contig2506	unnamed protein product [Arabidopsis thaliana]	up	up	TC133832	TC58129	None	down				1				1
394	PU04214	grail3.0014020401	expressed protein	up	9880	CV03_9.2061.C1.Contig2506	unnamed protein product [Arabidopsis thaliana]	up	up	TC133832	TC58129	None	down				1				1
3446				1	9993	CV03_9.4488.C1.Contig5031	unknown protein [Oryza sativa (japonica cultivar-group)]	down	down	TC137956	TC59797	Hypothetical protein P0047B07.112 [Oryza sativa (japonica cultivar-group)]	down				1				1
3376				1	10011	CV03_9.6835.C1.Contig7255	RNA recognition motif (RRM)-containing protein	up	up	TC138622	TC70133	Similarity to RNA binding protein [Arabidopsis thaliana (Mouse-ear cress)]	up				1				1
3144				1	10012	CV03_9.5442.C1.Contig5959	oxidoreductase, 2OG-Fe(II) oxygenase family protein	down	down	TC147602	TC62771	oxidoreductase, acting on paired donors, with incorporation or reduction of molecular oxygen, 2-oxoglutarate as one donor, and incorporation of one atom each of oxygen into both donors [Arabidopsis thaliana]	up				1	VV_PEd0009e03.b1	4060	oxidoreductase, 2OG-Fe(II) oxygenase family protein [Arabidopsis	up
3564				1	10158	CV03_9.1291.C2.Contig1660	Spurge Specific 115	up	down				1				1				1
3108				1	10167	CV03021A1G06.f1	At1g47970	down	down	TC159122	TC59332	None	down				1	VV_PEa23a04.b1	1363	nucleosome assembly protein (NAP)	down
214	PU08212	fgenesh4_pg.C_LG_XII000913	nucleotide diphosphate kinase II, chloroplast (NDPK2) identical to SP|O64903 Nucleoside diphosphate kinase II, chloroplast precursor (NDK II) (NDP kinase II) (NDPK II) (NDPK Ia) [Arabidopsis thaliana]; contains Pfam PF00334 : Nucleoside diphosphate kinase	up	10169	CV03_9.1666.C1.Contig2079	Nucleoside diphosphate kinase II	down	down	TC142497	TC66504	Nucleoside diphosphate kinase III, chloroplast/mitochondrial precursor [Arabidopsis thaliana (Mouse-ear cress)]	down				1	VV_PEa07g12.b2	1968	nucleoside diphosphate kinase 3 [Brassica rapa	down
215	PU12372	fgenesh4_pg.C_LG_XII000913	nucleotide diphosphate kinase II, chloroplast (NDPK2) identical to SP|O64903 Nucleoside diphosphate kinase II, chloroplast precursor (NDK II) (NDP kinase II) (NDPK II) (NDPK Ia) [Arabidopsis thaliana]; contains Pfam PF00334 : Nucleoside diphosphate kinase	up	10169	CV03_9.1666.C1.Contig2079	Nucleoside diphosphate kinase II	down	down	TC142497	TC66504	Nucleoside diphosphate kinase III, chloroplast/mitochondrial precursor [Arabidopsis thaliana (Mouse-ear cress)]	down				1	VV_PEa07g12.b2	1968	nucleoside diphosphate kinase 3 [Brassica rapa	down
738	PU02871	gw1.XI.428.1	thiazole biosynthetic enzyme, chloroplast (ARA6) (THI1) (THI4) identical to SP|Q38814 Thiazole biosynthetic enzyme, chloroplast precursor (ARA6) {Arabidopsis thaliana}	up	10172	CV03_9.2245.C1.Contig2707	Thiazole biosynthetic enzyme	up	up				1				1	VV_PEb10e07.b1	2693	Thiazole biosynthetic enzyme, chloroplast precursor	up
739	PU08543	eugene3.00110215	thiazole biosynthetic enzyme, chloroplast (ARA6) (THI1) (THI4) identical to SP|Q38814 Thiazole biosynthetic enzyme, chloroplast precursor (ARA6) {Arabidopsis thaliana}	down	10172	CV03_9.2245.C1.Contig2707	Thiazole biosynthetic enzyme	up	up				1				1	VV_PEb10e07.b1	2693	Thiazole biosynthetic enzyme, chloroplast precursor	up
740	PU09097	estExt_fgenesh4_pg.C_LG_IV0080	thiazole biosynthetic enzyme, chloroplast (ARA6) (THI1) (THI4) identical to SP|Q38814 Thiazole biosynthetic enzyme, chloroplast precursor (ARA6) {Arabidopsis thaliana}	down	10172	CV03_9.2245.C1.Contig2707	Thiazole biosynthetic enzyme	up	up				1				1	VV_PEb10e07.b1	2693	Thiazole biosynthetic enzyme, chloroplast precursor	up
741	PU11305	eugene3.00110215	thiazole biosynthetic enzyme, chloroplast (ARA6) (THI1) (THI4) identical to SP|Q38814 Thiazole biosynthetic enzyme, chloroplast precursor (ARA6) {Arabidopsis thaliana}	down	10172	CV03_9.2245.C1.Contig2707	Thiazole biosynthetic enzyme	up	up				1				1	VV_PEb10e07.b1	2693	Thiazole biosynthetic enzyme, chloroplast precursor	up
3330				1	10199	CV03036B1F03.f1	neural cell adhesion molecule 2	up	up	TC138945	TC60249	None	down				1				1
3654				1	10200	CV03036A1C02.f1	VHS domain-containing protein / GAT domain-containing protein	down	up				1				1				1
3152				1	10205	CV03038B1E01.f1	phospholipase D	up	down	TC153251	TC68697	Phospholipase PLDa1 [Lycopersicon esculentum (Tomato)]	down				1	VV_PEb18h11.b1	3690	phospholipase D alpha [Vitis vinifera	down
714	PU06692	fgenesh4_pg.C_LG_XIII000057	WD-40 repeat family protein contains 8 WD-40 repeats (PF00400) (2 weak)	up	10228	CV03045A1E03.f1	WD-40 repeat family protein	up	up	TC134781	TC67519	Protein At3g15880 [Arabidopsis thaliana (Mouse-ear cress)]	down				1				1
3367				1	10238	CV03_9.5324.C1.Contig5851	RAS-related protein RAB11C	up	up	TC136566	TC60273	Ras-related protein Rab11C [Arabidopsis thaliana (Mouse-ear cress)]	down				1				1
375	PU12947	grail3.0022001001	DNA-binding protein, putative contains Pfam PF00628: PHD-finger domain; contains TIGRFAMS TIGR01053: zinc finger domain, LSD1 subclass; contains Pfam PF00271: Helicase conserved C-terminal domain; similar to WSSV086 (GI:19481678)[shrimp white spot syndrom	up	10242	CV03_9.3911.C1.Contig4431	DNA-binding protein	down	down	TC149257	TC69020	OSJNBa0085I10.3 protein [Oryza sativa (japonica cultivar-group)]	down				1				1
583	PU06488	estExt_Genewise1_v1.C_LG_V0405	peroxidase 12 (PER12) (P12) (PRXR6) identical to SP|Q96520 Peroxidase 12 precursor (EC 1.11.1.7) (Atperox P12) (PRXR6) (ATP4a) {Arabidopsis thaliana}	up	10261	CV03_9.5502.C2.Contig6013	peroxidase precursor	down	down	TC133894	TC66671	Peroxidase precursor [Euphorbia characias (Spurge)]	up				1				1
584	PU08244	gw1.V.402.1	peroxidase 12 (PER12) (P12) (PRXR6) identical to SP|Q96520 Peroxidase 12 precursor (EC 1.11.1.7) (Atperox P12) (PRXR6) (ATP4a) {Arabidopsis thaliana}	down	10261	CV03_9.5502.C2.Contig6013	peroxidase precursor	down	down	TC133894	TC66671	Peroxidase precursor [Euphorbia characias (Spurge)]	up				1				1
711	PU11836	gw1.XIII.2344.1	UTP--glucose-1-phosphate uridylyltransferase, putative / UDP-glucose pyrophosphorylase, putative / UGPase, putative strong similarity to SP|P19595 UTP--glucose-1-phosphate uridylyltransferase (EC 2.7.7.9) (UDP-glucose pyrophosphorylase) (UDPGP) (UGPase) {	down	10286	CV03_9.5962.C1.Contig6452	UTP--glucose-1-phosphate uridylyltransferase	up	down	TC154610	TC66037	UTP:alpha-D-glucose-1-phosphate uridylyltransferase [Solanum tuberosum (Potato)]	down				1				1
3094				1	10331	CV03079B1A10.f1	acetyltranferase-like protein	down	up	TC139204	TC67294	Putative N-hydroxycinnamoyl/benzoyltransferase [Arabidopsis thaliana (Mouse-ear cress)]	down	Rub_149	EE284300	ethylene-responsive protein, putative [Arabidopsis thaliana]	t-up				1
3399				1	10338	CV03081B2E03.f1	Spurge Specific 4865	up	up	TC155991	TC73998	None	up				1				1
3413				1	10341	CV03084A1A05.f1	transferase family protein	down	up	TC141731	TC67523	None	up				1				1
3228				1	10358	CV03_9.4449.C1.Contig4989	C2 domain-containing protein	down	up	TC143326	TC58050	Emb|CAB80929.1 [Arabidopsis thaliana (Mouse-ear cress)]	down				1				1
3416				1	10412	CV03107B1H05.f1	transporter-like protein	up	up	TC147206	TC60497	Protein At5g13750 [Arabidopsis thaliana (Mouse-ear cress)]	down				1				1
671	PU01742	estExt_fgenesh4_pm.C_LG_III0717	TMS membrane family protein / tumour differentially expressed (TDE) family protein contains Pfam domain, PF03348: TMS membrane protein/tumour differentially expressed protein (TDE)	up	10434	CV03_9.4251.C1.Contig4767	tumour differentially expressed (TDE) family protein	up	up	TC140149	TC70476	Putative membrane protein [Oryza sativa (japonica cultivar-group)]	down				1				1
803	PU06219	gw1.41.566.1	expressed protein contains Pfam profile PF04669: Protein of unknown function (DUF579)	up	10437	CV03_9.6993.C1.Contig7404	protein [Arabidopsis thaliana]	down	down				1				1				1
804	PU30250	gw1.41.566.1	expressed protein contains Pfam profile PF04669: Protein of unknown function (DUF579)	up	10437	CV03_9.6993.C1.Contig7404	protein [Arabidopsis thaliana]	down	down				1				1				1
273	PU09933	eugene3.00070251	zinc finger (B-box type) family protein contains Pfam profile: PF01760 CONSTANS family zinc finger	up	10497	CV03_9.6878.C1.Contig7295	zinc finger (B-box type) family protein	up	up	TC133338	TC58635	CONSTANS-like protein 2 [Malus domestica (Apple) (Malus sylvestris)]	down				1
631	PU29929	estExt_fgenesh4_pg.C_1330100	pyrophosphate-energized vacuolar membrane proton pump / pyrophosphate-energized inorganic pyrophosphatase (AVP-3)	up	10615	Cassava.513.C1.Contig650	H+-pyrophosphatase	up	up	TC145747	TC66709	PPase [Hevea brasiliensis (Para rubber tree)]	down				1				1
3454				1	10685	CV03_9.2012.C1.Contig2451	wall-associated kinase	down	down	TC154718	TC65680	Serine/threonine-specific protein kinase-like [Oryza sativa (japonica cultivar-group)]	down				1				1
380	PU07741	estExt_Genewise1_v1.C_LG_VII0556	ethylene-responsive element-binding factor 4 (ERF4) identical to ethylene responsive element binding factor 4 SP:O80340 from [Arabidopsis thaliana]	up	10687	CV03_9.1790.C1.Contig2219	ethylene response factor ERF3a	down	down	TC132983	TC71264	Ethylene-responsive element binding protein 5 [Nicotiana tabacum (Common tobacco)]	up				1				1
381	PU13454	estExt_fgenesh4_pm.C_640068	ethylene-responsive element-binding factor 4 (ERF4) identical to ethylene responsive element binding factor 4 SP:O80340 from [Arabidopsis thaliana]	up	10687	CV03_9.1790.C1.Contig2219	ethylene response factor ERF3a	down	down	TC132983	TC71264	Ethylene-responsive element binding protein 5 [Nicotiana tabacum (Common tobacco)]	up				1				1
349	PU00826	estExt_Genewise1_v1.C_LG_IV0366	cold-acclimation protein, putative (FL3-5A3) similar to cold acclimation WCOR413-like protein gamma form [Hordeum vulgare] gi|18449100|gb|AAL69988; similar to stress-regulated protein SAP1 [Xerophyta viscosa] gi|21360378|gb|AAM47505; identical to cDNA col	up	10691	CV03_9.1117.C1.Contig1453	stress-responsive protein [Tamarix androssowii]	up	down	TC138209	TC62319	Hypothetical protein F15D2.29 [Arabidopsis thaliana (Mouse-ear cress)]	down				1				1
350	PU01895	estExt_Genewise1_v1.C_LG_IV0366	cold-acclimation protein, putative (FL3-5A3) similar to cold acclimation WCOR413-like protein gamma form [Hordeum vulgare] gi|18449100|gb|AAL69988; similar to stress-regulated protein SAP1 [Xerophyta viscosa] gi|21360378|gb|AAM47505; identical to cDNA col	up	10691	CV03_9.1117.C1.Contig1453	stress-responsive protein [Tamarix androssowii]	up	down	TC138209	TC62319	Hypothetical protein F15D2.29 [Arabidopsis thaliana (Mouse-ear cress)]	down				1				1
351	PU21900	estExt_Genewise1_v1.C_LG_IV0366	cold-acclimation protein, putative (FL3-5A3) similar to cold acclimation WCOR413-like protein gamma form [Hordeum vulgare] gi|18449100|gb|AAL69988; similar to stress-regulated protein SAP1 [Xerophyta viscosa] gi|21360378|gb|AAM47505; identical to cDNA col	up	10691	CV03_9.1117.C1.Contig1453	stress-responsive protein [Tamarix androssowii]	up	down	TC138209	TC62319	Hypothetical protein F15D2.29 [Arabidopsis thaliana (Mouse-ear cress)]	down				1				1
352	PU29679	estExt_Genewise1_v1.C_LG_IV0366	cold-acclimation protein, putative (FL3-5A3) similar to cold acclimation WCOR413-like protein gamma form [Hordeum vulgare] gi|18449100|gb|AAL69988; similar to stress-regulated protein SAP1 [Xerophyta viscosa] gi|21360378|gb|AAM47505; identical to cDNA col	up	10691	CV03_9.1117.C1.Contig1453	stress-responsive protein [Tamarix androssowii]	up	down	TC138209	TC62319	Hypothetical protein F15D2.29 [Arabidopsis thaliana (Mouse-ear cress)]	down				1				1
3641				1	10694	CV03_9.1970.C1.Contig2407	Unknown protein [Arabidopsis thaliana]	down	up				1				1				1
3131				1	10699	CV03_9.248.C1.Contig379	lipid transfer protein precursor	down	down	TC142981	TC66630	Nonspecific lipid-transfer protein 2 precursor [Nicotiana tabacum (Common tobacco)]	up				1	VV_PEb04h09.b1	8832	non-specific lipid transfer protein [Vitis vinifera	down
155	PU09497	eugene3.00141074	GDSL-motif lipase/hydrolase family protein similar to family II lipase EXL3 (GI:15054386), EXL1 (GI:15054382), EXL2 (GI:15054384) [Arabidopsis thaliana]; contains Pfam profile PF00657: Lipase/Acylhydrolase with GDSL-like motif	up	10709	CV03_9.2642.C1.Contig3126	GDSL-motif lipase/hydrolase	up	down	TC139575	TC68684	GDSL-motif lipase/hydrolase-like protein [Arabidopsis thaliana (Mouse-ear cress)]	down				1	VV_PEd07b12.b1	1785	GDSL-motif lipase/hydrolase family protein [Arabidopsis	up
3088				1	10766	CV03048A1F09.f1	Euphorbia specific99	down	down	TC153803	TC66461	Photosystem II 10 kDa polypeptide, chloroplast precursor [Lycopersicon esculentum (Tomato)]	up	Rub_284	EE284356	proline-rich protein MP2 - mouse (fragment)	t-down
502	PU08640	grail3.0013006001	heavy-metal-associated domain-containing protein low similarity to gi:3168840 copper homeostasis factor; contains Pfam heavy-metal-associated domain PF00403; predicted proteins, Arabidopsis thaliana	up	10794	CV03_9.6087.C1.Contig6564	heavy-metal-associated domain-containing protein	down	down	TC155242	TC69222	None	down				1				1
3148				1	10855	CV03_9.5401.C1.Contig5923	peroxidase	up	down	TC145068	TC68799	Peroxidase [Nicotiana tabacum (Common tobacco)]	down				1	VV_PEb07a08.b1	1388	peroxidase [Populus alba	down
153	PU12196	fgenesh4_pg.C_LG_VII000125	GDSL-motif lipase/hydrolase family protein contains Pfam profile PF00657: Lipase/Acylhydrolase with GDSL-like motif	down	10856	CV03_9.6093.C1.Contig6571	anther-specific proline-rich protein APG	down	down	TC149003	TC61710	T18A20.15 protein [Arabidopsis thaliana (Mouse-ear cress)]	up				1	VV_PEa07c12.b2	1965	GLIP1 (GDSL LIPASE1); carboxylic ester hydrolase [Arabidopsis	down
154	PU12316	fgenesh4_pg.C_LG_VII000125	GDSL-motif lipase/hydrolase family protein contains Pfam profile PF00657: Lipase/Acylhydrolase with GDSL-like motif	down	10856	CV03_9.6093.C1.Contig6571	anther-specific proline-rich protein APG	down	down	TC149003	TC61710	T18A20.15 protein [Arabidopsis thaliana (Mouse-ear cress)]	up				1	VV_PEa07c12.b2	1965	GLIP1 (GDSL LIPASE1); carboxylic ester hydrolase [Arabidopsis	down
3619				1	10861	CV03_9.7182.C1.Contig7590	Spurge Specific 4704	up	up				1				1				1
3579				1	10881	CV03_9.8498.C1.Contig8837	Spurge Specific 2441	down	down				1				1				1
3347				1	10884	CV03_9.7559.C1.Contig7961	phytochrome A	up	up	TC145211	TC65486	Phytochrome B2 [Lycopersicon esculentum (Tomato)]	up				1				1
256	PU04897	eugene3.00060871	stress-responsive protein, putative similar to ethylene-inducible protein HEVER [Hevea brasiliensis] SWISS-PROT:Q39963	down	10897	CV03_9.7245.C1.Contig7649	ethylene-responsive protein 1	up	up	TC143384	TC64549	Probable pyridoxin biosynthesis PDX1-like protein 2 [Arabidopsis thaliana (Mouse-ear cress)]	up				1
3586				1	10930	CV03104A1A04.f1	Spurge Specific 3045	down	up				1				1				1
717	PU20698	estExt_fgenesh4_pm.C_LG_XIV0172	WRKY family transcription factor	up	10935	CV03_9.1275.C1.Contig1640	WRKY transcription factor 53	down	down	TC137138	TC62697	DNA-binding protein 4 [Nicotiana tabacum (Common tobacco)]	up				1				1
709	PU01662	estExt_fgenesh4_pg.C_LG_II1800	universal stress protein (USP) family protein similar to ER6 protein [Lycopersicon esculentum] GI:5669654; contains Pfam profile PF00582: universal stress protein family	up	10950	CV03_9.2931.C1.Contig3413	stress protein (USP) family protein	up	up	TC159113	TC67671	Putative ER6 protein [Oryza sativa (japonica cultivar-group)]	down				1				1
710	PU08728	eugene3.00140672	universal stress protein (USP) family protein similar to ER6 protein [Lycopersicon esculentum] GI:5669654; contains Pfam profile PF00582: universal stress protein family	up	10950	CV03_9.2931.C1.Contig3413	stress protein (USP) family protein	up	up	TC159113	TC67671	Putative ER6 protein [Oryza sativa (japonica cultivar-group)]	down				1				1
779	PU24768	LG_XIX: 7793560-7794237	expressed protein	up	10963	CV03_9.3796.C1.Contig4318	Spurge Specific 3411	up	up				1				1				1
3272				1	10968	CV03_9.7257.C1.Contig7661	expansin 3	up	down	TC150769	TC62952	Alpha-expansin [Solanum demissum (Wild potato)]	up				1				1
3244				1	10979	CV03118A2F11.f1	cytochrome P450	down	down	TC140836	TC57930	None	up				1				1
3598				1	10988	CV03_9.9102.C1.Contig9356	Spurge Specific 3757	up	up				1				1				1
534	PU02372	eugene3.00102042	leucine-rich repeat transmembrane protein kinase, putative receptor-like protein kinase (RKL1), Arabidopsis thaliana, EMBL:AF084034	up	10994	CV03_9.8247.C2.Contig8617	hypothetical protein [Oryza sativa (japonica cultivar-group)]	down	down	TC159119	TC61295	None	down				1				1
347	PU08917	gw1.XVI.617.1	chloroplastic RNA-binding protein P67, putative nearly identical to 67kD chloroplastic RNA-binding protein, P67 [Arabidopsis thaliana] GI:9755842	down	11018	CV03130B2B06.f1	RSP67.2	up	down	TC136020	TC59292	Similarity to salt-inducible protein [Arabidopsis thaliana (Mouse-ear cress)]	down				1				1
3136				1	11056	CV03_9.55.C1.Contig84	membrane protein	down	down	TC144771	TC60567	Hypothetical protein [Brassica oleracea (Wild cabbage)]	down				1	VV_PEb11f11.b1	4320	auxin-responsive family protein [Arabidopsis	down
3488				1	11075	CV03_9.8480.C1.Contig8820	At5g35560	up	up				1				1				1
829	PU11865	grail3.0044016401	myb family transcription factor similar to CCA1 [Arabidopsis thaliana] GI:4090569; contains Pfam profile PF00249: Myb-like DNA-binding domain	up	11201	CV03_9.313.C1.Contig461	myb family transcription factor similar to CCA1 [Arabidopsis thaliana]	up	up				1				1				1
3200				1	11219	CV03_9.1673.C1.Contig2086	aquaporin PIP2-1 [Vitis berlandieri x Vitis rupestris]	up	down	TC135627	TC58024	Plasma membrane intrinsic protein PIP2-like protein [Solanum tuberosum (Potato)]	up				1				1
666	PU03351	grail3.0093003601	thioredoxin family protein similar to thioredoxin H-type from Arabidopsis thaliana SP|P29448, Nicotiana tabacum SP|Q07090; contains Pfam profile: PF00085 Thioredoxin	up	11233	CV03025A2F12.f1	thioredoxin h	up	up	TC142160	TC67651	Thioredoxin h [Hevea brasiliensis (Para rubber tree)]	down				1				1
667	PU08791	grail3.0055010001	thioredoxin family protein similar to thioredoxin H-type from Arabidopsis thaliana SP|P29448, Nicotiana tabacum SP|Q07090; contains Pfam profile: PF00085 Thioredoxin	up	11233	CV03025A2F12.f1	thioredoxin h	up	up	TC142160	TC67651	Thioredoxin h [Hevea brasiliensis (Para rubber tree)]	down				1				1
668	PU08839	grail3.0055010001	thioredoxin family protein similar to thioredoxin H-type from Arabidopsis thaliana SP|P29448, Nicotiana tabacum SP|Q07090; contains Pfam profile: PF00085 Thioredoxin	up	11233	CV03025A2F12.f1	thioredoxin h	up	up	TC142160	TC67651	Thioredoxin h [Hevea brasiliensis (Para rubber tree)]	down				1				1
669	PU29479	grail3.0093003601	thioredoxin family protein similar to thioredoxin H-type from Arabidopsis thaliana SP|P29448, Nicotiana tabacum SP|Q07090; contains Pfam profile: PF00085 Thioredoxin	up	11233	CV03025A2F12.f1	thioredoxin h	up	up	TC142160	TC67651	Thioredoxin h [Hevea brasiliensis (Para rubber tree)]	down				1				1
3202				1	11254	CV03036A2C06.f2	arm repeat containing protein	down	down	TC149831	TC73364	T1F9.16 [Arabidopsis thaliana (Mouse-ear cress)]	down				1				1
726	PU23264	estExt_fgenesh4_pm.C_280158	zinc finger (C3HC4-type RING finger) family protein contains Pfam profile: PF00097 zinc finger, C3HC4 type (RING finger)	up	11257	CV03_9.3272.C1.Contig3786	unknown [Arabidopsis thaliana]	up	up	TC146169	TC59850	Hypothetical protein [Avicennia marina (Grey mangrove)]	down				1				1
3368				1	11273	CV03041B1D07.f1	receptor protein kinase-like protein	down	up	TC158550	TC67984	Putative receptor-like protein kinase [Oryza sativa (japonica cultivar-group)]	down				1				1
745	PU28259	eugene3.08070001	ACT domain-containing protein contains Pfam profile ACT domain PF01842	up	11283	CV03043A1D07.f1	At2g39570	up	up				1				1				1
3273				1	11295	CV03_9.4178.C1.Contig4700	expressed protein [Arabidopsis thaliana]	down	down	TC152247	TC72817	Arabidopsis thaliana genomic DNA, chromosome 3, P1 clone:MHC9 [Arabidopsis thaliana (Mouse-ear cress)]	down				1				1
242	PU04656	LG_XVIII: 12194211-12194536	protease inhibitor/seed storage/lipid transfer protein (LTP) family protein similar to proline-rich cell wall protein [Medicago sativa] GI:3818416; contains Pfam profile PF00234 Protease inhibitor/seed storage/LTP family	down	11306	CV03_9.3983.C2.Contig4502	Microneme antigen	up	down	TC152540	TC66483	None	up				1	VRJ434	7382	histone-H4-like protein [Arabidopsis	down
3443				1	11318	CV03_9.6016.C1.Contig6501	unknown protein [Arabidopsis thaliana]	up	down	TC150942	TC64385	Hypothetical protein P0681F10.43 [Oryza sativa (japonica cultivar-group)]	down				1				1
3448				1	11325	CV03_9.6025.C1.Contig6510	unknown protein; 27870-25287 [Arabidopsis thaliana]	down	down	TC136171	TC66968	Hypothetical protein [Ricinus communis (Castor bean)]	down				1				1
291	PU20001	eugene3.01650030	amino acid transporter family protein low similarity to neuronal glutamine transporter [Rattus norvegicus] GI:6978016; belongs to INTERPRO:IPR002422 amino acid/polyamine transporter, family II	up	11342	CV03_9.3765.C2.Contig4281	amino acid transporter family protein	up	up	TC133453	TC59489	Gb|AAF27127.1 [Arabidopsis thaliana (Mouse-ear cress)]	up				1				1
292	PU25193	eugene3.01650030	amino acid transporter family protein low similarity to neuronal glutamine transporter [Rattus norvegicus] GI:6978016; belongs to INTERPRO:IPR002422 amino acid/polyamine transporter, family II	up	11342	CV03_9.3765.C2.Contig4281	amino acid transporter family protein	up	up	TC133453	TC59489	Gb|AAF27127.1 [Arabidopsis thaliana (Mouse-ear cress)]	up				1				1
344	PU01651	estExt_Genewise1_v1.C_37120001	cell division control protein 2 homolog B (CDC2B) identical to cell division control protein 2 homolog B [Arabidopsis thaliana] SWISS-PROT:P25859	down	11346	CV03_9.6190.C1.Contig6656	cyclin-dependent kinase B1-2	down	down	TC160867	TC67120	B2-type cyclin dependent kinase [Lycopersicon esculentum (Tomato)]	down				1				1
3555				1	11411	CV03_9.7597.C1.Contig8001	ribosomal protein S16	down	down				1				1				1
3428				1	11491	CV03113A1A01.f1	unknown [Arabidopsis thaliana]	up	up	TC156384	TC73450	Hypothetical protein [Arabidopsis thaliana (Mouse-ear cress)]	up				1				1
295	PU04160	eugene3.00100999	ankyrin repeat family protein contains ankyrin repeat domains, Pfam:PF00023	up	11589	CV03_9.6718.C1.Contig7142	unknown [Arabidopsis thaliana]	down	down	TC149826	TC68942	F24B9.19 protein [Arabidopsis thaliana (Mouse-ear cress)]	down				1				1
3370				1	11599	CV03084A2G08.f1	receptor-like protein kinase	down	down	TC141939	TC71761	None	up				1				1
3629				1	11728	CV03_9.746.C1.Contig1002	transcription factor jumonji (jmjC) domain-containing protein	down	up				1				1				1
479	PU03004	grail3.0059004501	gibberellin-regulated protein 4 (GASA4) / gibberellin-responsive protein 4 identical to SP|P46690 Gibberellin-regulated protein 4 precursor {Arabidopsis thaliana}	down	11739	CV03_9.1384.C1.Contig1762	Gip1-like	down	down	TC148002	TC68380	Gasa4-like protein [Pelargonium zonale]	up				1				1
480	PU21268	estExt_fgenesh4_pm.C_LG_II1069	gibberellin-regulated protein 5 (GASA5) / gibberellin-responsive protein 5 identical to GASA5 [Arabidopsis thaliana] GI:1289320	up	11739	CV03_9.1384.C1.Contig1762	Gip1-like	down	down	TC142665	TC63247	RSI-1 protein precursor [Lycopersicon esculentum (Tomato)]	down				1				1
481	PU26431	gw1.I.801.1	gibberellin-responsive protein, putative similar to SP|P46690 Gibberellin-regulated protein 4 precursor {Arabidopsis thaliana} GASA4; contains Pfam profile PF02704: Gibberellin regulated protein	down	11739	CV03_9.1384.C1.Contig1762	Gip1-like	down	down	TC146442	TC68884	Gibberellin regulated protein [Medicago truncatula (Barrel medic)]	up				1				1
3382				1	11742	CV03013B1D03.f1	SEC14 cytosolic factor family protein	down	down	TC151930	TC62150	None	down				1				1
3289				1	11769	CV03030A1A11.f1	glycosyl hydrolase family 1 protein	up	up	TC147259	TC68565	T1K7.7 protein [Arabidopsis thaliana (Mouse-ear cress)]	up				1				1
3505				1	11774	CV03_9.1678.C1.Contig2091	defensin protein 1	up	up				1				1				1
566	PU09018	estExt_fgenesh4_pm.C_LG_VI0352	omega-3 fatty acid desaturase, chloroplast, temperature-sensitive (FAD8) identical to SP:48622 Temperature-sensitive omega-3 fatty acid desaturase, chloroplast precursor (EC 1.14.19.-) {Arabidopsis thaliana}; contains Pfam profile PF00487: Fatty acid desa	down	11777	CV03034B1F03.f1	omega-3 fatty acid desaturase	down	down	TC150319	TC66809	None	up				1				1
567	PU21563	estExt_fgenesh4_pg.C_LG_XVI1077	omega-3 fatty acid desaturase, chloroplast, temperature-sensitive (FAD8) identical to SP:48622 Temperature-sensitive omega-3 fatty acid desaturase, chloroplast precursor (EC 1.14.19.-) {Arabidopsis thaliana}; contains Pfam profile PF00487: Fatty acid desa	down	11777	CV03034B1F03.f1	omega-3 fatty acid desaturase	down	down	TC150319	TC66809	None	up				1				1
3563				1	11829	CV03048A1G04.f1	Spurge Specific 1140	down	down				1				1				1
98	PU03871	estExt_Genewise1_v1.C_LG_I8988	AMP-dependent synthetase and ligase family protein similar to peroxisomal-coenzyme A synthetase (FAT2) [gi:586339] from Saccharomyces cerevisiae; contains Pfam AMP-binding enzyme domain PF00501; identical to cDNA; identical to cDNA adenosine monophosphate	up	11855	CV03_9.3226.C1.Contig3739	acyl-CoA synthetase [Capsicum annuum]	up	up	TC142886	TC59348	Putative acyl-CoA synthetase [Capsicum annuum (Bell pepper)]	down				1	VV_PEa017b01.b1	9445	4-coumarate-CoA ligase-like protein [Arabidopsis	down
396	PU07113	eugene3.00040865	expressed protein	up	11859	CV03058B2C12.f1	nod factor-like protein	up	up	TC135350	TC68190	Nod factor-like protein [Plantago major (Common plantain)]	up				1				1
3410				1	11871	CV03_9.6615.C1.Contig7042	transcription activator	up	up	TC157019	TC69918	None	down				1				1
32	PU02495	estExt_Genewise1_v1.C_LG_IX1261	thaumatin, putative similar to thaumatin-like protein [Arabidopsis thaliana] GI:2435406, thaumatin-like protein precursor [Pyrus pyrifolia] GI:3241854; contains Pfam profile PF00314: Thaumatin family	down	11941	CV03_9.3150.C2.Contig3656	thaumatin-like protein	down	down	TC146734	TC73227	Putative thaumatin-like protein [Trifolium pratense (Red clover)]	down	Rub_128	EE284285	Thaumatin-like protein 1 precursor (PpAZ44)	t-up	VRK78	1879	Thaumatin, pathogenesis-related [Medicago truncatula	up
33	PU05905	fgenesh4_pm.C_LG_IV000530	thaumatin, putative similar to thaumatin-like protein [Arabidopsis thaliana] GI:2435406, thaumatin-like protein precursor [Pyrus pyrifolia] GI:3241854; contains Pfam profile PF00314: Thaumatin family	down	11941	CV03_9.3150.C2.Contig3656	thaumatin-like protein	down	down	TC146734	TC73227	Putative thaumatin-like protein [Trifolium pratense (Red clover)]	down	Rub_128	EE284285	Thaumatin-like protein 1 precursor (PpAZ44)	t-up	VRK78	1879	Thaumatin, pathogenesis-related [Medicago truncatula	up
34	PU06240	estExt_Genewise1_v1.C_LG_IX1261	thaumatin, putative similar to thaumatin-like protein [Arabidopsis thaliana] GI:2435406, thaumatin-like protein precursor [Pyrus pyrifolia] GI:3241854; contains Pfam profile PF00314: Thaumatin family	down	11941	CV03_9.3150.C2.Contig3656	thaumatin-like protein	down	down	TC146734	TC73227	Putative thaumatin-like protein [Trifolium pratense (Red clover)]	down	Rub_128	EE284285	Thaumatin-like protein 1 precursor (PpAZ44)	t-up	VRK78	1879	Thaumatin, pathogenesis-related [Medicago truncatula	up
35	PU12608	estExt_Genewise1_v1.C_LG_IX1261	thaumatin, putative similar to thaumatin-like protein [Arabidopsis thaliana] GI:2435406, thaumatin-like protein precursor [Pyrus pyrifolia] GI:3241854; contains Pfam profile PF00314: Thaumatin family	down	11941	CV03_9.3150.C2.Contig3656	thaumatin-like protein	down	down	TC146734	TC73227	Putative thaumatin-like protein [Trifolium pratense (Red clover)]	down	Rub_128	EE284285	Thaumatin-like protein 1 precursor (PpAZ44)	t-up	VRK78	1879	Thaumatin, pathogenesis-related [Medicago truncatula	up
36	PU12670	estExt_Genewise1_v1.C_LG_IX1261	thaumatin, putative similar to thaumatin-like protein [Arabidopsis thaliana] GI:2435406, thaumatin-like protein precursor [Pyrus pyrifolia] GI:3241854; contains Pfam profile PF00314: Thaumatin family	down	11941	CV03_9.3150.C2.Contig3656	thaumatin-like protein	down	down	TC146734	TC73227	Putative thaumatin-like protein [Trifolium pratense (Red clover)]	down	Rub_128	EE284285	Thaumatin-like protein 1 precursor (PpAZ44)	t-up	VRK78	1879	Thaumatin, pathogenesis-related [Medicago truncatula	up
37	PU25206	estExt_Genewise1_v1.C_LG_IX1261	thaumatin, putative similar to thaumatin-like protein [Arabidopsis thaliana] GI:2435406, thaumatin-like protein precursor [Pyrus pyrifolia] GI:3241854; contains Pfam profile PF00314: Thaumatin family	down	11941	CV03_9.3150.C2.Contig3656	thaumatin-like protein	down	down	TC146734	TC73227	Putative thaumatin-like protein [Trifolium pratense (Red clover)]	down	Rub_128	EE284285	Thaumatin-like protein 1 precursor (PpAZ44)	t-up	VRK78	1879	Thaumatin, pathogenesis-related [Medicago truncatula	up
38	PU31065	estExt_Genewise1_v1.C_LG_IX1261	thaumatin, putative similar to thaumatin-like protein [Arabidopsis thaliana] GI:2435406, thaumatin-like protein precursor [Pyrus pyrifolia] GI:3241854; contains Pfam profile PF00314: Thaumatin family	down	11941	CV03_9.3150.C2.Contig3656	thaumatin-like protein	down	down	TC146734	TC73227	Putative thaumatin-like protein [Trifolium pratense (Red clover)]	down	Rub_128	EE284285	Thaumatin-like protein 1 precursor (PpAZ44)	t-up	VRK78	1879	Thaumatin, pathogenesis-related [Medicago truncatula	up
39	PU31066	estExt_Genewise1_v1.C_LG_IX1261	thaumatin, putative similar to thaumatin-like protein [Arabidopsis thaliana] GI:2435406, thaumatin-like protein precursor [Pyrus pyrifolia] GI:3241854; contains Pfam profile PF00314: Thaumatin family	down	11941	CV03_9.3150.C2.Contig3656	thaumatin-like protein	down	down	TC146734	TC73227	Putative thaumatin-like protein [Trifolium pratense (Red clover)]	down	Rub_128	EE284285	Thaumatin-like protein 1 precursor (PpAZ44)	t-up	VRK78	1879	Thaumatin, pathogenesis-related [Medicago truncatula	up
3212				1	11946	CV03_9.2480.C1.Contig2949	At2g34460	up	up	TC147301	TC70735	Expressed protein [Arabidopsis thaliana (Mouse-ear cress)]	up				1				1
3649				1	11977	CV03099B2E10.f1	unknown protein [Oryza sativa] gb|AAK50125.1|	down	up				1				1				1
3249				1	12000	CV03_9.4310.C1.Contig4841	Cytochrome P450 71D8	up	up	TC154343	TC67860	Cytochrome P450 [Pyrus communis (Pear)]	down				1				1
3184				1	12006	CV03_9.4003.C1.Contig4518	acyl CoA reductase-protein	up	down	TC148264	TC68756	Male sterility 2-like protein [Arabidopsis thaliana (Mouse-ear cress)]	down				1				1
3210				1	12042	CV03121B2A12.f1	At1g75810	up	up	TC150945	TC63223	None	down				1				1
3516				1	12064	CV03_9.6739.C1.Contig7162	expressed protein [Arabidopsis thaliana]	up	up				1				1				1
3270				1	12102	CV03_9.5867.C1.Contig6363	Euphorbia specific206	up	up	TC144977	TC73962	Protein At2g26000 [Arabidopsis thaliana (Mouse-ear cress)]	up				1				1
3590				1	12251	CV03_9.631.C1.Contig873	Spurge Specific 344	up	up				1				1				1
3615				1	12299	CV03_9.2658.C1.Contig3142	Spurge Specific 452	up	up				1				1				1
3372				1	12306	CV03034A1B04.f1	rhizome secoisolariciresinol dehydrogenase	down	down	TC151182	TC61621	Short chain alcohol dehydrogenase [Nicotiana tabacum (Common tobacco)]	up				1				1
3497				1	12343	CV03043A2F06.f1	cation efflux family protein / metal tolerance	up	up				1				1				1
3341				1	12375	CV03053A2B12.f1	pectin methylesterase-like	down	down	TC155636	TC65617	Putative pectin methylesterase [Arabidopsis thaliana (Mouse-ear cress)]	up				1				1
3288				1	12398	CV03_9.6486.C1.Contig6938	glycosyl hydrolase	up	down	TC147259	TC68565	T1K7.7 protein [Arabidopsis thaliana (Mouse-ear cress)]	up				1				1
3252				1	12424	CV03_9.4289.C1.Contig4812	cytoplasmic protein of eukaryotic origin	down	down	TC160280	TC72428	Putative coated vesicle membrane protein [Arabidopsis thaliana (Mouse-ear cress)]	down				1				1
3286				1	12443	CV03_9.2345.C1.Contig2809	glucosyltransferase-like	up	down	TC137746	TC60975	Glycosyltransferase 10 [Ipomoea trifida (Morning glory)]	down				1				1
426	PU23380	estExt_fgenesh4_pg.C_LG_VI1840	expressed protein	down	12450	CV03_9.2411.C1.Contig2881	Spurge Specific 32	down	down	TC147520	TC62607	None	down				1				1
578	PU04423	eugene3.00130074	PAPA-1-like family protein / zinc finger (HIT type) family protein contains Pfam profile PF04795: PAPA-1-like conserved region	up	12475	CV03_9.8218.C1.Contig8588	PAPA-1-like family protein / zinc finger (HIT type) family protein	down	up	TC147087	TC67104	Hypothetical protein At1g56460/F13N6_4 [Arabidopsis thaliana (Mouse-ear cress)]	up				1				1
3532				1	12531	CV03108B1C11.f1	hypothetical protein [Arabidopsis thaliana]	up	up				1				1				1
3354				1	12547	CV03_9.3528.C1.Contig4039	protein [Arabidopsis thaliana]	up	down	TC162354	TC63936	None	up				1				1
511	PU05576	gw1.VII.3169.1	hydroxyproline-rich glycoprotein family protein	down	12559	CV03_9.8618.C1.Contig8940	nucleoporin-like protein	up	up	TC154126	TC72185	Nucleoporin-like protein [Arabidopsis thaliana (Mouse-ear cress)]	down				1				1
512	PU12948	gw1.VII.3169.1	hydroxyproline-rich glycoprotein family protein	down	12559	CV03_9.8618.C1.Contig8940	nucleoporin-like protein	up	up	TC154126	TC72185	Nucleoporin-like protein [Arabidopsis thaliana (Mouse-ear cress)]	down				1				1
3592				1	12566	CV03118B2A11.f1	Spurge Specific 3625	up	up				1				1				1
3620				1	12783	CV03_9.287.C1.Contig430	Spurge Specific 48	up	up				1				1				1
20	PU29466	estExt_Genewise1_v1.C_LG_XV2896	invertase/pectin methylesterase inhibitor family protein similar to pectinesterase from Arabidosis thaliana SP|Q42534, Lycopersicon esculentum SP|Q43143; contains Pfam profile PF04043: Plant invertase/pectin methylesterase inhibitor	up	12810	CV03_9.2236.C1.Contig2698	DC1.2 homologue	up	up	TC140875	TC63144	None	up	Rub_217	EE284327	pectin methylesterase inhibitor isoform [Solanum phureja]	up	VRJ268	9969	invertase/pectin methylesterase inhibitor family protein [Arabidopsis	down
515	PU00186	estExt_Genewise1_v1.C_LG_XV2896	invertase/pectin methylesterase inhibitor family protein similar to pectinesterase from Arabidosis thaliana SP|Q42534, Lycopersicon esculentum SP|Q43143; contains Pfam profile PF04043: Plant invertase/pectin methylesterase inhibitor	up	12810	CV03_9.2236.C1.Contig2698	DC1.2 homologue	up	up	TC147181	TC66838	Putative 21kD protein precursor [Medicago sativa (Alfalfa)]	up				1				1
516	PU31014	estExt_Genewise1_v1.C_LG_XV2896	invertase/pectin methylesterase inhibitor family protein similar to pectinesterase from Arabidosis thaliana SP|Q42534, Lycopersicon esculentum SP|Q43143; contains Pfam profile PF04043: Plant invertase/pectin methylesterase inhibitor	up	12810	CV03_9.2236.C1.Contig2698	DC1.2 homologue	up	up	TC147181	TC66838	Putative 21kD protein precursor [Medicago sativa (Alfalfa)]	up				1				1
3090				1	12842	CV03_9.3409.C1.Contig3929	ripening-related protein-like	up	up	TC147181	TC66838	Putative 21kD protein precursor [Medicago sativa (Alfalfa)]	up	Rub_217	EE284327	pectin methylesterase inhibitor isoform [Solanum phureja]	up	VRJ268	9969	invertase/pectin methylesterase inhibitor family protein [Arabidopsis	down
573	PU23268	fgenesh4_pg.C_LG_XIX000854	O-methyltransferase family 2 protein similar to caffeic acid O-methyltransferase, Pinus taeda, gb:U39301	down	12851	CV03_9.4009.C1.Contig4524	orcinol O-methyltransferase	down	down	TC135030	TC59350	Orcinol O-methyltransferase 1 [Rosa chinensis (China rose)]	up				1				1
3231				1	12865	CV03042A1G10.f1	carbohydrate kinase-like	down	up	TC153053	TC69717	Carbohydrate kinase-like protein [Arabidopsis thaliana (Mouse-ear cress)]	up				1				1
627	PU23188	eugene3.00110885	protein phosphatase 2C, putative / PP2C, putative similar to protein phosphatase type 2C GB:AAD17805 from [Lotus japonicus]	up	12894	CV03_9.1286.C1.Contig1654	protein phosphatase 2C (PP2C)	up	up	TC141965	TC69232	Hypothetical protein At2g20630 [Arabidopsis thaliana (Mouse-ear cress)]	up				1				1
3298				1	12898	CV03052A2D08.f1	hypothetical protein [Arabidopsis thaliana]	up	up	TC146449	TC70708	Hypothetical protein At2g41950/T6D20.6 [Arabidopsis thaliana (Mouse-ear cress)]	up				1				1
836	PU21725	estExt_fgenesh4_pg.C_LG_II0983	phosphoenolpyruvate carboxykinase [ATP], putative / PEP carboxykinase, putative / PEPCK, putative similar to phosphoenolpyruvate carboxykinase [Lycopersicon esculentum] GI:16950587, SP|Q9SLZ0 Phosphoenolpyruvate carboxykinase [ATP] (EC 4.1.1.49) (PEP carb	up	12899	CV03052B1E02.f1	phosphoenolpyruvate carboxykinase	up	up				1				1				1
455	PU12782	fgenesh4_pg.C_LG_VII000976	extra-large guanine nucleotide binding protein / G-protein (XLG) identical to extra-large G-protein (XLG) [Arabidopsis thaliana] GI:3201680	up	12928	CV03060A2C08.f1	GTP-binding protein	down	up	TC140173	TC62658	Extra-large G-protein [Oryza sativa (japonica cultivar-group)]	up				1				1
456	PU08039	gw1.122.175.1	extra-large guanine nucleotide binding protein, putative / G-protein, putative similar to extra-large G-protein (XLG) [Arabidopsis thaliana] GI:3201680; contains Pfam profile PF00503: G-protein alpha subunit	down	12928	CV03060A2C08.f1	GTP-binding protein	down	up	TC157399	TC73613	G-protein alpha subunit, putative [Oryza sativa (japonica cultivar-group)]	down				1				1
3166				1	12983	CV03081A1A12.f1	unknown protein [Arabidopsis thaliana]	up	up	TC134833	TC67944	Gb|AAF00631.1 [Arabidopsis thaliana (Mouse-ear cress)]	down				1	VV_PEb21e07.b1	4025	unknown [Medicago truncatula	up
3224				1	13091	CV03117A1F08.f1	beta-amyrin synthase	down	down	TC146864	TC60601	YUP8H12R.44 protein [Arabidopsis thaliana (Mouse-ear cress)]	up				1				1
675	PU05359	fgenesh4_pg.C_LG_XIX000045	transmembrane CLPTM1 family protein contains Pfam profile PF05602: Cleft lip and palate transmembrane protein 1 (CLPTM1)	down	13138	CV03_9.863.C1.Contig1151	OSJNBa0064D20.9 [Oryza sativa (japonica cultivar-group)]	up	up	TC152958	TC69543	Cleft lip and palate associated transmembrane protein-like [Arabidopsis thaliana (Mouse-ear cress)]	down				1				1
3557				1	13144	CV03131A2G03.f1	RNase H domain-containing protein	up	up				1				1				1
3503				1	13156	CV03_9.8345.C1.Contig8704	Cytokinin dehydrogenase 3	down	down				1				1				1
3305				1	13187	CV03_9.2295.C1.Contig2761	hypothetical protein T32A16.170	down	down	TC134368	TC68633	None	up				1				1
464	PU22368	estExt_fgenesh4_pm.C_1210019	fructose-bisphosphate aldolase, putative similar to PIR|S65073 fructose-bisphosphate aldolase (EC 4.1.2.13) isoenzyme C-1, cytosolic [Oryza sativa]; contains Pfam profile PF00274 Fructose-bisphosphate aldolase class-I	up	13191	CV03_9.2932.C1.Contig3414	fructose-bisphosphate aldolase	down	up	TC135180	TC66123	Hypothetical protein [Solanum tuberosum (Potato)]	up				1				1
465	PU24514	eugene3.00180798	fructose-bisphosphate aldolase, putative similar to PIR|S65073 fructose-bisphosphate aldolase (EC 4.1.2.13) isoenzyme C-1, cytosolic [Oryza sativa]; contains Pfam profile PF00274 Fructose-bisphosphate aldolase class-I	up	13191	CV03_9.2932.C1.Contig3414	fructose-bisphosphate aldolase	down	up	TC135180	TC66123	Hypothetical protein [Solanum tuberosum (Potato)]	up				1				1
466	PU30766	eugene3.00180798	fructose-bisphosphate aldolase, putative similar to PIR|S65073 fructose-bisphosphate aldolase (EC 4.1.2.13) isoenzyme C-1, cytosolic [Oryza sativa]; contains Pfam profile PF00274 Fructose-bisphosphate aldolase class-I	up	13191	CV03_9.2932.C1.Contig3414	fructose-bisphosphate aldolase	down	up	TC135180	TC66123	Hypothetical protein [Solanum tuberosum (Potato)]	up				1				1
124	PU01460	eugene3.00050443	esterase, putative	up	13334	CV03_9.2016.C1.Contig2455	salicylic acid-binding protein 2	up	down	TC162893	TC63902	Photosystem I reaction center subunit X psaK [Nicotiana tabacum (Common tobacco)]	up				1	VV_PEa014a11.b1	2631	salicylic acid-binding protein 2 [Nicotiana tabacum	down
125	PU26312	estExt_fgenesh4_pm.C_LG_VII0354	esterase, putative	up	13334	CV03_9.2016.C1.Contig2455	salicylic acid-binding protein 2	up	down	TC162893	TC63902	Photosystem I reaction center subunit X psaK [Nicotiana tabacum (Common tobacco)]	up				1	VV_PEa014a11.b1	2631	salicylic acid-binding protein 2 [Nicotiana tabacum	down
3520				1	13345	CV03_9.1870.C1.Contig2305	expressed protein [Arabidopsis thaliana]	up	up				1				1				1
3353				1	13347	CV03_9.2023.C1.Contig2462	protease inhibitor/seed storage/lipid transfer protein	up	up	TC151922	TC71244	Xylogen protein 1 [Zinnia elegans (Zinnia)]	up				1				1
3517				1	13349	CV03024A2F03.f1	expressed protein [Arabidopsis thaliana]	up	up				1				1				1
3436				1	13372	CV03_9.3505.C1.Contig4018	unknown protein [Arabidopsis thaliana]	down	up	TC145852	TC65370	Hypothetical protein At1g79160 [Arabidopsis thaliana (Mouse-ear cress)]	down				1				1
3106				1	13379	CV03_9.3685.C1.Contig4194	AP2 domain-containing transcription factor	down	up	TC137507	TC58209	JERF3 [Lycopersicon esculentum (Tomato)]	down				1
3400				1	13397	CV03_9.2482.C1.Contig2951	Spurge Specific 933	down	down	TC154525	TC70881	None	down				1				1
3221				1	13411	CV03047B2A02.f1	bacterial-induced class III peroxidase	down	up	TC135911	TC66554	Putative peroxidase [Solanum tuberosum (Potato)]	up				1				1
527	PU08410	estExt_Genewise1_v1.C_LG_IX2261	leucine-rich repeat family protein contains leucine-rich repeats, Pfam:PF00560;	up	13430	CV03_9.3809.C1.Contig4331	leucine-rich repeat family protein	up	up	TC135359	TC67845	Putative step II splicing factor [Arabidopsis thaliana (Mouse-ear cress)]	down				1				1
528	PU28532	estExt_Genewise1_v1.C_LG_IX2261	leucine-rich repeat family protein contains leucine-rich repeats, Pfam:PF00560;	up	13430	CV03_9.3809.C1.Contig4331	leucine-rich repeat family protein	up	up	TC135359	TC67845	Putative step II splicing factor [Arabidopsis thaliana (Mouse-ear cress)]	down				1				1
3501				1	13436	CV03_9.5995.C1.Contig6484	chaperone protein dnaJ-related	up	up				1				1				1
3173				1	13446	CV03_9.5546.C1.Contig6058	zinc finger (C3HC4-type RING finger)	down	down	TC134430	TC63267	Hypothetical protein At3g56580 [Arabidopsis thaliana (Mouse-ear cress)]	up				1	VV_PEb03a10.b1	6561	Zinc finger, C3HC4 type family protein, expressed [Oryza sativa	up
427	PU00563	fgenesh4_pm.C_LG_XVIII000409	expressed protein	up	13452	CV03_9.6307.C1.Contig6762	unknown protein [Arabidopsis thaliana]	up	up	TC147614	TC66997	Hypothetical protein At5g32440 [Arabidopsis thaliana (Mouse-ear cress)]	down				1				1
428	PU05760	gw1.VI.1594.1	expressed protein	up	13452	CV03_9.6307.C1.Contig6762	unknown protein [Arabidopsis thaliana]	up	up	TC147614	TC66997	Hypothetical protein At5g32440 [Arabidopsis thaliana (Mouse-ear cress)]	down				1				1
429	PU30919	gw1.VI.1594.1	expressed protein	up	13452	CV03_9.6307.C1.Contig6762	unknown protein [Arabidopsis thaliana]	up	up	TC147614	TC66997	Hypothetical protein At5g32440 [Arabidopsis thaliana (Mouse-ear cress)]	down				1				1
587	PU22350	estExt_Genewise1_v1.C_640357	pfkB-type carbohydrate kinase family protein contains Pfam profile: PF00294 pfkB family carbohydrate kinase	down	13458	CV03_9.5535.C1.Contig6048	fructokinase	up	up	TC150514	TC62102	Fructokinase-like protein [Arabidopsis thaliana (Mouse-ear cress)]	down				1				1
588	PU02482	estExt_Genewise1_v1.C_640357	pfkB-type carbohydrate kinase family protein contains Pfam profile: PF00294 pfkB family carbohydrate kinase	down	13458	CV03_9.5535.C1.Contig6048	fructokinase	up	up	TC158093	TC67797	Fructokinase [Lycopersicon esculentum (Tomato)]	down				1				1
589	PU07692	estExt_Genewise1_v1.C_640357	pfkB-type carbohydrate kinase family protein contains Pfam profile: PF00294 pfkB family carbohydrate kinase	down	13458	CV03_9.5535.C1.Contig6048	fructokinase	up	up	TC158093	TC67797	Fructokinase [Lycopersicon esculentum (Tomato)]	down				1				1
590	PU23764	eugene3.00121190	pfkB-type carbohydrate kinase family protein contains Pfam profile: PF00294 pfkB family carbohydrate kinase	down	13458	CV03_9.5535.C1.Contig6048	fructokinase	up	up	TC158093	TC67797	Fructokinase [Lycopersicon esculentum (Tomato)]	down				1				1
607	PU25042	gw1.64.637.1	plastocyanin-like domain-containing protein	down	13465	CV03_9.5065.C1.Contig5594	plastocyanin-like domain-containing protein	up	up	TC133342	TC66750	CT099 [Lycopersicon peruvianum (Peruvian tomato)]	down				1				1
3572				1	13483	CV03071A2A04.f1	Spurge Specific 1844	up	up				1				1				1
659	PU23191	eugene3.00700146	sodium proton exchanger, putative (NHX2) similar to sodium proton exchanger Nhx1 GB:AAD16946 [Arabidopsis thaliana]; Member of The Monovalent Cation:Proton Antiporter (CPA1) Family, PMID:11500563	up	13487	CV03_9.2381.C1.Contig2847	Na/H antiporter	down	up	TC140378	TC68387	NHX1 [Citrus reticulata (Tangerine)]	down				1				1
780	PU02231	gw1.IV.1527.1	expressed protein	down	13488	CV03_9.4379.C1.Contig4910	unknown protein [Arabidopsis thaliana]	up	up				1				1				1
579	PU01385	estExt_Genewise1_v1.C_LG_XIX0450	patatin, putative similar to patatin-like latex allergen [Hevea brasiliensis][PMID:10589016]; contains patatin domain PF01734	up	13510	CV03_9.532.C1.Contig749	latex allergen	up	up	TC151208	TC59067	Putative patatin homolog [Oryza sativa (japonica cultivar-group)]	down				1				1
3374				1	13523	CV03_9.3478.C1.Contig3993	ripening-related protein	up	up	TC144762	TC65766	None	up				1				1
12	PU08426	estExt_fgenesh4_pg.C_LG_X1117	ethylene-responsive protein, putative similar to ER6 protein [Lycopersicon esculentum] GI:5669654; contains Pfam profile PF00582: universal stress protein family	up	13524	CV03085A2E11.f1	stress protein (USP) family protein	up	up	TC139312	TC59075	Hypothetical protein At3g58450 [Arabidopsis thaliana (Mouse-ear cress)]	down	Rub_149	EE284300	ethylene-responsive protein, putative [Arabidopsis thaliana]	t-up	VV_PEb13e02.b1	6592	universal stress protein (USP) family protein [Arabidopsis	down
42	PU12428	grail3.0006031801	universal stress protein (USP) family protein similar to ER6 protein [Lycopersicon esculentum] GI:5669654; contains Pfam profile PF00582: universal stress protein family	up	13524	CV03085A2E11.f1	stress protein (USP) family protein	up	up	TC139312	TC59075	Hypothetical protein At3g58450 [Arabidopsis thaliana (Mouse-ear cress)]	down	Rub_149	EE284300	ethylene-responsive protein, putative [Arabidopsis thaliana]	t-up	VV_PEb13e02.b1	6592	universal stress protein (USP) family protein [Arabidopsis	down
43	PU22633	grail3.0006031801	universal stress protein (USP) family protein similar to ER6 protein [Lycopersicon esculentum] GI:5669654; contains Pfam profile PF00582: universal stress protein family	up	13524	CV03085A2E11.f1	stress protein (USP) family protein	up	up	TC139312	TC59075	Hypothetical protein At3g58450 [Arabidopsis thaliana (Mouse-ear cress)]	down	Rub_149	EE284300	ethylene-responsive protein, putative [Arabidopsis thaliana]	t-up	VV_PEb13e02.b1	6592	universal stress protein (USP) family protein [Arabidopsis	down
44	PU28444	eugene3.00410087	universal stress protein (USP) family protein similar to ER6 protein [Lycopersicon esculentum] GI:5669654; contains Pfam profile PF00582: universal stress protein family	up	13524	CV03085A2E11.f1	stress protein (USP) family protein	up	up	TC139312	TC59075	Hypothetical protein At3g58450 [Arabidopsis thaliana (Mouse-ear cress)]	down	Rub_149	EE284300	ethylene-responsive protein, putative [Arabidopsis thaliana]	t-up	VV_PEb13e02.b1	6592	universal stress protein (USP) family protein [Arabidopsis	down
45	PU29291	grail3.0010050502	universal stress protein (USP) family protein similar to ER6 protein [Lycopersicon esculentum] GI:5669654; contains Pfam profile PF00582: universal stress protein family	up	13524	CV03085A2E11.f1	stress protein (USP) family protein	up	up	TC139312	TC59075	Hypothetical protein At3g58450 [Arabidopsis thaliana (Mouse-ear cress)]	down	Rub_149	EE284300	ethylene-responsive protein, putative [Arabidopsis thaliana]	t-up	VV_PEb13e02.b1	6592	universal stress protein (USP) family protein [Arabidopsis	down
3427				1	13555	CV03_9.8277.C1.Contig8645	unknown [Arabidopsis thaliana]	down	up	TC148591	TC71514	Expressed protein [Arabidopsis thaliana (Mouse-ear cress)]	up				1				1
3104				1	13578	CV03_9.2304.C1.Contig2770	alcohol dehydrogenase	up	up	TC150792	TC60999	Putative aldo/keto reductase [Arabidopsis thaliana (Mouse-ear cress)]	down				1	VV_PEb05g02.b1	7216	reductase 2 [Hydrangea macrophylla	down
847	PU20224	eugene3.00120122	sulfotransferase family protein similar to SP|P52837 Flavonol 4'-sulfotransferase (EC 2.8.2.-) (F4-ST) {Flaveria chloraefolia}; contains Pfam profile PF00685: Sulfotransferase domain	down	13587	CV03_9.7288.C1.Contig7691	flavonol sulfotransferase	down	down				1				1				1
490	PU08327	estExt_fgenesh4_pg.C_LG_II1710	glutathione-conjugate transporter (MRP4) identical to AtMRP4 GI:2959767 from [Arabidopsis thaliana]	up	13645	CV03123B1H09.f1	ABC transporter-like protein	up	up	TC145597	TC67440	36I5.4 (Putative ABC (ATP-binding cassette) transporter transmembrane protein) [Oryza sativa (japonica cultivar-group)]	up				1				1
3417				1	13674	CV03_9.7956.C1.Contig8339	tubby-like protein 2	up	up	TC139483	TC66924	Putative tubby protein [Oryza sativa (japonica cultivar-group)]	down				1				1
3170				1	13728	CV03_9.2841.C1.Contig3332	unnamed protein product [Arabidopsis thaliana]	down	down	TC138086	TC62611	Hypothetical protein At2g41470 [Arabidopsis thaliana (Mouse-ear cress)]	down				1	VV_PEd19c12.b1	2145	Embryo-specific 3 [Medicago truncatula	down
468	PU12590	estExt_fgenesh4_pg.C_LG_IV0450	GDSL-motif lipase/hydrolase family protein similar to family II lipase EXL3 (GI:15054386) and EXL1 (GI:15054382) [Arabidopsis thaliana], anther-specific proline-rich protein APG [Arabidopsis thaliana] GI:22599; contains Pfam profile PF00657: Lipase/Acylhy	up	13729	CV03132A2G06.f1	GDSL-motif lipase/hydrolase-like	down	down	TC144965	TC71543	Putative GDSL-motif lipase/hydrolase protein [Oryza sativa (japonica cultivar-group)]	up				1				1
469	PU12991	estExt_fgenesh4_pg.C_LG_IV0450	GDSL-motif lipase/hydrolase family protein similar to family II lipase EXL3 (GI:15054386) and EXL1 (GI:15054382) [Arabidopsis thaliana], anther-specific proline-rich protein APG [Arabidopsis thaliana] GI:22599; contains Pfam profile PF00657: Lipase/Acylhy	up	13729	CV03132A2G06.f1	GDSL-motif lipase/hydrolase-like	down	down	TC144965	TC71543	Putative GDSL-motif lipase/hydrolase protein [Oryza sativa (japonica cultivar-group)]	up				1				1
744	PU03310	estExt_Genewise1_v1.C_281127	2,3-biphosphoglycerate-independent phosphoglycerate mutase, putative / phosphoglyceromutase, putative strong similarity to SP|Q42908 2,3-bisphosphoglycerate-independent phosphoglycerate mutase (EC 5.4.2.1) (Phosphoglyceromutase) {Mesembryanthemum crystall	down	13845	CV03_9.31.C1.Contig51	phosphoglycerate mutase	up	down				1				1				1
608	PU01366	grail3.0007035102	plastocyanin-like domain-containing protein	down	13854	CV03_9.1184.C1.Contig1533	plastocyanin-like domain-containing protein	down	down	TC133342	TC66750	CT099 [Lycopersicon peruvianum (Peruvian tomato)]	down				1				1
609	PU13102	gw1.VI.2580.1	plastocyanin-like domain-containing protein	down	13854	CV03_9.1184.C1.Contig1533	plastocyanin-like domain-containing protein	down	down	TC133342	TC66750	CT099 [Lycopersicon peruvianum (Peruvian tomato)]	down				1				1
610	PU01898	estExt_fgenesh4_pg.C_LG_X0820	plastocyanin-like domain-containing protein / mavicyanin, putative similar to mavicyanin SP:P80728 from [Cucurbita pepo]	down	13854	CV03_9.1184.C1.Contig1533	plastocyanin-like domain-containing protein	down	down	TC133342	TC66750	CT099 [Lycopersicon peruvianum (Peruvian tomato)]	down				1				1
611	PU21662	estExt_Genewise1_v1.C_LG_I8383	plastocyanin-like domain-containing protein contains InterPro:IPR003245 plastocyanin-like domain	down	13854	CV03_9.1184.C1.Contig1533	plastocyanin-like domain-containing protein	down	down	TC133342	TC66750	CT099 [Lycopersicon peruvianum (Peruvian tomato)]	down				1				1
3393				1	13861	CV03_9.1594.C1.Contig1989	Spurge Specific 108	up	down	TC137901	TC68228	None	down				1				1
612	PU02589	fgenesh4_pm.C_LG_V000477	pleckstrin homology (PH) domain-containing protein contains Pfam profile PF00169: PH domain	up	13870	CV03_9.1463.C1.Contig1845	At2g30880	up	up	TC148353	TC73985	Putative PH domain containing protein [Oryza sativa (japonica cultivar-group)]	down				1				1
707	PU27394	estExt_fgenesh4_pg.C_LG_III1010	UDP-glucose 4-epimerase / UDP-galactose 4-epimerase / Galactowaldenase identical to SP|Q42605 [GB:CAA90941] from [Arabidopsis thaliana] (Arch. Biochem. Biophys. 327 (1), 27-34 (1996))	down	13888	CV03_9.2584.C1.Contig3062	UDP-glucose 4-epimerase	up	up	TC142468	TC66804	UDP-Glc-4-epimerase [Solanum tuberosum (Potato)]	down				1				1
734	PU23732	gw1.V.1857.1	expressed protein	down	13891	CV03031B1C04.f1	At5g12010	down	down				1				1	VV_PEa06h12.b2	990	unknown protein [Arabidopsis thaliana	down
157	PU01129	grail3.0104000601	glutathione S-transferase 6 (GST6) identical to GB:X95295. Based on identical cDNA hits, the translation is now 40 AAs longer at the N-terminal, and start of exon2 is also corrected.	up	13892	CV03_9.sd.9.C1.Contig10402	glutathione S-transferase	up	up	TC155911	TC57776	Glutathione S-transferase, class-phi [Solanum commersonii (Commerson's wild potato)]	down				1	VV_PEa016e04.b1	46	glutathione S-transferase [Vitis vinifera	down
158	PU03303	estExt_fgenesh4_pm.C_LG_XIV0571	glutathione S-transferase, putative Glutathione transferase III(b) - Zea mays, EMBL:AJ010296	up	13892	CV03_9.sd.9.C1.Contig10402	glutathione S-transferase	up	up	TC155911	TC57776	Glutathione S-transferase, class-phi [Solanum commersonii (Commerson's wild potato)]	down				1	VV_PEa016e04.b1	46	glutathione S-transferase [Vitis vinifera	down
159	PU12777	estExt_Genewise1_v1.C_LG_XIV0250	glutathione S-transferase, putative similar to glutathione S-transferase GI:860955 from [Hyoscyamus muticus]	down	13892	CV03_9.sd.9.C1.Contig10402	glutathione S-transferase	up	up	TC155911	TC57776	Glutathione S-transferase, class-phi [Solanum commersonii (Commerson's wild potato)]	down				1	VV_PEa016e04.b1	46	glutathione S-transferase [Vitis vinifera	down
160	PU21589	estExt_Genewise1_v1.C_LG_XIV0250	glutathione S-transferase, putative similar to glutathione S-transferase GI:860955 from [Hyoscyamus muticus]	down	13892	CV03_9.sd.9.C1.Contig10402	glutathione S-transferase	up	up	TC155911	TC57776	Glutathione S-transferase, class-phi [Solanum commersonii (Commerson's wild potato)]	down				1	VV_PEa016e04.b1	46	glutathione S-transferase [Vitis vinifera	down
161	PU22571	estExt_Genewise1_v1.C_LG_XIV0250	glutathione S-transferase, putative similar to glutathione S-transferase GI:860955 from [Hyoscyamus muticus]	down	13892	CV03_9.sd.9.C1.Contig10402	glutathione S-transferase	up	up	TC155911	TC57776	Glutathione S-transferase, class-phi [Solanum commersonii (Commerson's wild potato)]	down				1	VV_PEa016e04.b1	46	glutathione S-transferase [Vitis vinifera	down
162	PU30937	estExt_Genewise1_v1.C_LG_XIV0250	glutathione S-transferase, putative similar to glutathione S-transferase GI:860955 from [Hyoscyamus muticus]	down	13892	CV03_9.sd.9.C1.Contig10402	glutathione S-transferase	up	up	TC155911	TC57776	Glutathione S-transferase, class-phi [Solanum commersonii (Commerson's wild potato)]	down				1	VV_PEa016e04.b1	46	glutathione S-transferase [Vitis vinifera	down
3172				1	13894	CV03_9.607.C2.Contig841	ypr10	up	down	TC137234	TC71066	TSI-1 protein [Lycopersicon esculentum (Tomato)]	down				1	VRJ206	9322	pathogenesis-related protein 10 [Vitis vinifera	down
3543				1	13906	CV03_9.3599.C1.Contig4109	NTGP5	up	up				1				1				1
722	PU01546	estExt_Genewise1_v1.C_LG_III1278	xyloglucan:xyloglucosyl transferase / xyloglucan endotransglycosylase / endo-xyloglucan transferase (EXGT-A4) identical to endoxyloglucan transferase EXGT-A4 GI:5533315 from [Arabidopsis thaliana]	up	13908	CV03_9.3937.C1.Contig4456	xyloglucan endotransglycosylase	down	down	TC140169	TC58215	Probable xyloglucan endotransglucosylase/hydrolase 1 precursor [Lycopersicon esculentum (Tomato)]	up				1				1
723	PU02437	eugene3.00140870	xyloglucan:xyloglucosyl transferase / xyloglucan endotransglycosylase / endo-xyloglucan transferase (EXGT-A4) identical to endoxyloglucan transferase EXGT-A4 GI:5533315 from [Arabidopsis thaliana]	down	13908	CV03_9.3937.C1.Contig4456	xyloglucan endotransglycosylase	down	down	TC140169	TC58215	Probable xyloglucan endotransglucosylase/hydrolase 1 precursor [Lycopersicon esculentum (Tomato)]	up				1				1
3194				1	13931	CV03045A1A08.f1	amino acid transporter family protein	down	up	TC133453	TC59489	Gb|AAF27127.1 [Arabidopsis thaliana (Mouse-ear cress)]	up				1				1
523	PU00579	grail3.0032009701	leucine-rich repeat family protein / extensin family protein similar to extensin-like protein [Lycopersicon esculentum] gi|5917664|gb|AAD55979; contains leucine-rich repeats, Pfam:PF00560; contains proline rich extensin domains, INTERPRO:IPR002965	down	13956	CV03_9.5732.C1.Contig6230	Spurge Specific 1255	down	down	TC143409	TC62383	None	up				1				1
524	PU05061	grail3.0032009701	leucine-rich repeat family protein / extensin family protein similar to extensin-like protein [Lycopersicon esculentum] gi|5917664|gb|AAD55979; contains leucine-rich repeats, Pfam:PF00560; contains proline rich extensin domains, INTERPRO:IPR002965	down	13956	CV03_9.5732.C1.Contig6230	Spurge Specific 1255	down	down	TC143409	TC62383	None	up				1				1
632	PU04356	estExt_fgenesh4_pm.C_LG_IV0225	pyruvate decarboxylase family protein similar to 2-hydroxyphytanoyl-CoA lyase [Homo sapiens] GI:6273457; contains InterPro entry IPR000399: Pyruvate decarboxylase	down	13975	CV03_9.6222.C1.Contig6682	2-hydroxyphytanoyl-CoA lyase	up	up	TC141994	TC67469	2-hydroxyphytanoyl-CoA lyase-like protein [Arabidopsis thaliana (Mouse-ear cress)]	down				1				1
781	PU05618	gw1.VII.2.1	expressed protein	down	13983	CV03_9.4654.C1.Contig5199	Glucan 1,3-beta-glucosidase precursor	down	down				1				1				1
270	PU03416	fgenesh4_pg.C_LG_VI000528	xyloglucan:xyloglucosyl transferase, putative / xyloglucan endotransglycosylase, putative / endo-xyloglucan transferase, putative (XTR6) identical to xyloglucan endotransglycosylase-related protein GI:1244758 from [Arabidopsis thaliana]	up	13984	CV03_9.2448.C1.Contig2923	syringolide-induced protein 19-1-5	down	down	TC160643	TC58728	Xyloglucan endotransglucosylase-hydrolase XTH3 [Lycopersicon esculentum (Tomato)]	down				1	VV_PEa05f11.b2	4230	xyloglucan endotransglycosylase/hydrolase precursor XTH-6 [Populus	down
661	PU20053	gw1.VIII.1473.1	sugar transporter family protein contains Pfam profile PF00083: major facilitator superfamily protein	down	13985	CV03_9.6260.C1.Contig6717	transporter-like protein	down	down	TC147206	TC60497	Protein At5g13750 [Arabidopsis thaliana (Mouse-ear cress)]	down				1				1
3101				1	13990	CV03062B1E12.f1	subtilisin-type protease-like	up	up	TC135609	TC69243	Subtilisin-like protease precursor [Arabidopsis thaliana (Mouse-ear cress)]	down	Rub_80	EE284467	subtilisin-like protease [Arabidopsis thaliana]	t-down				1
3318				1	14060	CV03_9.2770.C1.Contig3261	mitochondrial dicarboxylate carrier protein	down	down	TC136237	TC58385	Putative mitochondrial dicarboxylate carrier protein [Arabidopsis thaliana (Mouse-ear cress)]	down				1				1
3324				1	14064	CV03_9.8350.C1.Contig8709	myb family transcription factor	down	up	TC156459	TC59557	None	down				1				1
277	PU08436	grail3.0009021301	29 kDa ribonucleoprotein, chloroplast, putative / RNA-binding protein cp29, putative similar to 29 kDa ribonucleoprotein chloroplast precursor {Nicotiana sylvestris} SP|Q08935, SP|Q08937; contains InterPro entry IPR000504: RNA-binding region RNP-1 (RNA re	down	14111	CV03_9.2087.C1.Contig2538	ribonucleoprotein A, chloroplast precursor	up	down	TC154633	TC58453	29 kDa ribonucleoprotein B, chloroplast precursor [Nicotiana sylvestris (Wood tobacco)]	up				1				1
278	PU23457	estExt_fgenesh4_pg.C_280167	29 kDa ribonucleoprotein, chloroplast, putative / RNA-binding protein cp29, putative similar to SP|Q43349 29 kDa ribonucleoprotein, chloroplast precursor (RNA-binding protein cp29) {Arabidopsis thaliana}	down	14111	CV03_9.2087.C1.Contig2538	ribonucleoprotein A, chloroplast precursor	up	down	TC154633	TC58453	29 kDa ribonucleoprotein B, chloroplast precursor [Nicotiana sylvestris (Wood tobacco)]	up				1				1
152	PU29137	fgenesh4_pg.C_LG_XIV000834	F-box family protein (ORE9) E3 ubiquitin ligase SCF complex F-box subunit; identical to F-box containing protein ORE9 GI:15420162 from [Arabidopsis thaliana]	up	14148	CV03_9.5354.C1.Contig5878	F-box protein ORE9 (MAX2)	up	down	TC135997	TC58604	EIN3-binding F-box protein 2 [Lycopersicon esculentum (Tomato)]	down				1
3329				1	14151	CV03117A2C01.f1	NAM / CUC2 -like protein	down	up	TC143904	TC65109	Nam-like protein 15 [Petunia hybrida (Petunia)]	down				1				1
3539				1	14162	CV03_9.5180.C1.Contig5710	lupeol synthase	down	down				1				1				1
3217				1	14196	CV03_9.7167.C1.Contig7575	At5g57410	down	down	TC142862	TC59810	At5g57410 [Arabidopsis thaliana (Mouse-ear cress)]	up				1				1
3340				1	14198	CV03_9.8737.C1.Contig9053	pectin methylesterase	down	down	TC155636	TC65617	Putative pectin methylesterase [Arabidopsis thaliana (Mouse-ear cress)]	up				1				1
3652				1	14202	CV03_9.9589.C1.Contig9804	unnamed protein product [Arabidopsis thaliana]	up	up				1				1				1
100	PU03084	gw1.I.6204.1	calcium exchanger (CAX2) almost identical to low affinity calcium antiporter CAX2 (GI:1488267) [Arabidopsis thaliana]; Ca2+:Cation Antiporter (CaCA) Family member PMID:11500563	up	14233	CV03_9.3089.C1.Contig3580	cation exchanger, putative (CAX5)	up	up	TC137346	TC66579	CAX [Suaeda salsa]	up				1	VV_PEa21f12.b1	1686	Ca2+/H+ exchanger [Vigna radiata	up
101	PU09877	gw1.I.6204.1	calcium exchanger (CAX2) almost identical to low affinity calcium antiporter CAX2 (GI:1488267) [Arabidopsis thaliana]; Ca2+:Cation Antiporter (CaCA) Family member PMID:11500563	up	14233	CV03_9.3089.C1.Contig3580	cation exchanger, putative (CAX5)	up	up	TC137346	TC66579	CAX [Suaeda salsa]	up				1	VV_PEa21f12.b1	1686	Ca2+/H+ exchanger [Vigna radiata	up
102	PU09925	gw1.I.6204.1	calcium exchanger (CAX2) almost identical to low affinity calcium antiporter CAX2 (GI:1488267) [Arabidopsis thaliana]; Ca2+:Cation Antiporter (CaCA) Family member PMID:11500563	up	14233	CV03_9.3089.C1.Contig3580	cation exchanger, putative (CAX5)	up	up	TC137346	TC66579	CAX [Suaeda salsa]	up				1	VV_PEa21f12.b1	1686	Ca2+/H+ exchanger [Vigna radiata	up
106	PU13077	grail3.0023029601	cation exchanger, putative (CAX3) similar to high affinity calcium antiporter CAX1 [Arabidopsis thaliana] gi|9256741|gb|AAB05913; Ca2+:Cation Antiporter (CaCA) Family member PMID:11500563; non-consensus AT-acceptor splice site at intron 1	down	14233	CV03_9.3089.C1.Contig3580	cation exchanger, putative (CAX5)	up	up	TC137346	TC66579	CAX [Suaeda salsa]	up				1	VV_PEa21f12.b1	1686	Ca2+/H+ exchanger [Vigna radiata	up
3633				1	14239	x	Undetermined	up	up				1				1				1
3271				1	14255	CV03_9.5867.C1.Contig6363	Euphorbia specific206	down	up	TC144977	TC73962	Protein At2g26000 [Arabidopsis thaliana (Mouse-ear cress)]	up				1				1
3507				1	14374	CV03_9.115.C1.Contig187	DNA-directed RNA polymerase	down	down				1				1				1
3518				1	14379	CV03_9.1278.C1.Contig1644	expressed protein [Arabidopsis thaliana]	down	down				1				1				1
3573				1	14401	CV03_9.1075.C1.Contig1406	Spurge Specific 192	down	up				1				1				1
3504				1	14412	CV03_9.2993.C1.Contig3478	DD1A protein	down	down				1				1				1
3176				1	14434	CV03035A2D09.f1	4-coumarate-CoA ligase-like protein	down	down	TC137014	TC67053	F5M15.18 [Arabidopsis thaliana (Mouse-ear cress)]	down				1				1
76	PU05987	grail3.0001075101	octicosapeptide/Phox/Bem1p (PB1) domain-containing protein contains Pfam profile PF00564: PB1 domain	up	14437	CV03_9.3807.C1.Contig4328	Spurge Specific 779	up	up	TC140154	TC67307	Putative phloem transcription factor M1 [Apium graveolens (Celery)]	down	Rub_207	EE284320	water stress induced protein [Brassica oleracea]	up
77	PU26678	grail3.0001075101	octicosapeptide/Phox/Bem1p (PB1) domain-containing protein contains Pfam profile PF00564: PB1 domain	up	14437	CV03_9.3807.C1.Contig4328	Spurge Specific 779	up	up	TC140154	TC67307	Putative phloem transcription factor M1 [Apium graveolens (Celery)]	down	Rub_207	EE284320	water stress induced protein [Brassica oleracea]	up
78	PU13193	eugene3.00012518	octicosapeptide/Phox/Bem1p (PB1) domain-containing protein predicted proteins, Arabidopsis thaliana and Drosophila melanogaster contains Pfam profile PF00564: PB1 domain	down	14437	CV03_9.3807.C1.Contig4328	Spurge Specific 779	up	up	TC140154	TC67307	Putative phloem transcription factor M1 [Apium graveolens (Celery)]	down	Rub_207	EE284320	water stress induced protein [Brassica oleracea]	up
3307				1	14438	CV03037A1F07.f1	integral membrane family protein	down	down	TC146865	TC61029	None	down				1				1
3203				1	14441	CV03_9.2784.C1.Contig3276	armadillo/beta-catenin repeat family protein	down	down	TC147015	TC68910	Hypothetical protein At4g33940 [Arabidopsis thaliana (Mouse-ear cress)]	up				1				1
705	PU11908	grail3.1094000101	UDP-glucoronosyl/UDP-glucosyl transferase family protein contains Pfam profile: PF00201 UDP-glucoronosyl and UDP-glucosyl transferase	up	14445	CV03040A1A05.f1	UDP-glucose glucosyltransferase	up	up	TC161717	TC63834	None	down				1				1
3362				1	14449	CV03_9.3895.C1.Contig4413	protein phosphatase 2C	down	down	TC141965	TC69232	Hypothetical protein At2g20630 [Arabidopsis thaliana (Mouse-ear cress)]	up				1				1
400	PU04319	estExt_fgenesh4_pg.C_LG_X0999	expressed protein	up	14459	CV03_9.3706.C1.Contig4215	At1g70780	down	up	TC136608	TC58538	Hypothetical protein At1g23150 [Arabidopsis thaliana (Mouse-ear cress)]	up				1				1
180	PU25301	estExt_Genewise1_v1.C_LG_VI0741	histone H2A, putative similar to histone H2A from Pisum sativum SP|P25470, Zea mays SP|P40280, Petroselinum crispum SP|P19177; contains Pfam profile PF00125 Core histone H2A/H2B/H3/H4	down	14475	CV03_9.sd.7.C1.Contig10400	histone H2A	down	down	TC147899	TC61356	Histone H2A [Hyacinthus orientalis (Common hyacinth)]	up				1	VV_PEb25b04.b1	601	Histone H2A	up
181	PU02855	gw1.133.51.1	histone H2A, putative similar to histone H2A Lycopersicon esculentum SP|P25469, Pisum sativum SP|P25470, Petroselinum crispum SP|P19177; contains Pfam profile PF00125 Core histone H2A/H2B/H3/H4	down	14475	CV03_9.sd.7.C1.Contig10400	histone H2A	down	down	TC147899	TC61356	Histone H2A [Hyacinthus orientalis (Common hyacinth)]	up				1	VV_PEb25b04.b1	601	Histone H2A	up
3266				1	14483	CV03_9.5486.C1.Contig5998	ethylene-forming-enzyme-like dioxygenase	down	down	TC154280	TC65562	Ethylene-forming-enzyme-like dioxygenase [Arabidopsis thaliana (Mouse-ear cress)]	down				1				1
440	PU26181	eugene3.00060457	expressed protein contains Pfam profile PF04862: Protein of unknown function, DUF642	down	14490	CV03_9.3421.C1.Contig3939	unknown protein [Arabidopsis thaliana]	down	down	TC136171	TC66968	Hypothetical protein [Ricinus communis (Castor bean)]	down				1				1
848	PU04263	gw1.XV.1333.1	transcription factor, putative / E2F-like repressor E2L2 (E2L2) identical to E2F-like repressor E2L2 [Arabidopsis thaliana] GI:20502506	down	14504	CV03_9.5940.C1.Contig6429	hypothetical protein [Arabidopsis thaliana]	up	up				1				1				1
252	PU05415	estExt_fgenesh4_pm.C_LG_X0357	spermidine synthase 2 (SPDSYN2) / putrescine aminopropyltransferase 2 identical to SP|O48661 Spermidine synthase 2 (EC 2.5.1.16) (Putrescine aminopropyltransferase 2) (SPDSY 2) {Arabidopsis thaliana}	down	14507	CV03_9.6202.C1.Contig6664	spermidine synthase	down	up	TC157364	TC66044	Spermidine synthase [Lycopersicon esculentum (Tomato)]	down				1	VV_PEa015h12.b1	2316	spermidine synthase [Lotus japonicus	up
253	PU06822	eugene3.07280001	spermidine synthase, putative / putrescine aminopropyltransferase, putative similar to SP|O82147 Spermidine synthase (EC 2.5.1.16) (Putrescine aminopropyltransferase) (SPDSY) {Coffea arabica}; contains Pfam profile PF01564: Spermine/spermidine synthase	up	14507	CV03_9.6202.C1.Contig6664	spermidine synthase	down	up	TC153479	TC69236	Spermidine synthase 1 [Datura stramonium (Jimsonweed) (Common thornapple)]	down				1	VV_PEa015h12.b1	2316	spermidine synthase [Lotus japonicus	up
254	PU09008	fgenesh4_pg.C_LG_XII000148	spermidine synthase, putative / putrescine aminopropyltransferase, putative similar to SP|O82147 Spermidine synthase (EC 2.5.1.16) (Putrescine aminopropyltransferase) (SPDSY) {Coffea arabica}; contains Pfam profile PF01564: Spermine/spermidine synthase	up	14507	CV03_9.6202.C1.Contig6664	spermidine synthase	down	up	TC153479	TC69236	Spermidine synthase 1 [Datura stramonium (Jimsonweed) (Common thornapple)]	down				1	VV_PEa015h12.b1	2316	spermidine synthase [Lotus japonicus	up
255	PU12205	fgenesh4_pg.C_LG_XII000148	spermidine synthase, putative / putrescine aminopropyltransferase, putative similar to SP|O82147 Spermidine synthase (EC 2.5.1.16) (Putrescine aminopropyltransferase) (SPDSY) {Coffea arabica}; contains Pfam profile PF01564: Spermine/spermidine synthase	up	14507	CV03_9.6202.C1.Contig6664	spermidine synthase	down	up	TC153479	TC69236	Spermidine synthase 1 [Datura stramonium (Jimsonweed) (Common thornapple)]	down				1	VV_PEa015h12.b1	2316	spermidine synthase [Lotus japonicus	up
21	PU01676	gw1.II.2658.1	nitrate transporter (NTP3) nearly identical to nitrate transporter [Arabidopsis thaliana] GI:4490323; contains Pfam profile: PF00854 POT family	up	14519	CV03_9.3899.C1.Contig4417	nitrate transporter	up	up	TC135506	TC57516	Nitrate transporter [Arabidopsis thaliana (Mouse-ear cress)]	down	Rub_80	EE284467	subtilisin-like protease [Arabidopsis thaliana]	t-down	VV_PEb22e05.b1	7913	nitrate transporter [Arabidopsis thaliana	up
22	PU09309	gw1.XIV.3471.1	nitrate transporter (NTP3) nearly identical to nitrate transporter [Arabidopsis thaliana] GI:4490323; contains Pfam profile: PF00854 POT family	up	14519	CV03_9.3899.C1.Contig4417	nitrate transporter	up	up	TC135506	TC57516	Nitrate transporter [Arabidopsis thaliana (Mouse-ear cress)]	down	Rub_80	EE284467	subtilisin-like protease [Arabidopsis thaliana]	t-down	VV_PEb22e05.b1	7913	nitrate transporter [Arabidopsis thaliana	up
3569				1	14523	CV03061B2H09.f1	Spurge Specific 1570	down	down				1				1				1
3498				1	14540	CV03_9.6410.C1.Contig6867	CDC5 protein	up	up				1				1				1
3434				1	14552	CV03_9.5689.C1.Contig6190	unknown protein [Arabidopsis thaliana]	up	up	TC143810	TC71856	Myb transcription factor LHY-CCA1-like3 [Arabidopsis thaliana (Mouse-ear cress)]	down				1				1
121	PU26411	gw1.131.120.1	disease resistance protein (TIR-NBS class), putative domain signature TIR-NBS exists, suggestive of a disease resistance protein.	up	14591	CV03088A1C03.f1	TIR-NBS type R protein 4	down	down	TC141637	TC71161	TIR-NBS disease resistance-like protein [Populus trichocarpa (Western balsam poplar)]	down				1	VV_PEb18b06.b1	5630	TIR-NBS-LRR type disease resistance protein [Populus trichocarpa	up
122	PU10062	eugene3.00770103	disease resistance protein (TIR-NBS-LRR class), putative domain signature TIR-NBS-LRR exists, suggestive of a disease resistance protein.	down	14591	CV03088A1C03.f1	TIR-NBS type R protein 4	down	down	TC141637	TC71161	TIR-NBS disease resistance-like protein [Populus trichocarpa (Western balsam poplar)]	down				1	VV_PEb18b06.b1	5630	TIR-NBS-LRR type disease resistance protein [Populus trichocarpa	up
3485				1	14613	CV03_9.2313.C1.Contig2776	At4g37700	down	up				1				1				1
746	PU25499	estExt_Genewise1_v1.C_LG_I6490	acyl-activating enzyme 18 (AAE18) nearly identical to acyl-activating enzyme 18 [Arabidopsis thaliana] GI:29893268; similar to acetyl-CoA synthetase [SP|P27095] from Methanothrix soehngenii; contains Pfam AMP-binding enzyme domain PF00501l; identical to c	up	14624	CV03097B2F05.f1	acetyl-CoA synthetase	down	down				1				1				1
3285				1	14651	CV03107A2C05.f1	glucosyltransferase	up	up	TC142606	TC63023	Twi1 protein [Lycopersicon esculentum (Tomato)]	up				1				1
293	PU03516	eugene3.00060887	AMP deaminase, putative / myoadenylate deaminase, putative similar to SP|P15274 AMP deaminase (EC 3.5.4.6) (Myoadenylate deaminase) {Saccharomyces cerevisiae}; contains Pfam profile PF00962: Adenosine/AMP deaminase	up	14654	CV03_9.5211.C1.Contig5742	AMP deaminase	up	up	TC158321	TC70425	None	down				1				1
725	PU30249	eugene3.00021229	zinc finger (C3HC4-type RING finger) family protein contains Pfam profile: PF00097 zinc finger, C3HC4 type (RING finger)	up	14669	CV03_9.5258.C1.Contig5788	Euphorbia specific193	up	up	TC141247	TC62545	Ring domain containing protein [Capsicum annuum (Bell pepper)]	down				1				1
3523				1	14680	CV03116B2E12.f1	F23N19.8 [Arabidopsis thaliana]	down	up				1				1				1
3444				1	14740	CV03135B2B05.f1	unknown protein [Oryza sativa (japonica cultivar-group)]	up	down	TC145193	TC60597	Arabidopsis thaliana genomic DNA, chromosome 5, TAC clone:K16H17 [Arabidopsis thaliana (Mouse-ear cress)]	down				1				1
582	PU01807	estExt_fgenesh4_pm.C_LG_III0416	peptidase M1 family protein similar to SP|P04825 Aminopeptidase N (EC 3.4.11.2) (Alpha-aminoacylpeptide hydrolase) {Escherichia coli}; contains Pfam profile PF01433: Peptidase family M1	down	14749	CV03_9.6113.C1.Contig6589	aminopeptidase; 4537-10989 [Arabidopsis thaliana]	up	up	TC143864	TC57924	Putative aminopeptidase; 4537-10989 [Arabidopsis thaliana (Mouse-ear cress)]	up				1				1
3634				1	14767	CV03073B1F02.f1▀▀	Undetermined	down	down				1				1				1
3139				1	14768	CV03_9.1666.C1.Contig2079	Nucleoside diphosphate kinase II	down	down	TC142497	TC66504	Nucleoside diphosphate kinase III, chloroplast/mitochondrial precursor [Arabidopsis thaliana (Mouse-ear cress)]	down				1	VV_PEa07g12.b2	1968	nucleoside diphosphate kinase 3 [Brassica rapa	down
3475				1	14786	CV03_9.6609.C1.Contig7036	At2g41350	down	down				1				1				1
3636				1	14901	CV03_9.184.C1.Contig292	unknown [Arabidopsis thaliana]	down	up				1				1				1
383	PU01353	estExt_Genewise1_v1.C_LG_X0940	eukaryotic translation initiation factor 5A-1 / eIF-5A 1 identical to SP|Q9XI91 Eukaryotic translation initiation factor 5A-1 (eIF-5A 1) {Arabidopsis thaliana}	down	14906	CV03_9.sd.36.C1.Contig10434	translation initiation factor 5A	down	up	TC142426	TC57920	Eukaryotic translation initiation factor 5A-1 [Nicotiana plumbaginifolia (Leadwort-leaved tobacco)]	down				1				1
384	PU03564	estExt_Genewise1_v1.C_LG_VI0968	eukaryotic translation initiation factor 5A-1 / eIF-5A 1 identical to SP|Q9XI91 Eukaryotic translation initiation factor 5A-1 (eIF-5A 1) {Arabidopsis thaliana}	up	14906	CV03_9.sd.36.C1.Contig10434	translation initiation factor 5A	down	up	TC142426	TC57920	Eukaryotic translation initiation factor 5A-1 [Nicotiana plumbaginifolia (Leadwort-leaved tobacco)]	down				1				1
385	PU08254	estExt_fgenesh4_pm.C_LG_VIII0372	eukaryotic translation initiation factor 5A-1 / eIF-5A 1 identical to SP|Q9XI91 Eukaryotic translation initiation factor 5A-1 (eIF-5A 1) {Arabidopsis thaliana}	up	14906	CV03_9.sd.36.C1.Contig10434	translation initiation factor 5A	down	up	TC142426	TC57920	Eukaryotic translation initiation factor 5A-1 [Nicotiana plumbaginifolia (Leadwort-leaved tobacco)]	down				1				1
651	PU02405	estExt_fgenesh4_pm.C_LG_IX0680	senescence-associated family protein similar to senescence-associated protein 5 [Hemerocallis hybrid cultivar] gi|3551954|gb|AAC34855	up	14907	CV03_9.124.C1.Contig197	senescence-associated family protein	up	up	TC134587	TC67684	Hypothetical protein At2g23810 [Arabidopsis thaliana (Mouse-ear cress)]	down				1				1
652	PU04477	estExt_fgenesh4_pm.C_LG_IX0680	senescence-associated family protein similar to senescence-associated protein 5 [Hemerocallis hybrid cultivar] gi|3551954|gb|AAC34855	up	14907	CV03_9.124.C1.Contig197	senescence-associated family protein	up	up	TC134587	TC67684	Hypothetical protein At2g23810 [Arabidopsis thaliana (Mouse-ear cress)]	down				1				1
712	PU13258	estExt_fgenesh4_pg.C_1370036	WD-40 repeat family protein contains 2 (1 significant) WD-40 repeats (PF0400); similar to Trp-Asp repeat protein (PIR:T40094) [Schizosaccharomyces]	up	14926	CV03_9.2182.C1.Contig2643	WD-repeat protein-like	up	up	TC140132	TC68707	Hypothetical protein At1g55680 [Arabidopsis thaliana (Mouse-ear cress)]	up				1				1
715	PU05906	eugene3.00013109	WD-40 repeat family protein contains Pfam profile: PF00400 WD domain, G-beta repeat (3 copies, 1 significant); similar to Trp-Asp repeat protein (PIR:T40094) [Schizosaccharomyces]	up	14926	CV03_9.2182.C1.Contig2643	WD-repeat protein-like	up	up	TC140132	TC68707	Hypothetical protein At1g55680 [Arabidopsis thaliana (Mouse-ear cress)]	up				1				1
716	PU08188	estExt_fgenesh4_pm.C_LG_VI0003	WD-40 repeat family protein contains Pfam profile: PF00400 WD domain, G-beta repeat (3 copies, 1 significant); similar to Trp-Asp repeat protein (PIR:T40094) [Schizosaccharomyces]	up	14926	CV03_9.2182.C1.Contig2643	WD-repeat protein-like	up	up	TC140132	TC68707	Hypothetical protein At1g55680 [Arabidopsis thaliana (Mouse-ear cress)]	up				1				1
3577				1	14932	CV03_9.1467.C1.Contig1850	Spurge Specific 212	up	up				1				1				1
3338				1	14933	CV03_9.1541.C1.Contig1927	oxidoreductase	down	down	TC142964	TC69436	Putative oxidoreductase; 32373-31266 [Arabidopsis thaliana (Mouse-ear cress)]	down				1				1
226	PU30226	estExt_Genewise1_v1.C_640357	pfkB-type carbohydrate kinase family protein contains Pfam profile: PF00294 pfkB family carbohydrate kinase	down	14935	CV03_9.859.C2.Contig1148	fructokinase-like	down	down	TC155300	TC66687	Fructokinase 3 [Lycopersicon esculentum (Tomato)]	down				1	VV_PEb06c10.b1	5919	fructokinase-like protein [Cicer arietinum	down
3183				1	14942	CV03_9.2666.C1.Contig3150	Acyl carrier protein 1,	down	down	TC141411	TC59846	Acyl carrier protein [Capsicum chinense (Scotch bonnet) (Bonnet pepper)]	down				1				1
3226				1	14953	CV03031A1C01.f1	beta-ketoacyl-CoA synthase	down	down	TC146479	TC71013	3-ketoacyl-CoA synthase [Gossypium hirsutum (Upland cotton)]	down				1				1
3546				1	14968	CV03_9.3946.C1.Contig4465	patatin-related	up	up				1				1				1
3182				1	14983	CV03043B2A05.f1	acetyl-CoA:benzylalcohol acetyltranferase	down	down	TC141731	TC67523	None	up				1				1
3314				1	14991	CV03045A1C05.f1	LRR protein S/D4	down	up	TC159930	TC64168	Elicitor-inducible LRR receptor-like protein EILP [Nicotiana tabacum (Common tobacco)]	up				1				1
130	PU01231	estExt_fgenesh4_pm.C_LG_XIII0455	expansin, putative (EXP8) similar to expansin 2 GI:7025493 from [Zinnia elegans]; alpha-expansin gene family, PMID:11641069	down	14992	CV03_9.5012.C1.Contig5544	expansin	down	down	TC150769	TC62952	Alpha-expansin [Solanum demissum (Wild potato)]	up				1	VV_PEb04d03.b1	3643	expansin [Vitis labrusca x Vitis vinifera	up
391	PU08382	estExt_fgenesh4_pm.C_LG_XIII0455	expansin, putative (EXP8) similar to expansin 2 GI:7025493 from [Zinnia elegans]; alpha-expansin gene family, PMID:11641069	down	14992	CV03_9.5012.C1.Contig5544	expansin	down	down	TC150769	TC62952	Alpha-expansin [Solanum demissum (Wild potato)]	up				1				1
3126				1	14996	CV03_9.3224.C1.Contig3736	glycosyl transferase	down	down	TC142217	TC63039	T6J4.1 protein [Arabidopsis thaliana (Mouse-ear cress)]	down				1	VRK135	4797	GATL3 (Galacturonosyltransferase-like 3)	down
176	PU23512	gw1.VIII.37.1	glycosyl transferase family 8 protein contains Pfam profile: PF01501 glycosyl transferase family 8	up	15005	CV03049B2G03.f1	glycosyl transferase family 8 protein	down	down	TC142217	TC63039	T6J4.1 protein [Arabidopsis thaliana (Mouse-ear cress)]	down				1	VRK135	4797	GATL3 (Galacturonosyltransferase-like 3)	down
3093				1	15015	CV03_9.5738.C1.Contig6237	5'-3' exoribonuclease (XRN3)	up	up	TC152103	TC67508	Extensin precusor [Arabidopsis thaliana (Mouse-ear cress)]	up	Rub_321	EE284378	basic proline-rich protein [Sus scrofa]	up				1
3453				1	15034	CV03_9.4126.C1.Contig4649	vacuolar processing enzyme	up	up	TC142109	TC60153	Vacuolar processing enzyme-3 [Nicotiana tabacum (Common tobacco)]	down				1				1
374	PU21148	fgenesh4_pg.C_scaffold_3564000001	disease resistance protein (TIR-NBS-LRR class), putative domain signature TIR-NBS-LRR exists, suggestive of a disease resistance protein.	up	15043	CV03_9.552.C2.Contig774	disease resistance protein RPS4	down	down	TC142833	TC63081	Putative disease resistance protein [Solanum demissum (Wild potato)]	down				1				1
3276				1	15055	CV03_9.6669.C1.Contig7095	F21J9.9 [Arabidopsis thaliana]	down	up	TC141731	TC67523	None	up				1				1
3576				1	15080	CV03_9.7338.C1.Contig7743	Spurge Specific 2001	up	up				1				1				1
817	PU22755	eugene3.00040071	glycosyl hydrolase family 1 protein contains Pfam PF00232 : Glycosyl hydrolase family 1 domain; TIGRFAM TIGR01233: 6-phospho-beta-galactosidase; similar to beta-mannosidase enzyme (GI:17226270) [Lycopersicon esculentum]	up	15116	CV03_9.4660.C1.Contig5205	OSJNBa0004N05.26 [Oryza sativa (japonica cultivar-group)]	down	up				1				1				1
3159				1	15118	CV03_9.846.C2.Contig1132	Spurge Specific 2495	down	down	TC147953	TC68793	Thioredoxin H-type 2 [Nicotiana tabacum (Common tobacco)]	down				1	VV_PEa013f11.b1	4254	Thioredoxin H-type (TRX-H)	down
3299				1	15158	CV03_9.8399.C1.Contig8750	Hypothetical protein [Arabidopsis thaliana]	down	up	TC155575	TC70550	Hypothetical protein At2g23690 [Arabidopsis thaliana (Mouse-ear cress)]	down				1				1
19	PU08345	estExt_fgenesh4_pm.C_LG_XVIII0291	integral membrane Yip1 family protein contains Pfam domain, PF04893: Yip1 domain	up	15209	CV03_9.56.C1.Contig85	unnamed protein product [Arabidopsis thaliana]	up	down	TC136770	TC66053	None	up	Rub_73	EE284269	DNA binding / ligand-dependent nuclear receptor [Arabidopsis thaliana]	t-down	VRJ434	7382	histone-H4-like protein [Arabidopsis	down
24	PU09189	LG_XIII: 12738002-12738342	protease inhibitor/seed storage/lipid transfer protein (LTP) family protein similar to proline-rich cell wall protein [Medicago sativa] GI:3818416; contains Pfam profile PF00234 Protease inhibitor/seed storage/LTP family	down	15209	CV03_9.56.C1.Contig85	unnamed protein product [Arabidopsis thaliana]	up	down	TC136770	TC66053	None	up	Rub_73	EE284269	DNA binding / ligand-dependent nuclear receptor [Arabidopsis thaliana]	t-down	VRJ434	7382	histone-H4-like protein [Arabidopsis	down
25	PU25131	gw1.VI.1805.1	protease inhibitor/seed storage/lipid transfer protein (LTP) family protein similar to SP|Q00451|PRF1_LYCES 36.4 kDa proline-rich protein Lycopersicon esculentum, proline-rich cell wall protein [Medicago sativa] GI:3818416; contains Pfam profile PF00234 P	up	15209	CV03_9.56.C1.Contig85	unnamed protein product [Arabidopsis thaliana]	up	down	TC136770	TC66053	None	up	Rub_73	EE284269	DNA binding / ligand-dependent nuclear receptor [Arabidopsis thaliana]	t-down	VRJ434	7382	histone-H4-like protein [Arabidopsis	down
26	PU29488	gw1.VI.1805.1	protease inhibitor/seed storage/lipid transfer protein (LTP) family protein similar to SP|Q00451|PRF1_LYCES 36.4 kDa proline-rich protein Lycopersicon esculentum, proline-rich cell wall protein [Medicago sativa] GI:3818416; contains Pfam profile PF00234 P	up	15209	CV03_9.56.C1.Contig85	unnamed protein product [Arabidopsis thaliana]	up	down	TC136770	TC66053	None	up	Rub_73	EE284269	DNA binding / ligand-dependent nuclear receptor [Arabidopsis thaliana]	t-down	VRJ434	7382	histone-H4-like protein [Arabidopsis	down
27	PU29496	gw1.VI.1805.1	protease inhibitor/seed storage/lipid transfer protein (LTP) family protein similar to SP|Q00451|PRF1_LYCES 36.4 kDa proline-rich protein Lycopersicon esculentum, proline-rich cell wall protein [Medicago sativa] GI:3818416; contains Pfam profile PF00234 P	up	15209	CV03_9.56.C1.Contig85	unnamed protein product [Arabidopsis thaliana]	up	down	TC136770	TC66053	None	up	Rub_73	EE284269	DNA binding / ligand-dependent nuclear receptor [Arabidopsis thaliana]	t-down	VRJ434	7382	histone-H4-like protein [Arabidopsis	down
624	PU03692	gw1.VI.1805.1	protease inhibitor/seed storage/lipid transfer protein (LTP) family protein similar to SP|Q00451|PRF1_LYCES 36.4 kDa proline-rich protein Lycopersicon esculentum, proline-rich cell wall protein [Medicago sativa] GI:3818416; contains Pfam profile PF00234 P	up	15209	CV03_9.56.C1.Contig85	unnamed protein product [Arabidopsis thaliana]	up	down	TC152540	TC66483	None	up				1				1
3594				1	15216	CV03120B1A01.f1	Spurge Specific 3695	down	up				1				1				1
3600				1	15225	CV03121B2G04.f1	Spurge Specific 3764	up	up				1				1				1
3545				1	15230	CV03_9.5007.C1.Contig5537	octicosapeptide/Phox/Bem1p (PB1) domain-containing protein	up	up				1				1				1
3190				1	15273	CV03_9.4316.C1.Contig4848	alpha-expansin precursor	down	down	TC150769	TC62952	Alpha-expansin [Solanum demissum (Wild potato)]	up				1				1
3216				1	15274	CV03_9.8049.C1.Contig8426	At5g06570	down	down	TC135419	TC61496	Expressed protein [Arabidopsis thaliana (Mouse-ear cress)]	down				1				1
3128				1	15279	CV03_9.4703.C1.Contig5248	leucoanthocyanidin dioxygenase 2	down	down	TC141232	TC66764	Leucoanthocyanidin dioxygenase 2, putative; 51024-52213 [Arabidopsis thaliana (Mouse-ear cress)]	up				1	VV_PEa08g03.b1	3262	oxidoreductase, 2OG-Fe oxygenase family protein, expressed [Oryza	up
3610				1	15284	CV03138A2F05.f1	Spurge Specific 4387	down	up				1				1				1
3635				1	15294	CV03077A2G01.f1▀▀	Undetermined	up	down				1				1				1
3219				1	15302	CV03_9.1510.C1.Contig1894	auxin-responsive family protein	up	down	TC143734	TC65745	Ribulose bisphosphate carboxylase/oxygenase activase, chloroplast precursor [Lycopersicon pennellii (Tomato)]	up				1				1
3323				1	15436	CV03_9.1269.C1.Contig1634	myb family transcription factor	up	up	TC143810	TC71856	Myb transcription factor LHY-CCA1-like3 [Arabidopsis thaliana (Mouse-ear cress)]	down				1				1
99	PU22269	estExt_fgenesh4_pm.C_1180004	basic helix-loop-helix (bHLH) protein (RAP-1) identical to bHLH protein GB:CAA67885 GI:1465368 from [Arabidopsis thaliana]	up	15450	CV03_9.1907.C1.Contig2345	MYC transcription factor	down	down	TC145035	TC60069	MYC transcription factor [Solanum tuberosum (Potato)]	up				1	VV_PEb05f07.b1	4301	Helix-loop-helix DNA-binding [Medicago truncatula	down
504	PU02082	eugene3.00130826	histone H2A, putative similar to histone H2A GI:7595337 from Arabidopsis thaliana, Triticum aestivum GI:536892, Picea abies SP|P35063; contains Pfam profile PF00125 Core histone H2A/H2B/H3/H4	down	15460	CV03_9.2080.C1.Contig2528	histone H2A	down	down	TC146787	TC62726	Probable histone H2A.2 [Arabidopsis thaliana (Mouse-ear cress)]	up				1				1
505	PU10288	eugene3.00130826	histone H2A, putative similar to histone H2A GI:7595337 from Arabidopsis thaliana, Triticum aestivum GI:536892, Picea abies SP|P35063; contains Pfam profile PF00125 Core histone H2A/H2B/H3/H4	down	15460	CV03_9.2080.C1.Contig2528	histone H2A	down	down	TC146787	TC62726	Probable histone H2A.2 [Arabidopsis thaliana (Mouse-ear cress)]	up				1				1
506	PU24284	eugene3.00130826	histone H2A, putative similar to histone H2A GI:7595337 from Arabidopsis thaliana, Triticum aestivum GI:536892, Picea abies SP|P35063; contains Pfam profile PF00125 Core histone H2A/H2B/H3/H4	down	15460	CV03_9.2080.C1.Contig2528	histone H2A	down	down	TC146787	TC62726	Probable histone H2A.2 [Arabidopsis thaliana (Mouse-ear cress)]	up				1				1
507	PU11928	estExt_fgenesh4_pm.C_LG_IV0058	histone H2A, putative strong similarity to histone H2A Arabidopsis thaliana GI:7595337, Triticum aestivum GI:536892, Picea abies SP|P35063; contains Pfam profile PF00125 Core histone H2A/H2B/H3/H4	down	15460	CV03_9.2080.C1.Contig2528	histone H2A	down	down	TC146787	TC62726	Probable histone H2A.2 [Arabidopsis thaliana (Mouse-ear cress)]	up				1				1
3424				1	15490	CV03035A2A06.f1	unknown [Arabidopsis thaliana]	up	up	TC134233	TC72963	Emb|CAB87778.1 [Arabidopsis thaliana (Mouse-ear cress)]	up				1				1
3440				1	15491	CV03035B1B08.f1	Unknown protein [Arabidopsis thaliana]	down	down	TC144704	TC60985	Hypothetical protein mc304 [Nicotiana tabacum (Common tobacco)]	up				1				1
405	PU01876	grail3.0044014701	expressed protein	up	15510	CV03_9.4596.C1.Contig5136	At4g25660	up	down	TC137475	TC70688	Hypothetical protein OSJNBa0053C23.5 [Oryza sativa (japonica cultivar-group)]	down				1				1
3350				1	15519	CV03_9.4860.C1.Contig5401	polyphosphoinositide binding protein	down	up	TC161119	TC72574	Putative polyphosphoinositide binding protein [Arabidopsis thaliana (Mouse-ear cress)]	up				1				1
3425				1	15524	CV03044B2F06.f1	unknown [Arabidopsis thaliana]	down	down	TC141045	TC58568	Hypothetical protein F7A7_230 [Arabidopsis thaliana (Mouse-ear cress)]	down				1				1
3171				1	15532	CV03_9.2998.C1.Contig3483	very-long-chain fatty acid condensing enzyme CUT1	up	down	TC145946	TC69986	F18O14.21 [Arabidopsis thaliana (Mouse-ear cress)]	down				1	VV_PEa23h04.b1	2338	beta-ketoacyl-CoA synthase family protein [Arabidopsis	up
451	PU20266	estExt_Genewise1_v1.C_LG_XIV2782	expressed protein similar to PrMC3 [Pinus radiata] GI:5487873	up	15533	CV03_9.4528.C1.Contig5068	protein [Arabidopsis thaliana]	down	up	TC142707	TC61282	Probable gibberellin receptor GID1L2 [Arabidopsis thaliana (Mouse-ear cress)]	down				1				1
452	PU22312	eugene3.00001948	expressed protein similar to PrMC3 [Pinus radiata] GI:5487873	up	15533	CV03_9.4528.C1.Contig5068	protein [Arabidopsis thaliana]	down	up	TC142707	TC61282	Probable gibberellin receptor GID1L2 [Arabidopsis thaliana (Mouse-ear cress)]	down				1				1
3568				1	15566	CV03059B1B03.f1	Spurge Specific 1480	down	up				1				1				1
3537				1	15568	CV03059A1E08.f1	Hypothetical protein [Oryza sativa (japonica cultivar-group)]	up	up				1				1				1
3293				1	15576	CV03_9.5379.C1.Contig5903	hydrolase, alpha/beta fold family protein	down	up	TC142333	TC67364	Hydrolase-like [Oryza sativa (japonica cultivar-group)]	up				1				1
478	PU27108	eugene3.00012757	gibberellin 2-oxidase / GA2-oxidase (GA2OX1) identical to gibberellin 2- oxidase ga2ox1 [GI:4678366] from [Arabidopsis thaliana]	down	15583	CV03_9.3190.C1.Contig3697	gibberellin 2-oxidase 1	down	up	TC136125	TC72363	Gibberellin 2 oxidase [Nerium oleander (Oleander)]	down				1				1
3397				1	15595	CV03_9.3311.C1.Contig3827	Spurge Specific 4736	up	up	TC154402	TC59860	Xyloglucan-specific fungal endoglucanase inhibitor protein [Lycopersicon esculentum (Tomato)]	up				1				1
852	PU02201	LG_XIV: 6627050-6627298	zinc finger (C3HC4-type RING finger) family protein contains Pfam profile: PF00097 zinc finger, C3HC4 type (RING finger)	up	15648	CV03088A1B06.f1	zinc finger (C3HC4-type RING finger) family protein	up	up				1				1				1
3582				1	15668	CV03093B1B05.f1	Spurge Specific 2675	down	down				1				1				1
257	PU01729	grail3.0095006301	superoxide dismutase [Mn], mitochondrial (SODA) / manganese superoxide dismutase (MSD1) identical to manganese superoxide dismutase [Arabidopsis thaliana] gi|3273751|gb|AAC24832	down	15708	CV03_9.sd.8.C1.Contig10401	manganese superoxide dismutase	up	up	TC136151	TC58735	Superoxide dismutase [Mn], mitochondrial precursor [Nicotiana plumbaginifolia (Leadwort-leaved tobacco)]	down				1	VV_PEa25e06.b1	6761	manganese superoxide dismutase [Nelumbo nucifera]	up
258	PU06722	estExt_Genewise1_v1.C_LG_XIII3158	superoxide dismutase [Mn], mitochondrial (SODA) / manganese superoxide dismutase (MSD1) identical to manganese superoxide dismutase [Arabidopsis thaliana] gi|3273751|gb|AAC24832	up	15708	CV03_9.sd.8.C1.Contig10401	manganese superoxide dismutase	up	up	TC136151	TC58735	Superoxide dismutase [Mn], mitochondrial precursor [Nicotiana plumbaginifolia (Leadwort-leaved tobacco)]	down				1	VV_PEa25e06.b1	6761	manganese superoxide dismutase [Nelumbo nucifera]	up
259	PU07289	grail3.0095006301	superoxide dismutase [Mn], mitochondrial (SODA) / manganese superoxide dismutase (MSD1) identical to manganese superoxide dismutase [Arabidopsis thaliana] gi|3273751|gb|AAC24832	down	15708	CV03_9.sd.8.C1.Contig10401	manganese superoxide dismutase	up	up	TC136151	TC58735	Superoxide dismutase [Mn], mitochondrial precursor [Nicotiana plumbaginifolia (Leadwort-leaved tobacco)]	down				1	VV_PEa25e06.b1	6761	manganese superoxide dismutase [Nelumbo nucifera]	up
3644				1	15735	CV03_9.5620.C1.Contig6128	unknown protein [Arabidopsis thaliana]	up	up				1				1				1
806	PU24655	estExt_fgenesh4_pg.C_LG_I0863	expressed protein identical to hypothetical protein GB:AAF24565 GI:6692100 from [Arabidopsis thaliana]	down	15755	CV03_9.6661.C1.Contig7085	unknown protein [Arabidopsis thaliana]	down	down				1				1				1
807	PU25019	estExt_fgenesh4_pg.C_LG_I0863	expressed protein identical to hypothetical protein GB:AAF24565 GI:6692100 from [Arabidopsis thaliana]	down	15755	CV03_9.6661.C1.Contig7085	unknown protein [Arabidopsis thaliana]	down	down				1				1				1
3277				1	15758	CV03123A1E07.f1	F21J9.9 [Arabidopsis thaliana]	down	down	TC141731	TC67523	None	up				1				1
596	PU29119	LG_XII: 9330921-9331081	phosphorylase family protein contains Pfam PF01048: Phosphorylase family	up	15785	CV03131B2B08.f1	unknown protein [Oryza sativa (japonica cultivar-group)]	down	down	TC153753	TC66245	None	down				1				1
597	PU03608	estExt_Genewise1_v1.C_1570104	phosphorylase family protein contains Pfam PF01048: Phosphorylase family	up	15785	CV03131B2B08.f1	unknown protein [Oryza sativa (japonica cultivar-group)]	down	down	TC158232	TC69687	Peptidylprolyl isomerase-like [Oryza sativa (japonica cultivar-group)]	down				1				1
3233				1	15795	CV03132B1H08.f1	Casbene synthase, chloroplast precursor	down	down	TC140277	TC66732	Sesquiterpene synthase [Fabiana imbricata]	up				1				1
3609				1	15967	CV03_9.1089.C1.Contig1420	Spurge Specific 4368	down	down				1				1				1
3220				1	15975	CV03_9.1510.C1.Contig1894	auxin-responsive family protein	up	down	TC143734	TC65745	Ribulose bisphosphate carboxylase/oxygenase activase, chloroplast precursor [Lycopersicon pennellii (Tomato)]	up				1				1
3206				1	15980	CV03_9.1528.C1.Contig1913	At1g47960	up	up	TC136487	TC62775	Putative invertase inhibitor precursor [Solanum tuberosum (Potato)]	down				1				1
3130				1	15993	CV03_9.18.C3.Contig33	lipid transfer protein 1	down	down	TC145572	TC66629	Nonspecific lipid-transfer protein 2 precursor [Nicotiana tabacum (Common tobacco)]	up				1
3295				1	15999	CV03_9.2504.C1.Contig2972	hydroxyproline-rich glycoprotein family protein	up	up	TC147906	TC73308	ALG2-interacting protein X [Nicotiana tabacum (Common tobacco)]	down				1				1
727	PU01494	fgenesh4_pg.C_LG_IX000900	zinc finger (C3HC4-type RING finger) family protein contains Pfam profile: PF00097 zinc finger, C3HC4 type (RING finger)	up	16029	CV03_9.3453.C1.Contig3971	zinc finger (C3HC4-type RING finger)	up	up	TC152941	TC62273	RING finger-like protein [Oryza sativa (japonica cultivar-group)]	up				1				1
728	PU06620	grail3.0053015801	zinc finger (C3HC4-type RING finger) family protein contains Pfam profile: PF00097 zinc finger, C3HC4 type (RING finger)	up	16029	CV03_9.3453.C1.Contig3971	zinc finger (C3HC4-type RING finger)	up	up	TC152941	TC62273	RING finger-like protein [Oryza sativa (japonica cultivar-group)]	up				1				1
366	PU31043	estExt_Genewise1_v1.C_1550060	cytochrome P450, putative similar to cytochrome P450 homolog (SP:U54770) [Lycopersicon esculentum]	up	16045	CV03_9.4211.C1.Contig4731	cytochrome P450 90A1	up	up	TC157358	TC65264	Cytochrome P450 90C1 [Arabidopsis thaliana (Mouse-ear cress)]	up				1				1
593	PU13058	fgenesh4_pg.C_scaffold_40000182	phospholipid/glycerol acyltransferase family protein contains Pfam profile: PF01553 Acyltransferase	up	16054	CV03_9.4309.C1.Contig4840	acyl-CoA:1-acylglycerol-3-phosphate acyltransferase	up	up	TC137590	TC69464	Putative acyl-CoA:1-acylglycerol-3-phosphate acyltransferase [Oryza sativa (japonica cultivar-group)]	up				1				1
594	PU13158	fgenesh4_pg.C_scaffold_40000182	phospholipid/glycerol acyltransferase family protein contains Pfam profile: PF01553 Acyltransferase	up	16054	CV03_9.4309.C1.Contig4840	acyl-CoA:1-acylglycerol-3-phosphate acyltransferase	up	up	TC137590	TC69464	Putative acyl-CoA:1-acylglycerol-3-phosphate acyltransferase [Oryza sativa (japonica cultivar-group)]	up				1				1
595	PU25477	estExt_fgenesh4_pg.C_LG_IX0524	phospholipid/glycerol acyltransferase family protein contains Pfam profile: PF01553 Acyltransferase	down	16054	CV03_9.4309.C1.Contig4840	acyl-CoA:1-acylglycerol-3-phosphate acyltransferase	up	up	TC137590	TC69464	Putative acyl-CoA:1-acylglycerol-3-phosphate acyltransferase [Oryza sativa (japonica cultivar-group)]	up				1				1
343	PU26425	gw1.IX.346.1	CCR4-NOT transcription complex protein, putative similar to SWISS-PROT:Q9UFF9 CCR4-NOT transcription complex, subunit 8 (CAF1-like protein, CALIFp) [Homo sapiens]	up	16062	CV03_9.5252.C1.Contig5782	CCR4-associated factor 1	down	down	TC149990	TC60105	Putative CCR4-associated factor 1 [Arabidopsis thaliana (Mouse-ear cress)]	down				1				1
3255				1	16078	CV03_9.4866.C1.Contig5407	dehydroquinase shikimate dehydrogenase	down	up	TC140279	TC59143	Dehydroquinate dehydratase/shikimate:NADP oxidoreductase [Lycopersicon esculentum (Tomato)]	down				1				1
3645				1	16080	CV03_9.5149.C1.Contig5679	unknown protein [Oryza sativa (japonica cultivar-group)]	down	up				1				1				1
3642				1	16089	CV03_9.3426.C1.Contig3944	unknown protein [Arabidopsis thaliana]	down	down				1				1				1
3239				1	16096	CV03060A2A02.f1	coronatine-induced protein 1	down	down	TC155480	TC61830	Chlorophyllase-2, chloroplast precursor [Arabidopsis thaliana (Mouse-ear cress)]	up				1				1
854	PU21754	gw1.II.1741.1	zinc finger (C3HC4-type RING finger) family protein contains Pfam profiles PF00097: Zinc finger, C3HC4 type (RING finger), PF00092: von Willebrand factor type A domain	down	16113	CV03064B1G09.f1	zinc finger (C3HC4-type RING finger)	down	down				1				1				1
310	PU11134	eugene3.00150893	ATP-dependent Clp protease ATP-binding subunit (ClpD), (ERD1) SAG15/ERD1; identical to ERD1 protein GI:497629, SP:P42762 from [Arabidopsis thaliana]; contains Pfam profile PF02861: Clp amino terminal domain	up	16156	CV03080B1G04.f1	ClpB	down	up	TC145520	TC66288	ATP-dependent Clp protease ATP-binding subunit clpA homolog CD4A, chloroplast precursor [Lycopersicon esculentum (Tomato)]	up				1				1
3346				1	16159	CV03_9.6336.C1.Contig6791	p-hydroxyphenylpyruvate dioxygenase	down	up	TC134406	TC61423	4-hydroxyphenylpyruvate dioxygenase [Solenostemon scutellarioides (Coleus) (Coleus blumei)]	down				1				1
3187				1	16200	CV03096B2A10.f1	AFL194Wp	up	up	TC162422	TC69386	Contains similarity to RNA-binding protein from Arabidopsis thaliana gi|2129727 and contains RNA recognition PF|00076 domain [Arabidopsis thaliana (Mouse-ear cress)]	up				1				1
3531				1	16209	CV03_9.4470.C1.Contig5012	hypothetical protein [Arabidopsis thaliana]	up	up				1				1				1
543	PU07382	eugene3.00051523	multi-copper oxidase type I family protein similar to pollen-specific BP10 protein [SP|Q00624][Brassica napus]; contains Pfam profile: PF00394 Multicopper oxidase	up	16215	CV03_9.6957.C1.Contig7369	pectinesterase	down	down	TC141767	TC70540	PS60 protein precursor [Nicotiana tabacum (Common tobacco)]	down				1				1
544	PU01821	estExt_Genewise1_v1.C_LG_VII3096	multi-copper oxidase type I family protein similar to pollen-specific BP10 protein [SP|Q00624][Brassica napus]; contains Pfam profile: PF00394 Multicopper oxidase	down	16215	CV03_9.6957.C1.Contig7369	pectinesterase	down	down	TC142664	TC71683	Putative PS60 [Oryza sativa (japonica cultivar-group)]	down				1				1
545	PU07812	estExt_Genewise1_v1.C_LG_II2639	multi-copper oxidase type I family protein similar to pollen-specific BP10 protein [SP|Q00624][Brassica napus]; contains Pfam profile: PF00394 Multicopper oxidase	up	16215	CV03_9.6957.C1.Contig7369	pectinesterase	down	down	TC142664	TC71683	Putative PS60 [Oryza sativa (japonica cultivar-group)]	down				1				1
546	PU24132	eugene3.02520012	multi-copper oxidase type I family protein similar to pollen-specific BP10 protein [SP|Q00624][Brassica napus]; contains Pfam profile: PF00394 Multicopper oxidase	down	16215	CV03_9.6957.C1.Contig7369	pectinesterase	down	down	TC142664	TC71683	Putative PS60 [Oryza sativa (japonica cultivar-group)]	down				1				1
547	PU27607	estExt_Genewise1_v1.C_LG_II2639	multi-copper oxidase type I family protein similar to pollen-specific BP10 protein [SP|Q00624][Brassica napus]; contains Pfam profile: PF00394 Multicopper oxidase	up	16215	CV03_9.6957.C1.Contig7369	pectinesterase	down	down	TC142664	TC71683	Putative PS60 [Oryza sativa (japonica cultivar-group)]	down				1				1
548	PU30074	eugene3.00051523	multi-copper oxidase type I family protein similar to pollen-specific BP10 protein [SP|Q00624][Brassica napus]; contains Pfam profile: PF00394 Multicopper oxidase	up	16215	CV03_9.6957.C1.Contig7369	pectinesterase	down	down	TC142664	TC71683	Putative PS60 [Oryza sativa (japonica cultivar-group)]	down				1				1
549	PU25579	estExt_Genewise1_v1.C_LG_VII3096	multi-copper oxidase type I family protein similar to pollen-specific BP10 protein [SP|Q00624][Brassica napus]; contains Pfam profile: PF00394 Multicopper oxidase	down	16215	CV03_9.6957.C1.Contig7369	pectinesterase	down	down	TC148838	TC63234	AT5g66920/MUD21_18 [Arabidopsis thaliana (Mouse-ear cress)]	down				1				1
813	PU00818	estExt_Genewise1_v1.C_LG_I7715	F-box family protein contains Pfam PF00646: F-box domain; similar to fim protein; similar to ESTs gb|T42445, gb|T76780, gb|AA650733, and emb|Z17748	up	16310	CV03129B2C10.f1	unknown [Arabidopsis thaliana]	up	up				1				1				1
3385				1	16314	CV03_9.5974.C1.Contig6463	seed specific protein Bn15D17A	down	down	TC134170	TC66547	LOB domain protein 40 [Arabidopsis thaliana (Mouse-ear cress)]	down				1				1
324	PU05826	grail3.0002026401	bZIP transcription factor family protein contains Pfam profile: PF00170 bZIP transcription factor	up	16317	CV03_9.5041.C1.Contig5573	unknown [Arabidopsis thaliana]	up	up	TC141971	TC72559	AREB-like protein [Lycopersicon esculentum (Tomato)]	down				1				1
3467				1	16330	CV03136A1C04.f1	Ac-like transposase	up	up				1				1				1
729	PU28284	estExt_fgenesh4_pg.C_LG_VII0442	zinc finger (C3HC4-type RING finger) family protein contains Pfam profile: PF00097 zinc finger, C3HC4 type (RING finger)	up	16331	CV03_9.797.C1.Contig1066	unknown protein [Arabidopsis thaliana]	up	up	TC156845	TC64849	None	up				1				1
453	PU00189	gw1.XV.1627.1	expressed protein strong similarity to unknown protein (gb|AAF04872.1) contains Pfam profile PF03080: Arabidopsis proteins of unknown function	down	16337	CV03_9.8397.C1.Contig8749	carboxyl-terminal proteinase [Gossypium hirsutum]	down	down	TC140374	TC63644	Putative carboxyl-terminal peptidase [Arabidopsis thaliana (Mouse-ear cress)]	up				1				1
454	PU01783	gw1.XV.1627.1	expressed protein strong similarity to unknown protein (gb|AAF04872.1) contains Pfam profile PF03080: Arabidopsis proteins of unknown function	down	16337	CV03_9.8397.C1.Contig8749	carboxyl-terminal proteinase [Gossypium hirsutum]	down	down	TC140374	TC63644	Putative carboxyl-terminal peptidase [Arabidopsis thaliana (Mouse-ear cress)]	up				1				1
3282				1	16340	CV03_9.9879.C1.Contig10054	glucose acyltransferase	down	down	TC155524	TC65759	Serine carboxypeptidase [Arabidopsis thaliana (Mouse-ear cress)]	up				1				1
3447				1	16343	CV03_9.60.C1.Contig92	unknown protein [Oryza sativa (japonica cultivar-group)]	up	up	TC145315	TC62741	Hypothetical protein OSJNBa0009J19.26 [Oryza sativa (japonica cultivar-group)]	down				1				1
144	PU12362	estExt_Genewise1_v1.C_LG_III2193	expressed protein	down	16493	CV03_9.1179.C1.Contig1528	expressed protein [Arabidopsis thaliana]	down	down	TC145926	TC58796	Hypothetical protein F9E10.20 [Arabidopsis thaliana (Mouse-ear cress)]	down				1	VV_PEa09c11.b1	4563	ZIM motif-containing protein [Triticum aestivum	down
3351				1	16499	CV03_9.1016.C1.Contig1331	potassium transporter	down	down	TC143287	TC63102	Potassium transporter HAK3p [Mesembryanthemum crystallinum (Common ice plant)]	down				1				1
3482				1	16517	CV03_9.2241.C1.Contig2703	At4g32870	down	up				1				1				1
2	PU03841	eugene3.00130613	dehydrin (RAB18) nearly identical to SP|P30185 Dehydrin Rab18 {Arabidopsis thaliana}	up	16521	CV03_9.6.C2.Contig10	maturation-associated SRC1-like	up	down	TC149839	TC66674	None	down	Rub_205	EE284557	water stress induced protein [Brassica oleracea]	up
3	PU29302	grail3.0016050401	dehydrin (RAB18) nearly identical to SP|P30185 Dehydrin Rab18 {Arabidopsis thaliana}	up	16521	CV03_9.6.C2.Contig10	maturation-associated SRC1-like	up	down	TC149839	TC66674	None	down	Rub_205	EE284557	water stress induced protein [Brassica oleracea]	up
4	PU09736	grail3.0065006504	dehydrin family protein contains Pfam domain, PF00257: Dehydrin	down	16521	CV03_9.6.C2.Contig10	maturation-associated SRC1-like	up	down	TC149839	TC66674	None	down	Rub_205	EE284557	water stress induced protein [Brassica oleracea]	up
5	PU12569	eugene3.00130614	dehydrin family protein contains Pfam domain, PF00257: Dehydrin	up	16521	CV03_9.6.C2.Contig10	maturation-associated SRC1-like	up	down	TC149839	TC66674	None	down	Rub_205	EE284557	water stress induced protein [Brassica oleracea]	up
6	PU21891	grail3.0065006504	dehydrin family protein contains Pfam domain, PF00257: Dehydrin	down	16521	CV03_9.6.C2.Contig10	maturation-associated SRC1-like	up	down	TC149839	TC66674	None	down	Rub_205	EE284557	water stress induced protein [Brassica oleracea]	up
7	PU26044	grail3.0065006504	dehydrin family protein contains Pfam domain, PF00257: Dehydrin	down	16521	CV03_9.6.C2.Contig10	maturation-associated SRC1-like	up	down	TC149839	TC66674	None	down	Rub_205	EE284557	water stress induced protein [Brassica oleracea]	up
8	PU27900	grail3.0065006504	dehydrin family protein contains Pfam domain, PF00257: Dehydrin	down	16521	CV03_9.6.C2.Contig10	maturation-associated SRC1-like	up	down	TC149839	TC66674	None	down	Rub_205	EE284557	water stress induced protein [Brassica oleracea]	up
9	PU28090	grail3.0065006504	dehydrin family protein contains Pfam domain, PF00257: Dehydrin	down	16521	CV03_9.6.C2.Contig10	maturation-associated SRC1-like	up	down	TC149839	TC66674	None	down	Rub_205	EE284557	water stress induced protein [Brassica oleracea]	up
10	PU29554	eugene3.00130614	dehydrin family protein contains Pfam domain, PF00257: Dehydrin	up	16521	CV03_9.6.C2.Contig10	maturation-associated SRC1-like	up	down	TC149839	TC66674	None	down	Rub_205	EE284557	water stress induced protein [Brassica oleracea]	up
11	PU31005	grail3.0065006504	dehydrin family protein contains Pfam domain, PF00257: Dehydrin	down	16521	CV03_9.6.C2.Contig10	maturation-associated SRC1-like	up	down	TC149839	TC66674	None	down	Rub_205	EE284557	water stress induced protein [Brassica oleracea]	up
3521				1	16534	CV03_9.2558.C1.Contig3036	expressed protein [Arabidopsis thaliana]	down	down				1				1				1
718	PU25320	estExt_fgenesh4_pg.C_LG_II1537	WRKY family transcription factor other putative proteins, Arabidopsis thaliana	down	16558	CV03_9.3852.C1.Contig4372	WRKY transcription factor 30	down	down	TC137138	TC62697	DNA-binding protein 4 [Nicotiana tabacum (Common tobacco)]	up				1				1
143	PU02919	gw1.XVIII.2898.1	expressed protein	up	16578	CV03_9.4825.C1.Contig5364	unknown protein [Arabidopsis thaliana]	up	up	TC146327	TC73954	Hypothetical protein At5g51180 [Arabidopsis thaliana (Mouse-ear cress)]	up				1	VRJ641	1244	Putative serine esterase	down
837	PU21280	estExt_fgenesh4_pm.C_LG_XVI0406	phospholipid/glycerol acyltransferase family protein low similarity to SP|O87707 CicA protein {Caulobacter crescentus}; contains Pfam profile PF01553: Acyltransferase	up	16599	CV03049B2E08.f1	phospholipid/glycerol acyltransferase family protein	up	down				1				1				1
3566				1	16610	CV03054B2D02.f1	Spurge Specific 1352	down	up				1				1				1
3646				1	16622	CV03_9.6177.C1.Contig6641	unknown protein [Oryza sativa (japonica cultivar-group)]	down	down				1				1				1
3344				1	16624	CV03_9.3146.C1.Contig3651	phospholipase	down	down	TC143236	TC62534	Lipase-like protein [Arabidopsis thaliana (Mouse-ear cress)]	up				1				1
3300				1	16643	CV03064B2D08.f1	hypothetical protein [Oryza sativa (japonica cultivar-group)]	down	down	TC137052	TC59314	At4g15950 [Arabidopsis thaliana (Mouse-ear cress)]	down				1				1
40	PU04002	eugene3.00061718	tonoplast intrinsic protein, putative similar to tonoplast intrinsic protein GI:4584429 from [Nicotiana tabacum]	up	16697	CV03085B1C01.f1	aquaporin	down	down	TC146748	TC66047	Similar to aquaporin [Lycopersicon esculentum (Tomato)]	down	Rub_81	EE284468	tonoplast intrinsic protein 1;2 [Mimosa pudica]	t-down	VRJ658	5460	aquaporin [Ricinus communis	down
3291				1	16719	CV03_9.7753.C1.Contig8147	heat shock transcription factor-like	down	down	TC133845	TC66434	Heat shock factor protein 7 [Arabidopsis thaliana (Mouse-ear cress)]	down				1				1
3281				1	16752	CV03104B1E01.f1	G-box binding protein PG1	down	down	TC161793	TC60280	MYC transcription factor [Solanum tuberosum (Potato)]	down				1				1
437	PU10050	estExt_Genewise1_v1.C_LG_X5376	expressed protein ; supporting cDNA gi|6520232|dbj|AB028233.1|	up	16758	CV03_9.9178.C1.Contig9429	unnamed protein product [Arabidopsis thaliana]	down	down	TC138641	TC66824	Imidazoleglycerol-phosphate dehydratase 1 [Arabidopsis thaliana]	down				1				1
438	PU11717	estExt_Genewise1_v1.C_LG_X5376	expressed protein ; supporting cDNA gi|6520232|dbj|AB028233.1|	up	16758	CV03_9.9178.C1.Contig9429	unnamed protein product [Arabidopsis thaliana]	down	down	TC138641	TC66824	Imidazoleglycerol-phosphate dehydratase 1 [Arabidopsis thaliana]	down				1				1
3419				1	16759	CV03104B1H01.f1	Two-component response regulator-like APRR5	up	up	TC144736	TC69429	None	up				1				1
145	PU08664	estExt_fgenesh4_pm.C_LG_V0071	expressed protein	down	16771	CV03_9.9553.C1.Contig9773	protein [Arabidopsis thaliana]	up	up	TC133922	TC71676	Hypothetical protein P0524E08.116 [Oryza sativa (japonica cultivar-group)]	up				1	VV_PEd0014d11.b1	3747	hypothetical protein [Vitis vinifera	up
404	PU21935	grail3.0003082401	expressed protein	down	16771	CV03_9.9553.C1.Contig9773	protein [Arabidopsis thaliana]	up	up	TC136908	TC58784	Hypothetical protein P0524E08.116 [Oryza sativa (japonica cultivar-group)]	up				1				1
3589				1	16788	CV03114A1C02.f1	Spurge Specific 3433	up	down				1				1				1
3451				1	16843	CV03131B2B05.f1	unnamed protein product [Arabidopsis thaliana]	up	up	TC148622	TC62465	None	up				1				1
517	PU23666	estExt_fgenesh4_pg.C_LG_III1884	KH domain-containing protein / zinc finger (CCCH type) family protein	down	16847	CV03_9.5043.C1.Contig5575	KH domain-containing protein-like	up	up	TC134886	TC72576	KH domain-containing protein-like [Oryza sativa (japonica cultivar-group)]	down				1				1
518	PU23674	estExt_fgenesh4_pg.C_LG_III1884	KH domain-containing protein / zinc finger (CCCH type) family protein	down	16847	CV03_9.5043.C1.Contig5575	KH domain-containing protein-like	up	up	TC146928	TC62468	KH domain-containing protein-like [Oryza sativa (japonica cultivar-group)]	up				1				1
3540				1	16851	CV03133A1C04.f1	myosin heavy chain	up	up				1				1				1
853	PU30843	estExt_fgenesh4_pg.C_LG_IX0711	zinc finger (C3HC4-type RING finger) family protein contains Pfam profile: PF00097 zinc finger, C3HC4 type (RING finger)	up	16857	CV03_9.9386.C1.Contig9629	RING-H2 finger protein RHY1a	up	up				1				1				1
3181				1	16896	CV03123B1H09.f1	ABC transporter-like protein	up	up	TC145597	TC67440	36I5.4 (Putative ABC (ATP-binding cassette) transporter transmembrane protein) [Oryza sativa (japonica cultivar-group)]	up				1				1
3580				1	17012	CV03_9.133.C1.Contig210	Spurge Specific 2481	down	down				1				1				1
3134				1	17040	CV03_9.1617.C1.Contig2013	lipoxygenase	down	down	TC150816	TC59474	None	down				1	VRK477	10317	lipoxygenase [Lycopersicon esculentum	up
782	PU23088	LG_IV: 2121375-2121745	expressed protein	down	17057	CV03_9.2663.C1.Contig3147	Spurge Specific 417	down	down				1				1				1
841	PU21743	grail3.0093007201	protein phosphatase 2C family protein / PP2C family protein similar to protein phosphatase-2c (GI:3608412) [Mesembryanthemum crystallinum]; contains Pfam PF00481 : Protein phosphatase 2C domain	up	17057	CV03_9.2663.C1.Contig3147	Spurge Specific 417	down	down				1				1				1
842	PU28495	grail3.0093007201	protein phosphatase 2C family protein / PP2C family protein similar to protein phosphatase-2c (GI:3608412) [Mesembryanthemum crystallinum]; contains Pfam PF00481 : Protein phosphatase 2C domain	up	17057	CV03_9.2663.C1.Contig3147	Spurge Specific 417	down	down				1				1				1
3519				1	17071	CV03_9.2439.C1.Contig2915	expressed protein [Arabidopsis thaliana]	down	up				1				1				1
760	PU04167	estExt_Genewise1_v1.C_LG_XIV3377	dienelactone hydrolase family protein low similarity to dienelactone hydrolase [Pseudomonas resinovorans] GI:13094163; contains Pfam profile PF01738: Dienelactone hydrolase family	up	17119	CV03047B2G02.f1	carboxymethylenebutenolidase	down	down				1				1				1
749	PU03468	estExt_Genewise1_v1.C_LG_VII2903	CBS domain-containing protein contains Pfam profile PF00571: CBS domain	up	17154	CV03060A1A02.f1	CBS domain-containing protein	up	up				1				1				1
750	PU25071	eugene3.00012364	CBS domain-containing protein contains Pfam profile PF00571: CBS domain	down	17154	CV03060A1A02.f1	CBS domain-containing protein	up	up				1				1				1
198	PU21696	eugene3.00280065	invertase/pectin methylesterase inhibitor family protein low similarity to pectinesterase from Arabidopsis thaliana SP|Q42534, Lycopersicon esculentum SP|Q43143; contains Pfam profile PF04043: Plant invertase/pectin methylesterase inhibitor	down	17197	CV03_9.1985.C2.Contig2423	ripening-related protein-like	down	down	TC145530	TC63220	Ripening-related protein-like [Arabidopsis thaliana (Mouse-ear cress)]	up				1	VRJ268	9969	invertase/pectin methylesterase inhibitor family protein [Arabidopsis	down
199	PU22261	eugene3.00280065	invertase/pectin methylesterase inhibitor family protein low similarity to pectinesterase from Arabidopsis thaliana SP|Q42534, Lycopersicon esculentum SP|Q43143; contains Pfam profile PF04043: Plant invertase/pectin methylesterase inhibitor	down	17197	CV03_9.1985.C2.Contig2423	ripening-related protein-like	down	down	TC145530	TC63220	Ripening-related protein-like [Arabidopsis thaliana (Mouse-ear cress)]	up				1	VRJ268	9969	invertase/pectin methylesterase inhibitor family protein [Arabidopsis	down
200	PU26603	eugene3.00280065	invertase/pectin methylesterase inhibitor family protein low similarity to pectinesterase from Arabidopsis thaliana SP|Q42534, Lycopersicon esculentum SP|Q43143; contains Pfam profile PF04043: Plant invertase/pectin methylesterase inhibitor	down	17197	CV03_9.1985.C2.Contig2423	ripening-related protein-like	down	down	TC145530	TC63220	Ripening-related protein-like [Arabidopsis thaliana (Mouse-ear cress)]	up				1	VRJ268	9969	invertase/pectin methylesterase inhibitor family protein [Arabidopsis	down
3551				1	17199	CV03074B1H12.f1	protein kinase family protein	down	down				1				1				1
3407				1	17213	CV03_9.8054.C1.Contig8431	tetratricopeptide repeat (TPR)-containing protein	up	up	TC155738	TC61719	Ethylene overproducer-like 1 [Lycopersicon esculentum (Tomato)]	down				1				1
287	PU13453	estExt_Genewise1_v1.C_LG_I1550	aldehyde dehydrogenase family protein contais aldehyde dehydrogenase (NADP) family protein domain, Pfam:PF00171	up	17226	CV03_9.6773.C1.Contig7195	P0519A12.30 gene product [Oryza sativa (japonica cultivar-group)]	up	down	TC145468	TC59670	Aldehyde dehydrogenase [Craterostigma plantagineum]	down				1				1
542	PU02475	estExt_fgenesh4_pm.C_LG_XV0031	MSP1 protein, putative / intramitochondrial sorting protein, putative similar to Swiss-Prot:P28737 MSP1 protein (TAT-binding homolog 4) [Saccharomyces cerevisiae]; contains Pfam domain, PF00004: ATPase, AAA family	down	17253	CV03_9.8653.C1.Contig8968	26S proteasome regulatory particle	up	up	TC135217	TC71403	Hypothetical protein AT4g27680 [Arabidopsis thaliana (Mouse-ear cress)]	down				1				1
275	PU08947	estExt_fgenesh4_pg.C_660249	12-oxophytodienoate reductase (OPR3) / delayed dehiscence1 (DDE1) nearly identical to DELAYED DEHISCENCE1 [GI:7688991] and to OPR3 [GI:10242314]; contains Pfam profile PF00724:oxidoreductase, FAD/FMN-binding; identical to cDNA OPDA-reductase homolog GI:50	up	17328	CV03_9.3434.C1.Contig3952	12-oxophytodienoate reductase 3	down	down	TC136898	TC58013	LEDI-5c protein [Lithospermum erythrorhizon]	down				1				1
3509				1	17369	CV03_9.6105.C2.Contig6582	ERD1/XPR1/SYG1 family protein	up	up				1				1				1
638	PU22374	LG_II: 24231976-24232801	Retrotransposon protein, putative, Ty3-gypsy sub-class [Oryza sativa (japonica cultivar-group)]	up	17372	CV03_9.10139.C1.Contig10286	gypsy/Ty3 element polyprotein	up	up	TC152712	TC64515	Retrotransposon protein, putative, Ty3-gypsy sub-class [Oryza sativa (japonica cultivar-group)]	down				1				1
3578				1	17417	CV03_9.25.C2.Contig43	Spurge Specific 2382	up	up				1				1				1
3618				1	17575	CV03_9.2196.C1.Contig2657	Spurge Specific 4682	up	up				1				1				1
3512				1	17606	CV03_9.3431.C1.Contig3949	Euphorbia specific20	up	up				1				1				1
3259				1	17615	CV03037B2D07.f1	drought-inducible short chain alcohol dehydrogenase CPRD12	down	up	TC151182	TC61621	Short chain alcohol dehydrogenase [Nicotiana tabacum (Common tobacco)]	up				1				1
354	PU04308	grail3.0040026601	cyclin delta-3 (CYCD3) identical to SP|P42753 Cyclin delta-3 {Arabidopsis thaliana}	down	17622	CV03_9.sd.0.C1.Contig10388	cyclin D3-1	down	down	TC154703	TC59137	Cyclin D3a [Antirrhinum majus (Garden snapdragon)]	down				1				1
355	PU08362	grail3.0040026601	cyclin delta-3 (CYCD3) identical to SP|P42753 Cyclin delta-3 {Arabidopsis thaliana}	down	17622	CV03_9.sd.0.C1.Contig10388	cyclin D3-1	down	down	TC154703	TC59137	Cyclin D3a [Antirrhinum majus (Garden snapdragon)]	down				1				1
3414				1	17630	CV03_9.4616.C1.Contig5160	transferase family protein	down	up	TC141731	TC67523	None	up				1				1
353	PU21510	estExt_Genewise1_v1.C_LG_III0729	CTP synthase, putative / UTP--ammonia ligase, putative similar to SP|P17812 CTP synthase (EC 6.3.4.2) (UTP--ammonia ligase) {Homo sapiens}; contains Pfam profile PF00117: glutamine amidotransferase class-I; similar to ESTs gb|AA660762, gb|AA220982, dbj|AU	down	17709	CV03068A1H03.f1	Spurge Specific 4833	down	down	TC148402	TC65795	T17H7.12 [Arabidopsis thaliana (Mouse-ear cress)]	down				1				1
3135				1	17731	CV03077B2D08.f1	Mal d 1-like	down	down	TC160594	TC57695	Pathogenesis-related protein 10 [Solanum virginianum]	down				1
3348				1	17739	CV03080B1B01.f1	phytochrome A signaling protein-like	down	down	TC140593	TC59951	Far-red impaired response protein [Arabidopsis thaliana (Mouse-ear cress)]	down				1				1
833	PU22133	estExt_fgenesh4_pg.C_LG_XI1100	organic cation transporter family protein similar to organic cation transporter OCT3 [Rattus norvegicus] GI:3273722, organic cation transporter 3 [Mus musculus] GI:4454795; contains Pfam profile PF00083: major facilitator superfamily protein	down	17750	CV03_9.8215.C1.Contig8585	At3g20660	up	up				1				1				1
282	PU22740	gw1.XVII.765.1	ABC transporter family protein similar to P-glycoprotein [Arabidopsis thaliana] GI:3849833; contains Pfam profiles PF00005: ABC transporter, PF00664: ABC transporter transmembrane region	down	17776	CV03_9.7313.C1.Contig7716	ABC transporter-like protein	down	down	TC145597	TC67440	36I5.4 (Putative ABC (ATP-binding cassette) transporter transmembrane protein) [Oryza sativa (japonica cultivar-group)]	up				1				1
532	PU01100	eugene3.00161317	leucine-rich repeat transmembrane protein kinase, putative leucine-rich receptor-like protein (LRPKm1) - Malus domestica, EMBL:AF053127	down	17854	CV03_9.9234.C1.Contig9481	unknown protein [Arabidopsis thaliana]	down	down	TC143062	TC69444	Hypothetical protein T5P19_20 [Arabidopsis thaliana (Mouse-ear cress)]	up				1				1
533	PU02978	eugene3.00131031	leucine-rich repeat transmembrane protein kinase, putative leucine-rich receptor-like protein kinase - Malus domestica, EMBL:AF053127	down	17854	CV03_9.9234.C1.Contig9481	unknown protein [Arabidopsis thaliana]	down	down	TC143062	TC69444	Hypothetical protein T5P19_20 [Arabidopsis thaliana (Mouse-ear cress)]	up				1				1
845	PU27275	estExt_fgenesh4_pm.C_LG_IX0436	signal peptide peptidase family protein contains Pfam domain PF04258: Membrane protein of unknown function (DUF435)	down	17878	CV03_9.4888.C1.Contig5427	unknown [Arabidopsis thaliana]	up	up				1				1				1
846	PU31044	estExt_Genewise1_v1.C_LG_I2088	signal peptide peptidase family protein contains Pfam domain PF04258: Membrane protein of unknown function (DUF435)	down	17878	CV03_9.4888.C1.Contig5427	unknown [Arabidopsis thaliana]	up	up				1				1				1
187	PU13131	estExt_fgenesh4_pm.C_LG_XII0033	homeobox-leucine zipper family protein / lipid-binding START domain-containing protein protodermal factor2 (GI:14276060) [Arabidopsis thaliana]; similar to homeobox protein GI:1173621 from [ Phalaenopsis sp.]	down	17895	CV03128A1D01.f1	homeodomain protein HOX3	down	down	TC151451	TC59826	Homeodomain protein GhHOX2 [Gossypium hirsutum (Upland cotton)]	down				1
509	PU12502	estExt_fgenesh4_pm.C_LG_XII0033	homeobox-leucine zipper family protein / lipid-binding START domain-containing protein protodermal factor2 (GI:14276060) [Arabidopsis thaliana]; similar to homeobox protein GI:1173621 from [ Phalaenopsis sp.]	down	17895	CV03128A1D01.f1	homeodomain protein HOX3	down	down	TC151451	TC59826	Homeodomain protein GhHOX2 [Gossypium hirsutum (Upland cotton)]	down				1				1
3476				1	17899	CV03_9.6609.C1.Contig7036	At2g41350	down	down				1				1				1
3495				1	17934	CV01001X1G03.f1	cassava specific 276	up	up				1				1				1
753	PU04986	estExt_Genewise1_v1.C_LG_X2396	chalcone-flavanone isomerase / chalcone isomerase (CHI) identical to SP|P41088	up	18094	CV03_9.2260.C1.Contig2724	chalcone isomerase [Lotus corniculatus var. japonicus]	down	down				1				1				1
754	PU27548	estExt_Genewise1_v1.C_LG_X2396	chalcone-flavanone isomerase / chalcone isomerase (CHI) identical to SP|P41088	up	18094	CV03_9.2260.C1.Contig2724	chalcone isomerase [Lotus corniculatus var. japonicus]	down	down				1				1				1
3560				1	18095	CV03_9.1593.C1.Contig1988	Spurge Specific 101	up	down				1				1				1
818	PU05494	gw1.X.1458.1	glycosyl hydrolase family 1 protein pcontains Pfam PF00232 : Glycosyl hydrolase family 1 domain; similar to amygdalin hydrolase isoform AH I precursor (GI:16757966) [Prunus serotina]; prunasin hydrolase isoform PHA precursor, Prunus serotina, EMBL:AF22152	up	18104	CV03_9.2103.C1.Contig2556	latex cyanogenic beta glucosidase	up	down				1				1				1
819	PU30828	gw1.X.1458.1	glycosyl hydrolase family 1 protein pcontains Pfam PF00232 : Glycosyl hydrolase family 1 domain; similar to amygdalin hydrolase isoform AH I precursor (GI:16757966) [Prunus serotina]; prunasin hydrolase isoform PHA precursor, Prunus serotina, EMBL:AF22152	up	18104	CV03_9.2103.C1.Contig2556	latex cyanogenic beta glucosidase	up	down				1				1				1
3196				1	18119	CV03_9.2574.C1.Contig3052	ankyrin repeat family protein	down	down	TC140940	TC62490	None	up				1				1
755	PU04223	eugene3.00051228	chloroplast inner envelope membrane protein, putative (APG1) similar to SP|P23525 37 kDa inner envelope membrane protein, chloroplast precursor (E37) {Spinacia oleracea}; contains Pfam profile PF01209: methlytransferase, UbiE/COQ5 family	down	18132	CV03_9.3252.C1.Contig3765	37 kD inner envelope membrane polypeptide	up	down				1				1				1
756	PU12256	grail3.0003038902	chloroplast inner envelope membrane protein, putative (APG1) similar to SP|P23525 37 kDa inner envelope membrane protein, chloroplast precursor (E37) {Spinacia oleracea}; contains Pfam profile PF01209: methlytransferase, UbiE/COQ5 family	down	18132	CV03_9.3252.C1.Contig3765	37 kD inner envelope membrane polypeptide	up	down				1				1				1
757	PU12309	grail3.0003038902	chloroplast inner envelope membrane protein, putative (APG1) similar to SP|P23525 37 kDa inner envelope membrane protein, chloroplast precursor (E37) {Spinacia oleracea}; contains Pfam profile PF01209: methlytransferase, UbiE/COQ5 family	down	18132	CV03_9.3252.C1.Contig3765	37 kD inner envelope membrane polypeptide	up	down				1				1				1
3554				1	18139	CV03037A2H08.f1	retrotransposon Tto1	down	down				1				1				1
3442				1	18142	CV03_9.3413.C1.Contig3932	unknown protein [Arabidopsis thaliana]	down	down	TC150681	TC73194	Enhanced disease susceptibility 5 [Arabidopsis thaliana (Mouse-ear cress)]	up				1				1
3205				1	18154	CV03_9.4384.C1.Contig4915	At1g03790	up	up	TC156804	TC65153	Gb|AAD10689.1 [Arabidopsis thaliana (Mouse-ear cress)]	up				1				1
3250				1	18195	CV03_9.5924.C1.Contig6414	Cytochrome P450 78A3	up	up	TC143919	TC73430	Cytochrome P450 monooxygenase CYP78A [Medicago truncatula (Barrel medic)]	up				1				1
431	PU00839	estExt_fgenesh4_pg.C_LG_XV0343	expressed protein	down	18197	CV03_9.3460.C1.Contig3978	Unknown protein [Arabidopsis thaliana]	up	down	TC154586	TC73353	Hypothetical protein [Arabidopsis thaliana (Mouse-ear cress)]	up				1				1
3361				1	18211	CV03_9.6433.C1.Contig6891	protein kinases-like protein	down	down	TC146993	TC69183	Phototropin [Phaseolus vulgaris (Kidney bean) (French bean)]	down				1				1
3262				1	18217	CV03060B2A03.f1	endo-1,4-beta-glucanase	down	down	TC155099	TC73822	None	down				1				1
3630				1	18232	CV03064B1F02.f1	UMP synthase	down	down				1				1				1
3334				1	18238	CV03_9.1266.C1.Contig1631	nuclear transport factor 2	down	down	TC145876	TC59115	Nuclear transport factor 2 [Arabidopsis thaliana (Mouse-ear cress)]	down				1				1
3356				1	18251	CV03074B2E12.f1	protein [Arabidopsis thaliana]	down	down	TC149266	TC59198	Putative X1 [Oryza sativa (japonica cultivar-group)]	up				1				1
838	PU12147	estExt_fgenesh4_pg.C_LG_X0013	phytochelatin synthetase-related contains Pfam PF04833: Phytochelatin synthetase-like conserved region; supporting cDNA gi|26449620|dbj|AK117261.1|	down	18269	CV03_9.8146.C1.Contig8520	hypothetical protein [Arabidopsis thaliana]	down	down				1				1				1
783	PU08349	eugene3.00101083	expressed protein	up	18282	CV03_9.6209.C1.Contig6670	ribose 5-phosphate isomerase	down	down				1				1				1
3163				1	18286	CV03086B1C02.f1	ubiquitin conjugating protein	up	up	TC136561	TC57926	Ubiquitin carrier-like protein [Solanum tuberosum (Potato)]	down				1	VV_PEd0009f02.b1	6976	ubiquitin carrier protein [Populus tomentosa	up
538	PU05492	gw1.XV.2993.1	microtubule associated protein (MAP65/ASE1) family protein low similarity to SP|P50275 Anaphase spindle elongation protein {Saccharomyces cerevisiae}, protein regulating cytokinesis 1 (PRC1) [Homo sapiens] GI:2865521; contains Pfam profile PF03999: Microt	down	18310	CV03_9.8683.C1.Contig8996	microtubule associated protein (MAP65/ASE1)	down	down	TC147709	TC72985	Hypothetical protein At2g01910 [Arabidopsis thaliana (Mouse-ear cress)]	up				1				1
3422				1	18311	CV03_9.8798.C1.Contig9106	unknown [Arabidopsis thaliana]	down	up	TC133045	TC60706	None	down				1				1
225	PU08659	gw1.41.572.1	peroxiredoxin type 2, putative similar to type 2 peroxiredoxin [Brassica rapa subsp. pekinensis] GI:4928472; contains Pfam profile: PF00578 AhpC/TSA (alkyl hydroperoxide reductase and thiol-specific antioxidant) family	down	18340	CV03_9.1193.C1.Contig1543	peroxiredoxin	up	up	TC136569	TC59160	Thioredoxin peroxidase 1 [Lycopersicon esculentum (Tomato)]	down				1	VV_PEb20c12.b1	777	thioredoxin-dependent peroxidase [Nelumbo nucifera	up
3178				1	18363	CV03_9.7503.C1.Contig7909	ABA-glucosyltransferase	up	up	TC142606	TC63023	Twi1 protein [Lycopersicon esculentum (Tomato)]	up				1				1
3232				1	18374	CV03115A1C12.f1	carboxypeptidase I precursor	up	down	TC155524	TC65759	Serine carboxypeptidase [Arabidopsis thaliana (Mouse-ear cress)]	up				1				1
364	PU22455	gw1.VII.2359.1	cytochrome P450 family protein contains Pfam profile: PF00067 cytochrome P450	up	18385	CV03_9.3196.C1.Contig3703	Cytochrome P450 71D11	up	up	TC140569	TC59908	Cytochrome P450 [Pyrus communis (Pear)]	down				1				1
201	PU12481	grail3.0010045601	isoflavone reductase, putative identical to SP|P52577 Isoflavone reductase homolog P3 (EC 1.3.1.-) {Arabidopsis thaliana}; contains Pfam profile PF02716: isoflavone reductase	up	18406	CV03_9.9928.C1.Contig10102	Leucoanthocyanidin reductase	down	down	TC142685	TC58891	Phenylcoumaran benzylic ether reductase homolog Fi2 [Forsythia intermedia (Border forsythia)]	up				1	VRK120	10305	leucoanthocyanidin reductase 1 [Vitis vinifera	down
202	PU08497	grail3.0006037601	isoflavone reductase, putative similar to SP|P52577 Isoflavone reductase homolog P3 (EC 1.3.1.-) {Arabidopsis thaliana}; contains Pfam profile PF02716: Isoflavone reductase	up	18406	CV03_9.9928.C1.Contig10102	Leucoanthocyanidin reductase	down	down	TC142685	TC58891	Phenylcoumaran benzylic ether reductase homolog Fi2 [Forsythia intermedia (Border forsythia)]	up				1	VRK120	10305	leucoanthocyanidin reductase 1 [Vitis vinifera	down
203	PU13089	grail3.0006037601	isoflavone reductase, putative similar to SP|P52577 Isoflavone reductase homolog P3 (EC 1.3.1.-) {Arabidopsis thaliana}; contains Pfam profile PF02716: Isoflavone reductase	up	18406	CV03_9.9928.C1.Contig10102	Leucoanthocyanidin reductase	down	down	TC142685	TC58891	Phenylcoumaran benzylic ether reductase homolog Fi2 [Forsythia intermedia (Border forsythia)]	up				1	VRK120	10305	leucoanthocyanidin reductase 1 [Vitis vinifera	down
204	PU30129	estExt_fgenesh4_pm.C_LG_XV0077	isoflavone reductase, putative similar to SP|P52577 Isoflavone reductase homolog P3 (EC 1.3.1.-) {Arabidopsis thaliana}; contains Pfam profile PF02716: Isoflavone reductase	up	18406	CV03_9.9928.C1.Contig10102	Leucoanthocyanidin reductase	down	down	TC142685	TC58891	Phenylcoumaran benzylic ether reductase homolog Fi2 [Forsythia intermedia (Border forsythia)]	up				1	VRK120	10305	leucoanthocyanidin reductase 1 [Vitis vinifera	down
826	PU23086	estExt_fgenesh4_pg.C_LG_XII1125	low-temperature-responsive 65 kD protein (LTI65) / desiccation-responsive protein 29B (RD29B) nearly identical to SP|Q04980 Low-temperature-induced 65 kDa protein (Desiccation-responsive protein 29B) {Arabidopsis thaliana}	up	18631	CV03_9.961.C4.Contig1273	seed maturation protein PM39	up	up				1				1				1
827	PU23185	estExt_fgenesh4_pg.C_LG_XII1125	low-temperature-responsive 65 kD protein (LTI65) / desiccation-responsive protein 29B (RD29B) nearly identical to SP|Q04980 Low-temperature-induced 65 kDa protein (Desiccation-responsive protein 29B) {Arabidopsis thaliana}	up	18631	CV03_9.961.C4.Contig1273	seed maturation protein PM39	up	up				1				1				1
3156				1	18651	CV03_9.2694.C1.Contig3181	reductase 2	up	down	TC150792	TC60999	Putative aldo/keto reductase [Arabidopsis thaliana (Mouse-ear cress)]	down				1	VV_PEb05g02.b1	7216	reductase 2 [Hydrangea macrophylla	down
3483				1	18654	CV03_9.2334.C1.Contig2799	At4g32870	down	down				1				1				1
298	PU21403	estExt_fgenesh4_pg.C_LG_I0283	annexin 4 (ANN4) nearly identical to annexin (AnnAt4) [Arabidopsis thaliana] GI:6503084; contains Pfam profile PF00191: Annexin	down	18690	CV03_9.159.C1.Contig245	annexin	up	up	TC146377	TC66555	Annexin P38 [Capsicum annuum (Bell pepper)]	down				1				1
735	PU02807	gw1.28.1044.1	expressed protein contains Pfam profile PF04949: Family of unknown function (DUF662)	up	18728	CV03_9.5938.C1.Contig6428	unknown protein [Arabidopsis thaliana]	up	down				1				1	VV_PEb07d12.b1	2361	unknown protein [Arabidopsis thaliana	up
3567				1	18732	CV03_9.6128.C1.Contig6598	Spurge Specific 1393	up	down				1				1				1
262	PU01570	estExt_fgenesh4_pg.C_LG_XIII0519	trans-cinnamate 4-monooxygenase / cinnamic acid 4-hydroxylase (C4H) (CA4H) / cytochrome P450 73 (CYP73) (CYP73A5) identical to SP|P92994| Trans-cinnamate 4-monooxygenase (EC 1.14.13.11) (Cinnamic acid 4-hydroxylase) (CA4H) (C4H) (P450C4H) (Cytochrome P450	up	18773	CV03_9.2431.C1.Contig2907	cinnamate 4-hydroxylase	down	down	TC133430	TC66165	Cinnamic acid 4-hydroxylase [Capsicum annuum (Bell pepper)]	down				1	VRJ398	9976	cinnamate-4-hydroxylase [Cucumis melo	down
3486				1	18774	CV03071B1B05.f1	At4g39470	up	down				1				1				1
849	PU07929	estExt_fgenesh4_pg.C_LG_I2970	tropomyosin-related similar to Tropomyosin 1. [Baker's yeast](SP:P17536) {Saccharomyces cerevisiae}	down	18863	CV03100A1D06.f1	At1g78430	down	down				1				1				1
3510				1	18870	CV03104B2G02.f1	EREBP-4 like protein	up	down				1				1				1
3457				1	18889	CV03109B1C08.f1	zinc finger (C3HC4-type RING finger) family protein	up	down	TC141247	TC62545	Ring domain containing protein [Capsicum annuum (Bell pepper)]	down				1				1
3207				1	18891	CV03109A2F04.f1	At1g55360	up	down	TC140374	TC63644	Putative carboxyl-terminal peptidase [Arabidopsis thaliana (Mouse-ear cress)]	up				1				1
3433				1	18914	CV03116A1H10.f1	unknown protein [Arabidopsis thaliana]	up	up	TC141894	TC60118	Hypothetical protein At1g64530 [Arabidopsis thaliana (Mouse-ear cress)]	down				1				1
3550				1	18925	CV03_9.4272.C1.Contig4794	protein [Arabidopsis thaliana]	up	up				1				1				1
3391				1	18939	CV03_9.5542.C2.Contig6055	sorbitol dehydrogenase	up	down	TC142776	TC58149	10-hydroxygeraniol oxidoreductase [Camptotheca acuminata]	down				1				1
3650				1	18981	CV03137A2F07.f1	unnamed protein product [Arabidopsis thaliana]	up	down				1				1				1
358	PU07717	estExt_fgenesh4_pg.C_LG_II0263	cysteine proteinase, putative contains similarity to papain-like cysteine proteinase isoform I GI:7381219 from [Ipomoea batatas]	up	18996	CV03_9.1688.C1.Contig2102	At4g39090	down	down	TC133971	TC65924	Pre-pro-cysteine proteinase precursor [Lycopersicon esculentum (Tomato)]	down				1				1
359	PU27922	grail3.0002061802	cysteine proteinase, putative contains similarity to papain-like cysteine proteinase isoform I GI:7381219 from [Ipomoea batatas]	up	18996	CV03_9.1688.C1.Contig2102	At4g39090	down	down	TC133971	TC65924	Pre-pro-cysteine proteinase precursor [Lycopersicon esculentum (Tomato)]	down				1				1
360	PU28112	grail3.0002061802	cysteine proteinase, putative contains similarity to papain-like cysteine proteinase isoform I GI:7381219 from [Ipomoea batatas]	up	18996	CV03_9.1688.C1.Contig2102	At4g39090	down	down	TC133971	TC65924	Pre-pro-cysteine proteinase precursor [Lycopersicon esculentum (Tomato)]	down				1				1
361	PU30391	grail3.0002061802	cysteine proteinase, putative contains similarity to papain-like cysteine proteinase isoform I GI:7381219 from [Ipomoea batatas]	up	18996	CV03_9.1688.C1.Contig2102	At4g39090	down	down	TC133971	TC65924	Pre-pro-cysteine proteinase precursor [Lycopersicon esculentum (Tomato)]	down				1				1
13	PU03586	estExt_Genewise1_v1.C_LG_V1745	gibberellin-regulated protein 1 (GASA1) / gibberellin-responsive protein 1 identical to SP|P46689 Gibberellin-regulated protein 1 precursor {Arabidopsis thaliana}; supporting cDNA gi|887938|gb|U11766.1|ATU11766	up	19133	CV03_9.835.C2.Contig1119	GAST-like gene product	up	up	TC161996	TC70036	Hypothetical protein [Arabidopsis thaliana (Mouse-ear cress)]	down	Rub_241	EE284573	gibberellin-regulated family protein [Arabidopsis thaliana]	up
14	PU03691	estExt_Genewise1_v1.C_LG_V1745	gibberellin-regulated protein 1 (GASA1) / gibberellin-responsive protein 1 identical to SP|P46689 Gibberellin-regulated protein 1 precursor {Arabidopsis thaliana}; supporting cDNA gi|887938|gb|U11766.1|ATU11766	up	19133	CV03_9.835.C2.Contig1119	GAST-like gene product	up	up	TC161996	TC70036	Hypothetical protein [Arabidopsis thaliana (Mouse-ear cress)]	down	Rub_241	EE284573	gibberellin-regulated family protein [Arabidopsis thaliana]	up
15	PU27826	estExt_Genewise1_v1.C_LG_II1725	gibberellin-regulated protein 1 (GASA1) / gibberellin-responsive protein 1 identical to SP|P46689 Gibberellin-regulated protein 1 precursor {Arabidopsis thaliana}; supporting cDNA gi|887938|gb|U11766.1|ATU11766	up	19133	CV03_9.835.C2.Contig1119	GAST-like gene product	up	up	TC161996	TC70036	Hypothetical protein [Arabidopsis thaliana (Mouse-ear cress)]	down	Rub_241	EE284573	gibberellin-regulated family protein [Arabidopsis thaliana]	up
16	PU29413	estExt_Genewise1_v1.C_LG_V1745	gibberellin-regulated protein 1 (GASA1) / gibberellin-responsive protein 1 identical to SP|P46689 Gibberellin-regulated protein 1 precursor {Arabidopsis thaliana}; supporting cDNA gi|887938|gb|U11766.1|ATU11766	up	19133	CV03_9.835.C2.Contig1119	GAST-like gene product	up	up	TC161996	TC70036	Hypothetical protein [Arabidopsis thaliana (Mouse-ear cress)]	down	Rub_241	EE284573	gibberellin-regulated family protein [Arabidopsis thaliana]	up
17	PU29782	estExt_Genewise1_v1.C_LG_V1745	gibberellin-regulated protein 1 (GASA1) / gibberellin-responsive protein 1 identical to SP|P46689 Gibberellin-regulated protein 1 precursor {Arabidopsis thaliana}; supporting cDNA gi|887938|gb|U11766.1|ATU11766	up	19133	CV03_9.835.C2.Contig1119	GAST-like gene product	up	up	TC161996	TC70036	Hypothetical protein [Arabidopsis thaliana (Mouse-ear cress)]	down	Rub_241	EE284573	gibberellin-regulated family protein [Arabidopsis thaliana]	up
18	PU31088	grail3.0161002801	histone H3 identical to histone H3 from Zea mays SP|P05203, Medicago sativa GI:166384, Encephalartos altensteinii SP|P08903, Pisum sativum SP|P02300; contains Pfam profile PF00125 Core histone H2A/H2B/H3/H4	down	19139	CV03_9.628.C1.Contig870	Histone H3	up	down	TC143536	TC67459	Histone H3.3 [Arabidopsis thaliana (Mouse-ear cress)]	down	Rub_227	EE284333	histone H3.2 [Arabidopsis thaliana]	up	VRK347	5773	Histone H3	down
3622				1	19147	CV03_9.1733.C1.Contig2154	Spurge Specific 51	up	up				1				1				1
3499				1	19162	CV03_9.2288.C1.Contig2754	chalcone isomerase [Lycopersicon esculentum]	down	down				1				1				1
397	PU02868	grail3.0028016001	expressed protein	up	19194	CV03_9.2983.C1.Contig3467	unknown [Arabidopsis thaliana]	down	down	TC136459	TC58405	None	down				1				1
398	PU04202	grail3.0028016001	expressed protein	up	19194	CV03_9.2983.C1.Contig3467	unknown [Arabidopsis thaliana]	down	down	TC136459	TC58405	None	down				1				1
399	PU28420	eugene3.00060918	expressed protein	down	19194	CV03_9.2983.C1.Contig3467	unknown [Arabidopsis thaliana]	down	down	TC136459	TC58405	None	down				1				1
3245				1	19205	CV03041B1F06.f1	Cytochrome P450	up	up	TC140836	TC57930	None	up				1				1
761	PU26011	estExt_Genewise1_v1.C_LG_IX3131	dihydropyrimidinase / DHPase / dihydropyrimidine amidohydrolase / hydantoinase (PYD2) identical to dihydropyrimidine amidohydrolase (PYD2) [Arabidopsis thaliana] GI:28194047; similar to SP|Q9EQF5 Dihydropyrimidinase (EC 3.5.2.2) (DHPase) (Hydantoinase) (D	up	19226	CV03046B2C08.f1	dihydropyrimidinase	up	up				1				1				1
3355				1	19230	CV03_9.3770.C1.Contig4287	protein [Arabidopsis thaliana]	up	up	TC137025	TC59334	Derlin2-1 [Zea mays (Maize)]	down				1				1
3383				1	19235	CV03_9.4139.C1.Contig4661	secretory carrier membrane protein	up	up	TC153199	TC68627	carrier [Arabidopsis thaliana]	down				1				1
3143				1	19240	CV03_9.4922.C1.Contig5461	OTU-like cysteine protease family protein	up	up	TC147818	TC69382	Hypothetical protein [Arabidopsis thaliana (Mouse-ear cress)]	down				1	VV_PEb23c10.b1	7269	OTU-like cysteine protease family protein [Arabidopsis	down
3241				1	19251	CV03_9.5094.C1.Contig5623	cytochrome P450	down	down	TC139152	TC67098	Divinyl ether synthase [Solanum tuberosum (Potato)]	down				1				1
3161				1	19252	CV03053A2H10.f1	Spurge Specific 4715	up	up	TC159076	TC66999	Cell division cycle protein 48 homolog [Glycine max (Soybean)]	down				1
3201				1	19253	CV03_9.5063.C1.Contig5592	argonaute AGO1	down	down	TC151168	TC70993	AGO1-1 [Nicotiana benthamiana]	down				1				1
3492				1	19293	CV03_9.4615.C1.Contig5159	BTB/POZ domain-containing protein	up	up				1				1				1
3189				1	19370	CV03_9.8209.C1.Contig8579	alpha-amylase	up	up	TC158896	TC58656	Alpha-amylase precursor [Solanum tuberosum (Potato)]	down				1				1
3150				1	19388	CV03_9.7432.C1.Contig7836	phosphatidylglycerol specific phospholipase C	up	up	TC157808	TC67751	Putative phospholipase [Oryza sativa (Rice)]	down				1	VV_PEa016b06.b1	5552	phosphoesterase family protein [Arabidopsis	down
3423				1	19461	CV03_9.7831.C1.Contig8218	unknown [Arabidopsis thaliana]	up	up	TC133176	TC65574	Putative RING zinc finger protein [Arabidopsis thaliana (Mouse-ear cress)]	down				1				1
539	PU07011	estExt_fgenesh4_pm.C_LG_X0870	mitochondrial substrate carrier family protein contains INTERPRO:IPR001993 Mitochondrial substrate carrier family, INTERPRO:IPR002048 calcium-binding EF-hand domain	down	19485	CV03_9.4439.C1.Contig4976	mitochondrial carrier protein	up	up	TC136899	TC60156	Mitochondrial carrier-like protein [Arabidopsis thaliana (Mouse-ear cress)]	down				1				1
3386				1	19489	CV03_9.10225.C1.Contig10363	selenium-binding protein [Arabidopsis thaliana]	up	up	TC150581	TC73165	Hypothetical protein F6G17.30 [Arabidopsis thaliana (Mouse-ear cress)]	up				1				1
3612				1	19514	CV03_9.5529.C1.Contig6042	Spurge Specific 4429	down	up				1				1				1
808	PU07676	estExt_fgenesh4_pg.C_LG_I0347	expressed protein putative secreted protein SCF41.30c, Streptomyces coelicolor, EMBL:SCF41_30	up	19518	CV03_9.1540.C2.Contig1926	protein [Arabidopsis thaliana]	up	up				1				1				1
3185				1	19537	CV03_9.4003.C1.Contig4518	acyl CoA reductase-protein	down	down	TC148264	TC68756	Male sterility 2-like protein [Arabidopsis thaliana (Mouse-ear cress)]	down				1				1
3089				1	19655	CV03_9.601.C1.Contig833	P-rich protein NtEIG-C29	up	up	TC136770	TC66053	None	up	Rub_73	EE284269	DNA binding / ligand-dependent nuclear receptor [Arabidopsis thaliana]	t-down	VRJ434	7382	histone-H4-like protein [Arabidopsis	down
341	PU00382	estExt_Genewise1_v1.C_LG_XV2076	CBS domain-containing protein low similarity to SP|Q9UGI9 5'-AMP-activated protein kinase, gamma-3 subunit (AMPK gamma-3 chain) (AMPK gamma3) {Homo sapiens}; contains Pfam profile PF00571: CBS domain	up	19674	CV03_9.1166.C1.Contig1513	AKIN gamma	up	up	TC141482	TC67031	OSJNBa0072D21.10 protein [Oryza sativa (japonica cultivar-group)]	down				1				1
342	PU12356	eugene3.00170150	CBS domain-containing protein low similarity to SP|Q9UGI9 5'-AMP-activated protein kinase, gamma-3 subunit (AMPK gamma-3 chain) (AMPK gamma3) {Homo sapiens}; contains Pfam profile PF00571: CBS domain	up	19674	CV03_9.1166.C1.Contig1513	AKIN gamma	up	up	TC141482	TC67031	OSJNBa0072D21.10 protein [Oryza sativa (japonica cultivar-group)]	down				1				1
3111				1	19680	CV03_9.830.C1.Contig1112	auxin induced gene nonspecific lipid transfer;	down	down	TC146199	TC60016	Putative lipid transfer protein [Solanum tuberosum (Potato)]	down				1	VRJ386	6407	alcohol dehydrogenase 7 [Vitis vinifera	down
3565				1	19685	CV03_9.2263.C1.Contig2727	Spurge Specific 132	down	up				1				1				1
107	PU08808	estExt_fgenesh4_pm.C_LG_XIX0169	chalcone-flavanone isomerase family protein contains very low similarity to chalcone-flavonone isomerase (chalcone isomerase), GI:1705761 from Vitis vinifera; contains Pfam profile PF02431: Chalcone-flavanone isomerase	up	19695	CV03_9.2006.C1.Contig2445	chalcone-flavanone isomerase	down	down	TC159172	TC69165	Putative chalcone isomerase 4 [Glycine max (Soybean)]	up				1	VRJ322	6079	putative chalcone isomerase 4 [Glycine max	down
108	PU08856	estExt_fgenesh4_pm.C_LG_XIX0169	chalcone-flavanone isomerase family protein contains very low similarity to chalcone-flavonone isomerase (chalcone isomerase), GI:1705761 from Vitis vinifera; contains Pfam profile PF02431: Chalcone-flavanone isomerase	up	19695	CV03_9.2006.C1.Contig2445	chalcone-flavanone isomerase	down	down	TC159172	TC69165	Putative chalcone isomerase 4 [Glycine max (Soybean)]	up				1	VRJ322	6079	putative chalcone isomerase 4 [Glycine max	down
109	PU12994	estExt_fgenesh4_pm.C_LG_XIX0169	chalcone-flavanone isomerase family protein contains very low similarity to chalcone-flavonone isomerase (chalcone isomerase), GI:1705761 from Vitis vinifera; contains Pfam profile PF02431: Chalcone-flavanone isomerase	up	19695	CV03_9.2006.C1.Contig2445	chalcone-flavanone isomerase	down	down	TC159172	TC69165	Putative chalcone isomerase 4 [Glycine max (Soybean)]	up				1	VRJ322	6079	putative chalcone isomerase 4 [Glycine max	down
323	PU28234	eugene3.00051245	bZIP transcription factor family protein contains Pfam profile: PF00170 bZIP transcription factor	up	19720	CV03_9.3616.C1.Contig4129	Light-inducible protein CPRF-2	up	up	TC139392	TC58162	BZIP transcription factor [Nicotiana tabacum (Common tobacco)]	down				1				1
325	PU03942	estExt_Genewise1_v1.C_LG_XIII1499	bZIP transcription factor family protein contains Pfam profile: PF00170 bZIP transcription factor	down	19720	CV03_9.3616.C1.Contig4129	Light-inducible protein CPRF-2	up	up	TC142723	TC58163	BZIP transcription factor [Nicotiana tabacum (Common tobacco)]	down				1				1
326	PU02717	gw1.147.175.1	bZIP transcription factor family protein contains Pfam profile: PF00170 bZIP transcription factor; identical to cDNA bZIP protein BZO2H2 GI:10954096	up	19720	CV03_9.3616.C1.Contig4129	Light-inducible protein CPRF-2	up	up	TC139392	TC58162	BZIP transcription factor [Nicotiana tabacum (Common tobacco)]	down				1				1
3268				1	19725	CV03_9.1980.C1.Contig2417	Euphorbia specific117	up	up	TC145931	TC58347	None	down				1				1
552	PU22913	gw1.28.744.1	myb family transcription factor (MYB36) contains PFAM profile: myb DNA binding domain PF00249	up	19752	CV03045A1H08.f1	blind	up	up	TC139110	TC63180	Myb-like protein [Humulus lupulus (European hop)]	down				1				1
3264				1	19755	CV03045B2F06.f1	ethylene response element binding protein (EREBP)	down	down	TC149112	TC69979	Ethylene response factor 5 [Lycopersicon esculentum (Tomato)]	down				1				1
3349				1	19759	CV03048B2B05.f1	polynucleotide adenylyltransferase family protein / RNA recognition motif	up	up	TC139236	TC64121	AT5g23690/MQM1_4 [Arabidopsis thaliana (Mouse-ear cress)]	down				1				1
3421				1	19818	CV03_9.6885.C1.Contig7304	U-box domain-containing protein	down	up	TC161123	TC64210	Hypothetical protein At3g11840 [Arabidopsis thaliana (Mouse-ear cress)]	down				1				1
3548				1	19845	CV03075B1H04.f1	phytase	down	up				1				1				1
3474				1	19867	CV03084B2A01.f1	At2g39170	up	up				1				1				1
784	PU27312	gw1.V.2046.1	expressed protein	down	19925	CV03_9.6533.C1.Contig6978	expressed protein [Arabidopsis thaliana]	down	up				1				1				1
633	PU06622	estExt_fgenesh4_pg.C_LG_XVIII0689	Rac-like GTP-binding protein (ARAC7) identical to rac GTP binding protein Arac7 GI:3702962 from [Arabidopsis thaliana]	down	19949	CV03_9.3544.C1.Contig4055	rac GTP binding protein Arac7	down	down	TC154465	TC61965	Chromosome 3 SCAF15037, whole genome shotgun sequence [Tetraodon nigroviridis (Green puffer)]	up				1				1
634	PU12890	estExt_fgenesh4_pg.C_LG_XVIII0689	Rac-like GTP-binding protein (ARAC7) identical to rac GTP binding protein Arac7 GI:3702962 from [Arabidopsis thaliana]	down	19949	CV03_9.3544.C1.Contig4055	rac GTP binding protein Arac7	down	down	TC156560	TC73428	None	up				1				1
3155				1	19951	CV03_9.3589.C2.Contig4100	receptor-like protein kinase	up	up	TC158257	TC61411	B0808H03.2 protein [Oryza sativa (Rice)]	down				1	VRJ41	10286	lectin protein kinase	down
3186				1	19963	CV03_9.9244.C1.Contig9491	acyltransferase-like protein	up	down	TC162078	TC58156	Acyltransferase homolog [Petunia hybrida (Petunia)]	down				1				1
3312				1	19974	CV03_9.10026.C1.Contig10187	leucoanthocyanidin dioxygenase-like protein	down	down	TC158847	TC71868	Leucoanthocyanidin dioxygenase-like protein [Arabidopsis thaliana (Mouse-ear cress)]	down				1				1
785	PU08237	eugene3.00060202	expressed protein	down	19999	CV03_9.10164.C1.Contig10307	unknown protein [Arabidopsis thaliana]	down	up				1				1				1
3472				1	20030	CV03136A1D05.f1	At1g35180	up	down				1				1				1
322	PU25880	estExt_fgenesh4_pg.C_290262	bZIP transcription factor family protein contains Pfam domain PF00170: bZIP transcription factor; similar to G-Box binding protein 2 (GI:5381313) [Catharanthus roseus].	up	20040	CV03_9.7972.C1.Contig8353	bZIP transcription factor 3	up	up	TC154089	TC67672	None	down				1				1
467	PU03710	estExt_Genewise1_v1.C_LG_VII3388	G-box binding factor 1 (GBF1) identical to G-box binding factor 1 SP:P42774 from [Arabidopsis thaliana]; contains Pfam profile: PF00170 bZIP transcription factor	up	20040	CV03_9.7972.C1.Contig8353	bZIP transcription factor 3	up	up	TC154089	TC67672	None	down				1				1
67	PU10158	eugene3.00002335	histone H2B identical to histone H2B Arabidopsis thaliana GI:2407802; contains Pfam profile PF00125 Core histone H2A/H2B/H3/H4	down	20046	CV03_9.86.C6.Contig133	histone H2B	up	up	TC145226	TC62409	Histone H2B [Arabidopsis thaliana (Mouse-ear cress)]	down	Rub_226	EE284332	Probable histone H2B.1	up
68	PU00296	eugene3.00002335	histone H2B identical to histone H2B Arabidopsis thaliana GI:2407802; contains Pfam profile PF00125 Core histone H2A/H2B/H3/H4	down	20046	CV03_9.86.C6.Contig133	histone H2B	up	up	TC146929	TC59205	Histone H2B [Arabidopsis thaliana (Mouse-ear cress)]	up	Rub_226	EE284332	Probable histone H2B.1	up
69	PU00729	estExt_Genewise1_v1.C_LG_X2891	histone H2B, putative similar to histone H2B from Lycopersicon esculentum, PIR:T06389 GI:3021483, Gossypium hirsutum SP|O22582, Capsicum annuum SP|O49118; contains Pfam profile PF00125 Core histone H2A/H2B/H3/H4	down	20046	CV03_9.86.C6.Contig133	histone H2B	up	up	TC146929	TC59205	Histone H2B [Arabidopsis thaliana (Mouse-ear cress)]	up	Rub_226	EE284332	Probable histone H2B.1	up
70	PU03715	estExt_Genewise1_v1.C_LG_X2891	histone H2B, putative similar to histone H2B from Lycopersicon esculentum, PIR:T06389 GI:3021483, Gossypium hirsutum SP|O22582, Capsicum annuum SP|O49118; contains Pfam profile PF00125 Core histone H2A/H2B/H3/H4	down	20046	CV03_9.86.C6.Contig133	histone H2B	up	up	TC146929	TC59205	Histone H2B [Arabidopsis thaliana (Mouse-ear cress)]	up	Rub_226	EE284332	Probable histone H2B.1	up
71	PU23963	estExt_Genewise1_v1.C_LG_X2904	histone H2B, putative similar to histone H2B from Lycopersicon esculentum, PIR:T06389 GI:3021483, Gossypium hirsutum SP|O22582, Capsicum annuum SP|O49118; contains Pfam profile PF00125 Core histone H2A/H2B/H3/H4	down	20046	CV03_9.86.C6.Contig133	histone H2B	up	up	TC146929	TC59205	Histone H2B [Arabidopsis thaliana (Mouse-ear cress)]	up	Rub_226	EE284332	Probable histone H2B.1	up
72	PU27342	estExt_Genewise1_v1.C_LG_X2904	histone H2B, putative similar to histone H2B from Lycopersicon esculentum, PIR:T06389 GI:3021483, Gossypium hirsutum SP|O22582, Capsicum annuum SP|O49118; contains Pfam profile PF00125 Core histone H2A/H2B/H3/H4	down	20046	CV03_9.86.C6.Contig133	histone H2B	up	up	TC146929	TC59205	Histone H2B [Arabidopsis thaliana (Mouse-ear cress)]	up	Rub_226	EE284332	Probable histone H2B.1	up
3624				1	20189	CV03_9.784.C1.Contig1050	Spurge Specific 581	down	down				1				1				1
3280				1	20190	CV03_9.847.C1.Contig1133	ferredoxin [2Fe-2S] fd1 precursor	down	up	TC152012	TC66983	None	down				1				1
3513				1	20199	CV03_9.494.C1.Contig696	Euphorbia specific211	down	up				1				1				1
3623				1	20206	CV03013B1G12.f1	Spurge Specific 53	down	up				1				1				1
764	PU23378	gw1.X.1681.1	Em-like protein GEA6 (EM6) identical toSP|Q02973 Em-like protein GEA6 {Arabidopsis thaliana}; contains Pfam profile PF00477: Small hydrophilic plant seed protein	up	20229	CV03_9.66.C2.Contig99	Em protein	down	up				1				1				1
758	PU08486	gw1.131.1.1	DEAD box RNA helicase (RH3) nearly identical to RNA helicase [Arabidopsis thaliana] GI:3775987; contains Pfam profiles PF00270: DEAD/DEAH box helicase, PF00271: Helicase conserved C-terminal domain, PF00098: Zinc knuckle	down	20231	CV03_9.2672.C1.Contig3157	At5g26752	up	up				1				1				1
759	PU30998	gw1.131.22.1	DEAD box RNA helicase (RH3) nearly identical to RNA helicase [Arabidopsis thaliana] GI:3775987; contains Pfam profiles PF00270: DEAD/DEAH box helicase, PF00271: Helicase conserved C-terminal domain, PF00098: Zinc knuckle	down	20231	CV03_9.2672.C1.Contig3157	At5g26752	up	up				1				1				1
550	PU03454	eugene3.00101006	MutT/nudix family protein similar to SP|Q09790 Diadenosine 5',5'''-P1,P6-hexaphosphate hydrolase (EC 3.6.1.-) (Ap6A hydrolase) {Schizosaccharomyces pombe}; contains Pfam profile PF00293: NUDIX domain	up	20258	CV03039A2F10.f1	MutT/nudix family protein	down	down	TC143798	TC69449	Resistance gene-like [Solanum tuberosum subsp. andigena]	down				1				1
551	PU24008	grail3.0010063001	MutT/nudix family protein similar to SP|Q09790 Diadenosine 5',5'''-P1,P6-hexaphosphate hydrolase (EC 3.6.1.-) (Ap6A hydrolase) {Schizosaccharomyces pombe}; contains Pfam profile PF00293: NUDIX domain	up	20258	CV03039A2F10.f1	MutT/nudix family protein	down	down	TC143798	TC69449	Resistance gene-like [Solanum tuberosum subsp. andigena]	down				1				1
269	PU27292	eugene3.00140651	WRKY family transcription factor contains Pfam profile: PF03106 WRKY DNA -binding domain	up	20263	CV03041B2F05.f1	WRKY DNA-binding protein	down	down	TC147824	TC60025	WRKY-A1244 [Capsicum annuum (Bell pepper)]	down				1	VRJ347	2842	WRKY-A1244 [Capsicum annuum	up
3311				1	20307	CV03_9.3281.C1.Contig3795	leucine-rich repeat family protein	down	down	TC143793	TC73603	ATP binding / kinase/ protein serine/threonine kinase [Arabidopsis thaliana]	up				1				1
260	PU09808	estExt_Genewise1_v1.C_LG_XIX0973	thioredoxin family protein contains Pfam profile: PF00085 Thioredoxin; similar to ESTs gb|T46281, gb|R83933, gb|N65879, emb|F14466, gb|N96726, gb|AA042340, and emb|Z18150	down	20320	CV03_9.3344.C1.Contig3864	thioredoxin	up	up	TC154015	TC68408	Thioredoxin 2 [Plantago major (Common plantain)]	down				1	VV_PEa06d03.b2	3577	thioredoxin 2 [Plantago major	down
261	PU11159	estExt_Genewise1_v1.C_LG_XIX0973	thioredoxin family protein contains Pfam profile: PF00085 Thioredoxin; similar to ESTs gb|T46281, gb|R83933, gb|N65879, emb|F14466, gb|N96726, gb|AA042340, and emb|Z18150	down	20320	CV03_9.3344.C1.Contig3864	thioredoxin	up	up	TC154015	TC68408	Thioredoxin 2 [Plantago major (Common plantain)]	down				1	VV_PEa06d03.b2	3577	thioredoxin 2 [Plantago major	down
348	PU03928	eugene3.65640001	cinnamyl-alcohol dehydrogenase family / CAD family similar to cinnamyl alcohol dehydrogenase, Eucalyptus gunnii [gi:1143445], CPRD14 protein, Vigna unguiculata [gi:1854445]	down	20334	CV03_9.6520.C1.Contig6969	OSJNBb0088C09.8 [Oryza sativa (japonica cultivar-group)]	up	up	TC136572	TC58399	Monooxygenase [Solanum tuberosum (Potato)]	down				1				1
541	PU23538	eugene3.00012325	monooxygenase, putative (MO2) identical to GI:3426064	up	20334	CV03_9.6520.C1.Contig6969	OSJNBb0088C09.8 [Oryza sativa (japonica cultivar-group)]	up	up	TC136572	TC58399	Monooxygenase [Solanum tuberosum (Potato)]	down				1				1
3234				1	20336	CV03_9.6645.C1.Contig7069	Casbene synthase, chloroplast precursor	down	up	TC150588	TC73180	Sesquiterpene synthase [Fabiana imbricata]	up				1				1
663	PU29680	estExt_fgenesh4_pm.C_LG_VI0510	sugar transporter, putative similar to SP|Q10710 Sugar carrier protein A {Ricinus communis}, glucose transporter [Saccharum hybrid cultivar H65-7052] GI:347855; contains Pfam profile PF00083: major facilitator superfamily protein	up	20338	CV03063A2H03.f1	hexose transporter	up	up	TC154613	TC61548	Sugar transporter-like protein [Arabidopsis thaliana (Mouse-ear cress)]	down				1				1
3392				1	20339	CV03063A1D12.f1	SOS2-like protein kinase PKS2	up	up	TC143462	TC71382	Protein kinase SRK [Nicotiana tabacum (Common tobacco)]	down				1				1
568	PU27116	gw1.I.856.1	omega-3 fatty acid desaturase, chloroplast, temperature-sensitive (FAD8) identical to SP:48622 Temperature-sensitive omega-3 fatty acid desaturase, chloroplast precursor (EC 1.14.19.-) {Arabidopsis thaliana}; contains Pfam profile PF00487: Fatty acid desa	down	20364	CV03072B1H04.f1	omega-3 fatty acid desaturase	down	down	TC150319	TC66809	None	up				1				1
3287				1	20393	CV03_9.7797.C1.Contig8182	glycine hydroxymethyltransferase	down	down	TC134343	TC57754	Putative acid phosphatase [Hordeum vulgare (Barley)]	down				1				1
81	PU00172	estExt_fgenesh4_pg.C_LG_XII0676	ABA-responsive protein (HVA22a) identical to AtHVA22a [Arabidopsis thaliana] GI:4884932	up	20397	CV03_9.2755.C1.Contig3246	ABA-responsive protein (HVA22a)	up	down	TC148983	TC60887	Abscisic acid-induced-like protein [Oryza sativa (japonica cultivar-group)]	down				1	VRK373	9014	putative abscisic acid-induced protein HVA22 [Oryza sativa (japonica	down
82	PU00372	estExt_fgenesh4_pg.C_LG_XII0676	ABA-responsive protein (HVA22a) identical to AtHVA22a [Arabidopsis thaliana] GI:4884932	up	20397	CV03_9.2755.C1.Contig3246	ABA-responsive protein (HVA22a)	up	down	TC148983	TC60887	Abscisic acid-induced-like protein [Oryza sativa (japonica cultivar-group)]	down				1	VRK373	9014	putative abscisic acid-induced protein HVA22 [Oryza sativa (japonica	down
83	PU01701	estExt_fgenesh4_pm.C_1290009	ABA-responsive protein (HVA22a) identical to AtHVA22a [Arabidopsis thaliana] GI:4884932	down	20397	CV03_9.2755.C1.Contig3246	ABA-responsive protein (HVA22a)	up	down	TC148983	TC60887	Abscisic acid-induced-like protein [Oryza sativa (japonica cultivar-group)]	down				1	VRK373	9014	putative abscisic acid-induced protein HVA22 [Oryza sativa (japonica	down
84	PU02249	estExt_fgenesh4_pm.C_1290009	ABA-responsive protein (HVA22a) identical to AtHVA22a [Arabidopsis thaliana] GI:4884932	down	20397	CV03_9.2755.C1.Contig3246	ABA-responsive protein (HVA22a)	up	down	TC148983	TC60887	Abscisic acid-induced-like protein [Oryza sativa (japonica cultivar-group)]	down				1	VRK373	9014	putative abscisic acid-induced protein HVA22 [Oryza sativa (japonica	down
3429				1	20412	CV03089A2F12.f1	unknown [Arabidopsis thaliana]	down	up	TC149953	TC59640	Hypothetical protein [Arabidopsis thaliana (Mouse-ear cress)]	down				1				1
316	PU08094	gw1.VII.3291.1	BEL1-like homeobox 4 protein (BLH4)	down	20421	CV03_9.4132.C1.Contig4654	uracil phosphoribosyltransferase	up	up	TC143089	TC65400	BEL1-related homeotic protein 22 [Solanum tuberosum (Potato)]	up				1				1
510	PU30247	estExt_Genewise1_v1.C_LG_IX1644	homeodomain-containing protein	down	20421	CV03_9.4132.C1.Contig4654	uracil phosphoribosyltransferase	up	up	TC153237	TC68514	BEL1-related homeotic protein 13 [Solanum tuberosum (Potato)]	up				1				1
286	PU20590	gw1.III.1304.1	alanine aminotransferase, putative similar to alanine aminotransferase 2 SP|P34106 from Panicum miliaceum, SP|P52894 from Hordeum vulgare, GI:4730884 from Oryza sativa	down	20428	CV03_9.1901.C1.Contig2339	alanine aminotransferase	up	up	TC138255	TC66962	Alanine aminotransferase [Capsicum annuum (Bell pepper)]	down				1				1
484	PU12651	estExt_fgenesh4_pm.C_LG_X0229	glutamate:glyoxylate aminotransferase 2 (GGT2) identical to glutamate:glyoxylate aminotransferase 2 [Arabidopsis thaliana] GI:24461829; similar to alanine aminotransferase from Panicum miliaceum [SP|P34106], GI:4730884 from Oryza sativa; contains Pfam pro	down	20428	CV03_9.1901.C1.Contig2339	alanine aminotransferase	up	up	TC153745	TC66365	AlaT1 [Vitis vinifera (Grape)]	down				1				1
3637				1	20438	CV03097B2E02.f1	unknown [Arabidopsis thaliana]	down	down				1				1				1
529	PU13151	eugene3.00061539	leucine-rich repeat protein kinase, putative (ERECTA) identical to uncharacterized receptor protein kinase ERECTA [Arabidopsis thaliana] gi|1389566|dbj|BAA11869; contains Pfam domains PF00560: Leucine Rich Repeat and PF00069: Protein kinase domain	down	20495	CV03_9.5997.C1.Contig6486	receptor protein kinase, ERECTA	up	down	TC143093	TC67449	kinase [Arabidopsis thaliana]	up				1				1
3449				1	20519	CV03125A2D09.f1	unnamed protein product [Arabidopsis thaliana]	up	up	TC133465	TC69333	None	down				1				1
637	PU20587	grail3.3772000102	RelA/SpoT protein, putative (RSH1) identical to RSH1 (RelA/SpoT homolog) [Arabidopsis thaliana] GI:7141304; contains Pfam profiles PF02824: TGS domain, PF01966: HD domain, PF04607: Region found in RelA / SpoT proteins	up	20543	CV03_9.6175.C1.Contig6639	RelA/SpoT protein, (RSH1)	up	up	TC147589	TC68568	RelA-SpoT like protein RSH1 [Nicotiana tabacum (Common tobacco)]	down				1				1
3469				1	20549	CV03_9.9754.C1.Contig9943	anthocyanin-related membrane protein 1	up	up				1				1				1
288	PU03385	grail3.2002000102	amino acid carrier, putative / amino acid permease, putative strong similarity to amino acid carrier GI:3293031 from [Ricinus communis]; contains Pfam profile PF01490: Transmembrane amino acid transporter protein; identical to cDNA AAP3 (Amino Acid Permea	up	20561	CV03_9.2376.C1.Contig2842	amino acid transport protein AAP1	up	up	TC143629	TC70673	Amino acid permease-like protein; proline transporter-like protein [Arabidopsis thaliana (Mouse-ear cress)]	down				1				1
289	PU03402	grail3.2002000102	amino acid carrier, putative / amino acid permease, putative strong similarity to amino acid carrier GI:3293031 from [Ricinus communis]; contains Pfam profile PF01490: Transmembrane amino acid transporter protein; identical to cDNA AAP3 (Amino Acid Permea	up	20561	CV03_9.2376.C1.Contig2842	amino acid transport protein AAP1	up	up	TC143629	TC70673	Amino acid permease-like protein; proline transporter-like protein [Arabidopsis thaliana (Mouse-ear cress)]	down				1				1
290	PU22799	gw1.VII.1597.1	amino acid permease 2 (AAP2) identical to amine acid permease AAP2 [Arabidopsis thaliana] GI:510236	up	20561	CV03_9.2376.C1.Contig2842	amino acid transport protein AAP1	up	up	TC143629	TC70673	Amino acid permease-like protein; proline transporter-like protein [Arabidopsis thaliana (Mouse-ear cress)]	down				1				1
3533				1	20665	CV01023A2D03.f1	hypothetical protein [Cicer arietinum]	up	up				1				1				1
3120				1	20714	CV03_9.469.C1.Contig663	Enolase (2-phosphoglycerate dehydratase)	up	down	TC142850	TC65398	Putative enolase 2-phospho-D-glycerate hydroylase [Arabidopsis thaliana (Mouse-ear cress)]	down				1	VRJ215	7054	Enolase 2 (2-phosphoglycerate dehydratase 2)	down
279	PU10422	eugene3.00101008	2-oxoglutarate-dependent dioxygenase, putative similar to 2A6 (GI:599622) and tomato ethylene synthesis regulatory protein E8 (SP|P10967); similar to ESTs emb|Z34690, gb|T04168, gb|H37738, gb|T76913, gb|T43801, amd gb|T21964	up	20756	CV03025A1C10.f1	2-oxoglutarate-dependent dioxygenase	up	up	TC135674	TC68749	Putative 2-oxoglutarate-dependent oxygenase [Oryza sativa (japonica cultivar-group)]	up				1				1
346	PU23510	gw1.X.5984.1	chloride channel protein (CLC-d) identical to CLC-d chloride channel protein [Arabidopsis thaliana] GI:1742959	up	20771	CV03_9.3350.C1.Contig3870	Arabidopsis thaliana CLC-d chloride channel	up	up	TC154592	TC61738	None	down				1				1
3301				1	20777	CV03_9.3079.C1.Contig3568	hypothetical protein [Pisum sativum]	down	up	TC136898	TC58013	LEDI-5c protein [Lithospermum erythrorhizon]	down				1				1
55	PU00318	eugene3.00021116	cucumisin-like serine protease (ARA12) Asp48; almost identical to cucumisin-like serine protease (ARA12) GI:3176874 from [Arabidopsis thaliana]	up	20778	CV03_9.149.C2.Contig231	subtilisin serine protease ARA12	up	up	TC135609	TC69243	Subtilisin-like protease precursor [Arabidopsis thaliana (Mouse-ear cress)]	down	Rub_80	EE284467	subtilisin-like protease [Arabidopsis thaliana]	t-down
56	PU00499	eugene3.00021116	cucumisin-like serine protease (ARA12) Asp48; almost identical to cucumisin-like serine protease (ARA12) GI:3176874 from [Arabidopsis thaliana]	up	20778	CV03_9.149.C2.Contig231	subtilisin serine protease ARA12	up	up	TC135609	TC69243	Subtilisin-like protease precursor [Arabidopsis thaliana (Mouse-ear cress)]	down	Rub_80	EE284467	subtilisin-like protease [Arabidopsis thaliana]	t-down
57	PU06284	eugene3.00021116	cucumisin-like serine protease (ARA12) Asp48; almost identical to cucumisin-like serine protease (ARA12) GI:3176874 from [Arabidopsis thaliana]	up	20778	CV03_9.149.C2.Contig231	subtilisin serine protease ARA12	up	up	TC135609	TC69243	Subtilisin-like protease precursor [Arabidopsis thaliana (Mouse-ear cress)]	down	Rub_80	EE284467	subtilisin-like protease [Arabidopsis thaliana]	t-down
58	PU06916	eugene3.00021116	cucumisin-like serine protease (ARA12) Asp48; almost identical to cucumisin-like serine protease (ARA12) GI:3176874 from [Arabidopsis thaliana]	up	20778	CV03_9.149.C2.Contig231	subtilisin serine protease ARA12	up	up	TC135609	TC69243	Subtilisin-like protease precursor [Arabidopsis thaliana (Mouse-ear cress)]	down	Rub_80	EE284467	subtilisin-like protease [Arabidopsis thaliana]	t-down
59	PU12248	gw1.V.4245.1	cucumisin-like serine protease (ARA12) Asp48; almost identical to cucumisin-like serine protease (ARA12) GI:3176874 from [Arabidopsis thaliana]	up	20778	CV03_9.149.C2.Contig231	subtilisin serine protease ARA12	up	up	TC135609	TC69243	Subtilisin-like protease precursor [Arabidopsis thaliana (Mouse-ear cress)]	down	Rub_80	EE284467	subtilisin-like protease [Arabidopsis thaliana]	t-down
60	PU12675	gw1.V.4245.1	cucumisin-like serine protease (ARA12) Asp48; almost identical to cucumisin-like serine protease (ARA12) GI:3176874 from [Arabidopsis thaliana]	up	20778	CV03_9.149.C2.Contig231	subtilisin serine protease ARA12	up	up	TC135609	TC69243	Subtilisin-like protease precursor [Arabidopsis thaliana (Mouse-ear cress)]	down	Rub_80	EE284467	subtilisin-like protease [Arabidopsis thaliana]	t-down
61	PU26408	gw1.V.4245.1	cucumisin-like serine protease (ARA12) Asp48; almost identical to cucumisin-like serine protease (ARA12) GI:3176874 from [Arabidopsis thaliana]	up	20778	CV03_9.149.C2.Contig231	subtilisin serine protease ARA12	up	up	TC135609	TC69243	Subtilisin-like protease precursor [Arabidopsis thaliana (Mouse-ear cress)]	down	Rub_80	EE284467	subtilisin-like protease [Arabidopsis thaliana]	t-down
3643				1	20805	CV03_9.4800.C1.Contig5340	unknown protein [Arabidopsis thaliana]	up	up				1				1				1
3117				1	20826	CV03_9.4415.C1.Contig4948	cytochrome P450	down	down	TC153132	TC60009	Cytochrome P450 monooxygenase CYP86A [Glycine max (Soybean)]	down				1	VV_PEc11E06.f.ab1	6719	cytochrome P450 86A2	down
483	PU28003	eugene3.00120058	glutamate decarboxylase, putative similar to glutamate decarboxylase GB:Q07346 [Petunia x hybrida] (J. Biol. Chem. 268 (26), 19610-19617 (1993))	up	20840	CV03_9.2851.C1.Contig3340	glutamate decarboxylase isozyme 3	down	down	TC138695	TC68306	Glutamate decarboxylase [Lycopersicon esculentum (Tomato)]	down				1				1
392	PU01654	grail3.0023023506	expressed protein	up	20903	CV03_9.7731.C1.Contig8125	P0414E03.8 [Oryza sativa (japonica cultivar-group)]	down	down	TC103329	TC66805	None	down				1				1
3263				1	20914	CV03_9.3966.C1.Contig4487	enoyl-CoA hydratase/isomerase	down	down	TC143124	TC71592	CoA-thioester hydrolase CHY1 [Arabidopsis thaliana (Mouse-ear cress)]	up				1				1
482	PU06650	estExt_fgenesh4_pg.C_LG_V1131	gigantea protein (GI) identical to gigantea protein SP:Q9SQI2 from [Arabidopsis thaliana]	down	20925	CV03_9.4711.C1.Contig5256	Gigantea T22J18.6 [Arabidopsis thaliana]	up	up	TC153272	TC73005	GIGANTEA protein [Oryza sativa (Rice)]	down				1				1
417	PU28323	fgenesh4_pg.C_LG_X001128	expressed protein	down	20946	CV03_9.7823.C1.Contig8211	unknown [Arabidopsis thaliana]	down	up	TC144424	TC59901	None	down				1				1
828	PU11611	estExt_Genewise1_v1.C_280341	lysine-ketoglutarate reductase/saccharopine dehydrogenase bifunctional enzyme identical to lysine-ketoglutarate reductase/saccharopine dehydrogenase GI:2052508 from [Arabidopsis thaliana]	up	20953	CV03_9.8077.C1.Contig8451	lysine-ketoglutarate reductase/saccharopine dehydrogenase	up	up				1				1				1
3237				1	20962	CV03_9.6756.C2.Contig7179	chromosome condensation (RCC1) family protein [Arabidopsis thaliana]	up	up	TC155268	TC65174	Regulator of chromosome condensation-like protein [Arabidopsis thaliana (Mouse-ear cress)]	down				1				1
3195				1	21012	CV03_9.9714.C1.Contig9910	AML1	down	up	TC135388	TC68054	AML1 [Solanum tuberosum (Potato)]	down				1				1
3527				1	21023	CV03_9.1161.C2.Contig1508	Flavonol sulfotransferase-like	down	down				1				1				1
3648				1	21027	CV03_9.3053.C2.Contig3540	unknown protein [Oryza sativa (japonica cultivar-group)]	down	down				1				1				1
3151				1	21053	CV03_9.5977.C1.Contig6466	phosphoglycerate mutase-like	up	down	TC149117	TC59171	OSJNBa0068L06.8 protein [Oryza sativa (japonica cultivar-group)]	down				1	VV_PEb23e09.b1	9216	phosphoglycerate mutase-like protein [Glycine max	down
3570				1	21104	CV03065X1A05.f1	Spurge Specific 1655	up	up				1				1				1
3653				1	21105	CV03_9.6707.C1.Contig7131	unnamed protein product [Arabidopsis thaliana]	up	up				1				1				1
3092				1	21256	CV03_9.796.C1.Contig1065	zinc finger (C3HC4-type RING finger) family protein	down	down	TC146618	TC62634	None	down	Rub_128	EE284285	Thaumatin-like protein 1 precursor (PpAZ44)	t-up	VRK78	1879	Thaumatin, pathogenesis-related [Medicago truncatula	up
212	PU12814	LG_II: 3017737-3018155	Multidomain cyclophilin type peptidyl-prolyl cis-trans isomerase [Arabidopsis thaliana (Mouse-ear cress)]	down	21278	CV03_9.2002.C1.Contig2441	Euphorbia specific41	down	down	TC159249	TC60359	Multidomain cyclophilin type peptidyl-prolyl cis-trans isomerase [Arabidopsis thaliana (Mouse-ear cress)]	down				1	VV_PEd04b06.b1	5660	cyclophilin-like protein [Triticum aestivum	down
3204				1	21299	CV03_9.3220.C1.Contig3732	aspartate aminotransferase ASP3	up	up	TC133873	TC66817	Aspartate transaminase, mitochondrial [Oryza sativa (japonica cultivar-group)]	down				1				1
3352				1	21311	CV03_9.3832.C1.Contig4355	Potential phospholipid-transporting ATPase 4	up	up	TC147743	TC69698	Putative phospholipid-transporting ATPase 3 [Arabidopsis thaliana (Mouse-ear cress)]	down				1				1
3153				1	21334	CV03_9.488.C1.Contig686	PnFL-2	down	down	TC143209	TC60148	F28G4.16 protein [Arabidopsis thaliana (Mouse-ear cress)]	up				1	VRJ404	6736	pnFL-2	down
499	PU00742	eugene3.00010865	glycoside hydrolase family 28 protein / polygalacturonase (pectinase) family protein weak similarity to SP|P27644 Polygalacturonase (EC 3.2.1.15) (Pectinase) {Agrobacterium tumefaciens}; contains PF00295: Glycosyl hydrolases family 28	up	21336	CV03044A1C11.f1	polygalacturonase-like protein	up	down	TC152787	TC64674	At3g42950/F18P9_110 [Arabidopsis thaliana (Mouse-ear cress)]	down				1				1
3179				1	21338	CV03_9.3613.C1.Contig4126	ABC transporter family protein	up	up	TC145597	TC67440	36I5.4 (Putative ABC (ATP-binding cassette) transporter transmembrane protein) [Oryza sativa (japonica cultivar-group)]	up				1				1
786	PU29286	grail3.0049026201	expressed protein	up	21344	CV03_9.5142.C1.Contig5672	hypothetical protein [Arabidopsis thaliana]	down	down				1				1				1
3225				1	21360	CV03051A2D11.f1	beta-galactosidase [Glycine max]	up	up	TC153682	TC67563	Putative beta-galactosidase precursor [Lycopersicon esculentum (Tomato)]	up				1				1
3283				1	21389	CV03_9.3690.C1.Contig4200	glucose-6-phosphate/phosphate translocator-related	up	up	TC148137	TC64433	Glucose 6 phosphate/phosphate translocator-like protein [Arabidopsis thaliana (Mouse-ear cress)]	up				1				1
3229				1	21391	CV03061A1C07.f1	Ca2+/H+-exchanging protein	up	up	TC146111	TC66760	CAX [Suaeda salsa]	up				1				1
658	PU29878	gw1.IV.2957.1	seven transmembrane MLO family protein / MLO-like protein 12 (MLO12) identical to SP|O80961 MLO-like protein 12 (AtMlo12) {Arabidopsis thaliana}, membrane protein Mlo12 [Arabidopsis thaliana] gi|14091594|gb|AAK53805; similar to MLO protein SWISS-PROT:P937	up	21430	CV03076A1G01.f1	membrane protein Mlo6	up	up	TC144621	TC59816	MLO-like protein 7 [Arabidopsis thaliana (Mouse-ear cress)]	down				1				1
3248				1	21463	CV03_9.8523.C1.Contig8860	cytochrome P450	down	down	TC157829	TC67640	Cytochrome P450 [Solanum tuberosum (Potato)]	up				1				1
3325				1	21471	CV03089B1G09.f1	myb family transcription factor	up	up	TC156459	TC59557	None	down				1				1
377	PU05355	eugene3.00020201	ER lumen protein retaining receptor family protein similar to SP|P33946 ER lumen protein retaining receptor 1 (KDEL receptor 1) {Bos taurus}; contains Pfam profile PF00810: ER lumen protein retaining receptor	up	21476	CV03_9.5282.C1.Contig5811	ER lumen protein retaining receptor	up	up	TC143698	TC59828	ER lumen protein retaining receptor [Petunia hybrida (Petunia)]	up				1				1
378	PU23899	eugene3.00020201	ER lumen protein retaining receptor family protein similar to SP|P33946 ER lumen protein retaining receptor 1 (KDEL receptor 1) {Bos taurus}; contains Pfam profile PF00810: ER lumen protein retaining receptor	up	21476	CV03_9.5282.C1.Contig5811	ER lumen protein retaining receptor	up	up	TC143698	TC59828	ER lumen protein retaining receptor [Petunia hybrida (Petunia)]	up				1				1
3294				1	21481	CV03_9.3255.C1.Contig3768	hydroxyproline-rich glycoprotein	up	up	TC141619	TC70076	Putative hydroxyproline-rich glycoprotein [Oryza sativa (japonica cultivar-group)]	down				1				1
3439				1	21495	CV03_9.7553.C1.Contig7955	unknown protein [Arabidopsis thaliana]	up	up	TC137477	TC59581	None	up				1				1
3313				1	21507	CV03_9.9139.C1.Contig9393	lipase	down	down	TC136338	TC65431	Putative lipase [Arabidopsis thaliana (Mouse-ear cress)]	up				1				1
3316				1	21551	CV03_9.8555.C1.Contig8887	magnesium transporter CorA-like family protein	up	down	TC137616	TC60843	Gb|AAF18497.1 [Arabidopsis thaliana (Mouse-ear cress)]	down				1				1
821	PU26563	estExt_Genewise1_v1.C_LG_XIV1040	hypothetical protein	down	21597	CV03_9.4820.C2.Contig5360	protein [Arabidopsis thaliana]	up	up				1				1				1
3091				1	21608	CV03_9.968.C1.Contig1281	translation factor	up	up	TC141008	TC58455	SUI1 protein [Coffea arabica (Coffee)]	down	Rub_228	EE284566	translation initiation factor SUI1 [Medicago truncatula]	up	VV_PEc11H11.f.ab1	5100	Protein translation factor SUI1 homolog	up
3364				1	21619	CV03_9.9580.C1.Contig9796	purine permease	up	up	TC143517	TC68045	Putative purine permease [Oryza sativa (japonica cultivar-group)]	up				1				1
183	PU05142	estExt_Genewise1_v1.C_6630004	histone H3 identical to histone H3 from Zea mays SP|P05203, Medicago sativa GI:166384, Encephalartos altensteinii SP|P08903, Pisum sativum SP|P02300; contains Pfam profile PF00125 Core histone H2A/H2B/H3/H4	down	21785	CV03_9.sd.14.C1.Contig10408	histone H3	down	down	TC145758	TC59078	Histone 3 [Camellia sinensis (Tea)]	up				1	VRK347	5773	Histone H3	down
184	PU05234	estExt_Genewise1_v1.C_LG_V1643	histone H3.2 identical to Histone H3.2, minor Lolium temulentum SP|P11105, nearly identical to histone H3.2 Mus pahari GI:515005; contains Pfam profile PF00125 Core histone H2A/H2B/H3/H4	up	21785	CV03_9.sd.14.C1.Contig10408	histone H3	down	down	TC145758	TC59078	Histone 3 [Camellia sinensis (Tea)]	up				1	VRK347	5773	Histone H3	down
185	PU27928	grail3.0011011101	histone H3.2 identical to Histone H3.2, minor Lolium temulentum SP|P11105, nearly identical to histone H3.2 Mus pahari GI:515005; contains Pfam profile PF00125 Core histone H2A/H2B/H3/H4	down	21785	CV03_9.sd.14.C1.Contig10408	histone H3	down	down	TC145758	TC59078	Histone 3 [Camellia sinensis (Tea)]	up				1	VRK347	5773	Histone H3	down
186	PU28118	grail3.0011011101	histone H3.2 identical to Histone H3.2, minor Lolium temulentum SP|P11105, nearly identical to histone H3.2 Mus pahari GI:515005; contains Pfam profile PF00125 Core histone H2A/H2B/H3/H4	down	21785	CV03_9.sd.14.C1.Contig10408	histone H3	down	down	TC145758	TC59078	Histone 3 [Camellia sinensis (Tea)]	up				1	VRK347	5773	Histone H3	down
508	PU12440	fgenesh4_kg.C_LG_I000011	histone H3 identical to histone H3 from Zea mays SP|P05203, Medicago sativa GI:166384, Encephalartos altensteinii SP|P08903, Pisum sativum SP|P02300; contains Pfam profile PF00125 Core histone H2A/H2B/H3/H4	down	21785	CV03_9.sd.14.C1.Contig10408	histone H3	down	down	TC146193	TC63170	Histone H3 [Triticum aestivum (Wheat)]	up				1				1
3129				1	21791	CV03_9.1197.C1.Contig1547	lipid transfer protein 1	down	up	TC145403	TC67051	Nonspecific lipid-transfer protein 2 precursor [Nicotiana tabacum (Common tobacco)]	up				1	VV_PEd02d10.b1	6303	Nonspecific lipid-transfer protein	down
809	PU03680	estExt_Genewise1_v1.C_40630001	expressed protein similar to ABA-inducible protein [Fagus sylvatica] GI:3901016, cold-induced protein kin1 [Brassica napus] GI:167146	down	21792	CV03_9.663.C3.Contig910	Spurge Specific 4480	up	down				1				1				1
810	PU13110	estExt_Genewise1_v1.C_40630001	expressed protein similar to ABA-inducible protein [Fagus sylvatica] GI:3901016, cold-induced protein kin1 [Brassica napus] GI:167146	down	21792	CV03_9.663.C3.Contig910	Spurge Specific 4480	up	down				1				1				1
855	PU29433	scaffold_123 1024295: 221383-221637		up	21792	CV03_9.663.C3.Contig910	Spurge Specific 4480	up	down				1				1				1
216	PU01670	gw1.III.2198.1	oxidoreductase, 2OG-Fe(II) oxygenase family protein similar to prolyl 4-hydroxylase, alpha subunit, from Gallus gallus [GI:212530], Rattus norvegicus [GI:474940], Drosophila melanogaster [GI:4336512]; contains PF03171 2OG-Fe(II) oxygenase superfamily doma	up	21795	CV03_9.1781.C1.Contig2209	oxidoreductase, 2OG-Fe(II) oxygenase family protein	up	up	TC145261	TC61685	oxidoreductase, acting on paired donors, with incorporation or reduction of molecular oxygen, 2-oxoglutarate as one donor, and incorporation of one atom each of oxygen into both donors [Arabidopsis thaliana]	down				1	VV_PEa12a07.b1	2624	2OG-Fe(II) oxygenase [Medicago truncatula	up
217	PU11198	estExt_Genewise1_v1.C_LG_I4030	oxidoreductase, 2OG-Fe(II) oxygenase family protein similar to prolyl 4-hydroxylase, alpha subunit, from Gallus gallus [GI:212530], Rattus norvegicus [GI:474940], Drosophila melanogaster [GI:4336512]; contains PF03171 2OG-Fe(II) oxygenase superfamily doma	up	21795	CV03_9.1781.C1.Contig2209	oxidoreductase, 2OG-Fe(II) oxygenase family protein	up	up	TC145261	TC61685	oxidoreductase, acting on paired donors, with incorporation or reduction of molecular oxygen, 2-oxoglutarate as one donor, and incorporation of one atom each of oxygen into both donors [Arabidopsis thaliana]	down				1	VV_PEa12a07.b1	2624	2OG-Fe(II) oxygenase [Medicago truncatula	up
598	PU25313	grail3.0053001101	photosystem II 5 kD protein 100% identical to GI:4836947 (F5D21.10)	down	21799	CV03_9.730.C1.Contig985	photosystem II 5 kD protein	up	down	TC160839	TC61839	None	up				1				1
787	PU05735	grail3.0001094601	expressed protein	down	21814	CV03_9.1250.C1.Contig1613	expressed protein [Arabidopsis thaliana]	down	down				1				1				1
788	PU05739	grail3.0001094601	expressed protein	down	21814	CV03_9.1250.C1.Contig1613	expressed protein [Arabidopsis thaliana]	down	down				1				1				1
789	PU26440	grail3.0001094601	expressed protein	down	21814	CV03_9.1250.C1.Contig1613	expressed protein [Arabidopsis thaliana]	down	down				1				1				1
97	PU27680	eugene3.00090572	allene oxide synthase (AOS) / hydroperoxide dehydrase / cytochrome P450 74A (CYP74A) identical to Allene oxide synthase, chloroplast precursor (Hydroperoxide dehydrase) (Cytochrome P450 74A) (SP:Q96242) {Arabidopsis thaliana}	down	21825	CV03_9.2566.C1.Contig3044	allene oxide synthase	down	down	TC154063	TC58290	Fatty acid hydroperoxide lyase [Solanum tuberosum (Potato)]	down				1	VV_PEd18f01.b1	8296	fatty acid hydroperoxide lyase [Solanum tuberosum	down
340	PU09930	estExt_fgenesh4_pg.C_LG_XIV0453	CBL-interacting protein kinase 9 (CIPK9) identical to CBL-interacting protein kinase 9 [Arabidopsis thaliana] gi|13249117|gb|AAK16684; contains Pfam profiles PF00069: Protein kinase domain and PF03822: NAF domain; identical to cDNA CBL-interacting protein	up	21837	CV03036A2G04.f2	serine threonine kinase [Sandersonia aurantiaca]	up	up	TC147531	TC71105	Calcineurin B-like interacting protein kinase [Lycopersicon esculentum (Tomato)]	down				1				1
3438				1	21853	CV03_9.4457.C1.Contig4998	unknown protein [Arabidopsis thaliana]	up	up	TC152642	TC60911	None	down				1				1
407	PU01354	estExt_fgenesh4_pg.C_LG_I2991	expressed protein	up	21865	CV03_9.3397.C2.Contig3915	At1g17080	up	up	TC138603	TC70724	F20D23.22 protein [Arabidopsis thaliana (Mouse-ear cress)]	down				1				1
3188				1	21874	CV03048B2A04.f1	aldehyde oxidase	down	down	TC137933	TC70953	Aldehyde oxidase TAO2 [Lycopersicon esculentum (Tomato)]	down				1				1
581	PU25526	estExt_fgenesh4_pg.C_LG_XVI1092	pentatricopeptide (PPR) repeat-containing protein contains Pfam profile PF01535: PPR repeat	down	21925	CV03_9.6262.C1.Contig6720	mitochondrial substrate carrier family protein	up	up	TC139693	TC62950	Putative mitochondrial uncoupling protein [Solanum demissum (Wild potato)]	down				1				1
619	PU09170	estExt_fgenesh4_pg.C_1270080	potassium transporter family protein similar to HAK2 [Hordeum vulgare] GI:7108599, potassium transporter HAK2p [Mesembryanthemum crystallinum] gi|14091471|gb|AAK53759; KUP/HAK/KT Transporter family member, PMID:11500563; contains Pfam profile PF02705: K+	down	21927	CV03_9.6576.C1.Contig7011	potassium transporter 10	up	up	TC143287	TC63102	Potassium transporter HAK3p [Mesembryanthemum crystallinum (Common ice plant)]	down				1				1
3327				1	22026	CV03_9.6901.C1.Contig7319	NADPH HC toxin reductase	down	down	TC152184	TC70437	Cinnamyl alcohol dehydrogenase 1 [Nicotiana tabacum (Common tobacco)]	down				1				1
3525				1	22029	CV03099B1B09.f1	F-box family protein	up	down				1				1				1
3477				1	22103	CV03_9.3249.C2.Contig3763	At3g01680	down	down				1				1				1
3141				1	22131	CV03_9.2372.C1.Contig2839	OSJNBa0086B14.2 [Oryza sativa (japonica cultivar-group)]	down	down	TC151463	TC67647	Hypothetical protein At4g24380/T22A6_210 [Arabidopsis thaliana (Mouse-ear cress)]	down				1	VV_PEd20e03.b1	2794	hydrolase, acting on ester bonds [Arabidopsis	down
3306				1	22147	CV03_9.5695.C1.Contig6196	hyuC-like protein	up	down	TC133490	TC73897	Putative N-carbamyl-L-amino acid amidohydrolase [Arabidopsis thaliana (Mouse-ear cress)]	down				1				1
3651				1	22161	CV03139A2C05.f1	unnamed protein product [Arabidopsis thaliana]	up	up				1				1				1
576	PU03191	gw1.XI.1843.1	oxidoreductase, 2OG-Fe(II) oxygenase family protein similar to gibberellin 20-oxidase from A. thaliana [gi:1109699], Phaseolis vulgaris [gi:2262201]; contains Pfam domain PF03171, 2OG-Fe(II) oxygenase superfamily	down	22162	CV03_9.3472.C1.Contig3987	gibberellin 2-oxidase 1	up	up	TC145038	TC62661	F12K11.6 [Arabidopsis thaliana (Mouse-ear cress)]	down				1				1
494	PU03276	eugene3.02320011	glycine-rich protein	up	22301	CV03_9.787.C1.Contig1053	Spurge Specific 16	up	up	TC133515	TC66043	None	down				1				1
3456				1	22307	CV03_9.829.C1.Contig1111	xyloglucanase inhibitor	up	up	TC134482	TC71164	Nectarin IV [Nicotiana langsdorffii x Nicotiana sanderae (Ornemental tabacco)]	up				1				1
3463				1	22311	CV03_9.736.C1.Contig992	1,4-alpha-glucan branching enzyme	down	down				1				1				1
3595				1	22314	CV03_9.842.C1.Contig1127	Spurge Specific 3730	up	up				1				1				1
80	PU12469	estExt_fgenesh4_pg.C_LG_V0735	14-3-3 protein GF14 kappa (GRF8) identical to 14-3-3 protein GF14 kappa GI:5802794, SP:P48348 from [Arabidopsis thaliana]	up	22318	CV03_9.938.C1.Contig1241	14-3-3 protein	down	down	TC144164	TC58401	14-3-3 protein [Solanum tuberosum (Potato)]	down				1	VV_PEa24h07.b1	3635	14-3-3 protein [Pimpinella brachycarpa	up
276	PU25841	eugene3.01230072	14-3-3 protein GF14 nu (GRF7) identical to 14-3-3 protein GF14 nu GI:1531631 from [Arabidopsis thaliana]	up	22318	CV03_9.938.C1.Contig1241	14-3-3 protein	down	down	TC144164	TC58401	14-3-3 protein [Solanum tuberosum (Potato)]	down				1				1
650	PU05910	estExt_Genewise1_v1.C_290374	senescence-associated family protein contains Pfam profile PF00335: Tetraspanin family	up	22325	CV03_9.230.C1.Contig358	senescence-associated family protein	up	up	TC134305	TC60129	Senescence-associated protein-like [Oryza sativa (japonica cultivar-group)]	up				1				1
843	PU03772	estExt_fgenesh4_pg.C_LG_II1111	rRNA processing protein-related contains weak similarity to rRNA processing protein EBP2 (EBNA1-binding protein homolog) (Swiss-Prot:P36049) [Saccharomyces cerevisiae]	up	22327	CV03_9.556.C2.Contig780	Spurge Specific 155	up	down				1				1				1
3461				1	22335	CV03_9.1445.C1.Contig1825	iron-sulfur cluster assembly complex	up	up				1				1	VV_PEb16c11.b1	3357	Iron-sulfur cluster assembly complex protein	up
3613				1	22352	CV03_9.2667.C1.Contig3151	Spurge Specific 448	up	down				1				1				1
294	PU05440	eugene3.00081010	AMP-dependent synthetase and ligase family protein similar to AMP-binding protein GI:1903034 from [Brassica napus]; contains Pfam AMP-binding domain PF00501; identical to cDNA adenosine monophosphate binding protein 7 AMPBP7 (AMPBP7) GI:20799722	up	22375	CV03_9.1687.C1.Contig2101	adenosine monophosphate binding protein 7	down	down	TC148414	TC60783	AT3g16910/K14A17_3 [Arabidopsis thaliana (Mouse-ear cress)]	down				1				1
3193				1	22402	CV03046B2F06.f1	amino acid permease	up	up	TC145036	TC69142	Amino acid permease [Oryza sativa (japonica cultivar-group)]	down				1				1
3278				1	22434	CV03_9.3814.C1.Contig4336	F-box family protein	up	up	TC135570	TC60657	None	down				1				1
3335				1	22446	CV03_9.4718.C1.Contig5262	nucleotide-sugar transporter family protein	up	up	TC149777	TC64469	Putative CMP-sialic acid transporter [Oryza sativa (japonica cultivar-group)]	down				1				1
299	PU11889	fgenesh4_pm.C_LG_II000437	AP2 domain-containing transcription factor RAP2.4 identical to AP2 domain containing protein GI:2281633 from [Arabidopsis thaliana]	up	22467	CV03_9.5277.C1.Contig5806	Euphorbia specific126	down	down	TC142931	TC66158	Dehydration-responsive element binding protein 3 [Lycopersicon esculentum (Tomato)]	down				1				1
300	PU23434	fgenesh4_pg.C_LG_III001166	AP2 domain-containing transcription factor, putative contains Pfam profile: PF00847 AP2 domain	up	22467	CV03_9.5277.C1.Contig5806	Euphorbia specific126	down	down	TC142931	TC66158	Dehydration-responsive element binding protein 3 [Lycopersicon esculentum (Tomato)]	down				1				1
674	PU29765	estExt_fgenesh4_pg.C_LG_VI0095	transferase family protein similar to deacetylvindoline 4-O-acetyltransferase [Catharanthus roseus][GI:4091808][PMID:9681034], alcohol acyltransferase [Fragaria x ananassa][GI:10121328][PMID:10810141]	up	22469	CV03_9.sd.22.C1.Contig10418	acetyltranferase-like protein	down	down	TC161884	TC72019	None	up				1				1
790	PU13500	gw1.X.5268.1	expressed protein	down	22478	CV03_9.3794.C1.Contig4316	expressed protein [Arabidopsis thaliana]	up	up				1				1				1
3095				1	22482	CV03073A1D11.f1	ascorbate peroxidase cytosolic	down	down	TC133357	TC68745	Putative ascorbate peroxidase [Arabidopsis thaliana (Mouse-ear cress)]	up	Rub_223	EE284564	cytosolic ascorbate peroxidase [Fragaria x ananassa]	up				1
3379				1	22491	CV03_9.3462.C1.Contig3980	RWP-RK domain-containing protein	up	down	TC141780	TC59540	Hypothetical protein At4g24020 [Arabidopsis thaliana (Mouse-ear cress)]	up				1				1
3197				1	22502	CV03_9.2771.C1.Contig3262	annexin	up	up	TC146377	TC66555	Annexin P38 [Capsicum annuum (Bell pepper)]	down				1				1
613	PU01227	grail3.0046017801	pollen Ole e 1 allergen and extensin family protein similar to arabinogalactan protein [Daucus carota] GI:11322245; contains Pfam profile PF01190: Pollen proteins Ole e I family	down	22565	CV03_9.2032.C1.Contig2472	proline-rich protein	down	down	TC133032	TC68398	Proline-rich protein 1 [Capsicum annuum (Bell pepper)]	up				1				1
614	PU03881	grail3.0046017801	pollen Ole e 1 allergen and extensin family protein similar to arabinogalactan protein [Daucus carota] GI:11322245; contains Pfam profile PF01190: Pollen proteins Ole e I family	down	22565	CV03_9.2032.C1.Contig2472	proline-rich protein	down	down	TC133032	TC68398	Proline-rich protein 1 [Capsicum annuum (Bell pepper)]	up				1				1
615	PU05032	grail3.0046017801	pollen Ole e 1 allergen and extensin family protein similar to arabinogalactan protein [Daucus carota] GI:11322245; contains Pfam profile PF01190: Pollen proteins Ole e I family	down	22565	CV03_9.2032.C1.Contig2472	proline-rich protein	down	down	TC133032	TC68398	Proline-rich protein 1 [Capsicum annuum (Bell pepper)]	up				1				1
616	PU12838	grail3.0046017801	pollen Ole e 1 allergen and extensin family protein similar to arabinogalactan protein [Daucus carota] GI:11322245; contains Pfam profile PF01190: Pollen proteins Ole e I family	down	22565	CV03_9.2032.C1.Contig2472	proline-rich protein	down	down	TC133032	TC68398	Proline-rich protein 1 [Capsicum annuum (Bell pepper)]	up				1				1
617	PU25245	grail3.0046017801	pollen Ole e 1 allergen and extensin family protein similar to arabinogalactan protein [Daucus carota] GI:11322245; contains Pfam profile PF01190: Pollen proteins Ole e I family	down	22565	CV03_9.2032.C1.Contig2472	proline-rich protein	down	down	TC133032	TC68398	Proline-rich protein 1 [Capsicum annuum (Bell pepper)]	up				1				1
618	PU25260	grail3.0046017801	pollen Ole e 1 allergen and extensin family protein similar to arabinogalactan protein [Daucus carota] GI:11322245; contains Pfam profile PF01190: Pollen proteins Ole e I family	down	22565	CV03_9.2032.C1.Contig2472	proline-rich protein	down	down	TC133032	TC68398	Proline-rich protein 1 [Capsicum annuum (Bell pepper)]	up				1				1
3208				1	22569	CV03_9.9074.C1.Contig9330	At1g68050	up	up	TC146993	TC69183	Phototropin [Phaseolus vulgaris (Kidney bean) (French bean)]	down				1				1
680	PU03456	gw1.VII.1846.1	transporter-related low similarity to spinster type III [Drosophila melanogaster] GI:12003974; contains Pfam profile: PF00083 major facilitator superfamily protein	up	22586	CV03_9.4533.C1.Contig5072	transporter-related	up	up	TC161636	TC72097	Putative transporter; 34935-36578 [Arabidopsis thaliana (Mouse-ear cress)]	down				1				1
3432				1	22605	CV03_9.9883.C1.Contig10058	unknown protein [Arabidopsis thaliana]	up	down	TC136825	TC72147	Serine/threonine-protein kinase SNT7, chloroplast precursor [Arabidopsis thaliana (Mouse-ear cress)]	down				1				1
531	PU23095	gw1.IV.2493.1	leucine-rich repeat transmembrane protein kinase, putative	down	22611	CV03118A1E09.f1	receptor protein kinase	up	up	TC158499	TC61511	None	down				1				1
540	PU09058	fgenesh4_pm.C_LG_VI000346	mitochondrial substrate carrier family protein contains Pfam profile: PF00153 mitochondrial carrier protein	down	22640	CV03_9.7973.C1.Contig8354	carrier protein [Arabidopsis thaliana]	up	up	TC154137	TC70246	Hypothetical protein [Arabidopsis thaliana (Mouse-ear cress)]	up				1				1
3112				1	22678	CV03_9.7596.C1.Contig8000	auxin-responsive protein / auxin-induced protein	up	down	TC144771	TC60567	Hypothetical protein [Brassica oleracea (Wild cabbage)]	down				1	VV_PEb11f11.b1	4320	auxin-responsive family protein [Arabidopsis	down
3587				1	22708	CV03112B2B11.f1	Spurge Specific 3389	up	up				1				1				1
3165				1	22856	CV03_9.1628.C1.Contig2025	unknown [Prunus armeniaca]	up	up	TC137928	TC67452	Hypothetical protein At4g27270 [Arabidopsis thaliana (Mouse-ear cress)]	up				1	VRJ594	5458	benzoquinone reductase [Gossypium hirsutum	down
447	PU03044	fgenesh4_pm.C_LG_IV000203	expressed protein similar to auxin down-regulated protein ARG10 [Vigna radiata] GI:2970051, wali7 (aluminum-induced protein) [Triticum aestivum] GI:451193	down	22859	CV03_9.1694.C1.Contig2109	expressed protein [Arabidopsis thaliana]	up	up	TC153355	TC61865	Hypothetical protein F27G19.50 [Arabidopsis thaliana (Mouse-ear cress)]	down				1				1
448	PU03847	estExt_fgenesh4_pm.C_1240007	expressed protein similar to auxin down-regulated protein ARG10 [Vigna radiata] GI:2970051, wali7 (aluminum-induced protein) [Triticum aestivum] GI:451193	down	22859	CV03_9.1694.C1.Contig2109	expressed protein [Arabidopsis thaliana]	up	up	TC153355	TC61865	Hypothetical protein F27G19.50 [Arabidopsis thaliana (Mouse-ear cress)]	down				1				1
449	PU06643	eugene3.01070081	expressed protein similar to auxin down-regulated protein ARG10 [Vigna radiata] GI:2970051, wali7 (aluminum-induced protein) [Triticum aestivum] GI:451193	down	22859	CV03_9.1694.C1.Contig2109	expressed protein [Arabidopsis thaliana]	up	up	TC153355	TC61865	Hypothetical protein F27G19.50 [Arabidopsis thaliana (Mouse-ear cress)]	down				1				1
450	PU20341	fgenesh4_pm.C_LG_IV000203	expressed protein similar to auxin down-regulated protein ARG10 [Vigna radiata] GI:2970051, wali7 (aluminum-induced protein) [Triticum aestivum] GI:451193	down	22859	CV03_9.1694.C1.Contig2109	expressed protein [Arabidopsis thaliana]	up	up	TC153355	TC61865	Hypothetical protein F27G19.50 [Arabidopsis thaliana (Mouse-ear cress)]	down				1				1
309	PU01022	estExt_Genewise1_v1.C_LG_I7028	aspartyl protease family protein contains Pfam profile:PF00026 eukaryotic aspartyl protease	down	22875	CV03_9.2257.C1.Contig2721	aspartyl protease	up	down	TC152557	TC58353	Hypothetical protein [Trifolium pratense (Red clover)]	down				1				1
3625				1	22880	CV03_9.2340.C1.Contig2805	Spurge Specific 639	up	up				1				1				1
748	PU11243	eugene3.00051349	armadillo/beta-catenin repeat family protein / U-box domain-containing family protein contains Pfam domain, PF00514: Armadillo/beta-catenin-like repeats and Pfam, PF04564: U-box domain	up	22887	CV03_9.3349.C1.Contig3869	bg55	down	up				1				1				1
3177				1	22895	CV03036A1G04.f1	62.8 kDa protein [Oryza sativa (japonica cultivar-group)]	up	up	TC149171	TC71398	Protein kinase-like [Medicago truncatula (Barrel medic)]	up				1				1
3627				1	22901	CV03038B2E12.f1	Spurge Specific 828	up	up				1				1				1
3215				1	22923	CV03_9.4786.C1.Contig5328	At3g54390	down	down	TC139066	TC59520	Hypothetical protein T12E18_80 [Arabidopsis thaliana (Mouse-ear cress)]	up				1				1
574	PU07969	eugene3.00011297	oxidoreductase family protein contains Pfam profile: PF02826 D-isomer specific 2-hydroxyacid dehydrogenase, NAD binding domain; similar to glyoxylate reductase from Thermococcus litoralis [gi:13515409]	down	22940	CV03_9.5507.C1.Contig6017	D-isomer specific 2-hydroxyacid dehydrogenase	down	down	TC154226	TC70307	Putative D-isomer specific 2-hydroxyacid dehydrogenase; 59386-58329 [Arabidopsis thaliana (Mouse-ear cress)]	up				1				1
520	PU08164	eugene3.00050115	lanthionine synthetase C-like family protein contains Pfam domain, PF05147: Lanthionine synthetase C-like protein	up	22953	CV03_9.5785.C1.Contig6283	7-transmembrane G-protein-coupled receptor [Solanum chacoense]	down	down	TC146214	TC69148	Putative 7-transmembrane G-protein-coupled receptor [Solanum chacoense (Chaco potato)]	down				1				1
521	PU21789	eugene3.00050115	lanthionine synthetase C-like family protein contains Pfam domain, PF05147: Lanthionine synthetase C-like protein	up	22953	CV03_9.5785.C1.Contig6283	7-transmembrane G-protein-coupled receptor [Solanum chacoense]	down	down	TC146214	TC69148	Putative 7-transmembrane G-protein-coupled receptor [Solanum chacoense (Chaco potato)]	down				1				1
3105				1	22967	CV03_9.6328.C1.Contig6782	allene oxide synthase	down	down	TC154063	TC58290	Fatty acid hydroperoxide lyase [Solanum tuberosum (Potato)]	down				1	VV_PEd18f01.b1	8296	fatty acid hydroperoxide lyase [Solanum tuberosum	down
3387				1	22969	CV03057B1H09.f1	senescence-associated protein-related	up	down	TC152107	TC69893	Arabidopsis thaliana genomic DNA, chromosome 5, TAC clone:K14A3 [Arabidopsis thaliana (Mouse-ear cress)]	down				1				1
702	PU03809	estExt_fgenesh4_pg.C_LG_VI0083	uclacyanin I identical to uclacyanin I GI:3399767 from [Arabidopsis thaliana]; contains Pfam profile PF02298: Plastocyanin-like domain; identical to cDNA uclacyanin I GI:3399766	up	22984	CV03062A2G07.f1	small blue copper protein Bcp1	up	down	TC138863	TC60092	Blue copper protein, putative; 52232-53038 [Arabidopsis thaliana (Mouse-ear cress)]	down				1				1
3571				1	22996	CV03069B1F10.f1	Spurge Specific 1779	up	up				1				1				1
3426				1	23056	CV03_9.4454.C1.Contig4995	unknown [Arabidopsis thaliana]	down	down	TC146494	TC62802	None	up				1				1
3480				1	23072	CV03094A1A07.f1	AT4g30930	down	down				1				1				1
3230				1	23079	CV03_9.7578.C1.Contig7979	calcineurin B	up	up	TC150613	TC73195	None	up				1				1
3404				1	23141	CV03118B2A08.f1	sugar transporter	up	up	TC154613	TC61548	Sugar transporter-like protein [Arabidopsis thaliana (Mouse-ear cress)]	down				1				1
218	PU00707	eugene3.00010425	pectate lyase family protein	down	23149	CV03_9.5987.C1.Contig6476	pectate lyase A11	down	down	TC136251	TC65395	Probable pectate lyase P18 precursor [Lycopersicon esculentum (Tomato)]	down				1
219	PU01542	estExt_Genewise1_v1.C_LG_III0932	pectate lyase family protein	down	23149	CV03_9.5987.C1.Contig6476	pectate lyase A11	down	down	TC136251	TC65395	Probable pectate lyase P18 precursor [Lycopersicon esculentum (Tomato)]	down				1
220	PU29128	eugene3.00010425	pectate lyase family protein	down	23149	CV03_9.5987.C1.Contig6476	pectate lyase A11	down	down	TC136251	TC65395	Probable pectate lyase P18 precursor [Lycopersicon esculentum (Tomato)]	down				1
221	PU01009	estExt_Genewise1_v1.C_LG_III0932	pectate lyase family protein	down	23149	CV03_9.5987.C1.Contig6476	pectate lyase A11	down	down	TC139898	TC70899	Pectate lyase [Fragaria ananassa (Strawberry)]	down				1
222	PU29068	eugene3.00081702	pectate lyase family protein similar to pectate lyase GI:14289169 from [Salix gilgiana]	up	23149	CV03_9.5987.C1.Contig6476	pectate lyase A11	down	down	TC136251	TC65395	Probable pectate lyase P18 precursor [Lycopersicon esculentum (Tomato)]	down				1
223	PU00998	estExt_fgenesh4_pg.C_LG_I2215	pectate lyase family protein similar to pectate lyase GP:14289169 from [Salix gilgiana]	up	23149	CV03_9.5987.C1.Contig6476	pectate lyase A11	down	down	TC136251	TC65395	Probable pectate lyase P18 precursor [Lycopersicon esculentum (Tomato)]	down				1
224	PU02899	estExt_fgenesh4_pg.C_LG_I2215	pectate lyase family protein similar to pectate lyase GP:14289169 from [Salix gilgiana]	up	23149	CV03_9.5987.C1.Contig6476	pectate lyase A11	down	down	TC136251	TC65395	Probable pectate lyase P18 precursor [Lycopersicon esculentum (Tomato)]	down				1
822	PU02396	estExt_fgenesh4_pg.C_LG_I2854	hypothetical protein	up	23155	CV03_9.2320.C1.Contig2784	Spurge Specific 3702	down	down				1				1				1
823	PU05721	estExt_fgenesh4_pg.C_LG_I2854	hypothetical protein	up	23155	CV03_9.2320.C1.Contig2784	Spurge Specific 3702	down	down				1				1				1
824	PU07686	estExt_fgenesh4_pg.C_LG_I2854	hypothetical protein	up	23155	CV03_9.2320.C1.Contig2784	Spurge Specific 3702	down	down				1				1				1
3484				1	23160	CV03122A1D11.f1	At4g32870	down	down				1				1				1
3604				1	23170	CV03125B1A01.f1	Spurge Specific 3899	down	up				1				1				1
3284				1	23189	CV03_9.10051.C1.Contig10209	glucosyltransferase	down	down	TC161189	TC61842	Cellulose synthase-like C3 [Oryza sativa (japonica cultivar-group)]	down				1				1
3638				1	23193	CV03_9.9356.C1.Contig9599	unknown [Arabidopsis thaliana]	up	up				1				1				1
3251				1	23217	CV03_9.6425.C1.Contig6883	cytochrome P450 82C1	up	down	TC144674	TC60088	Cytochrome P450 monooxygenase CYP82E3 [Nicotiana tabacum (Common tobacco)]	down				1				1
3339				1	23241	CV03_9.8413.C1.Contig8762	P450 monooxygenase	up	up	TC149181	TC73287	Flavonoid 3',5'-hydroxylase-like; cytochrome P450 [Arabidopsis thaliana (Mouse-ear cress)]	up				1				1
3508				1	23362	CV03_9.858.C1.Contig1146	DnaJ protein	up	up				1				1				1
3459				1	23374	CV03_9.1440.C1.Contig1820	expressed protein [Arabidopsis thaliana]	up	up				1				1	VV_PEc12H09.f.ab1	8988	unknown protein	down
3162				1	23379	CV03_9.1792.C1.Contig2221	Spurge Specific 54	down	down	TC144998	TC66829	None	up				1	VV_PEd0014f02.b1	5692	proline-rich protein (PRP4)	up
3420				1	23392	CV03_9.2181.C1.Contig2642	ubiquitin conjugating enzyme	down	down	TC147143	TC66897	Ubiquitin-conjugating protein-like [Solanum tuberosum (Potato)]	down				1				1
3500				1	23396	CV03_9.2177.C1.Contig2636	Chalcone synthase 1	down	down				1				1				1
791	PU03849	fgenesh4_pg.C_LG_II002256	expressed protein	up	23398	CV03_9.29.C2.Contig50	little protein 1	up	up				1				1				1
792	PU22670	fgenesh4_pg.C_LG_II002256	expressed protein	up	23398	CV03_9.29.C2.Contig50	little protein 1	up	up				1				1				1
793	PU23154	fgenesh4_pg.C_LG_II002256	expressed protein	up	23398	CV03_9.29.C2.Contig50	little protein 1	up	up				1				1				1
794	PU23290	fgenesh4_pg.C_LG_II002256	expressed protein	up	23398	CV03_9.29.C2.Contig50	little protein 1	up	up				1				1				1
795	PU23536	fgenesh4_pg.C_LG_II002256	expressed protein	up	23398	CV03_9.29.C2.Contig50	little protein 1	up	up				1				1				1
796	PU23537	fgenesh4_pg.C_LG_II002256	expressed protein	up	23398	CV03_9.29.C2.Contig50	little protein 1	up	up				1				1				1
797	PU29340	fgenesh4_pg.C_LG_II002256	expressed protein	up	23398	CV03_9.29.C2.Contig50	little protein 1	up	up				1				1				1
798	PU29437	fgenesh4_pg.C_LG_II002256	expressed protein	up	23398	CV03_9.29.C2.Contig50	little protein 1	up	up				1				1				1
799	PU29947	fgenesh4_pg.C_LG_II002256	expressed protein	up	23398	CV03_9.29.C2.Contig50	little protein 1	up	up				1				1				1
3114				1	23405	CV03_9.1204.C1.Contig1556	CHALCONE SYNTHASE 2	down	down	TC145946	TC69986	F18O14.21 [Arabidopsis thaliana (Mouse-ear cress)]	down				1	VV_PEa23h04.b1	2338	beta-ketoacyl-CoA synthase family protein [Arabidopsis	up
3157				1	23412	CV03_9.2723.C1.Contig3215	reversibly glycosylated polypeptide	up	down	TC132875	TC66007	UDP-glucose:protein transglucosylase-like [Solanum tuberosum (Potato)]	down				1	VV_PEb23f06.b1	6947	reversibly glycosylated polypeptide [Gossypium hirsutum	down
117	PU22228	eugene3.00070749	cytochrome P450 family protein contains Pfam profile: PF00067 cytochrome P450	up	23417	CV03_9.3294.C1.Contig3808	cytochrome P450	down	down	TC153132	TC60009	Cytochrome P450 monooxygenase CYP86A [Glycine max (Soybean)]	down				1	VV_PEc11E06.f.ab1	6719	cytochrome P450 86A2	down
118	PU08964	fgenesh4_pg.C_LG_III001068	cytochrome P450, putative similar to cytochrome P450 GB:O23066 [Arabidopsis thaliana]	up	23417	CV03_9.3294.C1.Contig3808	cytochrome P450	down	down	TC153132	TC60009	Cytochrome P450 monooxygenase CYP86A [Glycine max (Soybean)]	down				1	VV_PEc11E06.f.ab1	6719	cytochrome P450 86A2	down
363	PU21036	fgenesh4_pm.C_LG_I000645	cytochrome P450 86A1 (CYP86) (CYP86A1) / CYPLXXXVI / P450-dependent fatty acid omega-hydroxylase identical to Cytochrome P450 86A1 (CYPLXXXVI) (P450-dependent fatty acid omega-hydroxylase) (SP:P48422) [Arabidopsis thaliana]	up	23417	CV03_9.3294.C1.Contig3808	cytochrome P450	down	down	TC148994	TC69100	Cytochrome P450 86A1 [Arabidopsis thaliana (Mouse-ear cress)]	down				1				1
189	PU03418	eugene3.00130015	hydrophobic protein (RCI2A) / low temperature and salt responsive protein (LTI6A) identical to SP|Q9ZNQ7 Hydrophobic protein RCI2A (Low temperature and salt responsive protein LTI6A) {Arabidopsis thaliana}	up	23463	CV03_9.13.C3.Contig26	Spurge Specific 1141	up	up	TC154368	TC58618	Low temperature and salt responsive protein [Solanum tuberosum (Potato)]	down				1	VV_PEb01e08.b1	1373	low temperature and salt responsive protein [Pennisetum glaucum	down
190	PU03780	eugene3.01310022	hydrophobic protein (RCI2A) / low temperature and salt responsive protein (LTI6A) identical to SP|Q9ZNQ7 Hydrophobic protein RCI2A (Low temperature and salt responsive protein LTI6A) {Arabidopsis thaliana}	up	23463	CV03_9.13.C3.Contig26	Spurge Specific 1141	up	up	TC154368	TC58618	Low temperature and salt responsive protein [Solanum tuberosum (Potato)]	down				1	VV_PEb01e08.b1	1373	low temperature and salt responsive protein [Pennisetum glaucum	down
191	PU03883	eugene3.00130015	hydrophobic protein (RCI2A) / low temperature and salt responsive protein (LTI6A) identical to SP|Q9ZNQ7 Hydrophobic protein RCI2A (Low temperature and salt responsive protein LTI6A) {Arabidopsis thaliana}	up	23463	CV03_9.13.C3.Contig26	Spurge Specific 1141	up	up	TC154368	TC58618	Low temperature and salt responsive protein [Solanum tuberosum (Potato)]	down				1	VV_PEb01e08.b1	1373	low temperature and salt responsive protein [Pennisetum glaucum	down
192	PU27309	eugene3.00130015	hydrophobic protein (RCI2A) / low temperature and salt responsive protein (LTI6A) identical to SP|Q9ZNQ7 Hydrophobic protein RCI2A (Low temperature and salt responsive protein LTI6A) {Arabidopsis thaliana}	up	23463	CV03_9.13.C3.Contig26	Spurge Specific 1141	up	up	TC154368	TC58618	Low temperature and salt responsive protein [Solanum tuberosum (Potato)]	down				1	VV_PEb01e08.b1	1373	low temperature and salt responsive protein [Pennisetum glaucum	down
193	PU29375	eugene3.00130015	hydrophobic protein (RCI2A) / low temperature and salt responsive protein (LTI6A) identical to SP|Q9ZNQ7 Hydrophobic protein RCI2A (Low temperature and salt responsive protein LTI6A) {Arabidopsis thaliana}	up	23463	CV03_9.13.C3.Contig26	Spurge Specific 1141	up	up	TC154368	TC58618	Low temperature and salt responsive protein [Solanum tuberosum (Potato)]	down				1	VV_PEb01e08.b1	1373	low temperature and salt responsive protein [Pennisetum glaucum	down
194	PU29397	eugene3.00130015	hydrophobic protein (RCI2A) / low temperature and salt responsive protein (LTI6A) identical to SP|Q9ZNQ7 Hydrophobic protein RCI2A (Low temperature and salt responsive protein LTI6A) {Arabidopsis thaliana}	up	23463	CV03_9.13.C3.Contig26	Spurge Specific 1141	up	up	TC154368	TC58618	Low temperature and salt responsive protein [Solanum tuberosum (Potato)]	down				1	VV_PEb01e08.b1	1373	low temperature and salt responsive protein [Pennisetum glaucum	down
195	PU29452	eugene3.00130015	hydrophobic protein (RCI2A) / low temperature and salt responsive protein (LTI6A) identical to SP|Q9ZNQ7 Hydrophobic protein RCI2A (Low temperature and salt responsive protein LTI6A) {Arabidopsis thaliana}	up	23463	CV03_9.13.C3.Contig26	Spurge Specific 1141	up	up	TC154368	TC58618	Low temperature and salt responsive protein [Solanum tuberosum (Potato)]	down				1	VV_PEb01e08.b1	1373	low temperature and salt responsive protein [Pennisetum glaucum	down
196	PU29458	eugene3.00130015	hydrophobic protein (RCI2A) / low temperature and salt responsive protein (LTI6A) identical to SP|Q9ZNQ7 Hydrophobic protein RCI2A (Low temperature and salt responsive protein LTI6A) {Arabidopsis thaliana}	up	23463	CV03_9.13.C3.Contig26	Spurge Specific 1141	up	up	TC154368	TC58618	Low temperature and salt responsive protein [Solanum tuberosum (Potato)]	down				1	VV_PEb01e08.b1	1373	low temperature and salt responsive protein [Pennisetum glaucum	down
73	PU02600	estExt_fgenesh4_kg.C_LG_X0064	LIM domain-containing protein similar to pollen specific LIM domain protein 1b [Nicotiana tabacum] GI:6467905, PGPS/D1 [Petunia x hybrida] GI:4105772; contains Pfam profile PF00412: LIM domain	down	23491	CV03_9.6183.C1.Contig6648	LIM-domain SF3 protein	down	down	TC137110	TC66682	Putative LIM domain protein PLIM-2 [Oryza sativa (japonica cultivar-group)]	down	Rub_221	EE284330	glutathione S-transferase GST 13 [Glycine max]	up
74	PU04818	estExt_fgenesh4_pm.C_LG_VIII0239	LIM domain-containing protein similar to pollen specific LIM domain protein 1b [Nicotiana tabacum] GI:6467905, PGPS/D1 [Petunia x hybrida] GI:4105772; contains Pfam profile PF00412: LIM domain	down	23491	CV03_9.6183.C1.Contig6648	LIM-domain SF3 protein	down	down	TC137110	TC66682	Putative LIM domain protein PLIM-2 [Oryza sativa (japonica cultivar-group)]	down	Rub_221	EE284330	glutathione S-transferase GST 13 [Glycine max]	up
75	PU06253	estExt_fgenesh4_pm.C_LG_VIII0239	LIM domain-containing protein similar to pollen specific LIM domain protein 1b [Nicotiana tabacum] GI:6467905, PGPS/D1 [Petunia x hybrida] GI:4105772; contains Pfam profile PF00412: LIM domain	down	23491	CV03_9.6183.C1.Contig6648	LIM-domain SF3 protein	down	down	TC137110	TC66682	Putative LIM domain protein PLIM-2 [Oryza sativa (japonica cultivar-group)]	down	Rub_221	EE284330	glutathione S-transferase GST 13 [Glycine max]	up
3628				1	23507	CV03061A1C04.f1	transcription factor jumonji (jmj) family protein	down	down				1				1				1
3096				1	23526	CV03070A2D02.f1	AT3g26420	up	down	TC133352	TC68556	Glycine-rich protein 2 [Nicotiana sylvestris (Wood tobacco)]	up	Rub_301	EE284364	pherophorin-C1 protein precursor [Chlamydomonas reinhardtii]	t-up				1
3254				1	23551	CV03_9.7475.C1.Contig7882	dehydration-responsive protein-related	up	up	TC140955	TC69355	Hypothetical protein At4g00740; F15P23.2 [Arabidopsis thaliana (Mouse-ear cress)]	down				1				1
3253				1	23565	CV03_9.8336.C1.Contig8698	dehydratiion responsive element binding protein 1	down	up	TC144831	TC71016	CBF1 [Populus tomentosa]	down				1				1
313	PU13477	estExt_Genewise1_v1.C_LG_XIV1259	basic helix-loop-helix (bHLH) family protein contains Pfam profile: PF00010 helix-loop-helix DNA-binding domain ;annotation temporarily based on supporting cDNA gi|17224394|gb|AF246291.1|AF246291	down	23580	CV03_9.6586.C1.Contig7018	myc-like anthocyanin regulatory protein	up	down	TC153418	TC69443	None	down				1				1
305	PU05867	estExt_fgenesh4_pg.C_LG_II2472	armadillo/beta-catenin repeat family protein / U-box domain-containing protein contains Pfam domain, PF00514: Armadillo/beta-catenin-like repeats and Pfam, PF04564: U-box domain	up	23610	CV03_9.8915.C1.Contig9191	armadillo/beta-catenin repeat family protein	up	up	TC159490	TC70505	Protein At3g07360 [Arabidopsis thaliana (Mouse-ear cress)]	down				1				1
306	PU10810	estExt_fgenesh4_pg.C_LG_II2472	armadillo/beta-catenin repeat family protein / U-box domain-containing protein contains Pfam domain, PF00514: Armadillo/beta-catenin-like repeats and Pfam, PF04564: U-box domain	up	23610	CV03_9.8915.C1.Contig9191	armadillo/beta-catenin repeat family protein	up	up	TC159490	TC70505	Protein At3g07360 [Arabidopsis thaliana (Mouse-ear cress)]	down				1				1
307	PU11426	estExt_fgenesh4_pg.C_LG_II2472	armadillo/beta-catenin repeat family protein / U-box domain-containing protein contains Pfam domain, PF00514: Armadillo/beta-catenin-like repeats and Pfam, PF04564: U-box domain	up	23610	CV03_9.8915.C1.Contig9191	armadillo/beta-catenin repeat family protein	up	up	TC159490	TC70505	Protein At3g07360 [Arabidopsis thaliana (Mouse-ear cress)]	down				1				1
3596				1	23684	CV03121A2B09.f1	Spurge Specific 3740	up	up				1				1				1
416	PU26853	grail3.0151001801	expressed protein	up	23751	CV03_9.9043.C1.Contig9302	unknown protein [Oryza sativa (japonica cultivar-group)]	up	up	TC140356	TC65085	Gb|AAF16548.1 [Arabidopsis thaliana (Mouse-ear cress)]	down				1				1
3405				1	23752	CV03102X1H08.f1	SWI2/SNF2-like protein	down	down	TC154433	TC62183	Putative helicase (SNF2/RAD54 family (ETL1 subfamily) protein) [Arabidopsis thaliana (Mouse-ear cress)]	down				1				1
337	PU01687	estExt_fgenesh4_pm.C_LG_VI0411	casein kinase, putative similar to casein kinase I, delta isoform [Arabidopsis thaliana] SWISS-PROT:P42158	up	23884	Cassava.1433.C1.Contig1602	casein kinase	up	down	TC140844	TC64903	Casein kinase I-like [Oryza sativa (japonica cultivar-group)]	down				1				1
338	PU10894	gw1.III.2302.1	casein kinase, putative similar to casein kinase I, delta isoform [Arabidopsis thaliana] SWISS-PROT:P42158	up	23884	Cassava.1433.C1.Contig1602	casein kinase	up	down	TC140844	TC64903	Casein kinase I-like [Oryza sativa (japonica cultivar-group)]	down				1				1
3218				1	23887	CV03_9.444.C1.Contig632	auxin growth promotor protein [Lycopersicon esculentum]	up	down	TC143562	TC60371	Hypothetical protein [Arabidopsis thaliana (Mouse-ear cress)]	down				1				1
3296				1	23912	CV03_9.1616.C1.Contig2012	hypersensitive-induced response protein	up	up	TC145187	TC58423	Hypersensitive-induced reaction protein [Capsicum annuum (Bell pepper)]	down				1				1
731	PU01879	estExt_Genewise1_v1.C_LG_XVIII0752	zinc finger (CCCH-type) family protein contains Pfam domain, PF00642: Zinc finger C-x8-C-x5-C-x3-H type (and similar)	up	23985	CV03_9.5125.C1.Contig5657	zinc finger transcription factor	up	up	TC139173	TC58952	Putative CCCH-type zinc finger protein [Arabidopsis thaliana (Mouse-ear cress)]	down				1				1
146	PU01096	grail3.0008029501	expressed protein contains Pfam profile PF04398: Protein of unknown function, DUF538	down	23990	CV03_9.507.C2.Contig722	unknown protein [Arabidopsis thaliana]	down	down	TC143452	TC68461	F25P12.97 protein [Arabidopsis thaliana (Mouse-ear cress)]	up				1
147	PU01908	eugene3.01310099	expressed protein contains Pfam profile PF04398: Protein of unknown function, DUF538	down	23990	CV03_9.507.C2.Contig722	unknown protein [Arabidopsis thaliana]	down	down	TC143452	TC68461	F25P12.97 protein [Arabidopsis thaliana (Mouse-ear cress)]	up				1
839	PU05902	gw1.I.6547.1	phytoene synthase (PSY) / geranylgeranyl-diphosphate geranylgeranyl transferase identical to GB:L25812; synonymous with geranylgeranyl-diphosphate geranylgeranyl transferase	down	23992	CV03_9.3035.C1.Contig3521	phytoene synthase	up	up				1				1				1
840	PU11547	gw1.44.342.1	phytoene synthase (PSY) / geranylgeranyl-diphosphate geranylgeranyl transferase identical to GB:L25812; synonymous with geranylgeranyl-diphosphate geranylgeranyl transferase	down	23992	CV03_9.3035.C1.Contig3521	phytoene synthase	up	up				1				1				1
559	PU12564	estExt_Genewise1_v1.C_LG_VII0401	NADP-dependent oxidoreductase, putative similar to probable NADP-dependent oxidoreductase (zeta-crystallin homolog) P1 [SP|Q39172][gi:886428] and P2 [SP|Q39173][gi:886430], Arabidopsis thaliana; similar to allyl alcohol dehydrogenase GI:9758497 from [Arab	up	24010	CV03_9.5801.C1.Contig6301	allyl alcohol dehydrogenase	up	down	TC136497	TC66915	Allyl alcohol dehydrogenase [Nicotiana tabacum (Common tobacco)]	down				1				1
560	PU24613	estExt_fgenesh4_pg.C_1700023	NADP-dependent oxidoreductase, putative similar to probable NADP-dependent oxidoreductase (zeta-crystallin homolog) P2 [SP|Q39173][gi:886430], Arabidopsis thaliana; similar to allyl alcohol dehydrogenase [Nicotiana tabacum] GI:6692816	up	24010	CV03_9.5801.C1.Contig6301	allyl alcohol dehydrogenase	up	down	TC136497	TC66915	Allyl alcohol dehydrogenase [Nicotiana tabacum (Common tobacco)]	down				1				1
30	PU01944	estExt_fgenesh4_pm.C_LG_XII0129	quercetin 3-O-methyltransferase 1 / flavonol 3-O-methyltransferase 1 / caffeic acid/5-hydroxyferulic acid O-methyltransferase (OMT1) identical to O-methyltransferase 1 [Arabidopsis thaliana][GI:2781394], SP|Q9FK25 Quercetin 3-O-methyltransferase 1 (EC 2.1	up	24013	CV03_9.3963.C2.Contig4483	caffeic acid O-methyltransferase II	down	down	TC142945	TC58627	Catechol O-methyltransferase [Nicotiana tabacum (Common tobacco)]	down	Rub_323	EE284380	proline-rich protein BstNI subfamily 1 isoform 1 precursor [Homo sapiens]	up	VV_PEb18f03.b1	3040	caffeic acid O-methyltransferase [Malus x domestica	down
31	PU27446	eugene3.00021675	quercetin 3-O-methyltransferase 1 / flavonol 3-O-methyltransferase 1 / caffeic acid/5-hydroxyferulic acid O-methyltransferase (OMT1) identical to O-methyltransferase 1 [Arabidopsis thaliana][GI:2781394], SP|Q9FK25 Quercetin 3-O-methyltransferase 1 (EC 2.1	up	24013	CV03_9.3963.C2.Contig4483	caffeic acid O-methyltransferase II	down	down	TC142945	TC58627	Catechol O-methyltransferase [Nicotiana tabacum (Common tobacco)]	down	Rub_323	EE284380	proline-rich protein BstNI subfamily 1 isoform 1 precursor [Homo sapiens]	up	VV_PEb18f03.b1	3040	caffeic acid O-methyltransferase [Malus x domestica	down
250	PU02638	estExt_fgenesh4_pg.C_LG_XV0035	quercetin 3-O-methyltransferase 1 / flavonol 3-O-methyltransferase 1 / caffeic acid/5-hydroxyferulic acid O-methyltransferase (OMT1) identical to O-methyltransferase 1 [Arabidopsis thaliana][GI:2781394], SP|Q9FK25 Quercetin 3-O-methyltransferase 1 (EC 2.1	down	24013	CV03_9.3963.C2.Contig4483	caffeic acid O-methyltransferase II	down	down	TC154457	TC69648	Catechol O-methyltransferase [Nicotiana tabacum (Common tobacco)]	down				1	VV_PEb18f03.b1	3040	caffeic acid O-methyltransferase [Malus x domestica	down
825	PU27456	fgenesh4_pg.C_LG_VI000243	hypothetical protein	down	24018	CV03_9.1306.C1.Contig1675	ribosome-inactivating protein cinnamomin II precursor type 2	down	down				1				1				1
3243				1	24024	CV03058A1B08.f1	cytochrome P450	down	down	TC157829	TC67640	Cytochrome P450 [Solanum tuberosum (Potato)]	up				1				1
369	PU06103	grail3.0039012501	delta-8 sphingolipid desaturase, putative	down	24028	CV03_9.4124.C1.Contig4647	fatty acid desaturase/cytochrome b5 fusion protein	up	up	TC146812	TC62793	Putative delta-6-desaturase [Oryza sativa (japonica cultivar-group)]	down				1				1
370	PU07023	eugene3.00061614	delta-8 sphingolipid desaturase, putative	down	24028	CV03_9.4124.C1.Contig4647	fatty acid desaturase/cytochrome b5 fusion protein	up	up	TC146812	TC62793	Putative delta-6-desaturase [Oryza sativa (japonica cultivar-group)]	down				1				1
371	PU09357	eugene3.00140370	delta-8 sphingolipid desaturase, putative	down	24028	CV03_9.4124.C1.Contig4647	fatty acid desaturase/cytochrome b5 fusion protein	up	up	TC146812	TC62793	Putative delta-6-desaturase [Oryza sativa (japonica cultivar-group)]	down				1				1
3441				1	24050	CV03067A2B06.f1	unknown protein [Arabidopsis thaliana]	up	up	TC145247	TC59707	T27I1.4 protein [Arabidopsis thaliana (Mouse-ear cress)]	up				1				1
3158				1	24109	CV03_9.7300.C1.Contig7703	RNA polymerase subunit family protein	down	down	TC155378	TC63150	Hypothetical protein [Oryza sativa (japonica cultivar-group)]	up				1	VV_PEd0013b10.b1	6987	RNA polymerase I, II and III 24.3 kDa subunit [Arabidopsis	down
3269				1	24124	CV03_9.6902.C1.Contig7320	Euphorbia specific160	up	up	TC142163	TC61065	Molybdopterin biosynthesis CNX2 protein [Arabidopsis thaliana (Mouse-ear cress)]	up				1				1
3322				1	24135	CV03_9.8721.C1.Contig9037	myb factor	down	down	TC149740	TC62022	THM18 protein [Lycopersicon esculentum (Tomato)]	down				1				1
3375				1	24212	CV03120A2D12.f1	RISBZ4 [Oryza sativa (japonica cultivar-group)]	up	up	TC139392	TC58162	BZIP transcription factor [Nicotiana tabacum (Common tobacco)]	down				1				1
3180				1	24223	CV03124B2H02.f1	ABC transporter family protein	down	down	TC145597	TC67440	36I5.4 (Putative ABC (ATP-binding cassette) transporter transmembrane protein) [Oryza sativa (japonica cultivar-group)]	up				1				1
3602				1	24226	CV03124A1G05.f1	Spurge Specific 3845	up	down				1				1				1
3639				1	24246	CV03131B1G10.f1	unknown [Arabidopsis thaliana]	up	down				1				1				1
439	PU05141	gw1.I.6710.1	expressed protein contains Pfam domain PF03715: Uncharacterised protein family (UPF0120)	down	24437	CV03_9.1730.C1.Contig2151	Spurge Specific 50	up	down	TC149555	TC59532	None	up				1				1
565	PU08270	fgenesh4_pg.C_scaffold_107000049	nucleosome assembly protein (NAP), putative similar to nucleosome assembly protein 1 [Glycine max] GI:1161252; contains Pfam profile PF00956: Nucleosome assembly protein (NAP)	up	24437	CV03_9.1730.C1.Contig2151	Spurge Specific 50	up	down	TC149555	TC59532	None	up				1				1
128	PU05915	grail3.0010018901	expansin, putative (EXP1) identical to expansin (At-EXP1) [Arabidopsis thaliana] GI:1041702; alpha-expansin gene family, PMID:11641069	down	24455	CV03_9.2484.C1.Contig2952	alpha-expansin 3	up	down	TC150769	TC62952	Alpha-expansin [Solanum demissum (Wild potato)]	up				1	VV_PEb04d03.b1	3643	expansin [Vitis labrusca x Vitis vinifera	up
129	PU09319	grail3.0154002001	expansin, putative (EXP1) identical to expansin (At-EXP1) [Arabidopsis thaliana] GI:1041702; alpha-expansin gene family, PMID:11641069	up	24455	CV03_9.2484.C1.Contig2952	alpha-expansin 3	up	down	TC150769	TC62952	Alpha-expansin [Solanum demissum (Wild potato)]	up				1	VV_PEb04d03.b1	3643	expansin [Vitis labrusca x Vitis vinifera	up
3275				1	24460	CV03025B1H04.f1	expressed protein [Arabidopsis thaliana]	down	down	TC140374	TC63644	Putative carboxyl-terminal peptidase [Arabidopsis thaliana (Mouse-ear cress)]	up				1				1
462	PU12061	estExt_fgenesh4_pg.C_LG_XIII0337	flavonoid 3'-monooxygenase / flavonoid 3'-hydroxylase (F3'H) / cytochrome P450 75B1 (CYP75B1) / transparent testa 7 protein (TT7) identical to SP|Q9SD85 Flavonoid 3'-monooxygenase (EC 1.14.13.21) (Flavonoid 3'-hydroxylase) (AtF3'H) (Cytochrome P450 75B1)	up	24503	CV03_9.4754.C1.Contig5296	flavonoid 3'-hydroxylase	down	down	TC137733	TC68727	Flavonoid 3'-monooxygenase [Petunia hybrida (Petunia)]	down				1				1
463	PU11503	estExt_fgenesh4_pg.C_LG_XIII0337	flavonoid 3'-monooxygenase / flavonoid 3'-hydroxylase (F3'H) / cytochrome P450 75B1 (CYP75B1) / transparent testa 7 protein (TT7) identical to SP|Q9SD85 Flavonoid 3'-monooxygenase (EC 1.14.13.21) (Flavonoid 3'-hydroxylase) (AtF3'H) (Cytochrome P450 75B1)	up	24503	CV03_9.4754.C1.Contig5296	flavonoid 3'-hydroxylase	down	down	TC148091	TC57886	Flavonoid 3'-monooxygenase [Petunia hybrida (Petunia)]	down				1				1
625	PU26791	estExt_fgenesh4_pg.C_LG_XVI1054	protein kinase family protein contains protein kinase domain, Pfam:PF00069	up	24505	CV03_9.4822.C1.Contig5362	protein kinase family protein	down	up	TC145450	TC67777	Receptor protein kinase, putative [Arabidopsis thaliana (Mouse-ear cress)]	down				1				1
3110				1	24509	CV03_9.4838.C1.Contig5376	aux/IAA protein	down	down	TC143125	TC66144	Aux/IAA protein [Solanum tuberosum (Potato)]	up				1	VV_PEc05G03.f.ab1	4756	Aux/IAA protein	down
850	PU04888	gw1.XV.1742.1	ubiquitin-associated (UBA)/TS-N domain-containing protein / octicosapeptide/Phox/Bemp1 (PB1) domain-containing protein contains Pfam profiles PF00627: Ubiquitin-associated (UBA)/TS-N domain, PF00569: Zinc finger ZZ type domain, PF00564: PB1 domain	up	24512	CV03_9.5153.C1.Contig5683	ubiquitin-associated (UBA) protein	up	up				1				1				1
851	PU13017	gw1.XV.1742.1	ubiquitin-associated (UBA)/TS-N domain-containing protein / octicosapeptide/Phox/Bemp1 (PB1) domain-containing protein contains Pfam profiles PF00627: Ubiquitin-associated (UBA)/TS-N domain, PF00569: Zinc finger ZZ type domain, PF00564: PB1 domain	up	24512	CV03_9.5153.C1.Contig5683	ubiquitin-associated (UBA) protein	up	up				1				1				1
672	PU28515	estExt_fgenesh4_pg.C_LG_IX0282	transducin family protein / WD-40 repeat family protein contains 6 (3 significant) WD-40 repeats; similar to PC326 protein (GI:200241) (PIR2:S37694) [Mus musculus]; Human (H326) mRNA, Homo sapiens, gb:U06631	up	24529	CV03_9.3726.C1.Contig4242	transducin family protein / WD-40 repeat family protein	up	up	TC143591	TC70988	WD-repeat protein-like [Arabidopsis thaliana (Mouse-ear cress)]	down				1				1
435	PU00891	eugene3.00160262	expressed protein	up	24543	CV03_9.3167.C1.Contig3673	expressed protein [Arabidopsis thaliana]	up	up	TC161290	TC66168	Hypothetical protein [Oryza sativa (japonica cultivar-group)]	down				1				1
436	PU01863	eugene3.00160262	expressed protein	up	24543	CV03_9.3167.C1.Contig3673	expressed protein [Arabidopsis thaliana]	up	up	TC161290	TC66168	Hypothetical protein [Oryza sativa (japonica cultivar-group)]	down				1				1
376	PU03757	eugene3.00061953	endomembrane protein 70, putative TM4 family;	down	24649	CV03_9.6832.C1.Contig7253	multispanning membrane protein	up	up	TC135150	TC68998	Hypothetical protein At5g35160 [Arabidopsis thaliana (Mouse-ear cress)]	down				1				1
3584				1	24666	CV03097B2E04.f1	Spurge Specific 2863	up	down				1				1				1
3133				1	24696	CV03_9.8989.C1.Contig9253	lipoxygenase	down	down	TC134495	TC57858	13-lipoxygenase [Solanum tuberosum (Potato)]	down				1	VRK477	10317	lipoxygenase [Lycopersicon esculentum	up
816	PU05514	eugene3.00180919	glutamine amidotransferase class-I domain-containing protein similar to defense-related protein [Brassica carinata] GI:14009290, component of aniline dioxygenase (GMP synthase like protein) - Acinetobacter sp.,PID:d1013698; contains Pfam profile PF00117:	down	24710	CV03111A1E09.f1	defense-related protein	down	down				1				1				1
500	PU02360	eugene3.00190832	glycosyl hydrolase family protein 17 similar to elicitor inducible chitinase Nt-SubE76 GI:11071974 from [Nicotiana tabacum]; C-terminal homology only	down	24718	CV03_9.6906.C1.Contig7323	unknown [Arabidopsis thaliana]	down	down	TC133463	TC61416	Hypothetical protein F9D24.10 [Arabidopsis thaliana (Mouse-ear cress)]	down				1				1
63	PU11342	estExt_fgenesh4_pg.C_LG_VIII1530	glutathione S-transferase, putative	up	24742	CV03_9.327.C4.Contig480	glutathione S-transferase	up	down	TC137208	TC58286	Putative glutathione S-transferase T2 [Lycopersicon esculentum (Tomato)]	down	Rub_221	EE284330	glutathione S-transferase GST 13 [Glycine max]	up
64	PU22779	estExt_Genewise1_v1.C_LG_X4725	glutathione S-transferase, putative	up	24742	CV03_9.327.C4.Contig480	glutathione S-transferase	up	down	TC137208	TC58286	Putative glutathione S-transferase T2 [Lycopersicon esculentum (Tomato)]	down	Rub_221	EE284330	glutathione S-transferase GST 13 [Glycine max]	up
65	PU30470	estExt_fgenesh4_pg.C_LG_VIII1530	glutathione S-transferase, putative	up	24742	CV03_9.327.C4.Contig480	glutathione S-transferase	up	down	TC137208	TC58286	Putative glutathione S-transferase T2 [Lycopersicon esculentum (Tomato)]	down	Rub_221	EE284330	glutathione S-transferase GST 13 [Glycine max]	up
66	PU04336	eugene3.00100418	glutathione S-transferase, putative similar to glutathione transferase GB:CAA71784 [Glycine max]	up	24742	CV03_9.327.C4.Contig480	glutathione S-transferase	up	down	TC137208	TC58286	Putative glutathione S-transferase T2 [Lycopersicon esculentum (Tomato)]	down	Rub_221	EE284330	glutathione S-transferase GST 13 [Glycine max]	up
488	PU26122	grail3.0036009801	glutathione S-transferase, putative	up	24742	CV03_9.327.C4.Contig480	glutathione S-transferase	up	down	TC144280	TC70892	Probable glutathione S-transferase [Solanum tuberosum (Potato)]	down				1				1
489	PU22550	grail3.0036009801	glutathione S-transferase, putative	up	24742	CV03_9.327.C4.Contig480	glutathione S-transferase	up	down	TC149305	TC73275	Glutathione S-transferase [Populus trichocarpa (Western balsam poplar)]	up				1				1
457	PU28974	gw1.28.592.1	FAD-binding domain-containing protein similar to SP|P30986 reticuline oxidase precursor (Berberine-bridge-forming enzyme) (BBE) (Tetrahydroprotoberberine synthase) [Eschscholzia californica]; contains PF01565 FAD binding domain	up	24777	CV03_9.8969.C1.Contig9237	CPRD2	down	down	TC148951	TC68744	At1g30760/T5I8_22 [Arabidopsis thaliana (Mouse-ear cress)]	up				1				1
458	PU01933	gw1.140.324.1	FAD-binding domain-containing protein similar to SP|P30986 reticuline oxidase precursor (Berberine-bridge-forming enzyme) (BBE) (Tetrahydroprotoberberine synthase) [Eschscholzia californica]; contains PF01565 FAD binding domain	up	24777	CV03_9.8969.C1.Contig9237	CPRD2	down	down	TC154266	TC70317	Nectarin 5 [Nicotiana langsdorffii x Nicotiana sanderae (Ornemental tabacco)]	up				1				1
308	PU21501	gw1.119.1.1	aspartyl protease family protein contains Pfam domain, PF00026: eukaryotic aspartyl protease	up	24795	CV03_9.429.C1.Contig616	chloroplast nucleoid DNA-binding protein	down	down	TC133527	TC60628	Hypothetical protein F2J7.6 [Arabidopsis thaliana (Mouse-ear cress)]	down				1				1
3603				1	24947	CV03_9.641.C1.Contig885	Spurge Specific 386	down	down				1				1				1
177	PU20137	estExt_fgenesh4_pg.C_LG_IV0693	high-mobility-group protein / HMG-I/Y protein nearly identical to high-mobility-group protein HMG-I/Y protein [Arabidopsis thaliana] GI:1429211; contains Pfam profiles PF00538: linker histone H1 and H5 family, PF02178: AT hook motif	down	24997	CV03_9.2724.C1.Contig3216	high mobility group protein HMGI/Y-1	down	down	TC135483	TC67952	Histone-like protein [Oryza sativa (japonica cultivar-group)]	up				1
315	PU01920	estExt_fgenesh4_pg.C_LG_XII1027	basix helix-loop-helix (bHLH) family protein contains Pfam profile: PF00010 helix-loop-helix DNA-binding domain	down	25022	CV03038B1F10.f1	ICE1	up	down	TC143006	TC60851	Hypothetical protein [Arabidopsis thaliana (Mouse-ear cress)]	down				1				1
3331				1	25037	CV03_9.4798.C1.Contig5338	nitrogen fixation NifU-like family protein	up	up	TC151082	TC68701	AT5g49940/K9P8_8 [Arabidopsis thaliana (Mouse-ear cress)]	up				1				1
800	PU11819	grail3.0005037901	expressed protein	down	25102	CV03_9.3245.C1.Contig3758	unknown [Arabidopsis thaliana]	up	down				1				1				1
3471				1	25114	CV03_9.6154.C1.Contig6620	arginase 1	up	up				1				1				1
3247				1	25160	CV03_9.2767.C1.Contig3258	cytochrome P450	up	up	TC146039	TC66808	Cytochrome P450 monooxygenase CYP83A [Glycine max (Soybean)]	down				1				1
406	PU07072	estExt_Genewise1_v1.C_LG_XII0292	expressed protein	up	25185	CV03_9.8853.C1.Contig9143	expressed protein [Oryza sativa (japonica cultivar-group)]	up	up	TC137546	TC73867	Expressed protein [Oryza sativa (japonica cultivar-group)]	up				1				1
3536				1	25204	CV03098A1G07.f1	hypothetical protein [Oryza sativa (japonica cultivar-group)]	up	up				1				1				1
3616				1	25211	CV03103A1G02.f1	Spurge Specific 4655	up	up				1				1				1
3261				1	25246	CV03113B1B09.f1	EARLY flowering 4 protein	up	up	TC143513	TC65428	Serine carboxypeptidase precursor [Arabidopsis thaliana (Mouse-ear cress)]	down				1				1
3309				1	25247	CV03_9.3560.C1.Contig4071	kelch repeat-containing serine/threonine phosphoesterase family protein	up	up	TC155485	TC67876	hydrolase/ protein serine/threonine phosphatase [Arabidopsis thaliana]	down				1				1
445	PU02157	eugene3.00021523	expressed protein identical to cDNA unknown protein GI:1922247 embY10087.1	down	25250	CV03_9.7834.C1.Contig8221	Myb-like DNA binding PF|00249 domains	up	up	TC136244	TC72393	Hypothetical protein [Arabidopsis thaliana (Mouse-ear cress)]	down				1				1
446	PU20507	estExt_fgenesh4_pm.C_LG_XIV0143	expressed protein identical to cDNA unknown protein GI:1922247 embY10087.1	up	25250	CV03_9.7834.C1.Contig8221	Myb-like DNA binding PF|00249 domains	up	up	TC136244	TC72393	Hypothetical protein [Arabidopsis thaliana (Mouse-ear cress)]	down				1				1
3258				1	25254	CV03_9.5660.C1.Contig6165	DnaJ protein homolog	up	up	TC147954	TC59277	DnaJ-like protein [Phaseolus vulgaris (Kidney bean) (French bean)]	up				1				1
267	PU03602	scaffold_57 2212841: 1659406-1660197	U1 small nuclear ribonucleoprotein 70 (U1-70k)	up	25334	CV03_9.4443.C1.Contig4980	Plasmodium lophurae. Histidine-rich glycoprotein precursor	up	up	TC143530	TC65357	U2 snRNP auxiliary factor, large subunit [Nicotiana plumbaginifolia (Leadwort-leaved tobacco)]	down				1
268	PU22227	grail3.0124001701	U2 snRNP auxiliary factor large subunit, putative similar to U2 snRNP auxiliary factor, large subunit GB:CAA77136 from [Nicotiana plumbaginifolia]	up	25334	CV03_9.4443.C1.Contig4980	Plasmodium lophurae. Histidine-rich glycoprotein precursor	up	up	TC153353	TC68994	U2 snRNP auxiliary factor, large subunit [Nicotiana plumbaginifolia (Leadwort-leaved tobacco)]	down				1
3164				1	25353	CV03086B1C02.f1	ubiquitin conjugating protein	up	up	TC136561	TC57926	Ubiquitin carrier-like protein [Solanum tuberosum (Potato)]	down				1	VV_PEd0009f02.b1	6976	ubiquitin carrier protein [Populus tomentosa	up
3320				1	25357	CV03_9.8327.C1.Contig8689	mitochondrial substrate carrier family protein	up	up	TC136899	TC60156	Mitochondrial carrier-like protein [Arabidopsis thaliana (Mouse-ear cress)]	down				1				1
856	PU23265	estExt_Genewise1_v1.C_LG_IX3982	17.6 kDa class I small heat shock protein (HSP17.6B-CI) contains Pfam PF00011: Hsp20/alpha crystallin family; identified in Scharf, K-D., et al, Cell Stress & Chaperones (2001) 6: 225-237.	up				1		TC141593	TC66369	Chloroplast small heat shock protein class I [Capsicum frutescens (Cayenne pepper) (Tabasco pepper)]	down	Rub_142	EE284293	LMW heat shock protein [Fragaria x ananassa]	t-up	VV_PEb16d10.b1	6273	chloroplast-localized small heat shock protein [Funaria hygrometrica	down
857	PU04831	eugene3.101950001	18.1 kDa class I heat shock protein (HSP18.1-CI) identical to 18.2 kDa class I heat shock protein (HSP 18.2) (SP:P19037)[Arabidopsis thaliana]; contains Pfam profile: PF00011 Hsp20/alpha crystallin family	down				1		TC157985	TC68737	Class I heat shock protein [Glycine max (Soybean)]	up	Rub_142	EE284293	LMW heat shock protein [Fragaria x ananassa]	t-up	VV_PEb16d10.b1	6273	chloroplast-localized small heat shock protein [Funaria hygrometrica	down
858	PU00137	estExt_fgenesh4_pm.C_LG_IX0111	60S acidic ribosomal protein P2 (RPP2A)	down				1		TC146106	TC66189	60s acidic ribosomal protein-like protein [Solanum tuberosum (Potato)]	up	Rub_234	EE284569	60s acidic ribosomal protein [Prunus dulcis]	up	VV_PEd0013g04.b1	2128	60s acidic ribosomal protein [Prunus dulcis	up
859	PU03804	estExt_Genewise1_v1.C_LG_IX0905	basic endochitinase identical to basic endochitinase precursor SP:P19171 from [Arabidopsis thaliana]	up				1		TC160754	TC72709	Acidic 27 kDa endochitinase precursor [Lycopersicon esculentum (Tomato)]	down	Rub_51	EE284266	basic chitinase [Elaeagnus umbellata]	down	VRJ256	4787	chitinase [Vitis vinifera	down
860	PU20016	estExt_fgenesh4_pm.C_LG_IV0566	basic endochitinase identical to basic endochitinase precursor SP:P19171 from [Arabidopsis thaliana]	up				1		TC133956	TC58312	Endochitinase precursor [Solanum tuberosum (Potato)]	down	Rub_49	EE284425	basic chitinase [Elaeagnus umbellata]	down	VRJ256	4787	chitinase [Vitis vinifera	down
861	PU25179	eugene3.00081476	chlorophyll A-B binding family protein / early light-induced protein (ELIP) identical to early light-induced protein; ELIP [Arabidopsis thaliana] GI:1872544; contains Pfam profile: PF00504 chlorophyll A-B binding protein; identical to cDNA early light-ind	up				1		TC141030	TC66661	Early light inducible protein [Lycopersicon esculentum (Tomato)]	down	Rub_27	EE284409	ELIP1 (EARLY LIGHT-INDUCABLE PROTEIN); chlorophyll binding [Arabidopsis thaliana]	down	VRJ657	6429	early light-induced protein-like protein [Retama raetam	down
862	PU23505	eugene3.02080031	cinnamoyl-CoA reductase, putative nearly identical to CCR1 (GI:12034897), similar to cinnamoyl CoA reductase GI:2058310 from [Eucalyptus gunnii]	up				1		TC142900	TC67370	Cinnamoyl CoA reductase [Solanum tuberosum (Potato)]	down	Rub_70	EE284460	dihydroflavonol 4-reductase [Rosa hybrid cultivar]	t-down	VV_PEa18a12.b1	51	cinnamoyl CoA reductase [Corymbia citriodora subsp. variegata	down
863	PU27368	eugene3.36160002	cytochrome P450 98A3, putative (CYP98A3) identical to Cytochrome P450 98A3 (SP|O22203) [Arabidopsis thaliana]; similar to gi:17978651 from Pinus taeda	down				1		TC137795	TC62751	Cytochrome P450 [Petunia hybrida (Petunia)]	down	Rub_171	EE284311	cytochrome P450 monooxygenase CYP78A29 [Medicago truncatula]	t-up	VV_PEb09g05.b1	9821	cytochrome P450 [Hypericum androsaemum	up
864	PU25793	estExt_fgenesh4_pg.C_LG_V1612	dehydrin (ERD10) identical to dehydrin ERD10 (Low-temperature-induced protein LTI45) [Arabidopsis thaliana] SWISS-PROT:P42759	down				1		TC133024	TC57601	Cold-stress inducible protein [Solanum tuberosum (Potato)]	up	Rub_16	EE284400	dehydrin [Hordeum vulgare subsp. vulgare]	down
865	PU07074	estExt_fgenesh4_pg.C_LG_XIII0070	dormancy/auxin associated family protein similar to Auxin-repressed 12.5 kDa protein (Swiss-Prot:Q05349) [Fragaria ananassa]; similar to auxin-repressed protein (GI:927034) [Fragaria x ananassa]; similar to dormancy-associated protein (GI:2605887) [Pisum	up				1		TC138394	TC57907	Drm3-like protein [Solanum tuberosum (Potato)]	down	Rub_167	EE284307	putative auxin-repressed protein [Prunus armeniaca]	t-up	VV_PEb15c09.b1	9837	dormancy/auxin associated protein	down
866	PU29435	estExt_Genewise1_v1.C_LG_XIII2841	eukaryotic translation initiation factor SUI1, putative similar to P|P32911 Protein translation factor SUI1 {Saccharomyces cerevisiae}; contains Pfam profile PF01253: Translation initiation factor SUI1	up				1		TC141008	TC58455	SUI1 protein [Coffea arabica (Coffee)]	down	Rub_228	EE284566	translation initiation factor SUI1 [Medicago truncatula]	up	VV_PEc11H11.f.ab1	5100	Protein translation factor SUI1 homolog	up
867	PU11992	eugene3.00110639	expressed protein contains Pfam profile PF05129: Putative zinc binding domain (DUF701)	up				1		TC147756	TC58089	Transcription elongation factor 1 homolog [Arabidopsis thaliana (Mouse-ear cress)]	down	Rub_310	EE284576	Os07g0631100 [Oryza sativa (japonica cultivar-group)]	up	VV_PEa07h07.b2	4883	transcription elongation factor 1	up
868	PU24842	estExt_Genewise1_v1.C_LG_XV1366	gibberellin-regulated protein 3 (GASA3) / gibberellin-responsive protein 3 identical to SP|P46687 Gibberellin-regulated protein 3 precursor {Arabidopsis thaliana}	up				1		TC161996	TC70036	Hypothetical protein [Arabidopsis thaliana (Mouse-ear cress)]	down	Rub_241	EE284573	gibberellin-regulated family protein [Arabidopsis thaliana]	up
869	PU26628	estExt_fgenesh4_pm.C_LG_X0551	glycosyl hydrolase family 3 protein	up				1		TC145815	TC67545	LEXYL2 protein [Lycopersicon esculentum (Tomato)]	down	Rub_31	EE284411	xylan 1,4-beta-xylosidase [Populus alba x Populus tremula]	down	VRJ219	4459	glycosyl hydrolase family 3 protein [Arabidopsis	down
870	PU20343	grail3.0011011101	histone H3.2 identical to Histone H3.2, minor Lolium temulentum SP|P11105, nearly identical to histone H3.2 Mus pahari GI:515005; contains Pfam profile PF00125 Core histone H2A/H2B/H3/H4	down				1		TC141776	TC57519	F10A5.19 [Arabidopsis thaliana (Mouse-ear cress)]	down	Rub_227	EE284333	histone H3.2 [Arabidopsis thaliana]	up	VRK347	5773	Histone H3	down
871	PU21952	estExt_Genewise1_v1.C_LG_VII3878	histone H3.2 identical to Histone H3.2, minor Lolium temulentum SP|P11105, nearly identical to histone H3.2 Mus pahari GI:515005; contains Pfam profile PF00125 Core histone H2A/H2B/H3/H4	down				1		TC143536	TC67459	Histone H3.3 [Arabidopsis thaliana (Mouse-ear cress)]	down	Rub_227	EE284333	histone H3.2 [Arabidopsis thaliana]	up	VRK347	5773	Histone H3	down
872	PU27004	eugene3.00280238	major intrinsic family protein / MIP family protein contains Pfam profile: MIP PF00230	down				1		TC146748	TC66047	Similar to aquaporin [Lycopersicon esculentum (Tomato)]	down	Rub_81	EE284468	tonoplast intrinsic protein 1;2 [Mimosa pudica]	t-down	VRJ658	5460	aquaporin [Ricinus communis	down
873	PU20289	grail3.0020019002	osmotin-like protein (OSM34) nearly identical to SP|P50700|OSL3_ARATH Osmotin-like protein OSM34 precursor {Arabidopsis thaliana}; contains Pfam profile PF00314: Thaumatin family	down				1		TC142974	TC60138	Putative thaumatin-like protein [Solanum tuberosum (Potato)]	down	Rub_127	EE284509	thaumatin-like protein isoform 1 [Ficus awkeotsang]	t-up	VV_PEb21e12.b1	1434	thaumatin [Vitis riparia	down
874	PU23533	fgenesh4_pm.C_LG_XVI000072	pentatricopeptide (PPR) repeat-containing protein contains Pfam profile PF01535: PPR repeat	up				1		TC135769	TC60982	None	up	Rub_284	EE284356	proline-rich protein MP2 - mouse (fragment)	t-down
875	PU31018	estExt_fgenesh4_pm.C_LG_I0036	peroxidase, putative identical to peroxidase [Arabidopsis thaliana] gi|405611|emb|CAA50677	up				1		TC139451	TC57869	Peroxidase [Lycopersicon esculentum (Tomato)]	down	Rub_60	EE284451	peroxidase [Populus kitakamiensis]	t-down	VV_PEb16e12.b1	120	peroxidase [Eucalyptus globulus subsp. globulus	up
876	PU30633	grail3.0202001702	photosystem II 10 kDa polypeptide identical to photosystem II 10 kDa polypeptide, chloroplast [precursor] SP:P27202 from [Arabidopsis thaliana]; contains Pfam profile: PF04725 photosystem II 10 kDa polypeptide PsbR	down				1		TC153803	TC66461	Photosystem II 10 kDa polypeptide, chloroplast precursor [Lycopersicon esculentum (Tomato)]	up	Rub_284	EE284356	proline-rich protein MP2 - mouse (fragment)	t-down
877	PU26438	gw1.VI.1783.1	plastocyanin-like domain-containing protein	down				1		TC138263	TC68455	NtEIG-A1 protein [Nicotiana tabacum (Common tobacco)]	down	Rub_214	EE284324	Blue (type 1) copper domain [Medicago truncatula]	up	VV_PEd0010c08.b1	818	Blue (type 1) copper domain [Medicago truncatula	down
878	PU04959	fgenesh4_pg.C_LG_XV001153	subtilase family protein contains similarity to Tripeptidyl-peptidase II (EC 3.4.14.10) (TPP-II) (Tripeptidyl aminopeptidase) (Swiss-Prot:P29144) [Homo sapiens]	up				1		TC146636	TC63618	Hypothetical protein T13K14.10 [Arabidopsis thaliana (Mouse-ear cress)]	down	Rub_128	EE284285	Thaumatin-like protein 1 precursor (PpAZ44)	t-up
879	PU23302	Contamination		down				1		TC149412	TC66054	Tfm7 protein [Lycopersicon esculentum (Tomato)]	down	Rub_189	EE284313	Metallothionein-like protein type 2 MET1	up	VRJ434	7382	histone-H4-like protein [Arabidopsis	down
880	PU23548	Contamination		up				1		TC151396	TC57681	Chitin-binding lectin 1 precursor [Solanum tuberosum (Potato)]	up	Rub_131	EE284512	hypothetical protein [Trypanosoma cruzi strain CL Brener]
881	PU01144	estExt_fgenesh4_pm.C_LG_V0048	40S ribosomal protein S6 (RPS6A) ribosomal protein S6, Arabidopsis thaliana, PID:g2662469	down				1		TC132909	TC57704	Hypothetical protein [Solanum tuberosum (Potato)]	down	Rub_233	EE284568	unknown [Solanum tuberosum]	up				1
882	PU08066	eugene3.00011799	60S ribosomal protein L6 (RPL6C) similar to 60S ribosomal protein L6 (YL 16 like) GB:CAB57309 from [Cyanophora paradoxa]	down				1		TC136811	TC66444	60S ribosomal protein L6 [Mesembryanthemum crystallinum (Common ice plant)]	down	Rub_152	EE284516	60S ribosomal protein L6 (YL16-like)	t-up				1
883	PU29301	gw1.I.7489.1	ABC transporter family protein similar to ABC1 protein GI:14331118 from [Nicotiana plumbaginifolia]	up				1		TC158495	TC61516	PDR-like ABC transporter [Nicotiana tabacum (Common tobacco)]	down	Rub_154	EE284304	AT3g16340/MYA6_15 [Arabidopsis thaliana]	t-up				1
884	PU03312	estExt_fgenesh4_pg.C_1470038	ATPase, plasma membrane-type, putative / proton pump, putative strong similarity to P-type H(+)-transporting ATPase from [Phaseolus vulgaris] GI:758250, [Lycopersicon esculentum] GI:1621440, SP|Q03194 {Nicotiana plumbaginifolia}, [Solanum tuberosum] GI:43	up				1		TC136538	TC66214	Plasma membrane H+ATPase [Lycopersicon esculentum (Tomato)]	down	Rub_156	EE284306	plasma membrane H+-ATPase [Sesbania rostrata]	t-up				1
885	PU04234	gw1.XII.988.1	ATPase, plasma membrane-type, putative / proton pump, putative strong similarity to P-type H(+)-transporting ATPase from Nicotiana plumbaginifolia [SP|Q08435, SP|Q08436], Lycopersicon esculentum [GI:5901757, SP|P22180], Solanum tuberosum [GI:435003]; cont	up				1		TC132867	TC58331	H()-transporting ATPase [Solanum tuberosum (Potato)]	down	Rub_156	EE284306	plasma membrane H+-ATPase [Sesbania rostrata]	t-up				1
886	PU03840	estExt_fgenesh4_pg.C_LG_X1001	Bet v I allergen family protein similar to Csf-2 [Cucumis sativus][GI:5762258][J Am Soc Hortic Sci 124, 136-139 (1999)] contains Pfam profile PF00407: Pathogenesis-related protein Bet v I family	up				1		TC155610	TC58165	MLP-like protein 34 [Arabidopsis thaliana (Mouse-ear cress)]	up	Rub_69	EE284268	major latex-like protein [Prunus persica]	t-down				1
887	PU06293	grail3.0056004702	cell division control protein 2 homolog A (CDC2A) identical to cell division control protein 2 homolog A [Arabidopsis thaliana] SWISS-PROT:P24100	down				1		TC135502	TC66869	Cyclin-dependent protein kinase p34cdc2 [Lycopersicon esculentum (Tomato)]	down	Rub_80	EE284467	subtilisin-like protease [Arabidopsis thaliana]	t-down				1
888	PU22761	grail3.0012036701	chlorophyll A-B binding protein / LHCI type III (LHCA3.1) nearly identical to PSI type III chlorophyll a/b-binding protein GI:430947; contains Pfam profile: PF00504 chlorophyll A-B binding protein; similar to PSI type III chlorophyll a/b-binding protein G	down				1		TC133242	TC58066	Chlorophyll a-b binding protein 8, chloroplast precursor [Lycopersicon esculentum (Tomato)]	down	Rub_301	EE284364	pherophorin-C1 protein precursor [Chlamydomonas reinhardtii]	t-up				1
889	PU20225	gw1.VIII.369.1	copine-related low similarity to SP|Q99829 Copine I {Homo sapiens}	up				1		TC146882	TC62700	Copine III-like [Oryza sativa (japonica cultivar-group)]	down	Rub_264	EE284344	SJCHGC03128 protein [Schistosoma japonicum]	down				1
890	PU21708	eugene3.00081371	cyclin delta-1 (CYCD1) nearly identical to SP|P42751 Cyclin delta-1 {Arabidopsis thaliana}	up				1		TC139213	TC62813	Cyclin d2 [Glycine max (Soybean)]	up	Rub_149	EE284300	ethylene-responsive protein, putative [Arabidopsis thaliana]	t-up				1
891	PU29673	grail3.0046016501	dormancy-associated protein, putative (DRM1) identical to dormancy-associated protein [Arabidopsis thaliana] GI:2995990; similar to dormancy-associated protein GI:2605887 from [Pisum sativum]; contains Pfam profile PF05564: Dormancy/auxin associated prote	up				1		TC138767	TC66419	Auxin-repressed protein [Solanum virginianum]	down	Rub_240	EE284339	Auxin-repressed 12.5 kDa protein	up				1
892	PU12236	gw1.X.5772.1	expressed protein	up				1		TC136666	TC70974	Hypothetical protein At3g63300; F16M2_150 [Arabidopsis thaliana (Mouse-ear cress)]	up	Rub_73	EE284269	DNA binding / ligand-dependent nuclear receptor [Arabidopsis thaliana]	t-down				1
893	PU11403	fgenesh4_pg.C_LG_III000245	expressed protein	down				1		TC140154	TC67307	Putative phloem transcription factor M1 [Apium graveolens (Celery)]	down	Rub_207	EE284320	water stress induced protein [Brassica oleracea]	up				1
894	PU25746	gw1.IV.722.1	expressed protein	down				1		TC155937	TC70665	Hypothetical protein OJ1254_E07.7 [Oryza sativa (japonica cultivar-group)]	down	Rub_307	EE284370	hypothetical protein BB3670 [Bordetella bronchiseptica RB50]	t-up				1
895	PU28388	grail3.0073007101	expressed protein	up				1		TC153183	TC59059	Protein At5g20190 [Arabidopsis thaliana (Mouse-ear cress)]	down	Rub_317	EE284374	unknown protein [Arabidopsis thaliana]	up				1
896	PU01328	estExt_Genewise1_v1.C_LG_II1377	expressed protein	up				1		TC135496	TC70765	Hypothetical protein [Solanum tuberosum (Potato)]	down	Rub_80	EE284467	subtilisin-like protease [Arabidopsis thaliana]	t-down				1
897	PU02488	estExt_fgenesh4_kg.C_LG_XIV0027	expressed protein contains Pfam profile PF04852: Protein of unknown function (DUF640)	down				1		TC143316	TC61057	177 protein [Arabidopsis thaliana (Mouse-ear cress)]	down	Rub_244	EE284433	No Hit	down				1
898	PU03093	estExt_fgenesh4_pm.C_LG_II0474	expressed protein similar to unknown protein (pir||T05575)	up				1		TC158261	TC59562	None	down	Rub_154	EE284304	AT3g16340/MYA6_15 [Arabidopsis thaliana]	t-up				1
899	PU27236	grail3.0017034001	heat shock protein 81-2 (HSP81-2) nearly identical to SP|P55737 Heat shock protein 81-2 (HSP81-2) {Arabidopsis thaliana}	up				1		TC138754	TC57539	Hsp90-2-like [Solanum tuberosum (Potato)]	down	Rub_222	EE284563	molecular chaperone Hsp90-2 [Nicotiana benthamiana]	up				1
900	PU12350	estExt_Genewise1_v1.C_LG_X2904	histone H2B, putative similar to histone H2B from Lycopersicon esculentum, PIR:T06389 GI:3021483, Gossypium hirsutum SP|O22582, Capsicum annuum SP|O49118; contains Pfam profile PF00125 Core histone H2A/H2B/H3/H4	down				1		TC145130	TC67886	Histone H2B [Arabidopsis thaliana (Mouse-ear cress)]	up	Rub_226	EE284332	Probable histone H2B.1	up				1
901	PU30186	estExt_fgenesh4_pg.C_LG_XV0398	leucine-rich repeat transmembrane protein kinase, putative contains similarity to many predicted protein kinases	down				1		TC152010	TC65399	T1N15.9 [Arabidopsis thaliana (Mouse-ear cress)]	up	Rub_321	EE284378	basic proline-rich protein [Sus scrofa]	up				1
902	PU29548	eugene3.00060718	metallothionein protein, putative (MT2A) identical to Swiss-Prot:P25860 metallothionein-like protein 2A (MT-2A) (MT-K) (MT-1G) [Arabidopsis thaliana]	up				1		TC155446	TC59325	Metallothionein-like protein type 2 A (LeMT(A)) [Lycopersicon esculentum (Tomato)]	down	Rub_196	EE284554	Metallothionein-like protein type 2 MET1	up				1
903	PU20229	estExt_Genewise1_v1.C_LG_II1134	pollen Ole e 1 allergen and extensin family protein contains Pfam domain, PF01190: Pollen proteins Ole e I family	up				1		TC141746	TC58590	Allergen-like protein BRSn20 [Sambucus nigra (European elder)]	up	Rub_68	EE284459	pollen-specific protein [Vitis pseudoreticulata]	t-down				1
[truncated: 13,978 more rows]
