# Supplementary material for: Transcriptome analysis identifies novel responses and potential regulatory genes involved in seasonal dormancy transitions of leafy spurge (Euphorbia esula L.)
Source: BMC Genomics. 2008 Nov 12;9:536. doi: 10.1186/1471-2164-9-536 (PMC2605480; doi:10.1186/1471-2164-9-536)
Supplement: Additional file 9 — Collection dates and conditions. Dates and weather conditions at and prior to the time of bud collections. [file 1471-2164-9-536-S9.xls]

## Sheet: Supplemental Table 6
Collection dates and average temperature and rainfall 1 week prior to collection
Year	collection date
2002	2008-08-20	2008-09-16	2008-10-15	2008-11-12	2008-12-02
2003	2008-08-11	2008-09-10	2008-10-08	2008-11-03	2008-12-01
2004	2008-08-13	2008-09-16	2008-10-18	2008-11-16	2008-12-01
2005	2008-08-15	2008-09-15	2008-10-14	2008-11-15	2008-12-15
2006	2008-08-15	2008-09-15	2008-10-16	2008-11-16	2008-12-15
Year	Average daily air temperature 1 week prior to collection
2002	18.9	12.8	2.2	3.9	-4.4
2003	18.3	17.2	1.7	-6.1	-2.8
2004	23.3	19.4	16.7	-0.5	-5
2005	15.5	21.1	6.7	5.5	-3.3
2006	23.9	17.8	8.9	6.1	-11.1
Year	Total rain fall 1 in inches week prior to collection
2002	0.56	0.49	0.49	0.28	0.1
2003	0.56	0.54	0.49	0.3	0.16
2004	0.56	0.49	0.46	0.27	0.16
2005	0.56	0.49	0.49	0.28	0.13
2006	0.56	0.49	0.48	0.27	0.13
