# Supplementary material for: Transcriptome analysis identifies novel responses and potential regulatory genes involved in seasonal dormancy transitions of leafy spurge (Euphorbia esula L.)
Source: BMC Genomics. 2008 Nov 12;9:536. doi: 10.1186/1471-2164-9-536 (PMC2605480; doi:10.1186/1471-2164-9-536)
Supplement: Additional file 10 — Normalized expression data. List of all spots on the microarray along with gene expression data and gene annotation. [file 1471-2164-9-536-S10.xls]

## Sheet: Supplemental Table 7
														paradormancy	paradormancy	paradormancy	paradormancy	paradormancy	paradormancy	paradormancy	paradormancy	paradormancy	paradormancy	paradormancy	paradormancy	paradormancy	paradormancy	paradormancy	paradormancy	paradormancy	paradormancy	paradormancy	paradormancy	paradormancy	paradormancy	paradormancy	paradormancy	paradormancy		endodormancy	endodormancy	endodormancy	endodormancy	endodormancy	endodormancy	endodormancy	endodormancy	endodormancy	endodormancy
Gene ID	Ave paradormancy	Ave endodormancy	Ave ecodormancy	p_value_dormancy_state	q_value_dormancy_state	ORGANISM	CONTIG_ID	GB_ACC	BLAST_HIT	PUTATIVE_ARABIDOPSIS_ORTHOLOGUE	GO_Biological function	MIPS FunCat	designation	1Aug 02 cy3.txt	1Aug 02 cy5.txt	1Aug 03 cy3.txt	1Aug 03 cy5.txt	1Aug 04 cy5.txt	1Aug 04a cy3.txt	1Aug 05 cy3.txt	1Aug 05 cy5.txt	1Aug 06 cy3.txt	1Aug 06 cy5.txt	2Sep 02 cy3.txt	2Sep 02 cy5.txt	2Sep 03 cy3.txt	2Sep 03 cy5.txt	2Sep 04 cy5.txt	2Sep 05 cy3.txt	2Sep 05 cy5.txt	2Sep 06 cy3.txt	2Sep 06 cy5.txt	3Oct 03 cy3.txt	3Oct 03 cy5.txt	3Oct 05 cy3.txt	3Oct 05 cy5.txt	3Oct 06 cy3.txt	3Oct 06 cy5.txt		3Oct 02 cy3.txt	3Oct 02 cy5.txt	3Oct 04 cy3.txt	3Oct 04 cy5.txt	4Nov 03 cy3.txt	4Nov 03 cy5.txt	4Nov 04 cy3.txt	4Nov 04 cy5.txt	4Nov 05 cy3.txt	4Nov 05 cy5.txt
1	-0.45	-0.25	-0.38	0.5093	0.5336	cassava	CV01004A2C09.f1	DV441436	cassava specific 75	Unknown	Undetermined			-0.75	-0.4	-0.51	0.13	-0.36	0.17	-0.66	-0.24	-0.57	-0.2	-0.4	-0.15	-0.91	-0.25	0.08	0.07	-0.47	-0.24	-0.18	-1.72	-1.72	-0.34	0.09	-0.62	-1.15		-0.48	0	0.02	0.33	-0.44	-1.07	0.11	0.31	-0.36	-0.93
2	-0.05	-0.01	0.04	0.8605	0.6336	cassava	CV01004A1E07.f1	DV441368	cassava specific 312	Unknown	Undetermined			-0.69	-0.53	-0.43	0.35	-0.29	0.83	0.06	0.04	-0.17	0.01	-0.39	0.06	-0.14	-0.46	0.36	0.66	0.42	0.15	0.05	-1.67	-0.06	-0.4	0.3	0.24	0.41		-0.42	0.05	0.23	0.71	0.19	-0.76	0.5	0.98	-0.45	-1.12
3	-0.3	-0.21	-0.3	0.9188	0.6483	cassava	CV01004B2F09.f1	DV441638	cassava specific 1836	At2g19270	biological process unknown			-0.84	-0.59	-0.79	0.22	-0.45	0.76	-0.05	-0.14	-0.38	-0.23	-0.49	-0.36	-1.79	-0.64	-0.02	0.47	0.36	0.05	-0.5	-1.2	-0.37	-0.61	0.27	-0.34	0.17		-0.7	-0.35	0.04	0.96	-0.01	-1.29	0.7	0.71	-0.58	-1.63
4	-0.28	-0.19	-0.24	0.913	0.6465	cassava	CV01005A2A06.f1	DV441754	cassava specific 348	Unknown	Undetermined			-0.72	-0.34	-1.7	0.07	-0.41	0.63	-0.41	-0.14	-0.27	0.2	-0.23	-0.43	-0.13	-1.6	-0.13	0.42	0.02	0.17	-0.13	-1.76	-0.17	-0.42	0.35	0.01	0.09		-0.51	-0.07	-0.21	0.73	-0.04	-1.45	0.44	0.64	-0.43	-1
5	0.06	-0.15	-0.12	0.465	0.5166	cassava	CV01004A2C01.f1	DV441429	cassava specific 319	Unknown	Undetermined			-0.46	0.01	-0.45	0.43	0.02	0.61	0.08	0.01	0.08	0.58	-0.05	-0.31	-0.03	-0.09	0.05	0.61	0.55	0.55	0.38	-2.14	0.17	-0.26	0.37	0.36	0.53		-0.67	0.27	-0.15	0.73	-0.13	-1.45	0.58	0.65	-0.37	-0.94
6	-0.51	-0.48	-0.56	0.8999	0.6435	cassava	CV01004B1D07.f1	DV441494	hypothetical protein FG10776.1 [Gibberella zeae PH-1] ref|XP_390952.1| hypothetical protein FG10776.1 [Gibberella zeae PH-1]	Unknown	Undetermined			-0.73	-0.61	-1.28	-0.57	-0.63	0.05	-0.83	-0.36	-0.56	-0.92	-0.44	-0.63	-0.22	-1.06	-0.42	0.03	-0.08	-0.26	-0.27	-2.17	0.11	-0.75	0.05	-0.2	0.11		-0.66	-0.44	-0.52	0.19	-0.12	-1.35	0.02	0.24	-0.85	-1.28
7	0.1	0.21	-0.02	0.2751	0.4329	cassava	Cassava.270.C1.Contig354	DV441510	copper transporter protein [Arabidopsis thaliana]	At5g59030	Undetermined	89	cellular import	0.05	0.06	-0.47	0.38	0.05	0.68	0.24	0.16	-0.06	-0.1	0.02	-0.21	0.19	-0.4	0.01	0.45	0.39	0.12	0.4	-0.99	0.56	-0.01	0.23	0.45	0.28		-0.2	0.17	0.24	0.74	0.12	-0.4	0.66	0.76	0.02	-0.03
8	-0.58	-0.72	-0.72	0.6178	0.5655	cassava	CV01004B1H06.f1	DV441571	cassava specific 336	Unknown	Undetermined			-0.92	-0.29	-1.17	-0.26	-0.66	-0.17	-0.09	-0.29	-0.59	-1.08	-0.22	-0.62	-0.49	-1.05	-0.88	0.02	-0.44	-0.51	-0.78	-2.19	-0.4	-0.65	-0.05	-0.3	-0.35		-1	-0.62	-0.84	0.2	-0.38	-1.73	0.05	-0.03	-1.06	-1.81
9	2.13	2.06	1.79	0.1845	0.3769	cassava	CV01008A1D06.f1	DV442716	cassava specific 449	Unknown	Undetermined			2.09	2.3	1.75	2.98	2.65	2.25	2.16	1.68	2.23	2.24	1.93	2.22	2.45	2.28	2.6	2.38	2.57	1.74	2.07	0.11	2.35	1.96	2.39	1.94	1.9		2.51	2.35	2.81	2.13	1.96	0.46	2.45	2.33	1.49	2.12
10	0.03	0.01	-0.11	0.6331	0.5695	cassava	CV01008B1F08.f1	DV442921	cassava specific 1913	At2g40935	biological process unknown	99	UNCLASSIFIED PROTEINS	-0.01	-0.13	-0.17	0.37	0.05	0.5	0.11	-0.07	0.06	0.02	-0.02	-0.1	0.13	0	0	0.5	0.34	-0.01	0.17	-1.41	0.15	-0.11	0.17	0.14	0.1		-0.11	-0.08	0.04	0.92	0.12	-1.44	0.7	0.57	-0.49	-0.13
11	0.04	0.16	0.04	0.6745	0.5821	cassava	CV01008B1H07.f1	DV442942	unknown [Arabidopsis thaliana] gb|AAM26663.1| At1g64850/F13O11_15 [Arabidopsis thaliana] gb|AAD38259.1| Unknown protein [Arabidopsis thaliana] gb|AAL49953.1| At1g64850/F13O11_15 [Arabidopsis thaliana] ref|NP_564841.1| calcium-binding EF hand family protein [Arabidopsis thaliana] pir||G96671 hypothetical protein F13O11.15 [imported] - Arabidopsis thaliana	At1g64850	biological process unknown			-0.04	-0.23	-0.58	0.48	0.17	0.72	0.17	0.44	0.19	0.02	-0.09	-0.25	0.14	-0.35	-0.2	0.49	0.18	-0.12	0.11	-1.04	-0.08	0.24	0.22	0.24	0.2		-0.33	-0.13	-0.07	0.85	0.14	-0.76	0.74	0.73	0.16	0.3
12	0.53	0.53	0.38	0.5354	0.5417	cassava	CV01009A1C02.f1	DV443071	At1g72820/F3N23_2 [Arabidopsis thaliana] gb|AAM19953.1| At1g72820/F3N23_2 [Arabidopsis thaliana] ref|NP_565048.1| mitochondrial substrate carrier family protein [Arabidopsis thaliana] gb|AAD55629.1| Unknown protein [Arabidopsis thaliana] pir||B96753 hypothetical protein F3N23.2 [imported] - Arabidopsis thaliana	At1g72820	transport	01.05.07	C-compound, carbohydrate transport	0.13	0.16	0.22	0.81	0.93	1.16	0.52	0.82	0.81	0.4	0.32	0.36	0.66	0.27	0.43	0.81	0.69	0.61	0.82	-1.17	0.57	0.54	0.5	0.94	0.82		0.15	0.36	0.32	0.94	0.55	-0.43	1.1	1.11	0.46	0.76
13	0.09	0.13	0.01	0.7682	0.6106	cassava	CV01008B1C06.f1	DV442885	cassava specific 467	Unknown	Undetermined			0.1	-0.01	-0.24	0.6	0.1	0.73	0.36	0.01	-0.23	-0.2	0.28	-0.03	0.14	0.08	-0.18	0.7	0.3	0	0.2	-0.99	0.18	-0.07	0.34	0.32	-0.12		0.01	0.04	0.01	1.01	-0.12	-1.17	0.86	0.85	-0.2	-0.02
14	-0.6	-0.57	-0.58	0.9734	0.6609	cassava	CV01008B2E12.f1	DV443001	cassava specific 476	Unknown	Undetermined			-0.59	-0.67	-1.19	-0.12	-0.17	-0.24	-0.2	-0.78	-0.52	-0.73	-0.5	-0.67	-0.48	-1.15	-0.65	-0.27	-0.45	-0.71	-1.11	-1.62	-0.78	-0.17	-0.41	-0.42	-0.51		-0.95	-0.66	-0.77	0.12	-0.38	-2.03	0.07	-0.4	-0.42	-0.3
15	0.63	0.64	0.58	0.9534	0.6556	cassava	Cassava.964.C1.Contig1129	DV442852	cassava specific 1911	Unknown	Undetermined			0.43	0.62	0.25	1.35	0.95	1.3	0.35	0.57	0.83	0.68	0.53	0.48	0.62	0.42	0.56	1	0.63	0.78	0.77	-1.08	0.57	0.42	0.68	0.97	0.98		0.29	0.57	0.57	1.37	0.61	-0.73	1.28	1.2	0.34	0.88
16	-0.86	-0.48	-0.55	0.2475	0.4172	cassava	CV01009B1B03.f1	DV443249	putative phragmoplastin [Oryza sativa (japonica cultivar-group)] ref|NP_922790.1| putative phragmoplastin [Oryza sativa (japonica cultivar-group)] gb|AAL79688.1| putative phragmoplastin [Oryza sativa]	At3g60190	Undetermined			0.46	-1.29	-2.01	-0.96	-0.46	-0.13	-1.28	-0.64	-2.27	-0.64	-1.97	-1.36	-1.39	-1.73	-0.6	-0.19	0.54	-0.91	-0.59	-1.73	-1.34	0.31	0.12	-0.98	-0.47		-1.3	0.01	-1.24	0.2	-1.15	-1.38	0.15	0.21	-0.83	0.54
17	0.19	0.17	0.06	0.5815	0.5541	cassava	Cassava.1435.C1.Contig1604	DV444277	cassava specific 1986	Unknown	Undetermined			-0.01	0.04	-0.29	0.42	0.01	0.78	-0.01	0.19	0.52	0.05	0.05	0.05	-0.01	0.08	-0.22	0.58	0.28	0.4	0.53	-0.47	0.08	0.17	0.3	0.68	0.51		-0.1	0.03	-0.22	0.99	-0.01	-0.75	0.66	0.75	-0.04	0.36
18	0.03	-0.05	0.18	0.513	0.5348	cassava	CV01012A1H01.f1	DV444095	cassava specific 1977	Unknown	Undetermined			-0.14	-0.1	-0.27	0.53	0.11	0.64	0	0.08	0.04	0.07	-0.11	0.11	-0.17	0.17	-0.3	0.65	0	0.22	0.34	-1.69	-0.12	-0.11	0.24	0.23	0.31		-0.14	0.03	-0.11	0.51	-0.36	-1.47	0.32	0.6	-0.16	0.28
19	-0.8	-1.03	-0.85	0.2906	0.4414	cassava	CV01013A1B08.f1	DV444416	cassava specific 621	Unknown	Undetermined			-0.77	-0.39	-0.61	-0.32	-0.58	-0.89	-0.98	-0.82	-1.14	-0.63	-0.47	-0.5	-1.23	-0.5	-1.28	-0.18	-1.47	-0.73	-0.71	-1.6	-0.66	-1.32	-0.54	-0.38	-1.3		-0.49	-0.57	-1.4	-0.94	-1.2	-1.48	-0.88	-0.93	-1.43	-0.97
20	0.39	0.29	0.36	0.9068	0.6449	cassava	CV01013A1D03.f1	DV444434	cassava specific 626	Unknown	Undetermined			0.33	0.32	0.01	0.79	0.62	1.06	0.32	0.54	0.47	0.73	0.43	0.23	-0.11	0.42	0.09	0.92	0.47	0.68	0.9	-2.38	0.14	0.33	0.67	0.85	0.81		-0.08	0.48	-0.12	0.97	0.12	-0.99	0.76	0.99	0.3	0.5
21	-0.83	-0.74	-0.71	0.6985	0.5899	cassava	Cassava.1095.C1.Contig1260	DV444266	glycosyltransferase NTGT5a [Nicotiana tabacum]	At1g22360	metabolism	1	METABOLISM	-0.81	-1.15	-1.09	-0.56	-0.76	-0.55	-0.86	-0.68	-0.88	-1.32	-0.71	-0.92	-1.21	-0.69	-1.24	-0.41	-0.52	-0.46	-0.34	-2.51	-0.73	-0.79	-0.48	-0.32	-0.64		-1.12	-0.58	-1.2	-0.21	-0.77	-1.67	-0.17	-0.02	-1.22	-0.46
22	0.17	0.09	0.17	0.8307	0.626	cassava	CV01012B1G04.f1	DV444298	cassava specific 606	Unknown	Undetermined			-0.03	0.11	-0.02	0.35	0.32	0.61	0.06	0.24	0.19	0.39	0.03	-0.02	-0.08	0.22	-0.09	0.53	0.1	0.34	0.6	-1.24	0.1	-0.17	0.5	0.44	0.84		-0.18	0.16	-0.22	0.75	-0.16	-1	0.57	0.72	-0.07	0.3
23	-0.09	-0.13	0.09	0.3873	0.4865	cassava	CV01013B2A05.f1	DV444683	PREDICTED: similar to MGC84352 protein [Apis mellifera]	Unknown	Undetermined			-0.09	-0.14	-0.3	0.16	0.12	0.34	-0.21	-0.14	-0.13	-0.28	-0.22	0.02	-0.34	-0.01	-0.36	0.45	0.2	-0.03	0.35	-2.07	-0.31	-0.2	0.23	0.47	0.22		-0.29	0	-0.33	0.52	-0.41	-1.19	0.29	0.38	-0.31	0.04
24	2.02	1.98	1.85	0.3613	0.4738	cassava	CV01013B2C03.f1	DV444665	cassava specific 648	Unknown	Undetermined			1.94	2.16	1.53	2.69	2.37	1.95	2.05	1.77	2.18	2.43	1.87	1.52	1.95	2.01	2.55	2.21	2.22	2.05	2.21	1	2.21	1.74	2.33	1.97	1.62		2	2.29	2.54	2.22	1.84	1.39	2.11	1.86	1.89	1.66
25	0.15	0.03	0.23	0.4649	0.5166	cassava	Cassava.1749.C1.Contig1926	DV445598	cassava specific 1646	At2g37480	biological process unknown	99	UNCLASSIFIED PROTEINS	-0.27	-0.05	-0.21	0.31	0.25	0.37	0.07	0.43	-0.13	0.59	-0.35	0.26	0.15	0.09	0.47	0.32	0.79	0.14	0.46	-1.24	0.22	0.22	0.11	-0.07	0.74		-0.26	0.21	0.32	0.49	-0.28	-0.6	0.08	0.69	0.26	-0.57
26	0.3	0.23	0.31	0.8768	0.6381	cassava	CV01017A2B07.f1	DV445873	AT3g62770/F26K9_200 [Arabidopsis thaliana] gb|AAK62600.1| AT3g62770/F26K9_200 [Arabidopsis thaliana]	At3g62770	Undetermined			0.04	0.16	0.04	0.56	0.16	0.43	0.1	0.75	0.13	0.82	-0.1	-0.06	0.19	0.25	0.49	0.23	0.98	0.52	0.67	-1.22	0.33	0.21	0.35	0.37	1		-0.04	0.58	0.34	0.67	-0.2	-0.11	0.32	0.62	0.31	-0.18
27	0.05	0.2	0.18	0.7812	0.6137	cassava	CV01017A1D11.f1	DV445814	cassava specific 733	Unknown	Undetermined			-0.32	-0.09	-2.16	0.47	0.15	0.51	0.02	0.52	0.34	0.63	-0.21	0.32	-0.11	-1.63	0.23	0.27	0.7	0.64	1	-2.46	0.06	0.3	0.62	0.58	0.84		-0.1	0.37	0.13	0.75	0.01	-0.94	0.28	0.75	0.21	0.58
28	-0.08	-0.19	-0.03	0.6679	0.5799	cassava	CV01017B2F11.f1	DV446092	unknown protein [Arabidopsis thaliana] ref|NP_563980.2| leucine-rich repeat family protein [Arabidopsis thaliana]	At1g15740	Undetermined			-0.41	-0.33	-0.25	0.19	0.02	-0.01	-0.1	0.14	0	0.77	-0.88	0.03	-0.32	-0.21	-0.15	0.05	0.22	0.09	0.23	-1.74	0.13	-0.05	0.1	-0.05	0.5		-0.35	-0.28	-0.76	0.47	-0.53	-0.62	0	0.23	-0.2	0.1
29	1.89	1.66	1.64	0.0439	0.207	cassava	CV01016B1G08.f1	DV445628	cassava specific 721	Unknown	Undetermined			1.89	1.79	1.52	1.99	2.77	1.69	2.01	1.94	2.06	2.32	1.47	1.49	1.56	1.91	2.29	1.87	2.48	2.02	2.07	1.33	1.72	1.97	2.03	1.67	1.5		1.36	1.99	2.14	1.71	1.29	1.66	1.58	1.8	1.62	1.45
30	-1.68	-1.81	-1.42	0.2281	0.4057	cassava	CV01017B1A10.f1	DV445955	glutathione S-transferase GST 14 [Glycine max]	At3g09270	Undetermined			-1.72	-2.31	-2.32	-0.76	-2.2	-1.84	-0.36	-1.85	-1.69	-1.39	-2.33	-1.86	-2.29	-1.82	-1.36	-1.7	-1.01	-2.09	-1.32	-0.63	-1.75	-1.51	-1.53	-3.44	-0.84		-1.72	-1.36	-2.17	-1.45	-1.86	-2.32	-2.39	-1.63	-1.67	-1.56
31	-0.36	-0.45	-0.27	0.4344	0.5042	cassava	CV01017B1C11.f1	DV445976	cassava specific 1744	At5g13050	Undetermined			-0.33	-0.6	-0.56	-0.36	0.11	-0.43	-0.53	-0.02	-0.54	0.06	-0.78	-0.25	-0.4	-0.29	-0.77	-0.13	-0.11	-0.5	-0.03	-1.47	-0.28	-0.22	-0.06	-0.68	0.21		-0.52	-0.07	-0.93	0.01	-0.72	-0.9	-0.54	-0.19	-0.27	-0.36
32	-1.92	-2.15	-1.71	0.3024	0.4466	cassava	CV01017A2F05.f1	DV445909	cassava specific 738	Unknown	Undetermined			-2.05	-2.04	-0.91	-0.64	-1.73	-1.55	-1.19	-1.34	-2.49	-1.03	-2.66	-1.86	-2.05	-1.52	-2.29	-1.71	-2.02	-3.68	-1.43	-3.09	-3.77	-2.03	-1.55	-2.02	-1.42		-1.86	-1.72	-2.96	-1.81	-2.51	-2.19	-3.62	-1.6	-1.7	-1.58
33	-0.19	-0.26	-0.15	0.7736	0.6121	cassava	CV01021A1H04.f1	DV447079	cassava specific 136	Unknown	Undetermined			-0.47	-0.32	-0.23	0.1	0.03	-0.27	-0.07	-0.57	-0.35	0.22	-0.5	-0.71	-0.23	0.06	0.18	-0.1	0.04	0.05	0.38	-1.73	-0.01	-0.41	-0.08	-0.07	0.38		-0.91	0.03	-0.49	0.34	-0.28	-1	-0.03	0.16	-0.34	-0.12
34	-0.15	-0.28	-0.07	0.4199	0.4991	cassava	CV01022B1A09.f1	DV447685	cassava specific 868	Unknown	Undetermined			-0.25	-0.54	-0.46	0.14	-0.32	-0.04	-0.11	-0.1	-0.1	0.32	-0.44	-0.63	-0.14	-0.03	0.21	-0.06	0.07	0	0.36	-1.71	-0.16	-0.3	0	0.04	0.38		-0.55	0.08	-0.43	0.21	-0.37	-1.01	-0.03	-0.22	-0.43	-0.01
35	-0.42	-0.51	-0.32	0.6007	0.5597	cassava	CV01022B1D03.f1	DV447755	cassava specific 871	Unknown	Undetermined			-0.61	-1.14	-0.56	0.24	0.07	-0.54	-0.53	-0.63	-0.58	0.08	-0.72	-0.65	-0.35	-0.39	-0.53	-0.19	-0.38	-0.07	0.24	-2.09	-0.66	-0.62	-0.24	-0.09	0.38		-0.57	-0.13	-1.05	0.08	-1.3	-1.12	-0.35	-0.15	-0.28	-0.18
36	0.11	0.01	0.15	0.6684	0.5799	cassava	CV01022B2F01.f1	DV447820	cassava specific 880	Unknown	Undetermined			-0.14	-0.07	-0.32	0.26	0.32	0.08	-0.07	0.09	0.07	0.49	-0.14	-0.29	0.13	0.1	-0.31	0.51	0.12	0.25	0.76	-1.07	0.51	-0.12	0.37	0.37	0.96		-0.16	0.33	-0.56	0.51	-0.17	-0.57	0.16	0.46	-0.13	0.23
37	-0.18	-0.34	-0.14	0.3518	0.4708	cassava	CV01021A1G11.f1	DV447149	cassava specific 2118	Unknown	Undetermined			-0.06	0.03	-0.37	0	0.39	-0.12	0.07	-0.38	-0.15	0.07	-0.06	-0.41	-0.22	-0.01	-0.71	0.09	-0.38	-0.19	0.12	-1.72	-0.48	-0.32	0.09	-0.13	0.22		-0.19	-0.04	-0.58	-0.18	-0.37	-0.91	-0.25	-0.08	-0.73	-0.09
38	-0.55	-0.54	-0.37	0.5303	0.5396	cassava	CV01022A2A11.f1	DV447593	putative protein [Arabidopsis thaliana] gb|AAM61425.1| unknown [Arabidopsis thaliana] ref|NP_197237.1| expressed protein [Arabidopsis thaliana] pir||T51572 hypothetical protein T10B6_10 - Arabidopsis thaliana	At5g17350	Undetermined			-0.55	-1.1	-1.19	-0.89	-0.63	-0.84	-0.42	-0.85	-0.56	-0.31	-0.07	-0.19	-1.15	-0.67	-0.45	-0.44	0.31	-0.81	-0.04	-1.49	-0.94	-0.64	-0.16	0.34	-0.09		-0.33	-0.32	-1.48	-0.31	-1.5	-1.07	0.15	-0.14	-0.72	0.31
39	0.53	0.19	0.42	0.0279	0.1649	cassava	CV01022A1D05.f1	DV447563	cassava specific 2132	At5g53050	Undetermined			0.74	0.6	0.37	0.63	0.87	0.51	0.44	0.17	0.71	0.83	0.65	0.69	0.21	0.86	-0.2	0.81	0.73	0.58	0.56	0.2	0.67	0.23	0.84	0.19	0.3		0.82	0.76	-0.01	0.04	-0.21	0.03	-0.2	0.21	0.01	0.43
40	-0.07	-0.4	-0.01	0.0425	0.2036	cassava	CV01022B2E12.f1	DV447819	disease resistance comples protein [Arabidopsis thaliana] sp|Q9LRR5|DRL21_ARATH Putative disease resistance protein At3g14460 ref|NP_188064.1| disease resistance protein (NBS-LRR class), putative [Arabidopsis thaliana]	At3g14460	defense response	11.01	stress response	0.08	-0.05	0.27	0.19	-0.15	-0.35	0.31	-0.15	-0.15	0.32	0.03	-0.27	-0.24	0.11	-0.96	0.24	0.41	0.11	0.34	-0.99	-0.33	-0.14	-0.03	-0.42	0.03		-0.13	0.38	-1.2	-0.67	-1.1	-0.38	-0.44	-0.3	-0.22	0.02
41	-0.56	-0.47	-0.24	0.1443	0.3442	cassava	Cassava.2344.C1.Contig2497	DV448989	putative protein [Arabidopsis thaliana] gb|AAL24390.1| putative protein [Arabidopsis thaliana] ref|NP_568045.1| choline transporter-related [Arabidopsis thaliana]	At4g38640	Undetermined	8	CELLULAR TRANSPORT AND TRANSPORT MECHANISMS	-0.91	-0.91	-1.25	-0.49	-0.2	-0.19	-0.02	-0.89	-0.32	-0.43	-0.69	-0.86	-0.7	-1.11	0.06	-0.07	-0.71	-0.29	-0.72	-1.36	-0.76	-0.17	-0.3	-0.32	-0.29		-1.13	-0.7	-0.19	0.17	-0.66	-1.4	-0.04	-0.04	-0.57	-0.15
42	-0.31	-0.31	-0.42	0.6627	0.5788	cassava	Cassava.393.C1.Contig498	DV449331	cassava specific 1656	At3g47070	Undetermined	99	UNCLASSIFIED PROTEINS	-0.05	-0.14	-0.52	-0.21	0.13	-0.09	-0.15	-0.96	-0.06	-0.22	-0.16	-0.19	-0.22	-0.17	-0.81	0.32	-0.7	-0.34	-0.53	-1.47	-0.21	-0.33	0.13	-0.3	-0.39		-0.06	-0.04	-0.3	0.12	-0.22	-0.96	-0.02	-0.03	-1.38	-0.16
43	0	-0.03	-0.08	0.8936	0.6422	cassava	Cassava.704.C1.Contig845	DV449307	cassava specific 2226	At3g62550	response to stress	10.01.01	unspecified signal transduction	-0.12	0.02	-0.52	0.4	-0.04	0.75	0.19	-0.03	0.22	-0.09	0.05	-0.1	-0.22	-0.25	-0.48	0.8	0.21	0.1	0.31	-1.4	-0.35	-0.3	0.19	0.39	0.22		-0.32	-0.12	-0.38	0.89	-0.16	-1.39	0.73	0.7	-0.23	-0.04
44	-0.09	-0.06	-0.03	0.871	0.6365	cassava	Cassava.2391.C1.Contig2538	DV449361	Putative heat shock protein [Arabidopsis thaliana] ref|NP_176181.1| DNAJ heat shock protein, putative [Arabidopsis thaliana] pir||A96621 probable heat shock protein F23H11.4 [imported] - Arabidopsis thaliana	At1g59725	Undetermined	03.03.01	mitotic cell cycle and cell cycle control	0.1	-0.09	-0.37	0.08	-0.29	0.3	0.21	0.31	-0.05	-0.49	0.1	-0.4	-0.09	-0.23	-0.66	0.4	-0.1	0.04	-0.18	-1.09	-0.19	0.15	0.06	0.19	0.12		-0.4	-0.19	-0.58	0.43	-0.15	-0.38	0.42	0.31	0.02	-0.08
45	-0.91	-0.96	-0.75	0.2438	0.415	cassava	CV01026B1F01.f1	DV449063	putative pseudouridine synthase [Arabidopsis thaliana] sp|O22928|PUSH_ARATH Putative tRNA pseudouridine synthase (tRNA-uridine isomerase) (tRNA pseudouridylate synthase) ref|NP_180591.1| tRNA pseudouridine synthase family protein [Arabidopsis thaliana]	At2g30320	Undetermined			-0.37	-0.85	-1.19	-0.98	-0.8	-0.42	-0.85	-0.94	-1.07	-0.66	-0.89	-1.04	-1.7	-1.02	-0.88	-0.55	-1.27	-1.04	-0.98	-0.62	-1.15	-1.01	-1.03	-0.81	-0.75		-1.34	-0.68	-1.27	-0.3	-1.02	-1.7	-0.5	-0.42	-1.19	-1.2
46	-0.23	-0.46	-0.07	0.0954	0.2924	cassava	Cassava.1728.C1.Contig1909	DV449168	cassava specific 2220	Unknown	Undetermined			-0.16	-0.16	-0.69	-0.25	-0.15	0.25	-0.13	-0.05	-0.17	-0.22	0.01	-0.25	-0.52	-0.51	-0.81	0.3	-0.19	-0.15	0.11	-1.31	-0.45	-0.42	0.08	0.37	-0.4		-0.24	-0.46	-1.34	0.23	-0.71	-1.57	0.05	0.31	-0.5	-0.38
47	0	-0.22	0.01	0.328	0.4586	cassava	CV01027A1C08.f1	DV449174	unknown protein [Oryza sativa (japonica cultivar-group)] dbj|BAD46495.1| unknown protein [Oryza sativa (japonica cultivar-group)]	At4g11740	Undetermined			0.05	0.33	0.17	0.28	0.19	0.09	0.29	-0.46	0.57	-0.3	0.39	0.26	0.23	0.36	-0.36	0.18	0.8	-0.19	-0.15	-0.87	-0.12	-0.45	-0.26	-0.45	-0.48		0.36	0.23	-0.06	-0.12	-0.12	-0.26	-0.03	-0.04	-0.56	-1.56
48	0.53	0.5	0.56	0.9533	0.6556	cassava	CV01027A1F10.f1	DV449229	cassava specific 969	Unknown	Undetermined			-0.02	0.13	0.09	1.25	0.55	1.14	0.52	0.62	0.29	0.41	0.06	0.85	0.81	0.35	0.59	1.24	1.15	0.54	0.62	-1.49	1.01	0.33	0.83	0.5	0.86		0.37	0.25	0.76	1.4	0.55	-0.85	1.06	1.03	0.38	0.01
49	0.1	-0.06	0.15	0.3356	0.4625	cassava	CV02005B1H09.f1	DV450920	P0456E05.14 [Oryza sativa (japonica cultivar-group)]	At2g04220	biological process unknown			-0.09	-0.06	-0.25	0.24	0.05	0.55	0.17	0.92	-0.03	0.24	-0.17	-0.11	-0.29	-0.08	0.13	0.08	0.71	-0.08	0.48	-0.92	0.11	0.25	0.14	0.13	0.35		-0.25	0.1	-0.09	0.12	-0.67	-0.23	-0.04	0.71	0.21	-0.49
50	1.86	1.9	1.61	0.4138	0.4968	cassava	CV02006A1C03.f1	DV451066	cassava specific 1110	Unknown	Undetermined			2.09	2.33	0.03	2.47	2.15	2.25	2.28	1.87	2.06	2.13	1.4	2.18	1.53	0.42	2.41	2.32	2.78	1.78	2.24	0.34	1.42	2.07	2.06	1.92	1.88		2.05	2.26	2.49	2.24	1.79	0.03	2	2.33	1.86	1.97
51	0.19	0.16	0.06	0.7925	0.6163	cassava	CV02006B2E08.f1	DV451344	cassava specific 1133	Unknown	Undetermined			-0.25	0	-0.31	0.56	0.14	1.01	0.41	0.49	0.09	0.55	0.1	0.41	0.03	-0.11	0.09	0.98	1.05	0.49	0.13	-2.21	0.02	0.09	0.56	0.02	0.36		0.19	0.03	-0.03	0.74	-0.02	-1.08	0.7	0.97	0.11	-0.05
52	-0.68	-0.96	-0.87	0.1679	0.3625	cassava	CV02006B2H07.f1	DV451327	cassava specific 1135	Unknown	Undetermined			-0.74	-0.25	-1.24	-0.37	-0.52	-0.85	-0.22	-0.42	-0.8	-1.81	-0.37	-0.29	-1.23	-0.82	-1.12	-0.32	0.49	-1	-0.35	-1.8	-0.76	-0.65	-0.43	-0.49	-0.69		-0.44	-0.55	-1.27	-0.68	-0.84	-1.38	-0.66	-1.17	-1.18	-1.46
53	0.02	-0.14	-0.16	0.6248	0.5671	cassava	CV02005A1H02.f1	DV450745	cassava specific 1086	Unknown	Undetermined			-0.41	-0.51	-0.43	0.38	0.32	0.57	0.2	0.39	0.19	0.01	-0.72	-0.03	-0.06	-0.11	-0.12	0.06	0.85	0.41	0.54	-2.67	0.1	0.3	0.36	0.57	0.24		-0.68	-0.19	0.05	0.82	-0.52	-1.69	0.32	0.64	-0.13	-0.06
54	-0.65	-0.71	-0.66	0.9402	0.653	cassava	CV02006B2B01.f1	DV451272	hypothetical protein [Arabidopsis thaliana] ref|NP_178588.1| zinc finger (CCCH-type) family protein / RNA recognition motif (RRM)-containing protein [Arabidopsis thaliana] pir||E84465 hypothetical protein At2g05160 [imported] - Arabidopsis thaliana	Unknown	Undetermined			-0.59	-1.02	-1.35	-0.42	-0.36	-0.27	-0.53	0.03	-0.71	-0.99	-0.75	-0.65	-1.32	-1.11	-0.48	-0.34	-0.28	-1	-0.64	-0.61	-0.29	-0.2	-1.2	-0.77	-0.48		-0.8	-1.04	-0.94	-0.06	-0.95	-1.34	-0.2	-0.15	-0.4	-1.18
55	0.23	0.21	0.25	0.9839	0.6631	cassava	CV02006A1E05.f1	DV451030	putative short-chain acyl-CoA oxidase [Tropaeolum majus]	At3g51840	Undetermined			-0.3	0.11	-0.4	0.37	0.36	0.89	0.55	0.66	0.37	0.09	-0.11	0.17	0.15	-0.11	-0.01	0.59	0.77	0.46	0.6	-1.22	0.12	-0.13	0.51	0.52	0.85		-0.13	0.61	-0.28	1.09	-0.29	-0.89	0.76	0.92	0.38	-0.03
56	1.53	1.45	1.26	0.2434	0.4147	cassava	Cassava.1997.C1.Contig2164	DV451317	unknown protein [Oryza sativa (japonica cultivar-group)] dbj|BAD38515.1| unknown protein [Oryza sativa (japonica cultivar-group)]	Unknown	Undetermined	10.01.01	unspecified signal transduction	1.46	1.55	1.1	2.37	1.82	1.88	1.4	1.74	1.1	1.67	0.96	1.76	1.44	1.48	1.73	1.79	2.05	1.44	1.93	-0.16	1.62	1.69	1.42	1.44	1.59		1.28	1.69	1.51	1.79	1.05	0.23	1.74	1.99	1.27	1.98
57	2.52	2.32	2.32	0.2523	0.4206	cassava	Cassava.1604.C1.Contig1783	DV453009	cassava specific 1278	Unknown	Undetermined			2.37	2.74	2.37	3.34	3.09	2.22	2.69	2.09	2.83	2.69	1.84	2.28	2.34	2.74	2.8	2.38	2.81	2.61	2.78	1.32	2.3	2.97	2.77	2.61	2.09		2.51	2.66	2.88	2.34	1.68	1.44	2.4	2.23	2.23	2.87
58	0.32	0.28	0.28	0.9685	0.6592	cassava	CV02011A2F01.f1	DV452885	unknown [Arabidopsis thaliana]	At2g19800	Undetermined			0	-0.21	-0.21	0.95	0.68	0.84	0.45	0.9	0.2	0.63	-0.4	0.33	0	0.01	0.19	0.57	0.96	0.52	0.73	-1.75	0.27	0.25	0.74	0.5	0.85		-0.32	0.4	-0.02	1.08	-0.17	-1.19	0.65	0.86	0.5	0.98
59	0.9	1.12	0.9	0.5369	0.5421	cassava	Cassava.1184.C2.Contig1355	DV453083	protein F2D10.18 [imported] - Arabidopsis thaliana gb|AAF80615.1| F2D10.18 [Arabidopsis thaliana]	At1g20693	Undetermined			1.04	0.85	0.91	1.61	0.67	1.53	1.17	1.69	-0.24	-0.07	0.94	0.73	1.53	1	1.27	0.92	1.01	0.13	0.52	0.71	1.78	1.35	0.87	0.28	0.25		0.49	0.72	1.36	1.05	1.27	1.19	0.96	1.42	1.42	1.28
60	2.44	2.2	2.27	0.1714	0.3655	cassava	CV02012B1E05.f1	DV453301	cassava specific 1295	Unknown	Undetermined			2.31	2.57	1.98	3.05	3.09	2.09	2.57	2.26	2.69	3.18	2.28	2.07	2.02	2.52	2.7	2.28	2.81	2.56	2.45	1.46	2.14	2.68	2.72	2.24	2.23		2.25	2.42	2.58	2.34	1.71	1.99	2.16	2.15	2.08	2.35
61	-0.42	-0.35	-0.33	0.8048	0.6197	cassava	Cassava.2755.C1.Contig2870	DV452966	OSJNBa0094H06.13 [Oryza sativa (japonica cultivar-group)] dbj|BAC06871.1| unknown protein [Oryza sativa (japonica cultivar-group)]	Unknown	Undetermined			-0.44	-0.76	-0.95	-0.17	-0.35	0.18	-0.25	0.16	-0.28	-0.5	-0.48	-0.69	-0.67	-0.59	-0.3	-0.2	-0.08	-0.34	-0.39	-2.25	-0.67	-0.15	-0.23	-0.12	-0.01		-0.91	-0.48	-0.45	0.28	-0.43	-1.54	0.16	0.2	-0.15	-0.15
62	-0.08	-0.07	-0.11	0.9803	0.6624	cassava	CV02011A2E10.f1	DV452882	sigma factor [Spinacia oleracea]	At1g08540	Undetermined			0.05	0.07	-0.36	0.2	-0.1	0.59	0.06	0.18	-0.03	-0.14	0.18	-0.36	-0.17	-0.09	-0.55	0.49	0.28	-0.02	-0.08	-2.28	-0.25	-0.09	0.2	0.2	0.12		-0.29	-0.13	-0.57	0.72	-0.17	-1.14	0.63	0.53	-0.12	-0.17
63	0.42	0.43	0.35	0.8907	0.6415	cassava	CV02011B2H01.f1	DV453050	cassava specific 1284	Unknown	Undetermined			0.08	0.28	0.15	0.73	0.52	1.45	0.52	0.54	0.52	0.42	0.52	0.26	0.14	0.27	0.17	1.33	0.88	0.4	0.41	-1.12	0.13	0.27	0.62	0.53	0.42		0.14	-0.21	-0.02	1.22	0.01	-0.61	1.19	1.34	0.45	0.84
64	0.13	0.2	0.28	0.5814	0.5541	cassava	CV02012A2E01.f1	DV453206	p-coumaroyl shikimate 3'-hydroxylase isoform 2 [Ocimum basilicum]	At2g40890	Undetermined			0.16	0.13	-0.32	0.29	0.03	0.77	0.21	0.66	0.28	-0.21	0.16	0.15	0.08	0.06	-0.46	0.72	-0.05	0.26	0.34	-1.36	-0.02	0.11	0.4	0.48	0.31		-0.01	0.14	-0.44	0.97	-0.16	-0.5	0.72	0.71	0.32	0.2
65	-0.67	-0.57	-0.65	0.8	0.6184	cassava	CV02017B1A02.f1	DV454983	far-red impaired response protein-like protein [Lactuca serriola] gb|AAP45711.1| far-red impaired response protein-like protein [Lactuca sativa] gb|AAP45710.1| far-red impaired response protein-like protein [Lactuca sativa] gb|AAP45709.1| far-red impaired response protein-like protein [Lactuca sativa]	At1g10240	Undetermined			-0.46	-0.56	-1.02	-0.1	-0.5	-0.28	-0.2	-1.19	-0.37	-0.52	-0.54	-1.1	-0.74	-0.86	-0.52	-0.05	-0.71	-0.63	-1.56	-1.35	-0.51	-1.07	-0.51	-0.63	-0.73		-0.87	-0.26	-0.52	-0.12	-0.47	-1.39	-0.16	-0.13	-1.17	-0.64
66	-0.11	-0.01	-0.08	0.8587	0.6332	cassava	CV02017B2C05.f1	DV455100	cassava specific 1417	Unknown	Undetermined			-0.15	0.03	-0.49	0.12	-0.1	0.64	0.26	0.13	0.03	-0.77	0.26	-0.2	-0.45	-0.39	-0.5	0.62	0.11	0.02	-0.19	-1.97	-0.55	0.02	0.32	0.31	0.12		-0.3	-0.25	-0.34	0.82	-0.21	-1.28	0.67	0.62	-0.03	0.23
67	-1.04	-1.13	-0.76	0.2925	0.4419	cassava	CV02017A1F03.f1	DV454885	cassava specific 1408	Unknown	Undetermined			-0.59	-0.43	-0.98	-0.68	-0.58	-0.25	-1.38	-0.74	-0.79	-0.62	-0.67	-0.74	-1.51	-0.6	-1.64	-0.52	-0.61	-3.23	-0.9	-2.34	-1.95	-1.5	-0.65	-1.54	-0.57		-0.86	-0.36	-2.73	-0.57	-1.35	-1.69	-1.18	-0.41	-0.94	-1.21
68	-0.01	-0.14	-0.09	0.6561	0.5766	cassava	CV02018A2A05.f1	DV455272	reduced vernalization response 1 [Arabidopsis thaliana] gb|AAM76972.1| reduced vernalization response 1 [Arabidopsis thaliana] ref|NP_188529.2| transcriptional factor B3 family protein [Arabidopsis thaliana]	At3g18990	Undetermined			0	-0.22	-0.41	0.23	0.05	0.56	0.04	0.15	-0.02	-0.13	-0.04	-0.32	-0.35	-0.28	-0.44	0.61	-0.01	0.14	0.31	-0.64	-0.23	-0.16	0.31	0.35	0.23		-0.41	-0.04	-0.82	0.79	-0.58	-1.49	0.58	0.6	-0.08	0.05
69	0.1	0.14	0.23	0.5598	0.5493	cassava	CV02016B2H09.f1	DV454784	unknown protein [Oryza sativa (japonica cultivar-group)] ref|XP_470162.1| unknown protein [Oryza sativa (japonica cultivar-group)]	At3g06610	biological process unknown			0.07	0.15	-0.24	0.45	-0.06	0.65	0.04	0.55	0.25	-0.31	-0.07	0.01	0.03	-0.16	-0.4	0.63	0.25	-0.09	0.44	-0.85	0.02	0.13	0.33	0.45	0.15		-0.25	-0.17	-0.28	0.76	0.12	-0.45	0.62	0.57	0.22	0.22
70	1.65	1.52	1.45	0.3593	0.4732	cassava	Cassava.2632.C1.Contig2757	DV454836	unknown protein [Arabidopsis thaliana] gb|AAO41873.1| unknown protein [Arabidopsis thaliana] ref|NP_178037.2| expressed protein [Arabidopsis thaliana]	At1g16500	biological process unknown	1.05	C-compound and carbohydrate metabolism	1.82	1.72	1.01	2.41	1.96	1.22	1.98	1.83	1.77	2	1.64	1.47	1.01	1.39	2.34	1.8	2.67	1.74	1.82	0.96	1.18	1.45	1.45	1.43	1.13		1.37	1.8	2.14	1.84	1.25	1.11	1.56	1.7	1.56	0.88
71	0.09	0.15	0.24	0.5102	0.534	cassava	CV02017A2E10.f1	DV454945	PREDICTED: similar to fumarylacetoacetate hydrolase domain containing 1 [Bos taurus]	At4g15940	metabolism	1	METABOLISM	-0.28	-0.42	-0.29	0.71	0.14	0.7	-0.18	0.29	-0.04	-0.05	-0.45	0.06	0.18	-0.26	0.44	0.57	0.32	0.35	0.26	-1.12	0.4	-0.08	0.49	0.16	0.28		-0.21	-0.03	0.5	0.78	-0.04	-0.67	0.61	0.69	0.13	-0.25
72	-1.38	-1.44	-1.33	0.8555	0.6324	cassava	CV02017A1H08.f1	DV454891	putative nucleostemin [Oryza sativa (japonica cultivar-group)] dbj|BAD61382.1| putative nucleostemin [Oryza sativa (japonica cultivar-group)]	At3g07050	biological process unknown	86		-1.95	-1.38	-1.51	-0.8	-1.24	-1.99	-0.32	-1.22	-1.82	-1.01	-2.3	-1.65	-1.35	-1.61	-1.53	-0.82	-1.37	-2.02	-0.91	-0.6	-1.88	-2.05	-1.55	-0.53	-1.13		-2	-1.56	-1.65	-0.76	-2.12	-1.01	-1.72	-1.35	-1.38	-0.9
73	-0.41	-0.39	-0.38	0.9803	0.6624	cassava	Cassava.2047.C1.Contig2209	DV456803	unknown [Schistosoma japonicum]	At2g34480	Undetermined	05.01.01	ribosomal proteins	-0.3	-0.49	-2.48	0.2	-0.11	0.04	0.06	-0.93	-0.04	-0.35	-0.52	-0.39	-0.38	-1.45	0.11	0.13	0.51	-0.37	-0.31	-1.15	-0.24	-0.5	-0.35	-0.51	-0.42		-0.47	-0.17	-0.14	0.09	-0.58	-1.07	-0.01	0.1	-0.71	-0.95
74	1.05	1.14	0.84	0.3467	0.4681	cassava	CV02023B2C05.f1	DV457220	unnamed protein product [Arabidopsis thaliana] gb|AAL15334.1| AT3g25290/MJL12_25 [Arabidopsis thaliana] gb|AAN72226.1| At3g25290/MJL12_25 [Arabidopsis thaliana] ref|NP_566763.1| auxin-responsive family protein [Arabidopsis thaliana]	At3g25290	development	98	CLASSIFICATION NOT YET CLEAR-CUT	1.05	1.29	0.42	2.13	0.97	1.99	1.49	1.32	0.56	0.76	1.05	0.82	0.6	0.67	1.54	1.83	2.04	0.62	0.73	-0.24	0.67	1.02	1.33	0.75	0.95		0.59	1.34	1.48	1.76	1.04	-0.13	1.59	1.96	0.89	0.89
75	0.13	-0.02	-0.15	0.074	0.2626	cassava	CV02023B2E11.f1	DV457248	At4g31200 [Arabidopsis thaliana] emb|CAB79838.1| predicted protein [Arabidopsis thaliana] emb|CAA16523.1| predicted protein [Arabidopsis thaliana] ref|NP_194848.1| SWAP (Suppressor-of-White-APricot)/surp domain-containing protein [Arabidopsis thaliana] ref|NP_974650.1| SWAP (Suppressor-of-White-APricot)/surp domain-containing protein [Arabidopsis thaliana] ref|NP_849479.1| SWAP (Suppressor-of-Whi…	At4g31200	Undetermined			0.09	0.51	0.11	0.34	0.13	0.47	0.48	0.08	0.29	-0.36	0.38	0.25	0.23	0.29	-0.06	0.51	0.86	-0.09	-0.07	-0.61	0.01	-0.13	-0.12	0.01	-0.34		0.5	0.26	-0.05	0.26	0.12	-0.49	0.24	0.4	-0.25	-1.21
76	-0.16	-0.2	-0.31	0.4731	0.5199	cassava	CV02023A2H04.f1	DV457085	At5g55710 [Arabidopsis thaliana] dbj|BAB09238.1| unnamed protein product [Arabidopsis thaliana] ref|NP_200382.1| expressed protein [Arabidopsis thaliana] gb|AAN72007.1| putative protein [Arabidopsis thaliana]	At5g55710	biological process unknown			-0.32	-0.26	-0.52	0.33	-0.02	0.51	0.09	0.21	-0.2	-0.38	-0.32	-0.23	-0.36	-0.5	0.04	0.26	0.64	-0.23	-0.53	-1.16	-0.18	-0.2	-0.3	-0.21	-0.07		-0.35	-0.67	-0.22	0.35	-0.21	-1.19	0.28	0.51	-0.28	-0.2
77	0.83	0.69	0.63	0.3424	0.4664	cassava	CV02022B2G08.f2	DV456929	pectate lyase [Vitis vinifera]	Unknown	Undetermined			0.53	0.68	0.13	1.24	1.22	0.95	1	0.79	1.04	1.34	0.49	0.82	0.44	0.62	1.1	1.14	1.23	1.06	1.02	-0.29	0.55	0.8	1	0.8	0.95		0.52	1	0.89	1.16	0.2	-0.23	0.74	1.26	0.63	0.78
78	0.41	0.36	0.22	0.3184	0.4543	cassava	CV02023A2C11.f1	DV457045	cassava specific 1528	Unknown	Undetermined			0.1	0.46	0.01	0.84	0.87	0.61	0.63	0.41	0.49	0.64	0.04	0.22	0.02	0.41	0.64	0.65	0.99	0.35	0.6	-0.95	0.37	0.41	0.64	0.26	0.61		0.09	0.7	0.66	0.89	-0.11	-0.48	0.51	0.79	0.12	0.41
79	0.24	0.22	0.2	0.939	0.6528	cassava	CV02023A1E10.f1	DV456975	polyubiquitin-like protein [Arabidopsis thaliana] emb|CAB41727.2| polyubiquitin-like protein [Arabidopsis thaliana] pir||H85134 polyubiquitin-like protein [imported] - Arabidopsis thaliana ref|NP_192994.1| ubiquitin-protein ligase, putative [Arabidopsis thaliana]	At4g12570	Undetermined			0.11	0.26	-0.17	0.7	0.62	0.43	0.39	0.25	0.24	0.5	-0.07	0.28	-0.11	0.32	0.66	0.35	0.72	0.11	0.47	-1.29	0.18	0.34	0.43	0.11	0.18		0.12	0.63	0.32	0.61	-0.12	-0.54	0.29	0.47	-0.08	0.47
80	0.33	0.28	0.26	0.8451	0.6295	cassava	CV02023B1G05.f1	DV457170	At1g79260/YUP8H12R_40 [Arabidopsis thaliana] ref|NP_565204.1| expressed protein [Arabidopsis thaliana] gb|AAK82469.1| At1g79260/YUP8H12R_40 [Arabidopsis thaliana] gb|AAC17039.1| Similar to M. tuberculosis gene gb|Z96072 and M. leprae gene gb|400019. [Arabidopsis thaliana] pir||T01031 hypothetical protein YUP8H12R.14 - Arabidopsis thaliana	At1g79260	Undetermined			0.22	0.09	-0.03	0.73	0.77	0.41	0.31	0.58	0.33	0.74	0.13	0.07	0.07	0.36	0.6	0.57	0.61	0.58	0.6	-1.22	0.17	0.41	0.36	0.5	0.24		-0.05	0.59	0.36	0.82	-0.28	-0.44	0.5	0.63	0.05	0.65
81	0.6	0.64	0.44	0.2539	0.4214	cassava	Cassava.791.C2.Contig950	DV458967	cassava specific 60	Unknown	Undetermined			0.41	0.46	0.06	1.02	0.92	0.85	0.59	0.94	0.74	0.84	0.26	0.5	0.49	0.41	0.99	0.86	0.95	0.6	0.75	-0.48	0.42	0.72	0.59	0.53	0.66		0.13	0.75	0.82	1.02	0.43	0.02	0.8	0.86	0.52	1.05
82	0.54	0.42	0.39	0.4786	0.5217	leafy spurge	CV03_9.181.C1.Contig289	DV112349	ketopantoate hydroxymethyltransferase family protein [Arabidopsis thaliana] ref|NP_974474.1| ketopantoate hydroxymethyltransferase family protein [Arabidopsis thaliana] pir||T47945 3-methyl-2-oxobutanoate hydroxy-methyl-transferase-like protein - Arabidopsis thaliana emb|CAB71083.1| 3-methyl-2-oxobutanoate hydroxy-methyl-transferase-like protein [Arabidopsis thaliana] gb|AAM65070.1| 3-methyl-2-ox…	At3g61530	Undetermined			0.4	0.66	0.13	1.02	1	0.77	0.65	0.71	0.49	0.8	0.42	0.29	0.32	0.53	0.94	0.39	0.92	0.55	0.98	-1.08	0.3	0.64	0.63	0.59	0.53		0.12	0.61	0.64	0.77	-0.16	-0.11	-0.02	1	0.37	0.96
83	0.6	0.69	0.55	0.5558	0.5481	leafy spurge	CV03_9.210.C1.Contig330	DV112464	putative chloroplast chaperonin [Oryza sativa (japonica cultivar-group)] gb|AAL79700.1| putative chloroplast chaperonin [Oryza sativa] gb|AAP55067.1| putative chloroplast chaperonin [Oryza sativa (japonica cultivar-group)]	At3g60210	Undetermined			0.74	0.78	0.42	1.14	0.54	1.01	1.02	1.25	0.26	0.21	0.55	0.4	0.88	0.6	0.65	0.9	0.63	0.18	0.13	-0.21	0.85	0.64	0.45	0.39	0.47		0.25	0.94	0.56	0.91	0.71	0.08	0.88	0.97	0.83	0.81
84	1.87	1.89	1.76	0.6964	0.5895	leafy spurge	CV03_9.160.C1.Contig246	DV112408	NADH dehydrogenase; NADH:ubiquinone oxidoreductase (complex I) [Solanum tuberosum]	At1g16700	Undetermined	1.04	phosphate metabolism	2	1.76	1.43	2.73	2.29	2.25	1.74	1.82	2.01	2.01	1.43	1.51	1.69	1.76	2.34	2.38	1.89	2.06	2.06	0.47	1.48	1.78	1.98	2.13	1.75		1.47	2.23	2.1	2.33	1.51	0.81	2.05	2.31	1.4	2.72
85	0.59	0.56	0.35	0.1518	0.3509	cassava	CV02028B1D12.f1	DV458873	Actin-1A - nematode (Onchocerca volvulus)	At3g12110	Undetermined			0.58	0.62	0.05	1.2	0.96	0.82	0.63	0.96	0.08	0.83	0.47	0.33	0.38	0.41	1.06	0.68	0.99	0.59	0.67	-0.56	0.71	0.76	0.68	0.46	0.43		0.25	0.33	0.66	0.9	0.19	-0.07	0.66	0.98	0.66	1.05
86	0.4	0.4	0.35	0.9451	0.6539	cassava	CV02028B1G12.f1	DV458903	At5g42680 [Arabidopsis thaliana] dbj|BAB10624.1| unnamed protein product [Arabidopsis thaliana] ref|NP_199082.1| expressed protein [Arabidopsis thaliana] gb|AAT41771.1| At5g42680 [Arabidopsis thaliana]	At5g42680	biological process unknown	99	UNCLASSIFIED PROTEINS	0.26	0.37	-0.17	0.82	0.92	0.77	0.48	0.73	0.41	0.78	-0.11	0.32	0.12	-0.01	0.65	0.78	0.96	0.45	0.56	-1.19	0.31	0.46	0.53	0.34	0.37		0.13	0.44	0.37	0.92	-0.11	-0.49	0.72	0.88	0.26	0.86
87	0.41	0.33	0.49	0.5809	0.5541	leafy spurge	CV03_9.359.C1.Contig520	DV112638	expressed protein [Arabidopsis thaliana] pir||T06676 hypothetical protein T17F15.60 - Arabidopsis thaliana emb|CAB41132.1| putative protein [Arabidopsis thaliana] gb|AAM61495.1| unknown [Arabidopsis thaliana]	At3g48070	Undetermined	04.05.01.04	transcriptional control	0.17	-0.04	0.29	0.8	0.5	0.87	0.66	0.78	0.37	0.94	0.18	0.15	0	0.27	0.86	0.68	0.37	0.28	0.82	-0.73	0.22	0.57	0.72	0.19	0.43		-0.19	0.42	0.45	0.4	-0.11	-0.1	0.24	1.29	0.31	0.58
88	0.66	0.63	0.64	0.9741	0.6611	leafy spurge	CV03_9.303.C1.Contig448	DV112573	Putative cell death suppressor protein [Oryza sativa]	At3g44880	Undetermined			0.56	0.17	0.25	1.34	1.26	1.04	0.7	0.84	0.68	1.12	0.07	0.4	0.53	0.62	0.73	0.28	0.35	0.87	0.88	0.14	0.62	0.81	0.81	0.78	0.61		0.28	0.83	0.87	0.75	0.31	0.07	0.6	1.05	0.51	1.06
89	0.65	0.52	0.39	0.1966	0.3854	leafy spurge	CV03_9.1231.C1.Contig1594	DV113806	homeodomain leucine zipper protein HDZ2 [Phaseolus vulgaris]	At2g22430	abscisic acid mediated signaling	04.05.01.04	transcriptional control	0.97	1.03	0.61	1.27	0.79	0.97	1.44	1.76	0.02	-0.01	0.72	0.43	0.63	0.54	0.91	0.8	0.78	-0.02	0.02	0	0.96	0.84	0.62	0.04	0.01		0.31	0.69	0.58	0.74	0.25	0.11	0.64	0.39	0.76	0.74
90	1	1.15	1.2	0.1618	0.3583	leafy spurge	CV03_9.1242.C1.Contig1605	DV113819	Spurge Specific 1811	Unknown	Undetermined			1.26	0.96	0.88	1.49	1.32	1.31	1.44	1.64	0.69	0.79	0.93	0.73	0.96	0.82	0.94	1.17	1.45	0.75	0.95	0.04	1.08	0.7	1.03	0.85	0.89		0.82	1.41	0.73	1.65	0.99	0.67	1.26	1.57	1.27	1.11
91	0.1	-0.12	-0.07	0.0319	0.1761	leafy spurge	CV03_9.254.C1.Contig387	DV114087	expressed protein [Arabidopsis thaliana] pir||B96711 hypothetical protein F24J5.10 [imported] - Arabidopsis thaliana gb|AAD49977.1| ESTs gb|T41781 and gb|AA586096 come from this gene. [Arabidopsis thaliana] gb|AAG54002.1| unknown protein [Arabidopsis thaliana] gb|AAK73973.1| At1g68660/F24J5_4 [Arabidopsis thaliana] gb|AAM52239.1| At1g68660/F24J5_4 [Arabidopsis thaliana] gb|AAM63011.1| unknown [Ar…	At1g68660	biological process unknown			0.05	0.45	-0.19	0.54	0.13	0.09	0.08	0.5	0.18	-0.13	0.18	0.25	0.19	0.09	0.05	0.22	-0.04	-0.12	0.08	-0.6	0.21	0	0.43	-0.18	-0.02		-0.07	0.19	-0.32	-0.03	-0.42	-0.46	0	0.28	-0.24	-0.13
92	0.05	-0.12	0.24	0.0487	0.2171	leafy spurge	CV03_9.1258.C1.Contig1621	DV113850	(S)-N-methylcoclaurine 3'-hydroxylase (EC 1.1.3.-) - California poppy gb|AAC39454.1| (S)-N-methylcoclaurine 3'-hydroxylase [Eschscholzia californica]	At3g25180	Undetermined			-0.05	0.22	-0.1	0.24	0.41	0.1	0.11	0.34	0.01	-0.01	0.33	-0.01	-0.43	0.06	0.13	0.3	0.17	-0.19	0.27	-0.88	-0.08	-0.07	0.32	-0.16	0.2		-0.38	0.15	-0.22	0.35	-0.47	-0.92	0.06	0.22	-0.09	0.13
93	1.77	1.91	1.69	0.6668	0.5797	leafy spurge	CV03_9.sd.30.C2.Contig10427	DV114059	60S ribosomal protein L30 gb|AAF34766.1| 60S ribosomal protein L30 [Euphorbia esula]	At1g77940	Undetermined	5.01	ribosome biogenesis	2.48	2.26	1.97	2.55	1.67	1.9	2.21	2.24	0.78	0.78	2.13	1.97	2.51	2.04	2.42	1.48	2.04	0.66	1.13	1.43	2.51	1.73	1.7	0.87	0.9		1.92	1.98	2.31	2.15	1.94	1.69	2.02	1.77	2.18	1.14
94	0.21	0.12	0.38	0.19	0.3807	leafy spurge	CV03_9.688.C2.Contig942	DV113897	50S ribosomal protein-related [Arabidopsis thaliana] pir||T48978 hypothetical protein F14D17.90 - Arabidopsis thaliana emb|CAB89317.1| putative protein [Arabidopsis thaliana]	At3g45020	Undetermined			0.12	0.16	-0.07	0.76	0.51	0.14	0.42	0.62	-0.16	0.23	0.04	0.24	-0.03	0.16	0.71	0.2	0.6	0.06	0.3	-0.8	0.19	0	0.36	0.17	0.39		-0.13	0.26	0.35	0.69	-0.13	-0.36	0.24	0.5	0.11	-0.35
95	1.52	1.4	1.28	0.165	0.3608	leafy spurge	CV03_9.1298.C1.Contig1667	DV113912	pectinesterase family protein [Arabidopsis thaliana] dbj|BAB01985.1| pectin methylesterase-like protein [Arabidopsis thaliana] gb|AAL49785.1| putative pectinesterase [Arabidopsis thaliana] gb|AAM20211.1| putative pectinesterase [Arabidopsis thaliana] gb|AAM60992.1| putative pectinesterase [Arabidopsis thaliana]	At3g29090	Undetermined	01.05.01	C-compound and carbohydrate utilization	1.43	1.51	1.3	2	2.11	1.53	1.72	1.52	1.33	1.68	1.2	1.38	1.65	1.77	1.92	1.43	2.32	1.33	1.27	0.59	1.59	1.52	1.61	1.09	1.16		1.19	1.34	1.79	1.81	1.07	1.16	1.47	1.74	1.4	1.04
96	0.27	0.29	0.23	0.9328	0.6512	leafy spurge	CV03_9.216.C2.Contig338	DV114103	putative GAMYB-binding protein [Oryza sativa (japonica cultivar-group)]	At1g77180	biological process unknown	4	TRANSCRIPTION	0.29	0.33	0.18	0.81	0.57	0.35	0.71	0.68	0.14	0.72	-0.05	0.12	-0.08	-0.01	1.01	-0.03	0.78	-0.08	0.49	-0.76	0.17	0.11	0.45	-0.5	0.34		-0.12	0.36	0.86	0.81	-0.21	0.07	0.27	0.79	0.27	-0.2
97	0.87	0.6	0.81	0.1238	0.3234	leafy spurge	CV03_9.1011.C1.Contig1326	DV114948	phosphate/phosphoenolpyruvate translocator protein-like [Arabidopsis thaliana]	At5g05820	Undetermined			0.95	1.06	1.26	1.32	0.67	0.98	1.38	1.32	1	0.7	1.05	0.51	0.45	0.62	0.59	0.65	1.83	0.81	1.03	0.01	0.81	0.64	0.54	1.06	0.47		0.89	0.98	0.39	0.31	0.19	0.2	0.55	1.18	0.87	0.48
98	-1.02	-1.14	-0.82	0.3043	0.4474	leafy spurge	CV03_9.1081.C1.Contig1412	DV115147	armadillo/beta-catenin repeat family protein / U-box domain-containing protein [Arabidopsis thaliana] pir||E96791 hypothetical protein F15M4.11 [imported] - Arabidopsis thaliana gb|AAF16662.1| hypothetical protein; 49547-46930 [Arabidopsis thaliana]	At1g76390	Undetermined			-0.58	-1.01	-1.7	-0.66	-1.21	-0.75	-0.42	-0.64	-1.43	-1.24	-0.62	-0.8	-2.1	-1.23	-1.59	-0.53	0.16	-1.5	-0.81	-0.64	-0.95	-1.14	-1.28	-2	-0.94		-1.43	-0.41	-1.59	-1.48	-1.58	-1.11	-1.86	-0.4	-0.73	-0.85
99	-1.18	-1.34	-0.91	0.1428	0.3424	leafy spurge	CV03_9.889.C1.Contig1185	DV114892	CG6084-PA [Drosophila melanogaster] gb|AAF50039.2| CG6084-PA [Drosophila melanogaster] gb|AAO25037.1| LD06393p [Drosophila melanogaster]	At2g37790	Undetermined			-0.66	-1.24	-1.6	-1.07	-1.04	-0.65	-1.75	-1.03	-1.57	-0.56	-0.86	-0.54	-1.45	-0.4	-1.7	-0.62	-1.02	-1.06	-1.33	-2.91	-1.61	-1.78	-0.42	-1.81	-0.71		-0.53	-0.34	-1.63	-1.34	-1.46	-1.56	-1.74	-0.67	-1.81	-2.32
100	-0.6	-0.54	-0.7	0.4296	0.5029	leafy spurge	CV03_9.988.C1.Contig1301	DV115083	hypothetical protein F6I1.13 [imported] - Arabidopsis thaliana gb|AAF99846.1| Unknown protein [Arabidopsis thaliana]	At1g16870	biological process unknown	05.01.01	ribosomal proteins	-0.43	-0.87	-0.65	-0.07	-0.52	-0.37	-0.57	-0.27	-0.89	-0.74	-0.56	-0.32	-0.45	-0.54	-0.1	-0.4	-0.2	-1.04	-0.62	-1.51	-0.7	-0.57	-0.52	-1.37	-0.68		-0.72	-0.21	-0.26	-0.19	-1.09	-0.72	-0.26	-0.38	-0.51	-1.03
101	0.3	0.38	0.32	0.7808	0.6135	leafy spurge	CV03_9.769.C1.Contig1026	DV114943	ribonuclease P family protein / Rpp14 family protein [Arabidopsis thaliana]	At1g04635	Undetermined			0.4	0.44	-0.12	0.8	0.12	0.69	0.57	0.72	0.1	-0.13	0.34	0.19	0.26	0.08	0.41	0.2	0.72	0.08	0.31	0.04	0.26	0.55	0.25	0.11	0.24		-0.13	0.44	0.28	0.64	0.07	0.07	0.51	0.72	0.66	0.5
102	0.07	0.06	0.29	0.1204	0.3198	leafy spurge	CV03_9.962.C1.Contig1274	DV114963	hypothetical protein [Arabidopsis thaliana] pir||T05454 hypothetical protein F7K2.180 - Arabidopsis thaliana emb|CAA22165.1| hypothetical protein [Arabidopsis thaliana] emb|CAB79215.1| hypothetical protein [Arabidopsis thaliana]	At4g22600	biological process unknown			0.08	0.16	-0.14	0.37	0.12	0.24	0.35	0.58	-0.26	-0.16	0.13	-0.02	-0.31	-0.38	-0.09	-0.1	0.42	0.19	0.43	-0.72	0.01	0.34	-0.03	0.3	0.32		-0.34	0.24	-0.31	0.33	-0.27	-0.41	0.16	0.57	0.25	0.39
103	0.33	0.47	0.26	0.3943	0.4887	leafy spurge	CV03_9.558.C1.Contig783	DV115065	resistance protein [Quercus suber]	At4g16920	defense response			0.51	0.23	0.24	0.57	0.18	1.01	0.76	1.16	0.09	0.11	0.27	0.02	0.24	0.07	0.65	0.75	0.62	0.04	-0.21	-0.34	0.28	0.6	0.42	-0.08	0.04		0.08	0.55	0.29	0.87	0.2	-0.18	0.84	0.87	0.59	0.58
104	0.27	0.39	0.17	0.4179	0.4983	leafy spurge	CV03_9.978.C1.Contig1291	DV114998	Spurge Specific 4047	Unknown	Undetermined			0.62	0.4	0.18	0.97	0.4	0.64	0.79	0.92	-0.21	-0.26	0.33	-0.46	0.2	0.08	0.87	0.24	0.73	-0.06	-0.17	-0.52	0.59	0.39	0.28	-0.07	-0.11		0.01	0.48	0.41	0.68	0.25	-0.1	0.43	0.72	0.44	0.54
105	1.84	2.27	2.16	0.0103	0.0914	leafy spurge	CV03_9.1611.C1.Contig2007	DV117181	BP8 [Betula pendula]	At2g36640	embryonic development (sensu Magnoliophyta)	03.03.02	meiosis	2.37	2.01	1.99	2.51	1.62	1.68	1.85	2.52	1.18	1.08	1.88	1.9	2.65	2.15	1.79	1.4	1.63	1.27	1.68	1.7	2.47	1.93	1.52	1.67	1.41		2.09	2.77	2.37	1.91	2.4	1.94	2	2.31	2.45	2.47
106	0.51	0.53	0.46	0.7611	0.6084	leafy spurge	CV03_9.1576.C1.Contig1970	DV117205	OJ1174_D05.12 [Oryza sativa (japonica cultivar-group)] dbj|BAB33020.1| OJ1174_D05.12 [Oryza sativa (japonica cultivar-group)]	At2g25690	biological process unknown			0.75	0.67	0.64	0.69	0.63	0.65	0.81	0.48	0.62	0.26	0.73	0.5	0.67	0.69	0.06	0.93	0.7	0.25	0.25	-0.22	0.64	0.54	0.38	0.34	0.18		0.64	0.73	0.47	0.63	0.33	-0.09	0.67	0.6	0.63	0.63
107	0.48	0.46	0.51	0.9744	0.6612	leafy spurge	CV03_9.1548.C1.Contig1934	DV117138	hypothetical protein FG04399.1 [Gibberella zeae PH-1] gb|EAA72780.1| hypothetical protein FG04399.1 [Gibberella zeae PH-1]	Unknown	Undetermined			0.21	0.62	0.33	0.74	0.43	1.08	0.77	0.77	0.78	0.62	0.71	0.43	-0.03	0.48	-0.17	1.08	0.83	0.72	0.62	-2	0.2	0.38	0.66	0.84	0.96		0.49	0.66	-0.04	1.02	0.21	-0.78	1.13	0.94	0.14	0.8
108	0.14	0.11	0.07	0.8221	0.6237	leafy spurge	CV03_9.1568.C1.Contig1961	DV117257	unknown protein [Arabidopsis thaliana]	At4g22300	biological process unknown	01.06.07	lipid, fatty-acid and isoprenoid utilization	0.39	0.12	-0.13	0.55	0.07	0.45	0.38	0.72	-0.04	0.17	0.17	-0.05	-0.07	-0.14	-0.2	0.3	0.38	0.26	0.16	-1.23	0.15	0.32	0.13	0.39	0.35		-0.23	0.39	-0.29	0.53	-0.04	-0.57	0.31	0.34	0.3	0.34
109	-0.26	-0.24	-0.14	0.7676	0.6104	leafy spurge	CV03_9.1565.C1.Contig1958	DV117174	unnamed protein product [Tetraodon nigroviridis]	At2g47610	Undetermined			-0.48	-0.17	-0.73	0.1	-0.18	0.03	-0.17	0.01	0.02	-0.22	-0.4	0.03	-0.37	-0.21	-0.54	0.11	0.09	-0.37	0.15	-2.54	-0.28	-0.14	-0.04	-0.05	-0.03		-0.33	-0.14	-0.39	0.33	-0.68	-1.2	0.01	0.33	-0.31	-0.06
110	0.5	0.54	0.54	0.8882	0.6409	leafy spurge	CV03_9.1483.C1.Contig1867	DV117111	expressed protein [Arabidopsis thaliana] dbj|BAA96951.1| protein carboxyl methylase-like [Arabidopsis thaliana] gb|AAL38734.1| putative protein carboxyl methylase [Arabidopsis thaliana] gb|AAM20006.1| putative carboxyl methylase [Arabidopsis thaliana]	At5g57280	Undetermined			0.71	0.68	0.18	0.84	0.39	0.95	0.66	1.04	0.26	0.05	0.65	0.33	0.57	0.35	0.08	1.03	0.37	0.33	0.44	-0.39	0.57	0.6	0.63	0.63	0.46		0.19	0.76	0.17	0.76	0.84	-0.13	0.71	0.75	0.71	0.65
111	0.67	0.32	0.53	0.0345	0.1832	leafy spurge	CV03_9.1458.C1.Contig1838	DV117132	ankyrin repeat protein family-like protein [Oryza sativa (japonica cultivar-group)]	At5g51160	biological process unknown	10.01	intracellular signalling	0.86	0.96	0.97	0.94	0.73	0.81	0.87	0.99	0.72	0.72	0.99	0.67	0.78	1	0.01	1.21	0.25	0.72	0.29	0.13	0.67	0.55	0.68	0.3	0.04		0.88	0.84	0.13	-0.04	0.18	0.26	0.21	0.23	0.2	0.33
112	0.55	0.6	0.57	0.8934	0.6422	leafy spurge	CV03_9.1596.C1.Contig1991	DV117251	putative coatomer protein gamma 2-subunit [Oryza sativa (japonica cultivar-group)]	At4g34450	biological process unknown	6.04	protein targeting, sorting and translocation	0.82	0.75	0.21	1.05	0.7	0.96	0.76	1.05	0.24	0.12	0.52	0.5	0.54	0.3	0.62	0.61	0.66	0.26	0.39	-0.21	0.55	0.61	0.55	0.48	0.73		0.31	0.76	0.42	0.98	0.25	0.15	0.74	0.8	0.69	0.93
113	0.69	0.72	0.71	0.9697	0.6595	leafy spurge	CV03019A2G02.f1	DV118085	expressed protein [Arabidopsis thaliana]	At3g09860	biological process unknown			0.83	0.95	0.64	1.48	0.39	0.9	0.98	1.58	0.12	-0.14	0.83	0.49	1.16	0.73	0.43	0.63	0.9	0.32	0.42	0.19	1.19	0.69	0.69	0.29	0.5		0.28	1.29	0.16	0.86	1.02	0.41	0.79	0.84	0.92	0.65
114	0.72	1.08	0.8	0.141	0.3404	leafy spurge	CV03_9.2058.C1.Contig2503	DV118011	polyubiquitin [Populus tremula x Populus tremuloides]	At1g31340	Undetermined	6.07	protein modification	0.81	0.63	0.74	1.22	0.62	1.34	1.11	1.16	0.05	-0.34	0.97	0.74	1.38	1	0.59	0.97	0.48	0	-0.01	0.86	1.15	0.99	0.97	0.35	0.3		0.7	1.1	1	0.88	1.14	0.83	1.03	1.62	1.43	1.1
115	0.22	0.05	0.2	0.5897	0.5568	leafy spurge	CV03_9.1427.C1.Contig1806	DV118292	hypothetical protein T8F5.23 - Arabidopsis thaliana gb|AAC27152.1| Similar to gb|Z84386 anthranilate N-hydroxycinnamoyl/benzoyltransferase from Dianthus caryophyllus. [Arabidopsis thaliana]	At1g65450	biological process unknown	1.2	secondary metabolism	0.14	0.15	-0.05	0.27	0.69	0.23	0.42	0.54	-0.14	0.37	0.03	0.16	-0.02	-0.03	0	0.42	0.58	0.03	0.78	-1.06	0.16	0.08	0.67	0.38	0.62		-0.48	0.09	-0.57	0.76	-0.31	-0.64	0.39	0.25	0.52	0.5
116	0.45	0.37	0.31	0.496	0.5281	leafy spurge	CV03_9.1406.C1.Contig1785	DV118330	MD-2-related lipid recognition domain-containing protein / ML domain-containing protein [Arabidopsis thaliana] pir||T49126 hypothetical protein F26G5.50 - Arabidopsis thaliana emb|CAB88418.1| putative protein [Arabidopsis thaliana] gb|AAM65859.1| unknown [Arabidopsis thaliana] gb|AAO23623.1| At3g44100 [Arabidopsis thaliana]	At3g44100	biological process unknown			0.58	0.33	0.2	1.11	-0.07	0.97	0.45	0.89	0.08	0.24	0.28	0.31	0.62	0.09	0.81	0.81	0.36	0.4	0.37	-0.28	0.82	0.44	0.49	0.41	0.59		-0.32	0.56	0.67	1.11	0.14	-0.57	0.66	0.85	0.54	0.02
117	2.15	2.01	1.83	0.0616	0.2428	leafy spurge	CV03_9.2278.C1.Contig2742	DV118168	Spurge Specific 195	Unknown	Undetermined			1.91	2.54	1.76	2.96	2.54	2.25	2.2	1.79	2.16	2.22	1.97	2.1	1.97	2	2.75	2.38	2.81	2.1	2.3	1.14	1.88	2.08	2.15	2.14	1.76		2.2	1.41	2.52	2.1	2.11	1.35	2.2	2.33	1.94	1.9
118	0.02	-0.09	-0.16	0.288	0.44	leafy spurge	CV03_9.2215.C1.Contig2676	DV118181	target of rapamycin protein (TOR) [Arabidopsis thaliana] gb|AAG43423.1| pTOR [Arabidopsis thaliana]	At1g50030	Undetermined			0.06	0.12	-0.04	0.29	0.15	0.41	0.49	0.4	-0.11	-0.08	0.09	-0.13	-0.07	-0.23	0.5	-0.02	0.73	-0.33	-0.24	-0.94	-0.04	0.03	-0.02	-0.24	-0.28		-0.22	-0.01	0.22	0.12	-0.39	-0.44	0.2	0.49	-0.04	-0.8
119	0.83	1.22	1.32	0.0005	0.0101	leafy spurge	CV03_9.1843.C1.Contig2276	DV118193	Spurge Specific 197	Unknown	Undetermined			0.47	0.57	0.01	1.12	0.7	1.21	1.01	1.33	0.56	0.77	0.61	0.68	0.93	0.37	1.16	1.39	1.3	0.78	0.71	0.12	1	1.19	1.07	0.79	0.84		0.53	1.09	1.71	1.7	0.85	0.44	1.41	1.52	1.65	1.26
120	0.25	0.22	0.17	0.8532	0.6317	leafy spurge	CV03_9.1574.C1.Contig1968	DV118573	Spurge Specific 218	Unknown	Undetermined			0.08	0.13	-0.07	0.46	0.18	1	0.59	0.41	0.16	-0.13	0.06	0.12	0.2	-0.11	0.52	0.79	0.96	0.34	0.1	-0.98	0.22	0.09	0.46	0.24	0.32		0.03	0.19	0.31	0.68	0.12	-0.67	0.67	0.93	0.24	-0.3
121	0.6	0.57	0.52	0.8181	0.6229	leafy spurge	CV03024B2F07.f1	DV119964	Spurge Specific 327	Unknown	Undetermined			0.38	0.64	0.4	1.04	0.35	1.09	0.81	0.76	0.1	0.48	0.4	0.52	0.48	0.48	0.79	1.19	1.33	0.43	0.99	-0.83	0.48	0.76	0.79	0.64	0.58		0.32	0.45	0.57	1.04	0.34	-0.45	1.07	1.06	0.61	0.72
122	0.16	0.13	0.19	0.9527	0.6556	leafy spurge	CV03024B1G06.f2	DV119890	Euphorbia specific70	Unknown	Undetermined			-0.41	-0.05	-0.16	0.56	0.29	0.85	0.37	0.22	0.17	0.36	0	0.27	0.34	0.05	0.1	0.78	0.71	0.11	0.28	-1.74	0.21	0.15	0.4	0.1	0.15		0	-0.18	0.06	0.94	0.07	-1.25	0.74	1.02	0.18	-0.26
123	0.15	0.21	0.04	0.7395	0.6026	leafy spurge	CV03024B2H12.f1	DV119988	Spurge Specific 332	Unknown	Undetermined			-0.37	-0.04	-0.52	0.34	0.24	0.81	0.3	0.57	0.18	0.1	0.03	0.49	-0.15	-0.15	0.08	0.87	0.58	0.33	0.18	-2.12	0.11	0.56	0.55	0.33	0.34		-0.01	0.14	0.24	0.91	0.13	-1.45	0.73	0.96	0.25	0.18
124	-0.03	0	-0.05	0.974	0.6611	leafy spurge	CV03_9.106.C3.Contig177	DV120004	2S albumin precursor (Allergen Ric c 1) pir||RZCS 2S seed storage protein precursor - castor bean emb|CAA38097.1| 2S albumin precursor [Ricinus communis]	At4g27160	Undetermined			-0.48	-0.47	-0.27	0.33	-0.08	0.68	0.02	0.32	0.22	-0.17	-0.44	-0.07	-0.03	-0.14	-0.08	0.52	0.44	-0.1	0.33	-2.21	0.13	0.14	0.03	0.12	0.42		-0.43	0.08	-0.25	0.74	0.01	-1.37	0.55	0.7	0.04	-0.09
125	0.12	0.19	0.23	0.7447	0.6045	leafy spurge	CV03024A2F08.f1	DV119798	transcription activator-related [Arabidopsis thaliana] dbj|BAB10202.1| unnamed protein product [Arabidopsis thaliana] gb|AAS76211.1| At5g42290 [Arabidopsis thaliana]	At5g42290	biological process unknown			-0.22	0.19	-0.42	0.51	0.35	0.66	0.26	0.39	0.18	-0.16	0.07	0	0.04	-0.51	0.04	0.44	0.54	0.17	0.27	-1.1	0.24	0.16	0.37	0.1	0.46		-0.11	0.21	-0.05	0.9	0.14	-0.89	0.5	0.65	-0.01	0.51
126	-0.39	-0.5	-0.28	0.5499	0.5465	leafy spurge	CV03_9.2377.C1.Contig2843	DV119810	unknown protein [Arabidopsis thaliana]	At2g44970	biological process unknown			-0.23	0.17	-0.02	0.3	0.14	-0.03	0.21	0.12	-0.4	-0.79	-0.25	-0.34	-1.39	-0.89	-0.24	-0.15	0.12	-1.33	-0.58	-1.46	0.07	-0.49	-1.03	-1.13	-0.16		-0.78	-0.1	-0.96	-0.1	-1.4	-0.84	-0.54	0.09	-0.31	-0.04
127	-0.16	-0.09	-0.28	0.4344	0.5042	leafy spurge	CV03024B1H04.f2	DV119900	Caffeic acid 3-O-methyltransferase (S-adenosysl-L-methionine:caffeic acid 3-O-methyltransferase) (COMT) (CAOMT) emb|CAA58218.1| caffeic O-methyltransferase [Prunus dulcis]	At5g54160	Undetermined			0.23	-0.03	-0.2	0.34	0.04	0.38	0.22	0.3	-0.34	-0.69	0.05	-0.44	-0.15	-0.37	0.24	-0.19	0.21	-0.42	-0.88	-1.18	-0.01	0.11	-0.08	-0.63	-0.4		-0.48	-0.21	-0.18	0.09	-0.25	-0.56	-0.04	0.34	0.24	0.12
128	0.02	0.03	-0.04	0.8903	0.6413	leafy spurge	CV03025B2A07.f1	DV120259	Cu/Zn-superoxide dismutase copper chaperone precursor [Glycine max]	At1g12520	Undetermined			0.37	0.27	0.22	0.84	-0.03	-0.11	0.72	1	-0.34	-1.08	0.13	0	0.26	-0.09	0.22	-0.14	0	-0.77	-0.02	-0.58	0.46	0.02	-0.24	-0.2	-0.5		-0.04	0.3	-0.02	-0.15	-0.18	-0.19	-0.03	-0.15	0.42	0.32
129	-0.23	-0.15	-0.17	0.7805	0.6135	leafy spurge	CV03_9.2605.C1.Contig3088	DV120811	expressed protein [Arabidopsis thaliana] pir||D96694 hypothetical protein F1O19.11 [imported] - Arabidopsis thaliana gb|AAF98215.1| Unknown protein [Arabidopsis thaliana] gb|AAM12984.1| unknown protein [Arabidopsis thaliana] gb|AAM61577.1| unknown [Arabidopsis thaliana] gb|AAM91209.1| unknown protein [Arabidopsis thaliana]	At1g67050	biological process unknown			0.1	0.01	-0.21	0.12	-0.27	0.18	0.17	-0.02	-0.16	-0.23	0.19	-0.49	-0.07	-0.16	-0.83	0	-0.19	-0.61	-0.34	-1.35	-0.11	-0.36	-0.51	-0.29	-0.2		-0.1	0.06	-0.39	0.24	-0.18	-0.82	0.29	-0.26	-0.09	-0.29
130	-0.01	-0.11	-0.1	0.5951	0.5583	leafy spurge	CV03_9.2510.C1.Contig2978	DV121003	ACT domain containing protein [Arabidopsis thaliana] ref|NP_849896.1| ACT domain containing protein [Arabidopsis thaliana] ref|NP_849897.1| ACT domain containing protein [Arabidopsis thaliana] pir||H96798 hypothetical protein F22K20.9 [imported] - Arabidopsis thaliana gb|AAC00631.1| Similar to uridylyl transferases [Arabidopsis thaliana] gb|AAK26032.1| unknown protein [Arabidopsis thaliana] gb|AA…	At1g76990	metabolism			0.13	-0.12	-0.06	0.29	-0.17	0.43	0.16	0.25	-0.09	-0.37	0.29	-0.04	-0.2	0.05	-0.31	0.49	0.24	-0.33	-0.08	-0.98	0.03	0.07	0.08	0.05	0.01		-0.14	-0.17	-0.63	0.54	-0.27	-0.99	0.38	0.37	-0.15	-0.04
131	0.13	0.19	0.17	0.9245	0.6497	leafy spurge	CV03_9.3042.C1.Contig3528	DV121199	expressed protein [Arabidopsis thaliana] pir||D86405 unknown protein [imported] - Arabidopsis thaliana gb|AAG51470.1| unknown protein [Arabidopsis thaliana]	At1g27990	biological process unknown			-0.02	0.14	-0.15	0.39	0.05	1.02	0.2	0.21	0.26	-0.09	0.26	0.02	-0.12	0.02	-0.24	1.04	0.28	0.11	0.02	-1.84	0.12	0.18	0.58	0.27	0.44		-0.07	0.04	-0.25	1.02	0.08	-1	0.96	0.75	0.01	0.36
132	0.5	0.37	0.49	0.7556	0.6071	leafy spurge	CV03028B2D06.f3	DV121316	copper transporter, putative [Arabidopsis thaliana] pir||T12958 copper transport protein homolog T6H20.70 - Arabidopsis thaliana emb|CAB51175.1| copper transporter protein homolog [Arabidopsis thaliana] gb|AAL74262.1| copper transporter COPT2 [Arabidopsis thaliana] gb|AAP88342.1| At3g46900 [Arabidopsis thaliana]	At5g59030	Undetermined			0.36	0.36	0.01	0.75	0.12	1.2	0.7	0.75	0.63	0.46	0.47	0.52	0.14	0.19	0.18	1.19	0.89	0.61	0.57	-1.14	0.33	0.85	0.8	0.9	0.78		0.22	0.4	-0.12	0.86	0.23	-1.17	0.94	1.03	0.54	0.74
133	0.27	0.36	0.37	0.6783	0.5834	leafy spurge	CV03_9.1101.C1.Contig1434	DV120980	Spurge Specific 426	Unknown	Undetermined			0.18	0.35	-0.03	0.44	0.25	0.82	0.6	0.67	0.27	-0.03	0.49	-0.09	-0.07	0.19	0.08	0.98	0.18	0.26	0.25	-1.08	0.06	0.47	0.63	0.5	0.38		0.79	0.26	-0.03	0.73	0.11	-0.54	0.71	0.72	0.38	0.52
134	-0.5	-0.49	-0.36	0.4873	0.5254	leafy spurge	CV03_9.2664.C1.Contig3148	DV120906	NLI interacting factor (NIF) family protein [Arabidopsis thaliana] pir||T49208 hypothetical protein F27K19.140 - Arabidopsis thaliana emb|CAB87850.1| putative protein [Arabidopsis thaliana] gb|AAM20657.1| putative protein [Arabidopsis thaliana] gb|AAM61626.1| unknown [Arabidopsis thaliana] gb|AAN15623.1| putative protein [Arabidopsis thaliana]	At3g55960	biological process unknown	04.05.01	mRNA synthesis	-0.22	-0.29	-0.35	-0.02	-0.35	-0.31	-0.03	-0.1	-0.07	-1	-0.1	-0.8	-0.37	-0.33	-1.09	-0.05	-0.5	-0.69	-1.14	-1.05	-0.31	-0.46	-0.62	-1.05	-1.2		-0.22	-0.18	-0.54	-0.95	-0.64	-0.73	-0.64	-0.73	-0.1	-0.14
135	1.48	1.36	1.45	0.6083	0.5619	leafy spurge	CV03_9.2519.C1.Contig2991	DV121019	tubulin beta-6 chain (TUB6) [Arabidopsis thaliana] sp|P29514|TBB6_ARATH Tubulin beta-6 chain pir||JQ1590 tubulin beta-6 chain - Arabidopsis thaliana gb|AAA32884.1| beta-6 tubulin dbj|BAB10043.1| tubulin beta-6 chain [Arabidopsis thaliana] gb|AAK25970.1| putative tubulin beta-6 chain [Arabidopsis thaliana] gb|AAK64132.1| putative tubulin beta-6 chain [Arabidopsis thaliana]	At5g12250	Undetermined	25.055		1.56	1.53	1.47	2.07	1.38	1.47	2.05	2.03	1.04	1.06	1.84	1.43	1.3	1.16	1.1	1.26	1.53	1.26	1.39	1	1.75	1.68	1.66	1.5	1.34		1.09	1.94	1.17	1.17	1.04	1.33	1.15	1.11	1.72	1.82
136	0.28	0.32	0.26	0.9493	0.6548	leafy spurge	CV03_9.2514.C1.Contig2982	DV121056	expressed protein [Arabidopsis thaliana] pir||T45781 hypothetical protein F26O13.140 - Arabidopsis thaliana emb|CAB63014.1| putative protein [Arabidopsis thaliana]	At3g51500	biological process unknown			0.79	0.52	0.45	1.09	0.15	0.54	0.49	0.94	0.16	-0.84	0.56	0.3	0.58	0.24	0	0.51	0.37	-0.02	-0.4	-0.2	0.67	0.35	0.2	-0.06	-0.32		0.39	0.68	-0.13	0.42	0.52	-0.12	0.55	0.33	0.49	0.08
137	-0.1	-0.17	0.01	0.2778	0.434	leafy spurge	CV03031B2B08.f1	DV122353	Spurge Specific 578	Unknown	Undetermined			0.15	-0.03	-0.49	0.08	0.15	0.14	0.28	0.44	-0.16	-0.58	-0.03	0.13	-0.2	-0.27	-0.19	0	-0.19	-0.24	-0.2	-0.65	-0.05	0.06	-0.12	-0.05	-0.44		-0.06	0.03	-0.72	0.12	-0.17	-0.7	0.09	0.04	-0.21	-0.15
138	2.15	2.14	2	0.5047	0.5319	leafy spurge	CV03031A1D09.f1	DV122105	expressed protein [Arabidopsis thaliana] gb|AAM61375.1| unknown [Arabidopsis thaliana] gb|AAP21194.1| At1g22270 [Arabidopsis thaliana]	At1g22270	biological process unknown	40.03		1.8	2.14	1.72	2.98	2.97	2.16	2.24	2.32	2.32	2.3	1.78	1.66	2.09	2.24	2.25	2.38	2.29	1.91	2.31	1.11	1.51	2.51	2.31	2.48	1.92		1.95	2.65	2.09	2.34	2.01	1.34	2.45	2.18	1.83	2.58
139	2.48	2.4	2.32	0.379	0.4826	leafy spurge	CV03031B1E04.f1	DV122289	Spurge Specific 553	Unknown	Undetermined			2.33	2.69	2.18	3.24	3.01	1.83	1.96	2.12	2.64	3.05	2.33	2.41	2.36	2.32	2.92	2.34	2.81	2.66	2.75	1.77	2.56	2.52	2.77	2.33	2.17		2.52	2.68	2.95	2.27	2.22	2.04	2.29	2.33	2.45	2.2
140	0.73	0.79	0.96	0.065	0.2479	leafy spurge	CV03031B2F09.f1	DV122395	putative CCAAT-binding transcription factor subunit A CBF-A [Arabidopsis thaliana]	At4g14540	Undetermined	4	TRANSCRIPTION	0.26	0.31	0.61	1.05	0.6	0.85	0.81	0.81	0.75	0.39	0.54	0.5	0.74	0.33	0.83	0.84	1.26	1.05	0.84	0.23	0.81	0.93	0.95	1.04	0.81		0.3	0.63	1	1.15	0.68	0.39	0.9	1.24	1.17	0.46
141	0	0.08	-0.07	0.6744	0.5821	leafy spurge	CV03031B1B03.f1	DV122254	hypothetical protein [Lycopersicon esculentum]	At1g55620	Undetermined	08.07.22	endocytosis	-0.25	-0.34	-0.33	0.27	0.58	0.65	-0.07	0.14	-0.16	-0.18	-0.21	-0.09	-0.04	-0.52	0.36	0.48	0.23	0.06	-0.24	-1.2	0.12	0.05	0.24	0.08	0.29		-0.38	-0.18	0.37	0.84	0.11	-0.6	0.64	0.52	0.06	-0.6
142	-0.11	-0.16	-0.21	0.7234	0.5979	leafy spurge	CV03031A1D03.f1	DV122099	Spurge Specific 4582	At5g06100	Undetermined			-0.22	-0.16	-0.36	0.14	-0.04	0.17	0.02	-0.13	0.14	0.21	-0.2	-0.2	0.29	-0.44	0.25	0.19	0.14	-0.02	-0.63	-1.73	0.53	-0.17	-0.11	-0.12	-0.3		-0.07	0.01	0.03	0.15	-0.01	-1.26	0.04	0.11	-0.4	-0.24
143	0.13	0.02	-0.07	0.321	0.4556	leafy spurge	CV03_9.2876.C1.Contig3365	DV122201	At1g60590/F8A5_12 [Arabidopsis thaliana] gb|AAN18178.1| At1g60590/F8A5_12 [Arabidopsis thaliana]	At1g60590	Undetermined	1.05	C-compound and carbohydrate metabolism	0.46	0.22	0.24	0.26	0.01	0.41	0.56	0.12	0.33	-0.27	0.42	0.18	0.59	0.44	-0.16	0.45	0.88	-0.05	-0.19	-0.91	0.4	-0.14	-0.04	-0.33	-0.54		0.2	0.35	0.44	0.19	-0.25	-0.44	0.2	-0.18	0.4	-0.71
144	-0.25	-0.33	-0.3	0.8629	0.6341	leafy spurge	CV03031A1F09.f1	DV122127	unnamed protein product [Tetraodon nigroviridis]	Unknown	Undetermined			-0.45	-0.4	-0.43	-0.09	-0.49	0.03	0.08	-0.1	-0.18	-0.63	-0.17	-0.29	-0.28	-0.23	-0.56	0.15	0.41	-0.28	0.18	-2.05	-0.36	-0.13	0.06	0.05	-0.09		-0.4	-0.36	-0.39	0.25	-0.31	-1.24	0.06	0.23	-0.27	-0.82
145	1.39	0.74	0.33	0	0	leafy spurge	CV03_9.3517.C1.Contig4028	DV123169	TSI1 [Nicotiana tabacum] pir||T01986 Tsi1 protein - common tobacco	At5g13330	Undetermined	04.05.01.04	transcriptional control	1.69	1.7	1.68	1.98	1.21	1.05	1.74	1.77	1.3	1.2	1.44	1.27	1.29	1.08	1.2	0.94	2.06	0.88	1.76	0.18	1.6	1.41	1.41	1.52	1.39		0.6	1.43	0.64	1.02	0.34	0.15	0.93	0.31	1.18	0.84
146	-0.64	-0.58	-0.45	0.72	0.5968	leafy spurge	CV03035B1G08.f1	DV123179	unnamed protein product [Arabidopsis thaliana] ref|NP_201113.2| transcription factor jumonji (jmjC) domain-containing protein [Arabidopsis thaliana]	At5g63080	biological process unknown	4	TRANSCRIPTION	-1.13	-1.08	-1.16	-0.8	-0.96	-0.08	0.41	-0.35	-0.05	-0.49	-1.92	-0.36	-1.12	-1.15	-0.77	-0.48	0.04	0.07	0.24	-2.94	-0.34	-0.48	-1.15	-0.23	0.39		-1.4	0.08	-0.61	0.27	-1.02	-1.42	-0.03	-0.01	-0.42	-1.3
147	0.54	0.56	0.68	0.5422	0.5439	leafy spurge	CV03_9.3587.C1.Contig4097	DV123283	unknown [Arabidopsis thaliana] gb|AAM91395.1| At4g14410/dl3245w [Arabidopsis thaliana] gb|AAM26676.1| AT4g14410/dl3245w [Arabidopsis thaliana] ref|NP_567431.1| basic helix-loop-helix (bHLH) family protein [Arabidopsis thaliana]	At4g14410	Undetermined	4.99	other transcription activities	0.95	0.83	0.73	1.2	0.65	0.6	0.8	0.61	0.29	-0.12	0.96	0.64	0.41	0.79	0.55	0.37	0.87	0.08	0.24	-0.37	0.97	0.5	0.33	0.48	0.1		0.5	1.16	0.19	0.57	0.64	0.21	0.62	0.8	0.87	0.03
148	0.38	0.55	0.43	0.7047	0.5922	leafy spurge	CV03036A1B07.f1	DV123296	Spurge Specific 735	Unknown	Undetermined			0.4	0.76	-0.54	1.33	0.41	1.19	0.88	0.51	0.03	-0.35	0.6	0.31	0.35	-0.24	0.88	0.95	0.91	-0.42	0.05	-0.95	0.56	0.64	1.03	0.02	0.18		-0.08	0.28	0.74	1.12	0.66	-0.67	0.98	1.3	0.41	0.73
149	1.59	1.61	1.41	0.3063	0.4484	leafy spurge	CV03035B1F04.f1	DV123166	putative serine/threonine protein kinase [Arabidopsis thaliana] emb|CAB80756.1| putative serine/threonine protein kinase [Arabidopsis thaliana] gb|AAO42226.1| putative serine/threonine protein kinase [Arabidopsis thaliana] gb|AAC78256.1| putative serine/threonine protein kinase [Arabidopsis thaliana] pir||T01086 probable serine/threonine-specific protein kinase (EC 2.7.1.-) T10P11.10 - Arabidopsi…	At4g02630	Undetermined			1.82	1.88	0.8	2.14	1.74	1.81	1.94	1.68	1.47	1.48	1.3	1.45	1.59	1.71	2.16	1.76	1.94	1.22	1.57	0.37	1.55	1.95	1.55	1.26	1.56		1.54	1.76	1.59	1.97	1.4	0.89	1.5	1.86	1.46	2.13
150	-0.67	-1.04	-0.61	0.2299	0.4064	leafy spurge	CV03035B1G02.f1	DV123173	Spurge Specific 725	Unknown	Undetermined			-0.4	-0.1	-0.48	-0.96	-0.28	-0.58	-0.87	-1.2	-0.52	-0.38	-0.13	-0.11	-1.73	-0.35	-1.39	0	0.19	-0.86	-0.43	-1.33	-2.14	-1	-0.09	-1.25	-0.29		-0.43	-0.06	-1.67	-1.25	-1.88	-1.27	-1.51	-0.43	-1.08	-0.82
151	0.63	0.64	0.82	0.3231	0.4567	leafy spurge	CV03_9.3524.C1.Contig4035	DV123190	ARID/BRIGHT DNA-binding domain-containing protein [Arabidopsis thaliana] ref|NP_974156.1| ARID/BRIGHT DNA-binding domain-containing protein [Arabidopsis thaliana]	At1g76510	Undetermined			1.13	0.83	0.72	0.95	0.82	0.72	1.09	1.02	0.34	-0.02	0.64	0.54	0.71	0.29	0.21	0.3	0.97	0.26	1.05	-0.55	0.94	0.8	0.23	0.95	0.68		0.41	0.95	0.29	0.7	0.57	0.04	0.53	0.74	1.12	1.03
152	0.85	0.71	0.69	0.3408	0.4659	leafy spurge	CV03036B1A09.f1	DV123457	S-adenosylmethionine decarboxylase [Malus x domestica]	At5g15950	Undetermined	1.2	secondary metabolism	1.01	0.69	0.87	1.35	1.01	1.27	1.26	1.54	0.55	0.67	0.33	0.4	0.9	0.57	1.56	0.77	1.05	0.58	0.65	0.42	0.89	0.99	0.6	0.69	0.63		0.25	0.74	0.51	0.85	0.29	0.39	1.14	1.12	0.9	0.89
153	0.02	0.02	-0.03	0.932	0.6511	leafy spurge	CV03037A2H01.f1	DV123796	Spurge Specific 783	Unknown	Undetermined			0.12	-0.12	-0.24	0.3	0.02	0.84	0.14	0.18	0.13	0.39	0.08	0.01	0.16	-0.1	-0.01	0.04	0.16	-0.04	-0.01	-2.06	0.17	0.26	-0.33	0.24	0.21		-0.21	-0.28	-0.16	0.79	-0.2	-1.27	0.72	0.82	-0.08	0.06
154	-0.33	-0.28	-0.11	0.0857	0.2796	leafy spurge	CV03038A2A11.f1	DV124080	putative fructose/tagatose bisphosphate aldolase [Oryza sativa (japonica cultivar-group)]	At1g18270	Undetermined			-0.12	-0.54	-0.36	0.08	-0.2	0.16	-0.34	0.03	-0.46	-0.55	-0.38	-0.44	-0.83	-0.28	-0.49	-0.11	-0.24	-0.46	-0.24	-1.28	-0.24	-0.31	-0.23	-0.26	-0.13		-0.58	-0.41	-0.51	0.23	-0.45	-1.01	0.1	0.28	-0.29	-0.15
155	-0.89	-0.73	-0.53	0.1061	0.3043	leafy spurge	CV03038A2B12.f1	DV124093	At3g27430 [Arabidopsis thaliana] gb|AAM63467.1| 20S proteasome beta subunit PBB1 [Arabidopsis thaliana] dbj|BAA95719.1| 20S proteasome beta subunit; multicatalytic endopeptidase [Arabidopsis thaliana] gb|AAO29958.1| 20S proteasome beta subunit (PBB1) [Arabidopsis thaliana] pir||T51977 C 3.4.25.1 proteasome endopeptidase complex () chain PBB1 [imported] - Arabidopsis thaliana gb|AAC32066.1| 20S pr…	At3g27430	Undetermined			-0.61	-0.35	-1.15	-0.84	-0.71	-0.7	-0.91	-0.37	-1.38	-0.75	-0.36	-0.58	-0.97	-0.81	-0.96	-0.56	-0.46	-1.36	-1.48	-2.02	-0.59	-0.47	-1.26	-1.37	-1.17		-0.62	-0.46	-0.91	-0.72	-0.76	-1.16	-0.65	-0.91	-0.38	-0.74
156	0.11	0.08	0.17	0.8996	0.6435	leafy spurge	CV03_9.4071.C1.Contig4594	DV124263	Spurge Specific 824	Unknown	Undetermined			0.02	-0.05	-0.26	0.24	-0.07	1.01	0.34	0.5	0.15	0.04	0.06	-0.08	0.05	0	-0.39	0.66	0.11	0.33	0.2	-1.51	-0.14	0.18	0.32	0.52	0.4		-0.2	-0.01	-0.43	0.84	-0.05	-1.11	0.73	0.95	0.14	-0.03
157	-0.07	-0.18	0	0.5263	0.5384	leafy spurge	CV03037B1G04.f1	DV123880	unnamed protein product [Arabidopsis thaliana] ref|NP_201503.1| expressed protein [Arabidopsis thaliana]	At2g22790	Undetermined			0.21	-0.1	-0.14	0.07	0.13	0.49	-0.09	-0.07	0	-0.35	-0.01	0.05	-0.16	0.01	-0.6	0.3	-0.36	-0.21	0.17	-1.31	0	-0.18	0.12	0.13	0.17		-0.12	-0.25	-0.68	0.44	-0.46	-1.16	0.24	0.52	-0.2	-0.16
158	0.45	0.05	0.34	0.03	0.1715	leafy spurge	CV03037B1H09.f1	DV123897	cellulose synthase-like protein D4 [Populus tremuloides]	At5g16910	Undetermined	1.05	C-compound and carbohydrate metabolism	0.21	0.56	0.43	0.99	0.3	0.47	0.81	0.43	0.28	0.43	0.1	0.3	0.41	0.16	0.01	0.49	0.45	0.72	0.62	-0.15	1.92	0.24	0.51	0.37	0.18		0.06	0.9	-0.62	-0.27	-0.01	0.49	-0.31	0.27	0.1	-0.13
159	-0.55	-0.52	-0.43	0.6342	0.5699	leafy spurge	CV03038A2B07.f1	DV124088	Spurge Specific 810	Unknown	Undetermined			-0.21	-0.15	-0.43	0.01	-0.67	-0.47	-0.18	-0.15	-0.39	-0.58	-0.12	-0.52	-0.61	-0.55	-1.36	-0.18	-0.24	-0.6	-0.8	-1.33	-0.64	-0.43	-0.89	-1.07	-1.11		-0.25	0.08	-0.96	-0.78	-0.75	-0.64	-0.76	-0.37	-0.39	-0.38
160	0.28	0.38	0.5	0.0434	0.2058	leafy spurge	CV03_9.3924.C1.Contig4443	DV124014	WD-40 repeat protein-like [Oryza sativa (japonica cultivar-group)] dbj|BAC99788.1| WD-40 repeat protein-like [Oryza sativa (japonica cultivar-group)]	At3g16830	biological process unknown	13	REGULATION OF / INTERACTION WITH CELLULAR ENVIRONMENT	0.56	0.24	-0.09	0.56	0.48	0.72	0.48	0.63	0.36	-0.3	0.28	0	-0.08	-0.1	0.24	0.68	0.41	0.29	0.29	-0.16	0.07	0.34	0.35	0.33	0.46		0.17	0.46	0.25	0.6	0.12	-0.06	0.53	0.62	0.67	0.44
161	0.02	0.07	0.22	0.2406	0.4131	leafy spurge	CV03040A2D02.f1	DV124766	DNA excision repair cross-complementing protein; similar to human Xeroderma pigmentosum group B DNA repair protein [Arabidopsis thaliana]	At5g41370	Undetermined	03.01.05.01	DNA repair	0.15	-0.09	-0.36	0.06	0.38	0.18	0.6	0.7	-0.09	-0.59	0.02	-0.24	-0.32	-0.38	-0.49	0.27	0.2	-0.01	0.57	-0.87	-0.21	0.38	0.02	0.54	0		-0.22	0.51	-0.52	0.28	-0.01	-0.42	0.19	0.26	0.39	0.26
162	0.15	0.22	0.02	0.4519	0.5112	leafy spurge	CV03040A2E08.f1	DV124782	putative glycerate dehydrogenase [Arabidopsis thaliana]	At2g45630	metabolism	01.01.01	amino acid biosynthesis	0.02	0.3	-0.22	0.35	-0.13	0.89	0.47	0.29	-0.06	-0.42	0.11	-0.07	0.28	-0.14	0.69	0.52	0.4	-0.06	0.13	-1.22	0.46	0.24	0.39	0.22	0.28		-0.18	0.11	0.67	0.78	0.12	-0.53	0.78	0.81	0.01	-0.39
163	0.2	0.24	0.44	0.1351	0.3346	leafy spurge	CV03040A2F07.f1	DV124791	unnamed protein product [Arabidopsis thaliana] ref|NP_200556.1| AAA-type ATPase family protein [Arabidopsis thaliana]	At5g57480	Undetermined	21.05	accessory proteins of electron transport and membrane-associated energy conservation	0.32	0.29	0.21	0.53	-0.07	0.53	0.58	0.3	0.19	0.02	0.46	0.02	0.44	0.07	0.29	0.24	0.63	-0.17	-0.11	-0.61	0.37	0.25	0.11	0.11	0		0.2	0.51	0.46	0.58	0.4	-0.28	0.51	0.52	0.41	-0.87
164	0.02	0.18	-0.12	0.2397	0.4127	leafy spurge	CV03_9.3568.C1.Contig4079	DV124973	hypothetical protein F9E11.7 [imported] - Arabidopsis thaliana gb|AAG51873.1| disease resistance protein, putative; 11609-15699 [Arabidopsis thaliana] ref|NP_177557.1| leucine-rich repeat family protein [Arabidopsis thaliana]	At1g74190	signal transduction	6.04	protein targeting, sorting and translocation	-0.34	-0.32	-1.32	0.16	0.09	0.54	-0.01	0.18	0.07	-0.13	-0.27	-0.23	0.15	-0.59	0.47	0.67	0.22	0.21	0.04	-0.7	0.05	0.52	0.28	0.24	0.45		-0.3	0.02	0.47	0.74	0.3	-0.96	0.52	0.5	0.17	0.33
165	0.22	0.4	0.52	0.0072	0.0727	leafy spurge	CV03_9.4322.C1.Contig4854	DV124843	B' regulatory subunit of PP2A (AtB'beta) [Arabidopsis thaliana] gb|AAM44900.1| putative B' regulatory subunit of PP2A AtB'beta [Arabidopsis thaliana] gb|AAL60047.1| putative B' regulatory subunit of PP2A AtB'beta [Arabidopsis thaliana] gb|AAB58901.1| B' regulatory subunit of PP2A [Arabidopsis thaliana] ref|NP_187599.1| serine/threonine protein phosphatase 2A (PP2A) regulatory subunit B' (B'beta) …	At3g09880	signal transduction	10	CELLULAR COMMUNICATION/SIGNAL TRANSDUCTION MECHANISM	0.16	0.03	-0.21	0.62	0.08	0.56	0.37	0.46	0.15	0.36	0.25	-0.01	0.15	-0.12	0.63	0.25	0.63	0.26	0.14	-0.65	0.27	0.48	0.2	0.15	0.37		-0.18	0.43	0.59	0.58	0.31	-0.09	0.51	0.93	0.61	0.32
166	1.62	1.36	1.39	0.2255	0.4039	leafy spurge	CV03040B2D12.f1	DV124941	unnamed protein product [Arabidopsis thaliana] ref|NP_199678.1| MADS-box family protein [Arabidopsis thaliana]	At5g48670	Undetermined			1.3	1.68	1.22	2.66	1.69	1.91	1.52	1.31	1.87	1.71	1.3	1.62	1.56	1.43	2.15	1.72	2.31	1.77	1.79	0	1.71	1.26	1.24	1.85	1.89		1.42	1.85	1.87	1.36	1.36	0.1	1.6	1.84	0.99	1.22
167	0.11	0.13	0.17	0.8732	0.6369	leafy spurge	CV03040A1F02.f1	DV124706	UTP-glucose glucosyltransferase [Arabidopsis thaliana]	At3g21750	metabolism	1	METABOLISM	0.02	-0.25	-0.03	0.51	0.05	0.37	0.17	0	-0.31	0.08	-0.25	-0.07	0.09	0.07	0.26	0.34	0.57	0.09	0.65	-1.24	0.47	0.23	0.2	0.44	0.23		-0.2	0.14	0.2	0.66	-0.21	-0.79	0.38	0.45	0.18	0.47
168	-0.27	-0.24	-0.4	0.3987	0.4903	leafy spurge	CV03040A1G05.f1	DV124718	unknown protein [Arabidopsis thaliana]	At2g16405	biological process unknown			-0.24	-0.17	-0.78	0.1	-0.1	0.03	0.01	-0.05	-0.54	-0.15	-0.21	-0.3	-0.43	-0.25	0.08	-0.17	0.16	-0.56	-0.36	-1.41	-0.36	-0.17	-0.4	-0.28	-0.3		-0.59	-0.25	0	0.08	-0.41	-1.05	0.03	0.1	-0.12	-0.2
169	0.77	0.81	0.85	0.7101	0.5937	leafy spurge	CV03_9.2924.C1.Contig3407	DV125638	unknown protein [Arabidopsis thaliana] gb|AAM13038.1| unknown protein [Arabidopsis thaliana]	At5g18900	Undetermined	30.27.01	extracellular matrix	0.86	0.86	0.55	1.14	0.68	0.8	0.86	1.12	0.56	0.59	1.06	0.74	0.67	0.63	0.96	0.68	1.22	0.72	0.76	-0.29	0.77	0.99	0.53	0.92	0.87		0.6	1.01	0.78	0.94	0.79	0.12	0.95	0.8	1.26	0.82
170	0.45	0.45	0.56	0.7308	0.5995	leafy spurge	CV03042B2G08.f1	DV125652	Spurge Specific 956	Unknown	Undetermined			0.34	0.55	-0.28	1.03	0.71	1	0.82	0.41	0.36	0.41	0.41	0.41	0.27	0.41	0.96	0.71	1.1	0.1	0.72	-1.11	0.34	0.18	0.66	0.31	0.51		0.18	0.62	0.8	0.92	0.39	-0.54	0.75	1.15	0.32	-0.1
171	0.28	0.41	0.4	0.3815	0.4838	leafy spurge	CV03043A2A06.f1	DV125755	ABC transporter [Arabidopsis thaliana] gb|AAK95343.1| peroxisomal ABC transporter PXA1 [Arabidopsis thaliana] ref|NP_568072.1| peroxisomal ABC transporter (PXA1) [Arabidopsis thaliana]	At4g39850	Undetermined			0.6	0.53	-0.03	0.65	0.34	0.69	0.62	0.46	0.17	0.15	0.48	0.21	0.56	-0.2	0.37	0.4	0.37	0.04	-0.15	-0.62	0.3	0.46	0.1	0.02	0.39		0.17	0.36	0.67	0.52	0.52	-0.3	0.5	0.69	0.65	0.35
172	-0.18	-0.25	-0.27	0.8354	0.6271	leafy spurge	CV03043A2B07.f1	DV125767	Spurge Specific 4595	Unknown	Undetermined			-0.19	0	-0.63	-0.15	-0.14	0.37	0.16	-0.14	-0.11	-0.31	-0.1	-0.46	0.02	-0.56	-0.06	0.17	-0.01	-0.17	-0.18	-2.3	-0.19	0.24	-0.12	0.04	0.2		-0.26	-0.36	-0.3	0.46	-0.2	-1.65	0.41	0.32	-0.71	-0.24
173	2.08	1.99	1.9	0.3901	0.487	leafy spurge	CV03042B2F01.f1	DV125633	OSJNBa0083N12.16 [Oryza sativa (japonica cultivar-group)] ref|XP_473762.1| OSJNBa0083N12.16 [Oryza sativa (japonica cultivar-group)]	Unknown	Undetermined			2.21	1.97	1.56	2.57	2.88	2.23	2.19	1.84	2.51	2.48	1.77	1.66	1.54	2.05	2.33	2.38	2.38	2.17	2.11	0.9	2.05	2.13	2.3	1.93	1.95		1.73	2.22	2.65	2.16	1.5	1.24	2.13	2.33	1.66	2.26
174	0.92	0.8	0.72	0.1635	0.36	leafy spurge	CV03_9.4436.C1.Contig4973	DV125647	family II lipase EXL3 [Arabidopsis thaliana] ref|NP_177718.1| family II extracellular lipase 3 (EXL3) [Arabidopsis thaliana]	At1g75900	sexual reproduction	98	CLASSIFICATION NOT YET CLEAR-CUT	0.94	0.51	0.53	0.77	0.67	1.22	1.08	1.66	1.11	0.91	0.43	0.81	1.21	0.76	0.75	0.78	0.75	1.11	1.42	0.47	0.93	1.13	0.53	1.38	1.23		0.53	1.14	0.63	1.06	0.17	0.36	0.93	0.93	1.03	1.26
175	0.16	0.17	0.17	0.9987	0.6663	leafy spurge	CV03042B2H12.f1	DV125666	putative symplekin [Oryza sativa (japonica cultivar-group)]	At5g01400	biological process unknown			0.24	0.04	-0.28	0.46	-0.08	0.77	0.48	0.44	0.37	0.15	0.12	0	0.04	-0.22	0.07	0.85	0.48	0.27	0.18	-1.51	-0.1	0.24	0.33	0.32	0.42		-0.05	0.03	0.15	0.83	0.15	-1.21	0.7	0.72	0.34	0.03
176	0.31	0.42	0.42	0.6798	0.5839	leafy spurge	CV03043A2B01.f1	DV125761	PR1a precursor [Glycine max]	At2g14580	Undetermined			0.21	0.2	-0.1	0.49	0.24	1.24	0.42	0.65	0.27	0.09	0.3	-0.02	0.13	-0.03	0.02	1.03	0.4	0.57	0.27	-1.15	0.19	0.47	0.6	0.59	0.73		0.08	0.39	-0.04	1.1	0.25	-0.61	0.95	1.1	0.48	0.52
177	-1.94	-2.17	-2.11	0.6447	0.5736	leafy spurge	CV03044B1H09.f1	DV126262	AT3g57890/T10K17_100 [Arabidopsis thaliana] gb|AAK96632.1| AT3g57890/T10K17_100 [Arabidopsis thaliana] ref|NP_567059.1| tubulin-specific chaperone C-related [Arabidopsis thaliana]	At3g57890	biological process unknown	6.01	protein folding and stabilization	-2.03	-1.52	-0.86	-1.14	-0.94	-2.19	-2.09	-3.48	-3.66	-0.16	-2.38	-2.92	-0.73	-1.98	-3.13	-2.53	-2.25	-2.29	-1.12	-2.28	-1.33	-1.75	-1.7	-1.52	-2.52		-2.94	-2.51	-2.13	-1.87	-1.19	-2.76	-2.27	-2.43	-1.67	-1.89
178	1.75	1.66	1.66	0.758	0.6078	leafy spurge	CV03_9.5026.C1.Contig5559	DV126612	expressed protein [Arabidopsis thaliana]	At1g69070	Undetermined	25	DEVELOPMENT (Systemic)	1.65	1.7	1.34	2.35	2.18	2.05	1.81	1.73	2	1.83	1.78	1.67	1.56	1.49	2.13	2.38	1.78	1.57	1.78	0.22	1.29	1.83	2.08	1.78	1.66		1.72	1.98	2.18	1.87	1.51	0.67	1.53	1.79	1.36	2
179	-0.05	0.12	0.17	0.1027	0.3002	leafy spurge	CV03045B2B05.f1	DV126621	Hypothetical Protein [Arabidopsis thaliana] pir||B96672 hypothetical protein F13O11.18 [imported] - Arabidopsis thaliana	At1g64880	Undetermined			0.18	0.09	-0.18	0.3	-0.18	0.43	0.27	0.27	-0.18	-0.98	0.14	-0.35	0.19	0.04	-0.04	0.24	-0.15	-0.33	-0.33	-0.71	0.08	0.22	0.03	-0.17	-0.11		-0.22	0.17	0.11	0.34	-0.04	-0.01	0.29	0.19	0.35	-0.01
180	0.51	0.58	0.5	0.8646	0.6347	leafy spurge	CV03_9.5035.C1.Contig5568	DV126638	(S)-2-hydroxy-acid oxidase (EC 1.1.3.15) - cucurbit dbj|BAA03131.1| glycolate oxidase [Cucurbita cv. Kurokawa Amakuri]	At3g14420	Undetermined	02.30.02.05.01	Photorespiratory C-cycle	0.48	0.38	0.26	0.94	0.55	1.26	0.77	0.67	0.69	0.07	0.44	0.23	0.42	0.31	0.33	1.15	0.5	0.5	0.35	-0.64	0.59	0.4	0.73	0.66	0.69		0.12	0.41	0.18	1.24	0.31	-0.08	0.95	1.05	0.77	0.81
181	0.42	0.38	0.39	0.9709	0.66	leafy spurge	CV03044A1H12.f1	DV126097	unnamed protein product [Arabidopsis thaliana]	At3g12210	biological process unknown			0.37	0.11	-0.01	0.83	0.4	1	0.64	0.8	0.53	0.53	0.23	0.19	0.21	0.09	0.2	0.96	0.45	0.66	0.67	-1.44	0.53	0.55	0.53	0.77	0.61		-0.08	0.28	-0.12	0.82	0.26	-0.42	0.92	0.87	0.55	0.76
182	0.4	0.29	0.32	0.7613	0.6085	leafy spurge	CV03045B1A03.f1	DV126526	putative protein [Arabidopsis thaliana] gb|AAL62432.1| putative protein [Arabidopsis thaliana] ref|NP_195278.2| phosphatidylinositolglycan-related [Arabidopsis thaliana]	At4g35530	biological process unknown	6.07	protein modification	0.5	0.15	-0.07	0.58	0.16	1.06	0.47	0.55	0.64	0.68	0.2	0.12	0.25	0.08	-0.17	1.06	0.56	0.78	0.65	-1.25	0.35	0.66	0.36	0.95	0.78		-0.07	0.51	-0.23	1.12	0.23	-0.86	0.74	0.88	0.39	0.19
183	-0.13	0.1	0.34	0.0009	0.0169	leafy spurge	CV03_9.4895.C1.Contig5434	DV126372	cytosolic phosphoglucose isomerase [Arabidopsis thaliana]	At5g42740	Undetermined			0.01	-0.2	-0.68	0.49	-0.31	0.14	-0.04	0.08	-0.49	-0.64	0.18	-0.3	0.49	-0.06	-0.5	0.05	-0.03	-0.44	-0.5	-0.29	0.1	-0.04	-0.06	-0.34	0.01		-0.67	0.46	-0.31	0.12	0.15	0.42	0.01	0.18	0.47	0.15
184	-0.25	-0.19	-0.04	0.2876	0.4399	leafy spurge	CV03045B1C03.f1	DV126547	dihydroorotase [Arabidopsis thaliana] emb|CAA19808.1| dihydroorotase [Arabidopsis thaliana] sp|O04904|PYRC_ARATH Dihydroorotase, mitochondrial precursor (DHOase) gb|AAB71134.1| dihydroorotase [Arabidopsis thaliana] ref|NP_194024.1| dihydroorotase, mitochondrial / DHOase (PYR4) [Arabidopsis thaliana] pir||T05124 dihydroorotase (EC 3.5.2.3) - Arabidopsis thaliana	At4g22930	Undetermined	1.03	nucleotide metabolism	-0.16	-0.62	-0.19	-0.09	-0.2	0.2	-0.56	-0.17	-0.24	-0.42	-0.3	-0.19	-0.22	-0.07	-0.41	0.16	-0.39	-0.22	0.15	-1.91	-0.18	-0.17	-0.07	0.17	-0.14		-0.17	0.14	-0.49	0.28	-0.31	-1.29	0.15	0.19	-0.15	-0.27
185	0.31	0.41	0.45	0.3343	0.4617	leafy spurge	CV03_9.3510.C1.Contig4022	DV127252	phenylalkylamine binding protein homolog [Arabidopsis thaliana]	At1g20050	Undetermined	1.06	lipid, fatty-acid and isoprenoid metabolism	0.45	0.33	0.22	0.76	0.36	0.5	0.23	0.47	-0.19	-0.07	0.42	0.05	0.66	0.31	0.78	0.38	0.74	0.13	0.26	-0.72	0.52	0.29	0.41	0.33	0.03		-0.08	0.43	0.72	0.7	0.29	-0.07	0.53	0.88	0.83	-0.09
186	-0.09	0.15	0.03	0.474	0.5202	leafy spurge	CV03047A2F08.f1	DV127182	caffeoyl-CoA-O-methyltransferase [Broussonetia papyrifera]	At4g34050	Undetermined	01.07.01	biosynthesis of vitamins, cofactors, and prosthetic groups	0.39	0.11	-0.51	-0.09	0.21	0.32	0.35	-0.2	-0.37	-1.32	0.13	0.08	0.09	-0.13	0.6	-0.01	0.48	-0.71	-0.59	-0.11	0.64	0.21	-0.21	-0.96	-0.55		-0.24	-0.04	0.14	0.34	0.21	-0.24	0.19	0.07	1.11	-0.04
187	-0.56	-0.41	-0.44	0.6974	0.5897	leafy spurge	CV03047B1G01.f1	DV127279	unknown protein [Arabidopsis thaliana]	At3g55990	biological process unknown	98	CLASSIFICATION NOT YET CLEAR-CUT	-0.66	-0.66	-1.74	-0.36	-0.39	0.03	-0.33	-0.26	-0.67	-0.68	-0.57	-0.51	-0.47	-1.7	-0.2	-0.06	0.13	-0.87	-0.38	-2.46	-0.37	0.2	-0.2	-0.45	-0.25		-0.72	-0.38	-0.45	0.23	-0.35	-1.46	0.06	-0.01	-0.38	-0.63
188	-0.2	-0.16	-0.13	0.7791	0.6134	leafy spurge	CV03047A1H08.f1	DV127124	putative signal recognition particle receptor alpha subunit [Arabidopsis thaliana] gb|AAK25835.1| putative signal recognition particle receptor alpha subunit [Arabidopsis thaliana] emb|CAB40382.1| chloroplast FtsY homolog [Arabidopsis thaliana] gb|AAC28547.2| putative signal recognition particle receptor (alpha subunit) [Arabidopsis thaliana] pir||T52612 SRP receptor homolog FtsY precursor, chlor…	At2g45770	Undetermined			-0.31	-0.58	-0.52	-0.07	-0.35	0.07	-0.25	-0.04	-0.15	0.39	-0.39	-0.28	-0.1	-0.35	-0.12	-0.09	-0.23	0.12	-0.59	-1.29	-0.1	0.15	-0.16	-0.17	0.28		-0.53	0.2	-0.2	0.21	-0.26	-0.82	0.11	0.26	-0.19	-0.38
189	0.14	0.08	-0.01	0.3941	0.4886	leafy spurge	CV03_9.5289.C1.Contig5819	DV127339	putative protein [Arabidopsis thaliana] emb|CAB79586.1| putative protein [Arabidopsis thaliana] pir||T05755 hypothetical protein M4I22.120 - Arabidopsis thaliana ref|NP_194461.1| zinc finger (B-box type) family protein [Arabidopsis thaliana]	At4g27310	Undetermined	04.05.01.04	transcriptional control	-0.05	0.07	0.09	0.49	0.04	0.17	0.35	0.27	-0.66	-0.22	0.22	0.07	0.47	0.23	0.08	0.22	0.64	0.04	0.1	-0.65	0.78	0.25	0.33	-0.12	0.29		-0.1	0.01	-0.07	0.34	0.16	-0.23	0.24	0.56	0.1	-0.22
190	1	0.95	0.78	0.5808	0.5541	leafy spurge	CV03047A1F02.f1	DV127099	Spurge Specific 1099	Unknown	Undetermined			0.97	0.41	0.54	1.96	1.05	1.38	1	0.97	0.99	1.34	0.33	0.51	0.93	0.59	1.24	1.77	2.24	1.21	1.51	-1.1	0.91	1.1	1.16	0.91	1.13		0.32	1.08	1.07	1.8	0.72	-0.97	1.53	1.51	1.06	1.4
191	1.14	1.16	1.3	0.3524	0.471	leafy spurge	CV03047A2G09.f1	DV127195	putative methylenetetrahydrofolate reductase [Oryza sativa (japonica cultivar-group)] gb|AAR89836.1| putative methylenetetrahydrofolate reductase [Oryza sativa (japonica cultivar-group)]	At2g44160	Undetermined	1.01	amino acid metabolism	1.33	1.17	1.2	1.63	1.34	1.21	1.19	1.12	0.74	0.57	1.56	1.19	1.37	1.17	1.33	1.01	1.61	0.62	1.01	0.5	1.47	1.11	1.22	0.9	0.94		1.06	1.83	1.12	1.11	0.81	0.78	0.89	1.4	1.53	1.13
192	-0.13	-0.16	-0.21	0.9278	0.6502	leafy spurge	CV03_9.4373.C1.Contig4904	DV127120	At5g02050 [Arabidopsis thaliana] emb|CAB82978.1| putative protein [Arabidopsis thaliana] pir||T48226 hypothetical protein T7H20.100 - Arabidopsis thaliana ref|NP_195825.1| mitochondrial glycoprotein family protein / MAM33 family protein [Arabidopsis thaliana]	Unknown	Undetermined			-0.05	-0.24	0.04	0.35	-0.04	0.25	0.05	-0.06	-0.16	-0.19	-0.14	0.44	-0.16	0.19	-0.18	0.46	0.32	-0.14	-0.06	-3.48	0.04	-0.24	-0.06	-0.22	-0.01		0.04	-0.16	-0.28	0.63	0	-1.25	0.38	0.34	-0.24	-1.07
193	0.27	0.15	0.41	0.1917	0.3823	leafy spurge	CV03049B1F08.f1	DV127966	putative protein [Arabidopsis thaliana] emb|CAB38624.1| putative protein [Arabidopsis thaliana] gb|AAK84220.1| transcription factor bZIP29 [Arabidopsis thaliana] pir||T06089 hypothetical protein T9A14.180 - Arabidopsis thaliana ref|NP_195601.1| bZIP protein [Arabidopsis thaliana]	At2g21230	Undetermined			0.38	0.14	0.37	0.93	0.31	0.64	0.82	0.57	0.02	-0.32	0.31	-0.26	0.38	0.08	0.52	0.2	0.84	0.18	-0.18	-0.36	0.52	0.37	0.17	0.13	-0.06		-0.04	0.32	0.19	0.31	-0.24	0	0.34	0.64	0.49	-0.46
194	0.56	0.65	0.54	0.7353	0.6013	leafy spurge	CV03049A1H07.f1	DV127813	At1g12970/F13K23_18 [Arabidopsis thaliana] gb|AAL32979.1| At1g12970/F13K23_18 [Arabidopsis thaliana] ref|NP_563921.1| leucine-rich repeat family protein [Arabidopsis thaliana]	At1g12970	Undetermined			0.54	0.42	0.13	0.99	0.53	0.91	0.62	0.67	0.53	0.38	0.37	0.25	0.58	0.04	0.8	1.31	0.85	0.7	0.43	-0.73	0.5	0.79	0.52	0.85	0.97		0.16	0.63	0.64	1.12	0.63	-0.32	1.14	1.21	0.64	0.68
195	1.56	1.37	1.36	0.0784	0.2691	leafy spurge	CV03_9.5527.C1.Contig6040	DV128086	putative RING-H2 zinc finger protein [Oryza sativa (japonica cultivar-group)]	At4g14220	Undetermined	04.05.01.04	transcriptional control	1.47	1.61	1.11	2.02	1.83	1.72	1.75	1.45	1.81	1.9	1.1	1.29	1.26	1.56	1.73	1.53	1.94	1.54	1.7	0.73	1.49	1.67	1.57	1.59	1.6		1.11	1.62	1.85	1.5	1.11	0.89	1.32	1.58	0.96	1.78
196	0.27	0.33	0.21	0.6327	0.5693	leafy spurge	CV03_9.2336.C1.Contig2801	DV128189	putative cinnamyl alcohol dehydrogenase [Malus x domestica] pir||T16995 probable cinnamyl-alcohol dehydrogenase (EC 1.1.1.195) - apple tree	At1g51410	Undetermined	1.03	nucleotide metabolism	0.65	0.2	0.33	0.71	0.29	0.7	0.36	0.52	0.1	-0.22	0.33	0.21	0.64	0.4	0.17	0.43	-0.07	-0.24	-0.1	-0.37	0.76	0.37	0.2	0.06	0.18		0.17	0.6	0.23	0.66	0.05	-0.26	0.35	0.62	0.33	0.53
197	-0.03	-0.22	-0.14	0.3064	0.4484	leafy spurge	CV03049B2F01.f1	DV128047	putative GDSL-motif lipase/hydrolase [Arabidopsis thaliana] gb|AAL59904.1| putative GDSL-motif lipase/hydrolase [Arabidopsis thaliana] dbj|BAB10579.1| GDSL-motif lipase/hydrolase-like protein [Arabidopsis thaliana] ref|NP_200316.1| GDSL-motif lipase/hydrolase family protein [Arabidopsis thaliana]	At5g55050	Undetermined	98	CLASSIFICATION NOT YET CLEAR-CUT	0.05	-0.31	-0.23	0.29	0.02	0.31	0.08	0.32	0.07	-0.11	-0.25	-0.13	-0.07	-0.03	0.04	0.28	0.2	-0.15	0.06	-1.36	0.08	0.02	-0.07	0.03	0.24		-0.71	-0.34	-0.39	0.43	-0.29	-0.93	0.01	0.07	0.01	-0.05
198	-0.12	-0.07	-0.06	0.8623	0.6341	leafy spurge	CV03049A2H01.f1	DV127895	expressed protein [Arabidopsis thaliana]	At5g46560	biological process unknown			-0.23	-0.37	-0.3	0.16	-0.01	0.28	-0.07	0.2	-0.28	-0.45	-0.15	-0.2	0.01	-0.03	0.04	0.44	0.07	-0.4	-0.34	-1.27	-0.12	-0.03	0.07	-0.24	0.18		-0.42	-0.2	-0.55	0.57	0.11	-1.04	0.4	0.56	0.05	-0.17
199	0.13	0.25	0.34	0.139	0.3383	leafy spurge	CV03_9.5526.C1.Contig6037	DV128082	unknown protein [Arabidopsis thaliana]	At3g57810	biological process unknown	40		0.19	-0.07	-0.03	0.32	0.1	0.8	0.03	0.25	0.32	0	0.03	-0.01	0.04	0.01	-0.39	0.4	0.23	0.26	0.3	-0.96	0.02	0.25	0.34	0.33	0.46		-0.11	0.25	-0.04	0.84	-0.05	-0.37	0.51	0.74	0.29	0.42
200	0.92	1.21	1.26	0.0213	0.141	leafy spurge	CV03_9.3779.C1.Contig4299	DV128182	triosephosphate isomerase [Petunia x hybrida] sp|P48495|TPIS_PETHY Triosephosphate isomerase, cytosolic (TIM) (Triose-phosphate isomerase)	At3g55440	metabolism	1	METABOLISM	1.19	0.94	0.88	1.61	0.95	1.13	1.27	1.28	0.26	0.03	1.23	0.76	1.39	1.09	1.18	0.92	1.22	0.32	0.49	0.52	1.26	1	0.91	0.67	0.63		0.93	1.11	1.19	1.16	1.13	1.17	0.97	1.6	1.29	1.55
201	1.51	1.47	1.38	0.7272	0.5988	leafy spurge	CV03_9.4199.C1.Contig4719	DV129011	cysteine synthase [Spinacia oleracea]	At3g59760	Undetermined	01.01.01	amino acid biosynthesis	1.66	1.87	1.25	2.53	1.88	1.71	1.85	1.31	1.48	0.8	1.8	1.18	1.62	1.6	1.78	2.38	1.76	0.91	0.89	0.42	1.28	1.27	2.28	1.13	1.23		1.41	1.6	1.96	1.96	1.19	0.3	1.9	1.71	1.47	1.22
202	-0.27	-0.41	-0.43	0.5766	0.5531	leafy spurge	CV03_9.5810.C1.Contig6309	DV129023	calmodulin-binding protein family-like [Oryza sativa (japonica cultivar-group)] dbj|BAD10560.1| calmodulin-binding protein family-like [Oryza sativa (japonica cultivar-group)]	At4g10640	Undetermined			0.16	0.01	-0.1	0.16	-0.21	0.07	0.1	-0.9	-0.47	-0.57	0.1	-0.16	0.4	0.1	-0.96	-0.17	-0.03	-0.83	-0.78	-0.07	0.39	-0.19	-0.8	-0.57	-1.31		0.11	-0.14	-0.41	-0.74	-0.27	-0.31	-0.48	-0.31	-0.89	-0.59
203	0.29	0.46	0.4	0.5051	0.5322	leafy spurge	CV03_9.2951.C1.Contig3433	DV129039	Spurge Specific 1273	Unknown	Undetermined			0.5	0.43	0.38	0.67	0.18	1.04	0.75	0.88	0	-0.67	-0.06	-0.03	0.27	0.05	0.77	0.76	0.32	0.02	-0.58	-0.22	0.28	0.72	0.6	0.16	-0.05		-0.08	0.05	0.5	0.91	0.64	-0.08	0.91	0.97	0.56	0.22
204	2.04	1.91	1.82	0.1146	0.3136	leafy spurge	CV03052A1F06.f1	DV128805	unnamed protein product [Arabidopsis thaliana]	At5g55970	Undetermined	99	UNCLASSIFIED PROTEINS	2.09	1.96	1.51	2.48	2.6	2.25	2.2	2.28	2.17	1.83	1.78	1.69	2.21	1.69	2.52	2.32	2.38	1.78	2.11	1.53	2.14	1.5	2.13	2.38	1.56		1.99	2.09	2.52	1.98	1.51	1.69	1.92	2.17	1.64	1.59
205	0.39	0.28	0.18	0.0738	0.2624	leafy spurge	CV03_9.5749.C1.Contig6247	DV128769	cinnamoyl-CoA reductase-like protein [Arabidopsis thaliana] dbj|BAB10264.1| dihydroflavonol 4-reductase-like [Arabidopsis thaliana] gb|AAO22571.1| putative cinnamoyl-CoA reductase [Arabidopsis thaliana] ref|NP_200657.1| cinnamoyl-CoA reductase family [Arabidopsis thaliana]	At5g58490	Undetermined			0.5	0.51	0.46	0.93	0.5	0.81	0.88	0.76	-0.04	-0.21	0.55	0.22	0.45	0.3	0.28	0.61	0.53	0.01	0.14	-0.16	0.7	0.48	0.42	0.15	0.03		-0.11	0.26	0	0.6	0.16	-0.05	0.47	0.64	0.6	0.23
206	0.62	0.67	0.72	0.5283	0.5392	leafy spurge	CV03052A1C09.f1	DV128777	unknown protein [Arabidopsis thaliana]	At4g27320	response to stress	11.01	stress response	0.67	0.63	0.31	0.79	0.45	1.02	0.91	0.69	0.42	0.55	0.61	0.24	0.67	0.13	0.49	0.68	0.84	1.11	0.79	0	0.5	0.7	0.58	0.96	0.82		0.59	0.74	0.57	0.85	0.22	0.35	0.93	1.02	0.75	0.72
207	2.03	1.93	1.92	0.5438	0.5443	leafy spurge	CV03052B1D01.f1	DV128949	Contains similarity to a hypothetical protein from Arabidopsis thaliana gb|AC004684.2 pir||A86214 hypothetical protein [imported] - Arabidopsis thaliana ref|NP_172263.1| fringe-related protein [Arabidopsis thaliana]	At1g07850	Undetermined			2.16	2.2	1.78	2.9	2.09	1.96	2.05	2.12	2.25	2.19	1.18	1.85	2	2.15	2.17	2.04	2.23	1.91	1.84	1.38	1.78	2.39	1.87	2.24	1.93		2.03	1.77	2.28	1.98	1.38	1.5	2.14	1.85	2	2.35
208	0.44	0.31	0.17	0.0567	0.233	leafy spurge	CV03_9.3291.C1.Contig3805	DV129048	F25C20.9 [Arabidopsis thaliana] pir||D86251 protein F25C20.9 [imported] - Arabidopsis thaliana	At1g11760	Undetermined			0.87	0.6	0.52	1.02	0.23	0.75	0.53	0.72	0.16	0.16	0.51	0.05	0.6	0.4	0.96	0.52	0.7	0.1	0.25	-0.07	0.62	0.42	0.3	0.09	-0.03		-0.22	0.14	0.75	0.76	0.43	-0.34	0.5	0.65	0.64	-0.24
209	0.12	0.21	0.2	0.7876	0.6156	leafy spurge	CV03_9.6001.C1.Contig6490	DV129737	Spurge Specific 1355	At3g49640	Undetermined			-0.33	-0.3	-0.07	0.72	-0.25	0.69	0	0.21	0.02	0.01	-0.07	0.07	0.35	0.02	0.32	0.58	0.57	0.27	-0.1	-1.17	0.27	0.47	0.34	0	0.44		-0.01	-0.01	0.54	0.93	0.34	-0.94	0.79	0.63	0.03	-0.2
210	0.25	0.46	0.33	0.3431	0.4665	leafy spurge	CV03054B2G10.f1	DV129750	putative protein [Arabidopsis thaliana] emb|CAB80633.1| putative protein [Arabidopsis thaliana] pir||T05007 hypothetical protein T19P19.90 - Arabidopsis thaliana ref|NP_195680.1| heavy-metal-associated domain-containing protein / copper chaperone (CCH)-related [Arabidopsis thaliana]	At4g39700	Undetermined	6.07	protein modification	0.56	0.22	0.08	1.07	-0.04	0.72	0.24	0.73	0.16	-0.25	0.09	-0.04	0.37	-0.43	0.74	0.73	0.34	0.22	-0.34	-0.43	0.21	0.69	0.27	0.07	0.27		0.03	0.45	0.47	0.89	0.85	0.1	0.77	0.56	0.39	0.06
211	0.29	0.38	0.11	0.269	0.4299	leafy spurge	CV03_9.6036.C1.Contig6518	DV129847	At5g40190 [Arabidopsis thaliana] gb|AAQ56845.1| At5g40190 [Arabidopsis thaliana] dbj|BAB10900.1| unnamed protein product [Arabidopsis thaliana] dbj|BAD43253.1| unknown protein [Arabidopsis thaliana] dbj|BAD42874.1| unknown protein [Arabidopsis thaliana] ref|NP_198835.1| calmodulin-binding protein [Arabidopsis thaliana]	At5g40190	biological process unknown			0.22	0.28	0.08	0.59	0.1	0.9	0.2	0.44	0.25	0.38	0.35	0.2	0.48	-0.21	0.86	0.61	0.2	0.4	0.3	-1.51	0.16	0.47	0.43	0.56	0.42		0.04	0.17	0.66	1.02	0.45	-0.71	0.95	0.74	0.4	0.04
212	0.18	0.26	0.05	0.4826	0.5234	leafy spurge	CV03055A1B08.f1	DV129781	pectate lyase family protein [Arabidopsis thaliana]	At5g04310	biological process unknown	1.05	C-compound and carbohydrate metabolism	0.15	-0.08	-0.35	0.62	0.07	0.83	0.12	-0.11	0.08	-0.13	0.19	0.23	0.56	0.05	0.18	0.86	0.49	0.1	0.3	-1.17	0.66	0.02	0.24	0.31	0.23		0.02	0.31	0.55	1.04	-0.12	-1.01	1	0.62	0.38	-0.21
213	0.26	0.47	0.31	0.3812	0.4836	leafy spurge	CV03054B1F01.f1	DV129643	unnamed protein product [Arabidopsis thaliana] ref|NP_198817.1| AAA-type ATPase family protein [Arabidopsis thaliana]	At3g28580	response to abscisic acid stimulus			0.47	0.1	0.58	0.97	-0.15	0.32	0.57	0.75	-0.22	-0.49	0.3	-0.12	0.54	0.07	0.5	0.35	0.61	-0.18	-0.2	-0.2	0.84	0.76	0.24	-0.18	0.15		0.11	0.45	0.51	0.59	0.61	0.28	0.84	0.55	0.6	0.12
214	0.4	0.45	0.32	0.7543	0.6069	leafy spurge	CV03_9.4560.C1.Contig5099	DV129492	Euphorbia specific107	At2g04240	Undetermined	04.05.01.04	transcriptional control	0.06	0.31	-0.06	0.43	-0.04	0.93	0.48	0.86	0.4	0.37	0.56	0.28	0.35	0.04	0.1	1.15	0.49	0.64	0.46	-0.55	0.23	1.02	0.75	0.21	0.6		-0.02	0.5	0.11	1.14	0.54	-0.96	1.2	0.57	0.55	0.9
215	0.82	0.85	1	0.1549	0.3528	leafy spurge	CV03_9.2913.C1.Contig3397	DV129672	At1g17620 [Arabidopsis thaliana]	At1g17620	biological process unknown	11.05	Disease, virulence and defense	0.87	0.73	0.72	1.14	0.68	1.08	0.82	0.85	0.97	0.69	0.8	1.17	0.86	0.59	0.92	1.02	0.76	0.89	1.04	0.09	0.76	0.62	0.64	0.93	0.77		0.87	0.9	0.95	1.35	0.77	-0.07	1.23	1.17	0.91	0.39
216	0.34	0.41	0.19	0.6132	0.5638	leafy spurge	CV03055B2A11.f1	DV130016	putative rab geranylgeranyl transferase [Arabidopsis thaliana] gb|AAL60030.1| putative Rab geranylgeranyl transferase [Arabidopsis thaliana]	At4g24490	Undetermined			0.33	0.07	0.06	0.87	0.48	1.32	0.46	0.36	0.46	0.03	0.09	0.09	0.39	0.11	0.37	1.03	0.52	0.4	0.31	-1.25	0.4	0.34	0.56	0.09	0.49		0.12	0.1	0.45	1.43	0.62	-1.06	1.19	1.11	0.24	-0.1
217	1.77	1.92	1.64	0.2588	0.4245	leafy spurge	CV03057B2A12.f1	DV130677	ribosomal protein S26 [Pisum sativum] pir||T50822 ribosomal protein S26, cytosolic [imported] - garden pea	At3g56340	Undetermined			1.45	2.27	1.32	2.18	2.19	1.79	1.69	1.65	1.91	1.77	1.88	1.52	1.97	1.61	1.79	2.28	2.22	1.71	1.76	0.35	1.45	2.02	1.73	1.82	1.94		1.79	2.01	1.96	2.34	1.89	0.68	2.33	2.3	1.64	2.29
218	0.14	0.12	-0.02	0.2881	0.44	leafy spurge	CV03_9.5861.C1.Contig6357	DV130449	alcohol dehydrogenase [Solanum tuberosum] pir||T07179 probable alcohol dehydrogenase (EC 1.1.1.1) (clone CP67) - potato	At4g22110	Undetermined	1.05	C-compound and carbohydrate metabolism	0.35	0.25	-0.17	0.38	-0.05	0.57	0.06	0.33	0.11	0.08	0.13	-0.21	0.37	0.09	0.06	0.35	0.12	0.12	0.18	-0.68	0.17	0.27	-0.03	0.26	0.43		-0.44	0.25	-0.11	0.51	0.39	-0.79	0.44	0.48	0.35	0.11
219	0.25	0.51	0.66	0.0021	0.0311	leafy spurge	CV03_9.6270.C1.Contig6727	DV130698	RSH-like protein [Capsicum annuum]	At3g14050	Undetermined			0.53	0.32	0.1	0.42	0.27	0.75	0.77	0.37	0.12	-0.3	0.45	-0.06	0.48	0	0.41	0.38	0.48	0.14	-0.36	-0.54	0.47	0.53	0.31	0.05	0.1		0.07	0.49	0.71	0.73	0.33	-0.2	0.73	0.86	0.9	0.54
220	-1.35	-1.65	-1.16	0.1066	0.3048	leafy spurge	CV03_9.6218.C1.Contig6678	DV130476	putative cytochrome P450 [Arabidopsis thaliana] gb|AAB87111.1| putative cytochrome P450 [Arabidopsis thaliana] gb|AAK43908.1| putative cytochrome P450 [Arabidopsis thaliana] ref|NP_179899.1| cytochrome P450, putative [Arabidopsis thaliana] pir||T00514 cytochrome P450 homolog T20D16.19 - Arabidopsis thaliana	At4g39480	Undetermined	1.06	lipid, fatty-acid and isoprenoid metabolism	-0.79	-1.44	-1.67	-1.58	-0.74	-0.88	-1	-1.16	-1.33	-1.17	-1.04	-1.28	-1.56	-1.55	-1.23	-0.91	-0.49	-1.56	-1.04	-2.12	-1.52	-1.44	-1.46	-3.63	-1.13		-1.6	-1.25	-2.25	-1.91	-1.11	-1.56	-1.97	-1.49	-2.29	-1.04
221	0.57	0.68	0.57	0.6887	0.5868	leafy spurge	CV03057B1A07.f1	DV130594	At2g31670 [Arabidopsis thaliana] gb|AAR24683.1| At2g31670 [Arabidopsis thaliana] gb|AAD24844.1| unknown protein [Arabidopsis thaliana] pir||F84723 hypothetical protein At2g31670 [imported] - Arabidopsis thaliana ref|NP_180725.1| expressed protein [Arabidopsis thaliana]	At2g31670	biological process unknown			0.56	0.48	0.07	0.78	0.54	1.04	0.69	0.98	0.53	0.44	0.46	0.32	0.5	0.27	0.44	0.93	0.8	0.75	0.61	-0.79	0.53	0.89	0.51	0.98	0.85		0.32	0.6	0.32	1.15	0.26	-0.12	1.04	1.16	1.18	0.92
222	-0.13	0.19	0.22	0.006	0.0647	leafy spurge	CV03057B1B12.f1	DV130610	F14M2.18 protein - Arabidopsis thaliana gb|AAF97295.1| Hypothetical protein [Arabidopsis thaliana]	At4g10070	Undetermined	4	TRANSCRIPTION	0.19	-0.05	-0.29	0.15	-0.35	0.25	0.31	0.12	-0.8	-0.5	0.24	-0.24	0.17	-0.14	-0.05	-0.17	0.25	-0.33	-0.57	-0.7	0.08	0.12	-0.3	-0.32	-0.32		0.05	0.51	-0.15	0.13	0.14	-0.03	0.04	0.47	0.44	0.32
223	-0.09	-0.15	0.01	0.6137	0.564	leafy spurge	CV03057A1D11.f1	DV130461	Spurge Specific 1422	Unknown	Undetermined			0.16	-0.23	-0.26	0.16	-0.28	0.62	0.12	0.34	-0.23	-0.4	-0.01	-0.12	-0.13	-0.15	-0.69	0.49	-0.1	-0.1	-0.15	-1.54	-0.05	0.05	0.04	0.09	0.04		-0.27	-0.17	-0.93	0.39	-0.07	-1.14	0.32	0.58	-0.1	-0.1
224	1.81	1.81	1.71	0.591	0.557	leafy spurge	CV03_9.6274.C1.Contig6731	DV130710	plasma membrane H+ ATPase [Prunus persica]	At2g24520	Undetermined	1	METABOLISM	1.42	1.94	1.39	2.05	2.56	2.16	1.95	1.69	2.03	1.97	1.18	1.73	1.63	1.78	2.06	2.02	1.85	1.92	1.64	1.14	1.67	2.07	1.8	1.86	1.76		1.76	1.48	2.12	2.07	1.61	1.45	1.92	1.82	1.57	2.33
225	0.79	0.42	0.77	0.0542	0.2275	leafy spurge	CV03_9.5146.C1.Contig5677	DV131224	UDP-glucose glucosyltransferase [Fragaria x ananassa]	At4g15480	metabolism	1	METABOLISM	0.97	1.4	0.47	0.76	1.31	1.09	0.74	0.12	0.36	0.36	1.05	0.79	0.87	0.87	-0.08	0.53	1.16	1.19	1.37	0.02	0.64	0.61	0.84	1.28	0.93		0.2	0.98	0.16	0.53	-0.12	-0.1	-0.14	0.79	0.94	1.01
226	1.98	1.88	1.83	0.4382	0.5062	leafy spurge	CV03059A2H12.f1	DV131241	unknown [Arabidopsis thaliana] dbj|BAC42825.1| unknown protein [Arabidopsis thaliana] gb|AAO63921.1| unknown protein [Arabidopsis thaliana] emb|CAB79730.1| putative protein [Arabidopsis thaliana] emb|CAB45332.1| putative protein [Arabidopsis thaliana] pir||T09935 hypothetical protein T16L4.230 - Arabidopsis thaliana ref|NP_194701.1| amine oxidase family protein [Arabidopsis thaliana]	At4g29720	Undetermined	21	electron transport and membrane-associated energy conservation	1.96	2.33	1.7	2.58	2.25	2.18	2.19	1.39	2.28	1.97	1.9	1.59	1.75	2.32	2.2	2.34	2.16	1.79	1.73	1.03	1.87	2.49	2.37	1.69	1.4		1.7	2.07	1.81	2.02	1.65	1.52	1.93	2.06	1.92	2.12
227	0.91	0.95	0.93	0.9403	0.653	leafy spurge	CV03060B2A02.f1	DV131658	obtusifoliol 14alpha-demethylase [Solanum chacoense]	At1g11680	Undetermined			1.13	0.89	0.82	1.04	0.45	1.05	1.23	1.19	0.93	0.64	1.21	0.69	1.01	0.67	0.39	1.01	1.06	1.17	0.91	0.09	1.01	0.92	0.77	1.34	1.05		0.29	1.42	0.48	1.12	0.83	0.58	1.03	0.96	1.56	1.19
228	0.27	0.2	0.03	0.0072	0.0723	leafy spurge	CV03_9.6480.C1.Contig6932	DV131591	putative beta-1,3-glucanase [Arabidopsis thaliana] emb|CAB75901.1| beta-1, 3-glucanase-like protein [Arabidopsis thaliana] pir||T47682 beta-1,3-glucanase-like protein - Arabidopsis thaliana ref|NP_191103.1| glycosyl hydrolase family 17 protein / beta-1,3-glucanase, putative [Arabidopsis thaliana]	At3g55430	Undetermined			0.54	0.33	0.09	0.69	0.6	0.32	0.54	0.42	0.37	0.12	0.32	0.07	0.18	-0.07	0.56	0.44	0.48	0.32	0.1	-0.21	0.11	0.08	0.13	0.21	0.01		-0.06	0.24	0.34	0.52	0.19	-0.07	0.34	0.27	0.25	-0.03
229	0.13	0.06	0.14	0.9223	0.6493	leafy spurge	CV03059A2G01.f1	DV131220	ESTs gb|AI998082, gb|AV440637, gb|AV442187, gb|AV526496 come from this gene. [Arabidopsis thaliana]	At1g18060	biological process unknown			0.12	-0.13	-0.07	0.33	0.08	0.84	0.16	0.14	0.45	-0.16	0	0.15	-0.07	0.03	-0.39	0.89	0.3	0.44	0.2	-1.94	-0.15	0.3	0.4	0.53	0.7		-0.12	-0.31	-0.62	0.96	0.03	-1.31	0.82	0.79	0.25	0.07
230	0.69	0.82	0.82	0.3536	0.4711	leafy spurge	CV03_9.5951.C1.Contig6442	DV131231	unknown protein [Arabidopsis thaliana] gb|AAL36414.1| unknown protein [Arabidopsis thaliana] dbj|BAD44299.1| unknown protein [Arabidopsis thaliana] dbj|BAD43451.1| unknown protein [Arabidopsis thaliana] dbj|BAD43209.1| unknown protein [Arabidopsis thaliana] ref|NP_196751.2| eukaryotic translation initiation factor SUI1 family protein [Arabidopsis thaliana]	At5g11900	Undetermined	5.04	translation	0.92	0.56	0.45	1.13	0.59	0.92	0.95	1.31	0.47	0.36	0.66	0.36	0.86	0.49	0.46	0.7	0.67	0.49	0.74	0.27	1.06	0.98	0.64	0.72	0.48		0.5	1.28	0.53	0.86	0.93	0.54	0.79	0.84	1.23	0.67
231	0.12	0.24	0.28	0.4507	0.5108	leafy spurge	CV03_9.3264.C1.Contig3777	DV131420	unknown protein [Oryza sativa (japonica cultivar-group)]	At3g54360	Undetermined	4.05	mRNA transcription	0.5	0.1	0.17	0.6	-0.08	0.35	0.43	0.73	-0.17	-0.59	0.25	0	0.33	0.06	0.51	0.04	0.7	-0.25	-0.44	-0.31	0.34	0.4	-0.06	-0.29	-0.36		-0.11	0.35	0.69	0.37	0.25	-0.34	0.44	0.45	0.62	-0.33
232	0.29	0.13	0.26	0.5673	0.5507	leafy spurge	CV03060B2B03.f1	DV131669	leucine-rich repeat family protein [Arabidopsis thaliana]	At1g78230	biological process unknown	10.01.01	unspecified signal transduction	0.49	0.19	0.38	0.87	-0.13	0.48	0.89	1.21	0.11	0	0.37	0.06	0.07	-0.06	0.35	0.13	0.87	0.21	0.29	-0.79	0.07	0.62	0.08	0.45	0.12		-0.14	0.32	0.39	-0.03	-0.18	-0.46	0.57	0.3	0.63	-0.11
233	-0.25	-0.11	-0.27	0.4902	0.5264	leafy spurge	CV03062B1A11.f1	DV132255	Spurge Specific 1585	Unknown	Undetermined			-0.17	-0.29	-1	0.06	-0.6	0.12	-0.08	0.08	-0.58	-0.44	-0.21	-0.21	-0.45	-0.56	0.15	0.24	-0.11	-0.28	-0.59	-1.04	-0.19	0.61	0.06	-0.28	-0.36		-0.43	-0.33	0.13	0.31	-0.1	-0.46	0.22	-0.01	-0.18	-0.3
234	-0.09	-0.11	-0.31	0.2427	0.4141	leafy spurge	CV03062A2C10.f1	DV132194	formin-binding protein-related-like [Oryza sativa (japonica cultivar-group)]	At1g49590	biological process unknown	4	TRANSCRIPTION	0.09	-0.1	-0.36	0.21	-0.55	0.29	-0.14	0.13	-0.35	0.36	-0.15	-0.13	0.26	-0.36	0.21	0.13	-0.35	0.19	-0.31	-1.08	0.06	-0.32	-0.12	-0.17	0.31		-0.37	-0.14	0.16	0.54	0.24	-0.57	0.47	0.24	-0.31	-1.42
235	0.2	0.43	0.47	0.1488	0.3484	leafy spurge	CV03062B1D01.f1	DV132278	unknown [Arabidopsis thaliana]	At1g32500	Undetermined	11.01	stress response	0.05	0.05	-0.02	0.73	0.15	0.87	0.08	0.14	0.12	-0.06	0.08	0.51	0.39	-0.42	0.63	0.72	0.21	0.17	0.25	-0.98	0.19	-0.08	0.33	0.33	0.63		0.11	0.21	0.65	1.24	0.56	-0.59	1.13	0.94	0.72	-0.68
236	-0.28	-0.12	-0.29	0.5848	0.555	leafy spurge	CV03062B1E01.f1	DV132289	pentatricopeptide (PPR) repeat-containing protein [Arabidopsis thaliana]	At5g25630	biological process unknown	04.05.99	other mRNA-transcription activities	-0.27	-0.28	-0.92	-0.23	-0.45	0.17	-0.16	-0.29	-0.43	-0.37	-0.24	-0.35	0.11	-0.59	-0.11	-0.03	-0.23	-0.21	-0.32	-1.98	0.26	0.13	-0.18	-0.05	0.06		-0.32	-0.19	-0.09	0.57	0.15	-1.25	0.38	0.09	-0.2	-0.39
237	-0.4	-0.28	-0.42	0.558	0.5488	leafy spurge	CV03062B2A04.f1	DV132336	RWD domain-containing protein [Arabidopsis thaliana]	At3g60300	Undetermined	04.05.01.04	transcriptional control	-0.27	-0.27	-0.61	-0.21	-0.52	0.06	-0.22	-0.13	-0.77	-0.44	-0.26	-0.17	-0.15	-0.33	-0.52	-0.22	-0.24	-1.01	-0.43	-1.4	-0.17	0.23	-0.41	-0.85	-0.61		-0.31	-0.09	-0.5	0	-0.07	-0.78	-0.11	-0.03	-0.24	-0.73
238	0.94	0.91	0.59	0.0115	0.0984	leafy spurge	CV03_9.5342.C1.Contig5867	DV132188	Ferritin 3, chloroplast precursor (SFerH-3) dbj|BAB64536.1| ferritin [Glycine max]	At2g40300	Undetermined	3	CELL CYCLE AND DNA PROCESSING	1.24	0.87	0.98	1.49	0.62	1.15	1.19	1.7	0.67	0.41	1.08	0.86	1.3	0.79	1.29	0.79	0.9	0.6	0.39	0.17	1.03	1.33	0.77	1	0.79		0.61	1.28	1.02	1.12	0.7	0.14	1.01	0.88	1.43	0.93
239	2.11	2	2.07	0.7331	0.6005	leafy spurge	CV03_9.5023.C2.Contig5556	DV132203	MtN19-like protein [Pisum sativum]	At5g61820	biological process unknown			2.07	2.43	1.7	2.82	2.91	1.91	1.92	1.86	2.56	1.96	1.93	1.91	1.85	2.14	2.79	2.26	2.01	2.01	2.14	1.14	1.96	2.25	2.38	2.09	1.84		2.13	2.29	2.61	2.34	1.98	1.05	2.33	1.82	1.96	1.5
240	0.43	0.54	0.5	0.531	0.5398	leafy spurge	CV03_9.6582.C1.Contig7014	DV132213	CYSTATHIONINE BETA-LYASE PRECURSOR (CBL) [Arabidopsis thaliana] ref|NP_191264.1| cystathionine beta-lyase, chloroplast / beta-cystathionase / cysteine lyase (CBL) [Arabidopsis thaliana] gb|AAA99176.1| cystathionine beta-lyase pir||S61429 cystathionine beta-lyase (EC 4.4.1.8) precursor - Arabidopsis thaliana sp|P53780|METC_ARATH Cystathionine beta-lyase, chloroplast precursor (CBL) (Beta-cystathio…	At3g57050	Undetermined	1.01	amino acid metabolism	0.67	0.26	0.37	0.7	0.47	0.78	0.51	0.6	0.45	-0.07	0.39	0.3	0.69	0.28	0.51	0.79	0.21	0.36	0.25	-0.37	0.29	0.71	0.31	0.5	0.68		0.17	0.66	0.46	1.03	0.44	-0.21	0.85	0.7	0.82	0.43
241	0.99	1.13	0.83	0.3816	0.4838	leafy spurge	CV03064A1E12.f1	DV132802	putative zinc finger protein ID1 [Oryza sativa (japonica cultivar-group)]	At2g01940	Undetermined	04.05.01.04	transcriptional control	1.01	1.25	0.21	2	0.6	1.69	1.41	0.53	0.72	0.65	1.09	1.13	0.79	0.48	1.47	1.83	1.51	0.58	0.78	-0.26	0.85	0.86	1.31	0.93	1.3		1.04	1.12	1.37	1.86	1.1	-0.51	1.71	1.62	0.76	1.2
242	2.07	1.98	1.81	0.2408	0.4131	leafy spurge	CV03_9.5770.C1.Contig6268	DV132972	At5g67280/K3G17_4 [Arabidopsis thaliana] dbj|BAB09647.1| receptor-like protein kinase [Arabidopsis thaliana] ref|NP_201529.1| leucine-rich repeat transmembrane protein kinase, putative [Arabidopsis thaliana]	At4g37250	Undetermined	10.01	intracellular signalling	1.98	2.41	1.57	2.99	2.88	2.14	2.26	1.71	2.29	2.11	2.01	1.82	2.1	2.02	2.66	2.21	2.39	2.06	1.96	0.66	1.76	1.75	2.38	1.88	1.86		2.22	2.1	2.54	2.34	1.65	0.57	2.4	2.33	1.63	2.02
243	0.28	0.35	0.41	0.5087	0.5336	leafy spurge	CV03_9.5923.C1.Contig6413	DV132824	unknown protein [Arabidopsis thaliana] gb|AAM97032.1| unknown protein [Arabidopsis thaliana]	At2g35330	Undetermined			0.6	0.33	0.14	0.62	0.04	0.4	0.76	0.82	0.23	-0.32	0.47	0.06	0.5	-0.08	0.18	0.19	0.47	0.13	0.15	-0.72	0.8	0.76	-0.14	0.23	0.31		0.08	0.55	0.16	0.25	0.44	-0.14	0.44	0.52	0.85	0.33
244	0.36	0.26	0.31	0.7247	0.5982	leafy spurge	CV03064B2H08.f1	DV133088	unknown protein [Arabidopsis thaliana] gb|AAK44131.1| unknown protein [Arabidopsis thaliana] gb|AAF78277.1| Contains similarity to hypothetical protein F27F5.3 gi|7767678 from Arabidopsis thaliana F27F5 gb|AC007915 and contains a terpene synthase PF|01397 domain ref|NP_564492.1| expressed protein [Arabidopsis thaliana]	At1g44920	biological process unknown			0.44	0.43	0.07	0.46	0.26	0.9	0.35	0.62	0.32	0.31	-0.14	0.18	0.14	0.11	0.21	0.52	0.42	0.68	0.65	-0.74	0.33	0.62	0.2	0.96	0.73		-0.12	0.38	-0.16	0.89	0.17	-0.6	0.49	0.72	0.48	0.36
245	0.11	0.17	0.3	0.0913	0.2876	leafy spurge	CV03064A2E06.f1	DV132881	sucrose-phosphate synthase (EC 2.4.1.14) isoform 1 - Citrus unshiu sp|O22060|SPS1_CITUN Sucrose-phosphate synthase 1 (UDP-glucose-fructose-phosphate glucosyltransferase 1) dbj|BAA23213.1| sucrose-phosphate synthase [Citrus unshiu]	At5g20280	biosynthesis	02.30.02.04	Sucrose biosynthesis	0.22	0.06	-0.04	0.14	0.04	0.39	0.37	0.43	0.01	-0.05	0.22	0.09	-0.08	-0.21	0.23	0.02	0.17	0.24	-0.03	-0.73	0.1	0.45	0.07	0.3	0.3		-0.24	0.17	0.04	0.49	0.13	-0.41	0.25	0.45	0.44	0.35
246	-0.89	-1.05	-0.59	0.1041	0.3018	leafy spurge	CV03064A1F05.f1	DV132807	Spurge Specific 1626	Unknown	Undetermined			-0.77	-0.74	-1.66	-1.18	-0.7	-0.86	-1.13	-1.32	-0.66	-0.45	-0.99	-0.88	-1.86	-0.85	-1.29	-0.34	-0.18	-0.86	-0.5	-1.61	-0.95	-0.58	-0.34	-0.95	-0.52		-0.78	0.01	-1.38	-1.1	-2.43	-1.05	-1.36	-1.32	-0.85	-0.29
247	-0.28	-0.35	-0.17	0.3496	0.4695	leafy spurge	CV03064A1G05.f1	DV132818	hypothetical protein F8A12.13 [imported] - Arabidopsis thaliana gb|AAG50933.1| hypothetical protein [Arabidopsis thaliana] ref|NP_175504.1| expressed protein [Arabidopsis thaliana]	At1g50910	biological process unknown			-0.15	-0.25	-0.47	0.03	-0.01	-0.36	-0.01	-0.01	-0.5	-0.69	-0.32	-0.16	-0.26	-0.22	0.03	-0.17	0.1	-0.66	-0.52	-1.04	-0.15	-0.34	-0.12	-0.57	-0.23		-0.4	-0.23	-0.56	-0.04	-0.76	-0.57	-0.31	-0.18	-0.25	-0.22
248	0.27	0.48	0.53	0.0077	0.0757	leafy spurge	CV03_9.4538.C1.Contig5077	DV132920	aspartate aminotransferase [Arabidopsis thaliana] emb|CAA56932.1| aspartate aminotransferase [Arabidopsis thaliana]	At4g31990	biosynthesis	1.01	amino acid metabolism	0.63	0.33	0.25	0.64	0.07	0.22	0.54	0.35	0.19	-0.11	0.5	0.2	0.66	0.35	-0.01	0.45	0.35	0.19	0.04	-0.57	0.42	0.27	0.2	0.27	0.28		0.25	0.79	0.14	0.65	0.34	0.12	0.58	0.53	0.93	0.49
249	-0.51	-0.44	-0.42	0.7901	0.616	leafy spurge	CV03_9.7010.C1.Contig7422	DV146204	Spurge Specific 4739	At3g06240	biological process unknown			-0.09	-0.33	-0.81	-0.4	-0.56	-0.02	0.07	-0.38	-1.02	-0.49	-0.27	-0.75	-0.52	-0.82	-0.83	-0.05	-0.47	-0.58	-0.99	-1.53	-0.52	-0.02	-0.19	-0.62	-0.46		-0.88	-0.7	-0.74	0.02	-0.22	-1.46	-0.02	-0.04	-0.05	-0.38
250	-0.45	-0.5	-0.37	0.7788	0.6134	leafy spurge	CV03_9.7090.C1.Contig7503	DV146378	putative protein [Arabidopsis thaliana] pir||T51372 hypothetical protein F1N13_30 - Arabidopsis thaliana ref|NP_197093.1| expressed protein [Arabidopsis thaliana]	At5g15890	biological process unknown	98	CLASSIFICATION NOT YET CLEAR-CUT	-0.32	-0.61	-0.53	-0.28	-0.48	-0.3	-0.74	-1.03	-0.09	-0.23	-0.35	-0.48	-0.32	-0.12	-0.81	0.02	-0.59	0.03	-0.21	-2.28	-0.49	-0.49	-0.35	-0.12	-0.02		-0.6	-0.61	-1.2	0.41	-0.18	-1.35	0.16	-0.1	-0.28	-1.21
251	-0.06	-0.17	-0.07	0.8873	0.6408	leafy spurge	CV03069A2D03.f1	DV146319	putative beta-glucosidase [Arabidopsis thaliana] gb|AAK76627.1| putative beta-glucosidase [Arabidopsis thaliana] emb|CAB75928.1| beta-glucosidase-like protein [Arabidopsis thaliana] ref|NP_191572.1| glycosyl hydrolase family 1 protein / beta-glucosidase, putative (YLS1) [Arabidopsis thaliana] pir||T47837 beta-glucosidase-like protein - Arabidopsis thaliana	At3g60130	Undetermined			0.2	-0.16	-0.14	0.08	-0.22	0.4	-0.04	-0.2	0.24	-0.45	-0.14	-0.29	-0.02	0.16	-0.96	0.71	-0.19	0.09	0.42	-2.12	-0.1	-0.23	0.27	0.57	0.49		-0.38	-0.27	-0.93	0.74	0.19	-1.98	0.66	0.52	0.13	-0.33
252	-0.33	-0.06	-0.31	0.3913	0.4875	leafy spurge	CV03_9.7074.C1.Contig7485	DV146332	unknown [Arabidopsis thaliana]	At3g57000	Undetermined			0.21	-0.12	-0.27	0.05	-0.51	0.27	0.1	0.27	-1.48	-0.65	0.1	-0.3	-0.09	-0.22	-0.25	-0.12	0.14	-1.1	-1.13	-1.01	-0.24	0.17	-0.41	-1.34	-0.26		-0.46	-0.26	-0.81	0.6	0.05	-0.72	0.37	0.4	0.2	0.01
253	1.13	0.77	0.81	0.1478	0.3476	leafy spurge	CV03068B1H01.f1	DV146117	18.1 kDa class I heat shock protein (HSP 18.1)	At5g59720	Undetermined	6.01	protein folding and stabilization	0.8	0.44	1.78	1.89	0.6	1.24	2.89	2.99	0.93	0.85	0.6	0.86	0.88	0.5	0.77	1.55	1.04	1.06	1.51	-0.1	0.61	1.04	0.85	1.36	1.2		0.44	0.78	0.16	1.49	0.33	-0.14	1.14	1.13	1.03	1.36
254	-0.2	-0.12	-0.26	0.7892	0.616	leafy spurge	CV03069A2B05.f1	DV146299	zinc-finger-like protein [Arabidopsis thaliana] gb|AAS88778.1| At3g47180 [Arabidopsis thaliana] gb|AAS65938.1| At3g47180 [Arabidopsis thaliana] pir||T45654 zinc-finger-like protein - Arabidopsis thaliana ref|NP_190302.1| zinc finger (C3HC4-type RING finger) family protein [Arabidopsis thaliana]	At3g47180	Undetermined	8.22	cytoskeleton-dependent transport	-0.41	-0.94	-0.25	0.16	-0.45	0.52	-0.17	-0.1	-0.71	-0.35	-0.79	-0.19	-0.12	-0.04	0.16	0.45	0.45	-0.06	-0.36	-1.67	-0.06	-0.13	0.07	-0.37	0.24		-0.56	-0.31	0.13	0.69	-0.06	-1.49	0.23	0.66	-0.06	-0.46
255	2.21	1.95	1.95	0.0614	0.2424	leafy spurge	CV03069B1C04.f1	DV146390	Spurge Specific 1776	Unknown	Undetermined			2.09	2.27	1.63	2.8	1.92	1.8	2.45	2.11	2.63	2.6	2.14	2.02	1.9	1.81	2.93	2.2	2.36	2.45	2.51	1.6	2.1	2.24	2.17	2.42	1.98		2.14	2.45	2.93	1.72	1.85	1.79	1.52	1.76	1.79	1.51
256	0.14	0.04	-0.11	0.2166	0.3984	leafy spurge	CV03_9.7135.C1.Contig7546	DV146489	3-dehydroquinate dehydratase / shikimate dehydrogenase isoform 2 [Nicotiana tabacum]	At3g06350	Undetermined			0.16	-0.11	-0.28	0.54	-0.08	0.33	0.45	0.55	0.01	0.16	0.12	0.15	-0.02	-0.44	0.33	0.11	0.83	0.51	0.3	-1.45	0.21	0.34	0.3	0.29	0.32		-0.42	0.25	0.24	0.87	-0.15	-0.87	0.52	0.32	0.26	-0.65
257	0.48	0.7	1.07	0.0049	0.0561	leafy spurge	CV03_9.7391.C1.Contig7796	DV147139	TPA: putative ABC transporter 1; AtABC1 [Arabidopsis thaliana]	At4g04770	Undetermined	11.01	stress response	1.11	0.65	0.78	1.2	0.41	0.41	0.91	1.05	-0.09	0.16	0.92	0.5	0.86	0.5	0.5	0.29	1.03	-0.09	-0.49	-0.07	0.92	0.73	0.23	-0.12	-0.42		0.54	0.94	0.77	0.69	0.62	0.34	0.72	0.82	1.37	0.22
258	-0.62	-0.77	-0.42	0.1132	0.312	leafy spurge	CV03071B2E11.f1	DV147156	putative potassium channel [Oryza sativa (japonica cultivar-group)]	At5g46370	Undetermined			-0.86	-0.64	-1.11	-0.54	-0.72	-0.37	-0.55	-0.23	-0.93	-0.48	-0.93	-0.46	-0.69	-0.68	-0.64	-0.56	0.08	-0.83	-0.31	-1.9	-0.46	-0.56	-0.48	-0.55	-0.17		-0.94	-0.52	-0.49	-0.09	-1.02	-1.16	-0.41	-0.17	-0.82	-2.04
259	0.09	0.18	0.07	0.792	0.6162	leafy spurge	CV03071A2G11.f1	DV147019	Spurge Specific 1852	Unknown	Undetermined			-0.11	-0.34	-0.19	0.25	-0.2	0.56	0.1	-0.04	0.3	0	-0.24	0.55	0.32	-0.04	-0.13	0.42	0.72	0.25	0.29	-1.47	0.37	0.34	0.11	0.23	0.29		-0.01	0.25	-0.02	1.05	-0.18	-0.83	0.69	0.33	0.22	0.32
260	-0.58	-0.35	-0.33	0.0371	0.1917	leafy spurge	CV03072A2A07.f1	DV147276	polyprotein [Glycine max]	At2g05030	biological process unknown			-0.38	-0.61	-1.02	-0.17	-0.87	-0.29	-0.52	-0.57	-0.96	-0.85	-0.29	-0.19	-0.44	-0.66	-0.65	-0.22	-0.14	-0.66	-1.03	-1.46	-0.53	-0.23	-0.52	-0.81	-0.52		-0.28	-0.36	-0.2	0.02	-0.41	-1.01	0	0.1	-0.49	-0.85
261	-0.41	-0.47	-0.61	0.3416	0.4661	leafy spurge	CV03_9.7283.C1.Contig7686	DV146901	polygalacturonase A [Actinidia chinensis]	At2g41850	Undetermined	1.05	C-compound and carbohydrate metabolism	-0.57	-0.58	-0.32	-0.21	-0.45	-0.01	-0.99	-0.38	-0.78	-0.54	-0.85	-0.35	-0.25	-0.14	-0.67	-0.03	-0.2	-0.61	-0.18	-0.67	-0.31	-0.24	-0.41	-0.42	-0.06		-0.73	-0.44	-0.73	0.47	-0.27	-1.9	0.13	0.08	-0.4	-0.9
262	-0.02	0.03	-0.03	0.9056	0.6446	leafy spurge	CV03071B1E01.f1	DV147073	Spurge Specific 1859	Unknown	Undetermined			-0.07	-0.11	-0.21	0.09	-0.04	0.91	0	0.21	0.16	-0.45	-0.02	0.34	0.07	-0.21	0.03	0.3	-0.48	-0.07	-0.19	-1.01	-0.03	0.06	-0.02	0.05	0.05		-0.04	-0.24	-0.13	0.48	-0.14	-1.06	0.63	0.69	0.39	-0.27
263	-0.47	-0.37	-0.45	0.7849	0.6147	leafy spurge	CV03071A1G04.f1	DV146928	ENSANGP00000011990 [Anopheles gambiae str. PEST]	At1g50730	Undetermined			-0.24	-0.62	-0.4	-0.24	-0.41	-0.03	-0.37	-0.41	-0.33	-2.05	-0.29	-0.25	0.03	-0.22	-0.81	-0.34	-0.24	-0.74	-0.56	-1.35	0.03	-0.25	-0.56	-0.69	-0.31		-0.46	-0.57	-0.75	0.2	-0.08	-1.19	0.08	-0.26	-0.15	-0.49
264	1.79	2.07	1.6	0.0904	0.2869	leafy spurge	CV03_9.1284.C1.Contig1652	DV147186	cyclophilin ROC7 [Arabidopsis thaliana]	At5g58710	Undetermined	5	PROTEIN SYNTHESIS	2.16	1.43	1.69	2.63	1.78	1.97	1.91	1.96	1.86	1.79	0.98	1.97	2.32	1.34	1.88	1.99	2.25	1.75	1.61	1.01	2.13	2.06	1.35	1.44	1.42		1.78	2.42	2.1	2.21	2.27	1.32	1.95	2.12	2.21	2.29
265	-1.1	-1.49	-1.29	0.2008	0.3886	leafy spurge	CV03074B2E05.f1	DV148011	Spurge Specific 1971	Unknown	Undetermined			-1.05	-0.94	-1.62	-0.85	-0.99	0.35	-2.53	-1.48	-0.27	-0.11	-0.87	-1.24	-1.13	-1.23	-1.06	-0.99	-1.32	-0.22	-0.58	-2.08	-0.82	-2.39	-1.98	-0.44	-1.56		-1.44	-1.63	-1.4	-1.76	-1.62	-1.77	-1.42	-0.25	-2.24	-1.4
266	0.16	0.05	0.07	0.7812	0.6137	leafy spurge	CV03_9.7661.C1.Contig8061	DV148028	hypothetical protein MG09567.4 [Magnaporthe grisea 70-15] ref|XP_364722.1| hypothetical protein MG09567.4 [Magnaporthe grisea 70-15]	Unknown	Undetermined			0.02	0.01	-0.43	0.24	-0.03	0.34	0.22	0.33	0.23	0.72	0.02	0.31	0.06	-0.16	-0.02	0.31	0.35	0.81	0.59	-1.82	-0.04	0.21	0.12	0.77	0.84		-0.04	0.05	-0.24	0.88	0.34	-1.42	0.83	0.31	-0.01	-0.17
267	0.08	0.09	0	0.7667	0.6102	leafy spurge	CV03074B1H09.f1	DV147966	ZW18 [Arabidopsis thaliana] ref|NP_564732.1| expressed protein [Arabidopsis thaliana] pir||T52441 hypothetical protein ZW18 [imported] - Arabidopsis thaliana gb|AAF82253.1| Identical to gene ZW18 from Arabidopsis thaliana gb|AB028199	At1g09980	biological process unknown			0.32	-0.01	-0.12	0.29	0.07	0.56	0.25	0.47	-0.04	-0.28	0.03	0.05	0.11	-0.01	0.06	0.38	0.33	0.17	0.13	-1.57	0.05	0.39	0	0.23	0.19		-0.17	0.01	-0.03	0.63	0.16	-0.88	0.58	0.28	0.35	0
268	-0.01	-0.06	-0.08	0.8269	0.625	leafy spurge	CV03_9.7703.C1.Contig8101	DV148140	AT3g49250/F2K15_110 [Arabidopsis thaliana] gb|AAK83630.1| AT3g49250/F2K15_110 [Arabidopsis thaliana] ref|NP_566916.1| expressed protein [Arabidopsis thaliana]	At3g49250	biological process unknown	99	UNCLASSIFIED PROTEINS	0.1	-0.12	-0.06	0.22	-0.17	0.37	-0.04	0.16	0.15	-0.4	0.03	-0.17	0.06	0.05	-0.36	0.32	-0.21	0.08	-0.12	-0.77	0.06	0.21	-0.12	0.21	0.17		-0.35	-0.24	-0.32	0.78	0.02	-1.05	0.25	0.19	0.11	0.04
269	-1.57	-1.62	-1.12	0.1034	0.3009	leafy spurge	CV03074A2E04.f1	DV147858	putative protein, transposase-like [Oryza sativa (japonica cultivar-group)]	At1g43260	biological process unknown			-0.81	-1.94	-1.69	-1.16	-1.39	-0.7	-1.1	-1.3	-2.34	-1.57	-1.13	-2.02	-1.53	-2.36	-2.03	-1.26	-1.2	-2.55	-1.35	-2.22	-1.42	-0.87	-3.18	-0.52	-1.68		-1.37	-1.31	-2.38	-2.43	-1.48	-1.7	-1.15	-1.8	-1.46	-1.16
270	-0.25	-0.16	-0.03	0.1066	0.3048	leafy spurge	CV03_9.6282.C1.Contig6739	DV147944	unknown protein [Arabidopsis thaliana] dbj|BAC42333.1| unknown protein [Arabidopsis thaliana] ref|NP_851079.1| NOL1/NOP2/sun family protein [Arabidopsis thaliana] ref|NP_197990.2| NOL1/NOP2/sun family protein [Arabidopsis thaliana]	At5g26180	Undetermined	03.01.03	DNA synthesis and replication	0.02	-0.13	-0.56	0	-0.22	0.01	0.07	0.09	-0.42	-0.81	0.08	-0.16	-0.19	-0.25	-0.29	-0.25	0	-0.37	-0.47	-1.42	-0.1	0.04	-0.44	-0.29	-0.29		-0.24	-0.01	-0.4	-0.07	-0.15	-0.62	-0.02	-0.05	0.14	-0.16
271	0.74	0.65	0.74	0.7815	0.6137	leafy spurge	CV03074A2H12.f1	DV147889	multidrug resistance P-glycoprotein, putative [Arabidopsis thaliana] gb|AAG10628.1| Putative ABC transporter [Arabidopsis thaliana] pir||E86155 probable ABC transporter [imported] - Arabidopsis thaliana	At1g02520	Undetermined	1.06	lipid, fatty-acid and isoprenoid metabolism	0.86	0.56	0.85	1.17	0.47	1.16	0.38	0.78	0.92	0.55	0.68	0.74	0.77	0.93	0.62	1.29	0.72	0.37	0.92	-0.45	0.84	0.62	0.85	1.01	0.98		0.68	0.66	0.48	1.1	0.65	-0.47	0.87	1.21	0.71	0.6
272	0.59	0.63	0.71	0.5318	0.5401	leafy spurge	CV03_9.7709.C1.Contig8106	DV148206	unknown protein [Arabidopsis thaliana] gb|AAL87303.1| unknown protein [Arabidopsis thaliana] ref|NP_850322.1| integral membrane Yip1 family protein [Arabidopsis thaliana]	At2g39805	biological process unknown			0.68	0.45	0.45	0.67	0.38	1.04	0.82	0.56	0.8	0.65	0.55	0.29	0.55	0.43	0.2	1.1	0.62	0.83	0.56	-0.35	0.55	0.67	0.72	0.85	0.73		0.31	0.68	0.36	1.08	0.56	-0.19	1.11	1.02	0.88	0.52
273	0.39	0.63	0.81	0.0001	0.004	leafy spurge	CV03_9.6966.C1.Contig7379	DV148688	putative zinc-finger protein (B-box zinc finger domain) [Arabidopsis thaliana] gb|AAC63643.1| putative zinc-finger protein (B-box zinc finger domain) [Arabidopsis thaliana] pir||G84920 hypothetical protein At2g47890 [imported] - Arabidopsis thaliana ref|NP_182310.1| zinc finger (B-box type) family protein [Arabidopsis thaliana] sp|O82256|COLD_ARATH Putative zinc finger protein CONSTANS-LIKE 13	At2g47890	Undetermined	04.05.01.04	transcriptional control	0.4	0.29	0.29	0.89	0.54	0.46	1.03	0.56	-0.1	0.4	0.49	0.2	0.39	0.37	0.21	0.48	0.81	0.04	0.08	0.14	0.48	0.6	0.55	0.27	-0.14		0.35	0.84	0.47	0.74	0.36	0.36	0.28	0.67	1.08	1.12
274	0.44	0.43	0.41	0.9852	0.6633	leafy spurge	CV03078A1A12.f1	DV148861	class-1 LMW heat shock protein [Ananas comosus]	At1g53540	response to heat	5	PROTEIN SYNTHESIS	0.46	0.35	0.28	0.49	0.21	1.34	0.57	0.99	0.72	0.18	0.51	0	0.44	0.42	0.02	1.22	0.65	0.63	0.81	-1.71	0.31	0.27	0.45	0.88	0.5		0.35	0.28	-0.12	1.28	0.58	-1.19	1.21	1.14	0.47	0.34
275	-0.01	-0.06	0.23	0.0571	0.2335	leafy spurge	CV03078B1B11.f1	DV149020	putative DNA-binding protein [Oryza sativa (japonica cultivar-group)] gb|AAP53900.1| putative DNA-binding protein [Oryza sativa (japonica cultivar-group)]	At4g17410	biological process unknown	03.01.05	DNA recombination and DNA repair	-0.01	-0.13	-0.05	0.36	-0.2	0.29	0.39	0.14	0.08	0.02	0.04	-0.2	-0.29	-0.22	-0.54	-0.05	0.3	0.16	0.21	-1.13	-0.11	0.16	-0.16	0.24	0.5		-0.36	-0.06	-0.69	0.42	-0.22	-0.59	0.26	0.41	0.26	-0.07
276	0.21	0.15	0.33	0.5328	0.5406	leafy spurge	CV03078A1D11.f1	DV148886	resistance protein RGC2 [Lactuca saligna]	At1g61310	defense response			0.36	-0.14	0.12	0.21	-0.23	0.4	0.27	0.19	0.34	0.36	0.22	0.29	0.1	0.26	-0.02	0.33	0.08	0.53	0.75	-1.46	0.16	0.1	0.19	0.87	0.84		0.07	0.45	-0.18	0.64	0.26	-1.26	0.79	0.48	0.2	0
277	-0.12	-0.09	-0.26	0.5704	0.5509	leafy spurge	CV03077B1G06.f1	DV148756	At2g31440/T28P16.7 [Arabidopsis thaliana] gb|AAD26475.2| unknown protein [Arabidopsis thaliana] gb|AAL36063.1| At2g31440/T28P16.7 [Arabidopsis thaliana] ref|NP_565724.1| expressed protein [Arabidopsis thaliana] sp|Q8L9G7|APH1_ARATH Gamma-secretase subunit APH1-like	At2g31440	Undetermined			-0.64	-0.84	-0.22	0.16	-0.59	0.55	-0.29	-0.2	-0.09	0.14	-0.72	-0.22	-0.09	-0.15	0.26	0.33	-0.11	0.11	0.18	-0.53	-0.31	-0.03	0.01	-0.24	0.48		-0.34	-0.21	0.38	0.68	0.08	-1.81	0.47	0.49	-0.21	-0.42
278	-0.38	-0.2	-0.16	0.3303	0.4595	leafy spurge	CV03_9.7890.C1.Contig8274	DV148936	expressed protein [Arabidopsis thaliana]	At4g16060	biological process unknown	99	UNCLASSIFIED PROTEINS	-0.47	-0.78	-1.54	-0.06	-0.82	0.25	-0.52	0	-1.12	-0.1	-0.5	-0.33	-0.44	-1.28	-0.01	-0.02	0.09	0.12	-0.03	-1.47	-0.34	-0.13	-0.2	0	0.34		-0.57	-0.19	0.04	0.39	-0.12	-0.87	0.26	0.1	-0.27	-0.78
279	-0.28	-0.06	-0.17	0.335	0.4622	leafy spurge	CV03_9.7931.C1.Contig8315	DV149083	unknown protein [Arabidopsis thaliana] gb|AAN71952.1| unknown protein [Arabidopsis thaliana] gb|AAF79446.1| F18O14.20 [Arabidopsis thaliana] ref|NP_564084.1| dehydration-responsive protein-related [Arabidopsis thaliana]	At1g19430	biological process unknown	99	UNCLASSIFIED PROTEINS	0.06	-0.45	-0.69	0.09	-0.37	0.3	-0.22	-0.18	-0.28	-0.35	-0.17	-0.57	0.1	-0.59	0.08	0.07	-0.31	-0.3	-0.79	-1.64	0.02	0.03	-0.19	-0.16	-0.38		-0.55	-0.01	0.23	0.6	0.08	-1.06	0.51	0.27	-0.32	-0.35
280	0.49	0.57	0.38	0.2659	0.4282	leafy spurge	CV03078A2D02.f1	DV148959	putative beta-subunit of K+ channels [Solanum tuberosum] pir||T07394 probable potassium channel beta chain KB1 - potato	Unknown	Undetermined			0.86	0.64	0.46	1.04	0.23	0.23	0.53	0.78	0.1	0.34	0.75	0.44	0.72	0.32	0.93	0.39	0.62	0.34	0.24	-0.35	0.69	0.75	0.27	0.4	0.62		0.23	0.65	0.75	1.08	0.36	0.12	0.97	0.71	0.88	0.01
281	0.08	0.13	0.05	0.8984	0.6432	leafy spurge	CV03080A1F05.f1	DV149527	disease resistance protein [Arabidopsis thaliana] sp|Q8W3K3|DRL8_ARATH Putative disease resistance protein At1g58400	At5g43470	defense response			-0.02	-0.23	-0.48	0.21	-0.54	0.62	0.24	0.39	0.1	0.1	-0.07	-0.14	-0.11	-0.52	0.55	0.44	0.28	0.35	0.45	-1.19	0.01	0.43	0.11	0.55	0.42		-0.22	0.17	0.37	0.81	0.1	-0.88	0.77	0.68	0.23	-0.73
282	0.6	0.62	0.46	0.5817	0.5541	leafy spurge	CV03_9.3128.C1.Contig3621	DV149543	unknown [Arabidopsis thaliana] gb|AAL31118.1| AT5g19940/F28I16_90 [Arabidopsis thaliana] gb|AAK97710.1| AT5g19940/F28I16_90 [Arabidopsis thaliana] ref|NP_197494.1| plastid-lipid associated protein PAP-related / fibrillin-related [Arabidopsis thaliana]	At5g19940	biological process unknown	99	UNCLASSIFIED PROTEINS	0.52	0.23	0.2	0.81	0.35	1.14	0.67	0.67	0.64	0.58	0.21	0.47	1	0.26	0.85	0.94	1.05	0.86	0.63	-1.14	1.13	0.62	0.52	0.9	0.98		0.14	0.74	0.7	1.28	0.68	-0.63	1.23	0.98	0.62	0.51
283	-0.06	-0.24	-0.35	0.213	0.3964	leafy spurge	CV03081A1A04.f1	DV149794	Spurge Specific 2203	Unknown	Undetermined			-0.46	-0.7	-0.26	0.02	-0.23	0.19	-0.63	-0.27	-0.27	-0.27	-0.47	0.12	2.1	-0.25	-0.26	0.18	0.1	-0.04	0.16	-0.63	-0.09	0.11	-0.17	0.19	0.24		-0.17	-0.6	-0.37	0.46	-0.11	-1.7	0.48	0.12	-0.4	-0.14
284	1.63	1.56	1.51	0.4973	0.5289	leafy spurge	CV03081A2B08.f1	DV149891	peroxisomal copper-containing amine oxidase [Glycine max]	At2g42490	biological process unknown	1	METABOLISM	1.37	1.85	1.19	1.98	1.97	1.78	1.8	1.49	1.75	2.07	1.6	1.4	1.3	1.33	2.14	1.79	1.77	1.74	1.95	0.8	1.25	1.67	1.75	1.63	1.36		1.32	1.8	2.04	1.83	1.25	1.08	1.54	1.93	1.47	1.31
285	-0.09	0.07	-0.09	0.4578	0.514	leafy spurge	CV03_9.5344.C1.Contig5869	DV149685	unknown protein [Arabidopsis thaliana] gb|AAK92770.1| unknown protein [Arabidopsis thaliana] emb|CAB82268.1| putative protein [Arabidopsis thaliana] pir||T48173 hypothetical protein F7A7.40 - Arabidopsis thaliana ref|NP_195772.1| zinc finger (C3HC4-type RING finger) family protein [Arabidopsis thaliana]	At5g01520	Undetermined	03.03.01.01	mitotic cell cycle	-0.14	-0.33	-0.38	0.14	-0.11	0.47	-0.2	0.02	-0.18	-0.33	-0.35	0.45	0.26	-0.43	-0.11	0.18	-0.21	-0.12	-0.18	-0.96	0.44	0.12	-0.21	-0.19	0.16		-0.14	-0.18	0.04	0.79	0.16	-0.86	0.65	0.43	0.02	-0.21
286	0.26	0.38	0.54	0.0259	0.1583	leafy spurge	CV03080A1G04.f1	DV149537	unknown protein [Oryza sativa] gb|AAK50136.1| unknown protein [Oryza sativa]	At1g68820	Undetermined	10.05	transmembrane signal transduction	0.2	0.01	-0.12	0.23	0.13	0.33	0.36	0.53	0.06	-0.04	0.2	0.43	0.31	-0.09	0.22	0.13	0.58	0.3	0.21	-0.15	0.72	0.67	0.42	0.44	0.29		0.04	0.35	0.26	0.68	-0.1	-0.14	0.44	0.73	0.84	0.67
287	0.65	0.65	0.9	0.0331	0.1792	leafy spurge	CV03080B2H07.f1	DV149787	Na/H antiporter [Gossypium hirsutum]	At3g05030	Undetermined			0.77	0.53	0.39	1.06	0.56	0.16	1.1	0.82	0.65	0.5	0.71	0.75	0.65	0.3	0.79	0.6	1.02	0.54	0.68	0.23	0.99	0.94	0.58	0.5	0.32		0.27	0.66	0.66	0.63	0.24	0.12	0.6	1.12	1.14	1.05
288	0.83	0.75	0.78	0.8597	0.6334	leafy spurge	CV03081A1B03.f1	DV149803	Spurge Specific 4635	Unknown	Undetermined			0.72	0.54	0.48	0.88	0.83	1.35	0.81	0.89	1	1.14	0.56	0.51	1.11	0.37	0.8	1.17	0.86	1.3	0.92	-0.74	1.12	1.14	0.72	1.12	1.26		0.38	0.74	0.56	1.34	0.83	-0.7	1.32	1.21	1.02	0.86
289	0.99	1.04	1.16	0.2947	0.4428	leafy spurge	CV03083B1B10.f1	DV150607	AT5g06370/MHF15_11 [Arabidopsis thaliana] gb|AAK55718.1| AT5g06370/MHF15_11 [Arabidopsis thaliana] ref|NP_568167.1| NC domain-containing protein [Arabidopsis thaliana]	At5g06370	biological process unknown	99	UNCLASSIFIED PROTEINS	1.2	1	0.98	1.4	0.99	1.01	1.47	1.42	0.63	0.98	0.95	0.97	1.05	0.62	1.18	0.75	1.2	0.78	0.99	0.23	0.95	1.27	0.76	0.9	1.17		0.84	1.42	0.83	1.08	0.69	0.6	1.01	1.17	1.46	1.25
290	-0.47	-0.4	-0.28	0.4969	0.5287	leafy spurge	CV03_9.2499.C1.Contig2966	DV150542	Spurge Specific 2295	At3g30340	Undetermined	1.04	phosphate metabolism	-0.35	-0.41	-0.44	0.04	-0.42	-0.17	0.12	0.12	-1.58	-0.47	-0.34	-0.27	-0.39	-0.34	-0.25	-0.49	-0.17	-0.74	-0.68	-2.49	-0.11	-0.38	-0.33	-0.95	-0.13		-0.67	-0.43	-1	0.15	-0.32	-0.81	-0.13	-0.05	-0.31	-0.45
291	-0.02	0.02	-0.04	0.9254	0.6498	leafy spurge	CV03083A2E10.f1	DV150558	Spurge Specific 2300	Unknown	Undetermined	04.05.01.04	transcriptional control	0.19	-0.03	-0.23	0.14	-0.05	0.63	-0.07	0.35	0.15	-0.2	0.18	-0.06	-0.08	-0.39	-0.24	0.29	-0.05	0.05	-0.16	-1.18	-0.04	0.25	-0.23	0.1	0.12		-0.22	-0.21	-0.16	0.89	0.11	-1.27	0.65	0.54	0	-0.14
292	0.36	0.34	0.44	0.6594	0.5776	leafy spurge	CV03083B2F01.f1	DV150725	putative exonuclease [Arabidopsis thaliana] gb|AAL36368.1| putative exonuclease [Arabidopsis thaliana] gb|AAG40731.1| XRN4 [Arabidopsis thaliana] ref|NP_175851.1| 5'-3' exoribonuclease (XRN4) [Arabidopsis thaliana]	At1g54490	Undetermined	1.036	polynucleotide degradation	0.51	0.32	0.17	0.57	0.25	0.52	0.43	0.66	0.35	0.16	0.26	0.26	0.45	0.15	0.27	0.36	0.26	0.73	0.45	-0.79	0.29	0.72	0.28	0.66	0.74		0.08	0.28	0.19	0.7	0.46	-0.33	0.69	0.4	0.65	0.33
293	0	-0.08	0.08	0.3987	0.4903	leafy spurge	CV03083B2B03.f1	DV150684	Spurge Specific 2318	Unknown	Undetermined			0.28	0.13	-0.11	0.4	-0.3	0.11	0.06	0.41	0.03	-0.52	0.03	0.2	0.17	-0.07	-0.56	0.06	-0.17	-0.17	-0.39	-0.34	0.21	0.34	-0.05	0.04	0.1		-0.08	0.2	-0.84	0.04	0.17	-0.61	0.22	0	0.22	-0.08
294	-0.62	-0.73	-0.42	0.0962	0.2933	leafy spurge	CV03083B2C12.f1	DV150703	putative transcription factor [Oryza sativa (japonica cultivar-group)]	At2g37650	Undetermined			-0.42	-0.53	-0.4	-0.35	-0.69	-0.34	-0.13	-0.14	-0.52	-0.66	-0.25	-0.7	-0.6	-0.37	-0.82	-0.3	-0.48	-0.97	-1.42	-1.84	-0.52	-0.36	-0.83	-1.08	-0.86		-0.45	-0.61	-1.26	-0.7	-0.8	-1.06	-0.54	-0.64	-0.66	-0.57
295	0.68	0.66	1.09	0.0001	0.0026	leafy spurge	CV03_9.5313.C1.Contig5841	DV150549	At1g27150/T7N9_21 [Arabidopsis thaliana] gb|AAK32812.1| At1g27150/T7N9_21 [Arabidopsis thaliana]	At4g26850	Undetermined	99	UNCLASSIFIED PROTEINS	0.91	0.71	0.49	0.9	0.6	0.84	1.04	0.84	0.49	0.68	0.81	0.68	0.33	0.28	0.48	0.59	0.84	0.8	0.7	0.01	0.7	0.86	0.63	0.97	0.77		0.52	0.95	0.45	0.59	0.35	0.24	0.55	1.08	1.03	0.79
296	-0.47	-0.39	-0.2	0.0514	0.2217	leafy spurge	CV03_9.6982.C1.Contig7393	DV150490	At3g02450 [Arabidopsis thaliana] gb|AAF32452.1| cell division protein FtsH-like protein [Arabidopsis thaliana] gb|AAL32889.1| cell division protein FtsH-like protein [Arabidopsis thaliana] ref|NP_186894.1| cell division protein ftsH, putative [Arabidopsis thaliana]	At3g02450	Undetermined	23	respiration	-0.29	-0.54	-0.48	-0.15	-0.61	-0.28	-0.24	-0.88	-1.32	-0.47	-0.04	-0.32	-0.5	-0.22	-1.02	-0.13	-0.06	-0.55	-0.38	-1.51	-0.3	-0.58	-0.18	-0.46	-0.26		-0.34	-0.39	-0.87	-0.1	-0.51	-0.69	-0.32	-0.05	-0.3	-0.34
297	0.98	0.96	1	0.9873	0.6639	leafy spurge	CV03085A2G08.f1	DV151243	Spurge Specific 2378	Unknown	Undetermined			0.88	0.72	0.51	1.54	0.81	1.71	1.1	0.98	1.19	1.09	0.6	0.63	0.88	0.69	0.37	2.38	1.06	1.37	1.31	-1.34	0.96	0.57	1.21	1.41	1.74		0.69	1.08	0.49	1.8	0.92	-0.76	1.79	1.48	0.89	1.26
298	0.15	0.02	0.18	0.6616	0.5785	leafy spurge	CV03085B2H04.f1	DV151416	Spurge Specific 2391	Unknown	Undetermined			0.1	0.62	-0.22	0.1	-0.08	0.61	0.1	0.23	0.35	-0.03	0.67	-0.01	-0.15	-0.01	-0.12	0.31	-0.24	0.61	0.15	-1.16	0.17	0.07	0.1	0.53	1.02		0.09	0.17	-0.33	0.51	0.22	-1.4	0.65	0.51	0.12	-0.32
299	0.09	0.13	0.17	0.7931	0.6164	leafy spurge	CV03_9.6057.C1.Contig6537	DV151519	Spurge Specific 2412	At5g19790	Undetermined			0.3	0.06	0.07	0.42	-0.42	0.18	0.6	0.38	-0.06	-0.28	0.3	0.21	0.34	0.15	-0.43	-0.07	-0.44	0.36	0.68	-0.9	0.29	0.05	-0.26	0.5	0.2		0.09	0.66	-0.52	0.28	0.47	0.16	0.19	0.1	0.09	-0.2
300	-0.11	0.05	-0.04	0.4395	0.507	leafy spurge	CV03_9.6077.C1.Contig6555	DV151450	squalene monooxygenase 2 [Medicago truncatula]	At1g58440	Undetermined	01.05.01.01.09	aerobic aromate catabolism	-0.05	-0.1	-0.05	0.13	-0.42	0.06	-0.09	-0.28	-0.9	-0.07	0.39	0	0.24	0.24	-0.25	-0.15	0.35	-0.08	-0.26	-0.77	0.16	-0.2	-0.29	-0.08	-0.27		0.12	0.33	0.35	0.03	-0.33	-0.39	0.02	0.21	0.56	-0.43
301	0.14	0.46	0.32	0.1731	0.3668	leafy spurge	CV03085A2G01.f1	DV151238	F23M19.10 [Arabidopsis thaliana] pir||E86466 protein F23M19.10 [imported] - Arabidopsis thaliana ref|NP_973961.1| expressed protein [Arabidopsis thaliana]	At2g22125	biological process unknown	6.04	protein targeting, sorting and translocation	0.52	0.22	-1.37	0.6	0.02	0.57	0.05	0.49	0	0.22	0.35	0.07	0.3	-1.42	1.07	0.05	0.3	0.4	0.34	-0.77	0.13	0.64	0.1	0.28	0.34		0.02	0.47	0.87	0.83	0.16	-0.22	0.82	0.46	0.65	0.56
302	-1.19	-1.39	-1.14	0.4272	0.5021	leafy spurge	CV03_9.6301.C1.Contig6756	DV151175	putative ADP-ribosylation factor 3 [Oryza sativa (japonica cultivar-group)] dbj|BAD05839.1| putative ADP-ribosylation factor 3 [Oryza sativa (japonica cultivar-group)] dbj|BAD05682.1| putative ADP-ribosylation factor 3 [Oryza sativa (japonica cultivar-group)]	At2g24765	Undetermined	6.04	protein targeting, sorting and translocation	-0.97	-1.77	-1.67	-1.16	-1.27	-1.2	-1.21	-1.5	-1.62	-0.22	-1.13	-1.07	-1.12	-1.19	-1.05	-0.79	-0.9	-1.3	-1.49	-0.56	-1	-1.68	-1.22	-1.8	-0.8		-1.65	-0.87	-2.4	-0.52	-2.25	-1	-0.94	-1.58	-1.38	-1.29
303	2.2	2.16	2.03	0.3696	0.4781	leafy spurge	CV03086B1A03.f1	DV151591	hypothetical protein [Arabidopsis thaliana] pir||A84830 hypothetical protein At2g40480 [imported] - Arabidopsis thaliana ref|NP_181580.1| expressed protein [Arabidopsis thaliana]	At2g40480	Undetermined	14.01	cell growth / morphogenesis	2.17	2.37	1.76	2.89	2.59	2.25	2.12	1.87	2.48	2.7	2.24	2.05	1.92	2.19	2.62	2.38	2.48	2.24	2.39	1.22	1.74	1.73	2.11	2.35	2.2		2.38	2.42	2.63	2.34	1.96	1.46	2.35	2.17	2.06	1.82
304	2.14	2.06	1.98	0.3477	0.4686	leafy spurge	CV03086A1C01.f1	DV151443	expressed protein [Arabidopsis thaliana]	At1g43245	biological process unknown			2.36	2.23	1.87	2.45	2.56	1.98	2.46	1.97	2.34	2.42	2.13	2.04	1.76	2.31	2.52	2.15	2.76	2.22	2.56	1.43	1.7	1.41	2.12	2.08	1.73		2.02	2.36	2.49	2.34	1.79	1.71	2.29	2.32	2	1.23
305	-1.16	-1.54	-1.31	0.0998	0.2972	leafy spurge	CV03088A1D05.f1	DV152133	expressed protein [Arabidopsis thaliana]	Unknown	Undetermined			-1.43	-1.44	-2.02	-1.09	-0.94	-0.91	-1.01	-1.16	-1.77	-0.53	-1.12	-1.26	-0.97	-1.32	-0.87	-1.14	-0.22	-0.25	-1.03	-2.46	-0.65	-1.39	-1.4	-1.59	-1.12		-1.82	-1.02	-1.48	-1.46	-2.1	-1.65	-1.69	-0.69	-2.01	-1.44
306	-0.52	-0.58	-0.42	0.3413	0.466	leafy spurge	CV03088A2E03.f1	DV152229	similar to ribosome-associated protein P40 [Apis mellifera]	At1g72370	Undetermined			-0.5	-0.64	-0.66	-0.14	-0.51	-0.48	-0.59	-0.18	-1.01	-1	-0.57	-0.59	-0.62	-0.43	-0.43	-0.53	-0.12	-0.3	0.17	-1.25	-0.56	-0.33	-0.79	-0.62	-0.37		-0.84	-0.35	-0.62	-0.49	-1.03	-0.59	-0.69	-0.35	-0.41	-0.4
307	-0.49	-0.37	-0.09	0.003	0.0398	leafy spurge	CV03088A2F03.f1	DV152238	Similar to Hypothetical 81.7 KD protein in MOL1-NAT2 intergenic region &SCCVIIRA_2 (P48234) [Oryza sativa (japonica cultivar-group)]	At3g56990	biological process unknown	10.05	transmembrane signal transduction	-0.31	-0.56	-0.55	-0.08	-0.35	-0.2	-0.15	-0.49	-0.86	-1.45	-0.45	-0.6	-0.56	-0.31	-0.5	-0.39	-0.02	-0.68	-0.27	-1.21	-0.54	-0.61	-0.29	-0.72	-0.15		-0.51	0.05	-0.3	0.11	-0.88	-0.54	-0.17	-0.06	-0.22	-1.21
308	-1.41	-1.38	-1.09	0.2471	0.4171	leafy spurge	CV03088A2G05.f1	DV152247	putative receptor-like protein kinase [Oryza sativa (japonica cultivar-group)] dbj|BAC84469.1| putative receptor-like protein kinase [Oryza sativa (japonica cultivar-group)] dbj|BAD31710.1| putative receptor-like protein kinase [Oryza sativa (japonica cultivar-group)]	At3g02130	Undetermined			-1.02	-1.42	-1.41	-1.19	-1.01	-1.32	-1.27	-1.01	-1.34	-3.82	-1.2	-1.27	-2.24	-1.21	-1.45	-0.96	-1.06	-1.97	-1.05	-0.66	-1.3	-1.47	-1.45	-1.94	-1.09		-1.64	-0.66	-0.4	-1.1	-2.17	-1.32	-1.49	-1.46	-1.5	-2.07
309	0.2	0.26	0.18	0.8375	0.6278	leafy spurge	CV03088B1C07.f1	DV152290	Expressed protein [Arabidopsis thaliana] gb|AAL31234.1| At2g36480/F1O11.11 [Arabidopsis thaliana] gb|AAK96537.1| At2g36480/F1O11.11 [Arabidopsis thaliana] dbj|BAD43870.1| unknown protein [Arabidopsis thaliana] ref|NP_565849.1| expressed protein [Arabidopsis thaliana]	At2g36485	Undetermined			0.1	-0.08	-0.16	0.59	0.17	0.48	0.28	0.21	0.09	0.35	-0.06	0.22	0.08	0.16	0.06	0.49	0.58	0.38	0.3	-1.26	0.21	0.58	0.3	0.48	0.49		-0.05	0.22	0.06	0.82	-0.03	-0.48	0.6	0.69	0.41	0.36
310	0.15	0.14	-0.02	0.1546	0.3528	leafy spurge	CV03_9.4345.C2.Contig4877	DV152304	myb-like transcription factor 6 [Gossypium raimondii]	At4g38620	response to jasmonic acid stimulus	4.05	mRNA transcription	0.44	0.34	0.3	0.52	0.22	0.38	0.03	0.18	-0.19	-0.02	0.1	0.17	0.41	0.44	0.2	0.26	0.42	-0.08	-0.28	-0.7	0.45	0.24	0.14	-0.29	0.08		0.06	0.32	0.27	0.53	0.08	-0.45	0.32	0.32	0.04	-0.05
311	0.86	1.01	0.95	0.5241	0.5379	leafy spurge	CV03_9.7372.C1.Contig7773	DV152312	unknown protein [Arabidopsis thaliana] gb|AAL36377.1| unknown protein [Arabidopsis thaliana] dbj|BAC43291.1| unknown protein [Arabidopsis thaliana] ref|NP_849379.1| pre-mRNA splicing factor 10 kDa subunit, putative [Arabidopsis thaliana] sp|P58728|U187_ARATH Protein At4g14345	At3g23325	Undetermined	99	UNCLASSIFIED PROTEINS	1.19	1.15	0.84	1.59	0.87	0.9	1.2	1.42	0.39	0.6	0.93	0.73	1.14	0.82	1.14	0.52	0.98	0.44	0.3	0.42	1.29	1.13	0.77	0.44	0.28		0.79	1.31	0.93	1.06	1.14	0.75	0.89	1.08	1.21	0.91
312	0.2	0.23	0.38	0.5286	0.5393	leafy spurge	CV03088B1F11.f1	DV152326	Spurge Specific 2512	Unknown	Undetermined			0.17	0.21	-0.04	0.29	0.38	0.62	0.16	0.11	0.42	0.05	0.16	0.36	0.17	0.16	-0.25	0.75	0.44	0.18	0.52	-2.25	0.3	0.28	0.35	0.63	0.88		0.08	0.32	-0.27	0.89	0.02	-0.52	0.7	0.61	0.23	0.24
313	1.27	1.23	1.25	0.9742	0.6611	leafy spurge	CV03090A2G05.f1	DV152910	lectin-like receptor kinase 7;3 [Medicago truncatula]	At3g55550	Undetermined	10.01.01	unspecified signal transduction	1.46	1.23	1.12	1.93	1.3	1.4	1.06	1.14	1.67	1.36	1.11	1.29	1.45	1.18	1.71	1.89	1.32	1.35	1.17	-0.58	1.43	1.27	1.37	0.9	1.11		0.87	1.26	1.77	1.62	1.48	-0.15	1.57	1.32	1.14	1.41
314	-0.8	-0.72	-0.45	0.0077	0.0757	leafy spurge	CV03090A2H12.f1	DV152926	putative phospholipase D-like protein [Oryza sativa (japonica cultivar-group)] dbj|BAC00694.1| putative phospholipase D-like protein [Oryza sativa (japonica cultivar-group)]	At3g16785	Undetermined	1.06	lipid, fatty-acid and isoprenoid metabolism	-0.47	-0.5	-0.84	-0.72	-0.76	-0.55	-0.32	-0.69	-0.9	-1.11	-0.3	-0.75	-0.97	-0.57	-0.75	-0.52	-0.46	-1.1	-1.54	-1.78	-0.91	-0.38	-1.29	-0.98	-0.8		-0.61	-0.78	-1.17	-0.61	-0.61	-1.32	-0.61	-0.41	-0.44	-0.6
315	0.46	0.77	0.75	0.0403	0.1991	leafy spurge	CV03091B2B02.f1	DV153343	KH domain-containing protein-like [Oryza sativa (japonica cultivar-group)] dbj|BAD15406.1| KH domain-containing protein-like [Oryza sativa (japonica cultivar-group)]	At1g54130	Undetermined	01.03.01	purine nucleotide metabolism	0.84	0.66	0.27	0.67	0.66	0.89	0.72	0.98	0.23	-0.2	0.59	0.33	0.03	0.2	0.6	0.99	0.58	0.44	-0.13	-0.19	0.64	0.66	0.62	0.26	0.2		0.09	0.71	0.83	1.21	0.84	0.08	1.31	0.94	1.1	0.59
316	0.39	0.4	0.54	0.6945	0.5888	leafy spurge	CV03091B1C07.f1	DV153276	probable wall-associated kinase [imported] - Arabidopsis thaliana gb|AAG50813.1| wall-associated kinase, putative [Arabidopsis thaliana] ref|NP_173910.1| protein kinase family protein [Arabidopsis thaliana]	At1g25390	Undetermined			0.42	0.31	0.24	0.68	0.34	1.24	0.46	0.63	0.56	-0.14	0.42	0.47	0.39	0.35	0.14	1.48	0.67	0.08	0.28	-1.59	0.29	0.43	0.57	0.5	0.61		0.25	0.44	0.06	1.12	0.31	-1.17	1.03	1.11	0.48	0.43
317	-0.13	-0.1	-0.07	0.9181	0.6483	leafy spurge	CV03090B1F11.f1	DV152983	Spurge Specific 2565	Unknown	Undetermined			-0.18	-0.07	-0.28	-0.14	-0.4	0.4	-0.05	0.2	0.07	-0.23	0.15	-0.4	-0.18	-0.18	-0.46	0.38	-0.36	0.15	-0.03	-1.5	-0.3	0.35	-0.01	-0.08	-0.03		-0.62	-0.04	-0.3	0.45	-0.16	-1.31	0.45	0.26	0.15	0.14
318	0.01	0	0.02	0.9923	0.6652	leafy spurge	CV03_9.8660.C1.Contig8975	DV152837	Spurge Specific 2554	Unknown	Undetermined			0.36	0.29	-0.03	0.18	-0.07	0.44	0.37	0.3	0.26	-0.02	0.35	-0.13	0.12	0.07	-0.51	0.15	0.15	0.3	-0.32	-0.71	-0.01	-1.17	-0.32	0.08	0.07		0.14	0.17	-0.31	0.11	-0.03	-0.63	0.34	0.22	0.24	-0.26
319	-0.33	-0.49	-0.3	0.5077	0.5333	leafy spurge	CV03091A1B03.f1	DV153095	Spurge Specific 2578	Unknown	Undetermined			-0.12	-0.16	-0.37	-0.27	-0.09	-0.16	-0.27	-0.75	-0.84	-0.69	-0.06	-0.1	-0.44	0.07	-1.02	0.01	-0.2	-0.57	0	-1.38	-0.27	-0.39	-0.16	-0.14	0.05		-0.05	-0.19	-0.98	0.07	-0.55	-1.48	-0.01	-0.09	-0.59	-1
320	-1.27	-1	-0.99	0.2383	0.4117	leafy spurge	CV03_9.4934.C1.Contig5470	DV153197	oxysterol-binding protein [Arabidopsis thaliana]	At5g59420	Undetermined	1.06	lipid, fatty-acid and isoprenoid metabolism	-1.46	-1.39	-1.35	-1.36	-0.91	-1.45	-0.92	-0.99	-1.74	-2.81	-1.18	-1.7	-0.98	-1.51	-0.88	-0.45	-0.43	-1.23	-1.99	-1.18	-0.88	-1.05	-1.24	-1.29	-1.37		-1.47	-1.47	-1.06	-0.36	-1.69	-0.65	-0.57	-1.41	-0.22	-1.15
321	-0.17	0.09	-0.05	0.1734	0.3669	leafy spurge	CV03_9.6975.C1.Contig7386	DV153884	zinc finger (B-box type) family protein [Arabidopsis thaliana]	At4g38960	Undetermined	04.05.01.04	transcriptional control	-0.18	-0.16	-0.08	0.42	-0.27	0.24	0.21	-0.03	-0.88	-0.1	-0.07	-0.5	0.33	-0.04	-0.05	0.01	-0.09	-0.66	-0.88	-0.05	0.16	-0.02	-0.24	-0.53	-0.76		-0.19	0.02	0.26	-0.06	0.14	-0.03	-0.05	0.28	0.17	0.35
322	-0.25	-0.23	-0.18	0.8064	0.6197	leafy spurge	CV03093A2E08.f1	DV153893	Spurge Specific 2667	Unknown	Undetermined			0.1	0.11	-0.6	-0.59	-0.32	-0.18	0.23	-0.12	-0.13	-0.64	0.34	0.07	-0.98	-0.41	-0.66	-0.03	-0.28	0.16	-0.33	-1.13	-0.56	0.13	-0.24	0.05	-0.34		-0.12	0.3	-0.42	-0.02	-0.12	-1.17	-0.02	-0.34	-0.22	-0.16
323	-0.26	-0.23	0.04	0.0378	0.1938	leafy spurge	CV03_9.7389.C1.Contig7794	DV154071	acetyl Co-A acetyltransferase [Hevea brasiliensis]	At5g47720	biological process unknown	01.010.04.04		-0.19	-0.31	-0.33	0.2	-0.76	0.07	-0.06	-0.28	-0.9	0.33	-0.07	-0.23	-0.2	-0.27	-0.04	-0.28	0.04	-0.24	-0.47	-1.01	0.09	-0.49	-0.13	-0.8	-0.27		-0.55	-0.2	0.07	-0.02	-0.6	-0.26	-0.05	0.29	-0.07	-0.94
324	1.89	2.06	1.87	0.6422	0.5727	leafy spurge	CV03093B1G07.f1	DV153995	putative transposable element Tip100 protein [Oryza sativa (japonica cultivar-group)]	Unknown	Undetermined			2.12	2.25	-0.69	2.58	2.34	2.17	2.15	2.05	1.87	1.81	2.03	2.04	2.11	0.33	2.35	2.05	2.48	2.11	2.01	1.57	2.12	1.89	1.93	2.05	1.42		2.16	2.26	2.47	2.11	1.87	1.78	2.02	2.08	2.1	1.7
325	-0.08	-0.02	-0.22	0.2329	0.4084	leafy spurge	CV03093A2D05.f1	DV153879	protein 2 [Petunia x hybrida] pir||S26604 myb-related protein Ph2 - garden petunia	At2g31180	response to jasmonic acid stimulus	4.05	mRNA transcription	-0.1	-0.23	0.08	0.72	-0.24	0.68	0.05	-0.23	-0.76	0.44	-0.06	-0.16	-0.03	-0.26	0.11	-0.09	0.2	-0.05	-0.33	-0.6	-0.01	-0.23	-0.17	-0.37	-0.31		-0.22	0.07	-0.08	0.19	0.25	-0.19	0.03	0.39	-0.31	-0.37
326	1.98	1.96	1.84	0.5128	0.5347	leafy spurge	CV03093A1E03.f1	DV153803	putative singal peptidase [Oryza sativa (indica cultivar-group)]	At3g08980	Undetermined	03.01.05.01	DNA repair	2.21	2.29	1.53	2.74	2.58	1.95	1.98	1.66	2.18	2.31	1.88	1.52	1.45	2	2.39	2.21	2.21	2.03	2.25	0.82	1.81	1.91	1.88	2.06	1.6		1.98	2.44	2.56	2.15	1.83	0.97	1.92	2.21	1.84	1.66
327	0.73	0.63	0.72	0.6868	0.5861	leafy spurge	CV03_9.8800.C1.Contig9108	DV153816	transmembrane protein, putative [Arabidopsis thaliana] gb|AAC24385.1| Hypothetical protein [Arabidopsis thaliana]	At1g02260	Undetermined			0.65	0.67	0.61	1.1	0.81	0.97	0.83	0.78	0.7	0.77	0.78	0.89	0.64	0.66	0.82	0.74	1.52	0.6	1.1	-0.27	0.72	0.42	0.46	0.57	0.85		0.64	1.23	0.8	1.07	0.51	0	0.76	1.01	0.4	-0.13
328	-0.31	-0.23	-0.37	0.5687	0.5508	leafy spurge	CV03_9.8365.C1.Contig8720	DV153913	guanine nucleotide-exchange protein-like [Arabidopsis thaliana] emb|CAB37560.1| guanine nucleotide-exchange protein-like [Arabidopsis thaliana] pir||T05647 hypothetical protein F20D10.320 - Arabidopsis thaliana	At4g38200	biological process unknown	01.03.01	purine nucleotide metabolism	-0.28	-0.4	-0.27	0.07	-0.39	0.2	0.06	-0.46	-0.7	-0.74	-0.27	-0.48	0.17	-0.51	0.05	-0.17	0.15	-0.75	-0.5	-1.24	0.36	-0.12	-0.38	-0.58	-0.46		-0.44	-0.45	-0.22	0.24	-0.47	-0.84	0.11	0.22	-0.26	-0.19
329	0.33	0.49	0.36	0.4706	0.519	leafy spurge	CV03_9.8250.C1.Contig8620	DV154751	MYB1 [Gossypium hirsutum] gb|AAN28269.1| myb-like transcription factor 1 [Gossypium hirsutum] pir||T09879 myb-related protein A - upland cotton	At4g09460	response to jasmonic acid stimulus	4.05	mRNA transcription	0.24	0.03	-0.08	0.24	0.11	0.76	0.08	0.49	0.38	0.06	0.33	0.63	0.64	0.05	0.43	0.67	0.11	0.6	0.24	-0.69	0.8	0.61	0.33	0.45	0.79		0.22	0.43	0.53	1.13	0.49	-0.49	0.97	0.72	0.64	0.29
330	0.31	0.36	0.2	0.5169	0.5359	leafy spurge	CV03_9.6422.C1.Contig6880	DV154770	unknown protein [Arabidopsis thaliana] gb|AAL38901.1| unknown protein [Arabidopsis thaliana] gb|AAB63540.1| expressed protein [Arabidopsis thaliana] ref|NP_565964.1| expressed protein [Arabidopsis thaliana] pir||B84849 hypothetical protein At2g42040 [imported] - Arabidopsis thaliana	At2g42040	biological process unknown	25.03	plant development	0.41	0.1	0.25	0.68	0.23	0.85	0.21	0.55	0.13	0.02	0.17	0.16	0.46	0.19	0.47	0.44	0.33	0.36	0.36	-0.62	0.22	0.52	0.27	0.32	0.66		0.01	0.27	0.24	1.1	0.47	-0.68	0.89	0.89	0.44	0
331	0.78	0.68	0.64	0.2811	0.4362	leafy spurge	CV03_9.6923.C1.Contig7340	DV154945	putative methionine aminopeptidase [Arabidopsis thaliana]	At3g59990	Undetermined	03.01.01	cellular DNA uptake	0.92	0.85	0.79	1.07	0.5	0.63	0.54	1.43	0.77	0.54	0.7	0.78	1.07	0.53	0.49	0.65	0.67	0.68	0.81	0.28	1.17	1.31	0.56	0.85	0.88		0.4	1	0.6	1.07	0.83	0.2	0.97	0.41	0.92	0.45
332	0.01	-0.03	0.02	0.9439	0.6537	leafy spurge	CV03_9.7560.C1.Contig7962	DV154962	putative MtN3 [Oryza sativa (japonica cultivar-group)]	At3g14770	biological process unknown	14.2	cell aging	0.48	0.07	0	0.33	-0.14	0.14	0.3	0.61	-0.41	-0.86	0.48	-0.08	0.47	0.35	-0.05	-0.42	0.24	-0.36	-0.56	-0.38	0.67	0.19	-0.48	-0.1	-0.31		-0.57	0.01	-0.01	-0.01	-0.2	-0.77	0.14	0.16	0.77	0.13
333	0.14	0.42	0.14	0.3806	0.4833	leafy spurge	CV03095B1G04.f1	DV154665	putative protein [Arabidopsis thaliana] ref|NP_194667.1| protein kinase family protein / WD-40 repeat family protein [Arabidopsis thaliana]	At4g29380	Undetermined			0.15	-0.03	-0.03	0.28	-0.3	1.78	0.19	0.48	-0.08	-0.19	0.14	-0.15	-0.11	-0.04	-0.03	1.43	0.15	-0.06	-0.03	-1.1	-0.1	0.11	0.8	0.05	0.07		-0.27	0.13	0.07	1.17	0.33	-0.82	1.46	1.68	0.48	-0.01
334	0.7	0.67	0.58	0.8762	0.6379	leafy spurge	CV03096A1A02.f1	DV154764	Spurge Specific 2785	Unknown	Undetermined			0.36	0.48	0.58	1.11	0.52	1.62	0.57	0.49	0.99	0.94	0.4	0.47	0.74	0.54	0.64	1.7	1	1.08	0.93	-2.27	0.59	0.61	0.94	1.08	1.4		0.33	0.56	0.68	1.62	0.86	-1.69	1.46	1.42	0.63	0.83
335	0.15	0.21	0.26	0.6189	0.5659	leafy spurge	CV03_9.2814.C1.Contig3303	DV154867	unknown protein [Arabidopsis thaliana] gb|AAL36416.1| unknown protein [Arabidopsis thaliana] ref|NP_197366.1| zinc finger (C3HC4-type RING finger) family protein [Arabidopsis thaliana]	At5g18650	Undetermined	99	UNCLASSIFIED PROTEINS	0.1	-0.19	0.01	0.28	0.07	0.53	0.08	0.34	0.16	-0.03	-0.1	0.06	0.3	0.07	-0.02	0.19	-0.02	0.36	0.29	-0.82	0.29	0.42	0.04	0.46	0.96		-0.16	0.03	-0.03	0.62	0.64	-0.77	0.58	0.66	0.42	0.14
336	-0.25	-0.23	-0.21	0.9861	0.6636	leafy spurge	CV03096B2C03.f1	DV155034	PREDICTED: similar to glycoprotein Ib (platelet), beta polypeptide [Gallus gallus]	Unknown	Undetermined			0.03	-0.02	-0.15	-0.13	-0.2	0.13	-0.4	0.01	0.23	-0.04	-0.12	-0.1	-0.11	0.24	-0.3	-0.1	-0.31	0.11	-0.21	-4.96	0.07	0.05	-0.14	-0.34	0.38		-0.34	-0.28	-0.69	0.62	0.04	-1.57	0.51	0.18	-0.09	-0.65
337	0.46	0.68	0.81	0.0143	0.1123	leafy spurge	CV03_9.8954.C1.Contig9226	DV155627	putative phospholipase [Oryza sativa] gb|AAL79754.1| putative phospholipase [Oryza sativa] gb|AAK82449.1| putative phospholipase [Oryza sativa]	At1g07230	Undetermined	99	UNCLASSIFIED PROTEINS	0.8	0.44	0.32	0.68	0.3	0.78	0.66	0.74	0.33	-0.08	0.49	0.04	0.75	0.41	0.31	1.01	0.46	0.3	0.21	-0.15	0.61	0.6	0.51	0.48	0.51		0.13	0.58	0.49	1.22	0.84	-0.01	1.19	0.82	1.17	0.38
338	0.11	0.19	0.23	0.5398	0.5431	leafy spurge	CV03098A1D02.f1	DV155469	cellulose synthase (EC 2.4.1.-) catalytic chain celA2 - upland cotton (fragment) gb|AAB37767.1| cellulose synthase	At5g44030	Undetermined			0.16	-0.1	-0.23	0.18	0.05	0.53	0.12	0.27	0.29	0.51	0.01	0.05	0.06	-0.15	-0.31	0.31	-0.08	0.55	0.2	-0.7	-0.06	0.65	-0.25	0.27	0.48		-0.22	0.09	-0.31	0.81	0.12	-0.39	0.57	0.49	0.54	0.24
339	1.87	1.82	1.87	0.9589	0.6565	leafy spurge	CV03098A2E02.f1	DV155567	AT4g18560/F28J12_220 [Arabidopsis thaliana] gb|AAO42769.1| At4g18560/F28J12_220 [Arabidopsis thaliana] ref|NP_193591.2| proline-rich family protein [Arabidopsis thaliana]	At4g18570	Undetermined			1.88	2.24	1.47	2.5	2.19	1.72	1.6	1.99	2.43	1.86	1.77	1.59	1.56	1.77	2.15	2.29	1.92	1.85	1.88	0.35	1.55	2.23	2.1	1.93	1.92		1.51	2.35	2.37	2.08	1.57	0.48	1.79	1.77	1.83	2.47
340	0.27	0.34	0.28	0.7985	0.618	leafy spurge	CV03098A1F06.f1	DV155493	Putative receptor protein kinase TMK1 precursor pir||JQ1674 protein kinase TMK1 (EC 2.7.1.-), receptor type precursor - Arabidopsis thaliana gb|AAG51302.1| receptor protein kinase (TMK1), putative [Arabidopsis thaliana] ref|NP_176789.1| leucine-rich repeat protein kinase, putative (TMK1) [Arabidopsis thaliana] gb|AAA32876.1| protein kinase	At1g66150	Undetermined			0.63	0.39	0.04	0.27	0.24	0.39	0.43	0.53	0.31	0.02	0.49	-0.18	0.47	0.15	0.12	0.57	0.47	0.27	0.07	-0.69	0.35	0.49	0.25	0.38	0.29		0.15	0.69	0.16	0.66	0.43	-0.44	0.66	0.15	0.7	0.26
341	0.29	0.23	0.29	0.8587	0.6332	leafy spurge	CV03_9.8959.C1.Contig9229	DV155703	Spurge Specific 2900	At2g17030	biological process unknown			0.43	0.23	0.01	0.28	0.06	0.79	0.32	0.37	0.55	0.59	0.32	0.05	0.33	0.15	-0.1	0.57	0.31	0.75	0.25	-0.82	0.19	0.4	0.11	0.68	0.51		0.04	0.44	-0.09	0.69	0.16	-0.96	0.63	0.75	0.38	0.21
342	-0.09	-0.05	0.03	0.5117	0.5343	leafy spurge	CV03098B1C08.f1	DV155634	putative exonuclease [Oryza sativa (japonica cultivar-group)] ref|NP_921413.1| putative exonuclease [Oryza sativa (japonica cultivar-group)] gb|AAK98687.1| Putative exonuclease [Oryza sativa]	At1g74390	Undetermined			0.02	-0.11	-0.19	0.14	-0.12	0.27	-0.44	-0.27	0.04	-0.08	0.09	-0.4	-0.12	-0.04	-0.11	0.14	-0.31	0.11	0.29	-0.95	0	-0.4	-0.46	0.4	0.22		-0.23	0.25	-0.21	0.4	-0.1	-1.16	0.43	0.24	0.21	-0.34
343	-0.33	-0.36	-0.31	0.9396	0.653	leafy spurge	CV03098B1D08.f1	DV155645	Spurge Specific 2899	Unknown	Undetermined			-0.02	-0.07	-0.49	-0.18	-0.45	-0.04	-0.29	-0.09	-0.05	-0.74	0.16	-0.44	-0.26	-0.32	-0.62	-0.17	-0.17	-0.16	-0.97	-1.17	-0.39	-0.17	-0.37	-0.16	-0.67		-0.36	-0.2	-0.64	0.06	-0.24	-1.35	0.09	-0.11	-0.32	-0.55
344	1.05	0.93	1.07	0.7794	0.6134	leafy spurge	CV03098B1E12.f1	DV155658	OTU-like cysteine protease family protein [Arabidopsis thaliana]	At2g27350	biological process unknown	63	PROTEIN WITH BINDING FUNCTION OR COFACTOR REQUIREMENT (structural or catalytic)	1.16	0.72	0.58	1.41	0.85	1.65	0.8	0.89	1.42	1.53	0.82	0.64	1.06	0.83	0.95	1.83	1.04	1.51	1.33	-0.74	0.98	0.81	1.14	1.52	1.44		0.65	1.05	0.98	1.68	0.94	-0.71	1.61	1.45	0.73	0.97
345	0.52	0.7	0.87	0.024	0.1521	leafy spurge	CV03_9.3580.C1.Contig4091	DV156376	GAGA-binding protein [Glycine max]	At1g14685	biological process unknown	99	UNCLASSIFIED PROTEINS	0.94	0.84	0.4	0.74	0.26	0.31	1.01	0.7	0.27	0.18	0.9	0.69	0.77	0.47	-0.23	0.61	0.87	0.49	0.24	-0.03	0.35	1.03	0.51	0.49	0.24		0.85	1.16	0.12	0.37	0.77	0.17	0.34	0.52	1.57	1.12
346	-0.35	-0.16	-0.23	0.4237	0.5005	leafy spurge	CV03_9.8999.C1.Contig9262	DV156146	putative adenylate kinase, chloroplast precursor (ATP-AMP transphosphorylase) [Oryza sativa (japonica cultivar-group)] dbj|BAD09046.1| putative adenylate kinase, chloroplast precursor (ATP-AMP transphosphorylase) [Oryza sativa (japonica cultivar-group)]	At3g01820	Undetermined	01.01.01	amino acid biosynthesis	-0.02	-0.55	-0.72	-0.12	-0.81	0.04	-0.39	0.08	-0.61	0.96	-0.28	-0.44	-0.22	-0.57	-0.13	-0.33	-0.4	0.11	-0.84	-1.19	-0.43	-0.2	-0.46	-0.62	-0.63		-0.38	0.01	0.04	0.22	-0.33	-0.79	0.28	-0.08	0.27	-0.81
347	-0.29	-0.23	-0.27	0.9446	0.6539	leafy spurge	CV03100A1G10.f1	DV156158	Spurge Specific 2973	Unknown	Undetermined			-0.23	-0.32	-0.75	-0.14	-0.54	0.38	-0.29	-0.3	-0.26	0.7	-0.16	-0.35	-0.14	-0.71	0.01	-0.01	-0.5	-0.18	-0.59	-1.69	-0.47	0.06	-0.34	-0.21	-0.16		-0.44	-0.02	0.02	0.31	-0.17	-1.15	0.36	0.16	-0.6	-0.73
348	0	0.34	0.75	0	0	leafy spurge	CV03_9.9006.C1.Contig9267	DV156329	putative RING zinc finger protein [Arabidopsis thaliana]	At1g20823	Undetermined			-0.22	0.04	-0.3	-0.03	-0.45	0.51	-0.1	0.05	-0.06	0.3	0.24	0.18	0.47	0.06	0.4	-0.04	-0.04	0.01	-0.23	-1.02	0.12	0.03	0.07	-0.19	0.15		-0.19	0.11	0.45	0.82	0.34	-0.26	0.75	0.92	0.4	0.02
349	0.43	0.57	0.6	0.1966	0.3854	leafy spurge	CV03_9.103.C1.Contig171	DV156368	unnamed protein product [Arabidopsis thaliana] gb|AAO64931.1| At5g47310 [Arabidopsis thaliana] ref|NP_199542.1| expressed protein [Arabidopsis thaliana]	At5g47310	biological process unknown	14	cell death	0.51	0.4	0.22	0.77	0.22	0.83	0.35	0.57	0.47	0.1	0.38	-0.04	0.61	0.1	1.09	0.63	0.35	0.32	0.19	-0.17	0.65	0.4	0.38	0.54	0.79		0.07	0.67	0.74	1.14	0.62	-0.07	1.12	0.95	0.59	-0.14
350	-0.89	-0.93	-0.77	0.4649	0.5166	leafy spurge	CV03100B2E08.f1	DV156384	Spurge Specific 3002	Unknown	Undetermined			-0.34	-0.67	-0.53	-0.76	-1.01	-0.74	-0.65	-1.5	-0.88	-0.63	-0.31	-1.3	-0.57	-0.77	-0.86	-0.62	-0.73	-1.22	-1.06	-1.29	-0.69	-1.29	-1.21	-1.33	-1.23		-0.81	-0.57	-0.62	-1.06	-1.01	-0.75	-0.88	-0.9	-1.38	-1.35
351	-0.02	-0.02	-0.03	0.9973	0.6662	leafy spurge	CV03_9.7018.C1.Contig7430	DV156233	unknown [Arabidopsis thaliana]	At5g13890	Undetermined			-0.16	-0.09	-0.13	0.09	-0.36	0.32	0.22	0.54	-0.11	-0.03	0.05	-0.15	-0.32	-0.42	0.07	-0.16	0.65	0.1	0.25	-1.25	-0.13	0.49	-0.11	0.11	-0.05		-0.34	-0.03	-0.12	0.27	-0.39	-0.54	0.26	0.36	0.27	0.08
352	-0.07	-0.1	0.01	0.5049	0.532	leafy spurge	CV03_9.7472.C1.Contig7879	DV156168	At1g21660 [Arabidopsis thaliana] gb|AAM20429.1| auxilin-like protein [Arabidopsis thaliana] gb|AAD41419.1| EST gb|AA042488 comes from this gene. [Arabidopsis thaliana] pir||G86349 hypothetical protein F8K7.8 - Arabidopsis thaliana ref|NP_173585.1| expressed protein [Arabidopsis thaliana]	At1g21660	Undetermined			-0.13	-0.19	-0.15	0.27	-0.1	0.11	0.11	0.03	-0.36	-0.38	-0.02	-0.12	0.01	-0.42	0.02	-0.15	0.45	-0.12	-0.08	-0.73	0.48	0.16	-0.14	-0.07	-0.23		-0.37	0.1	-0.21	0	-0.44	-0.26	-0.24	0.28	0.18	-0.03
353	0.11	0.25	0.21	0.4143	0.497	leafy spurge	CV03105A2A12.f1	DV157390	unknown protein [Solanum demissum]	Unknown	Undetermined			0.35	-0.04	-0.1	0.19	-0.05	0.57	0.23	0.18	0.21	-0.28	0.13	0.01	0.3	-0.18	0.12	0.31	0.24	0.16	-0.07	-0.96	0.17	0.44	0.07	0.19	0.48		0.01	0.51	0.31	0.64	0.38	-0.63	0.67	0.52	0.28	-0.15
354	0.25	0.34	0.15	0.6681	0.5799	leafy spurge	CV03105A2B12.f1	DV157402	flowering locus T like protein [Populus nigra] dbj|BAD22676.1| flowering locus T like protein [Populus nigra] dbj|BAD22602.1| flowering locus T like protein [Populus nigra] dbj|BAD22601.1| flowering locus T like protein [Populus nigra]	At2g27550	Undetermined	25.03	plant development	0.21	0.25	-0.11	0.48	0.45	1.06	0.11	-0.13	0.3	0.02	0.33	0.22	0.51	-0.08	0.35	0.87	0.09	0.42	0.22	-1.37	0.37	-0.1	0.44	0.56	0.7		0.24	0.23	0.39	1.47	0.63	-1.13	1.33	0.9	-0.24	-0.37
355	-0.21	-0.2	-0.26	0.8686	0.6356	leafy spurge	CV03105A1C11.f1	DV157321	F24O1.5 [Arabidopsis thaliana] pir||T01442 hypothetical protein F24O1.4 - Arabidopsis thaliana	At1g62330	biological process unknown			-0.13	-0.28	-0.35	-0.29	-0.39	0.35	-0.33	0	-0.1	-0.54	-0.05	-0.32	-0.13	-0.19	-0.4	0.05	0.02	0.11	-0.36	-1.56	-0.3	0.28	-0.38	-0.1	0.12		-0.41	-0.07	-0.3	0.2	-0.18	-1.12	0.23	0.09	-0.17	-0.25
356	0.47	0.88	0.76	0.0181	0.128	leafy spurge	CV03_9.2379.C1.Contig2845	DV133397	unknown protein [Oryza sativa (japonica cultivar-group)] gb|AAP06874.1| unknown protein [Oryza sativa (japonica cultivar-group)] gb|AAP06842.1| unknown protein [Oryza sativa (japonica cultivar-group)]	At4g37300	biological process unknown	99	UNCLASSIFIED PROTEINS	0.79	0.4	0.22	0.65	0.19	0.88	0.18	0.07	0.35	0.29	0.51	0.58	1.32	0.27	0.3	1.01	0.35	0.4	0.11	-0.27	0.81	0.45	0.62	0.49	0.81		0.76	1.26	0.76	1.33	1.31	0.06	1.3	0.74	0.88	0.39
357	-0.24	-0.21	-0.16	0.7823	0.6141	leafy spurge	CV03_9.8759.C1.Contig9072	DV157381	DEAD/DEAH box helicase, putative [Arabidopsis thaliana]	At5g19210	biological process unknown			-0.18	-0.42	-0.34	-0.18	-0.37	0.19	-0.32	-0.28	-0.19	0.07	-0.3	-0.41	-0.25	-0.26	-0.26	-0.04	-0.32	0.08	-0.25	-1.53	-0.14	-0.16	-0.34	-0.12	0.18		-0.53	-0.17	-0.48	0.45	-0.04	-1.24	0.39	0.13	-0.18	-0.43
358	0.67	0.62	0.6	0.8784	0.6384	leafy spurge	CV03105A2B07.f1	DV157397	anthocyanin 5-aromatic acyltransferase-like protein [Arabidopsis thaliana] ref|NP_189600.1| transferase family protein [Arabidopsis thaliana]	At5g39080	biological process unknown	1.2	secondary metabolism	0.54	0.28	0.33	1.04	0.4	1.24	0.49	0.45	0.69	0.9	0.44	0.64	0.78	0.5	0.56	1.15	0.8	1.02	1.02	-1.01	0.64	0.79	0.74	1.13	1.3		0.42	0.69	0.55	1.37	0.72	-1.03	1.31	1.15	0.5	0.53
359	-0.17	-0.16	-0.11	0.7746	0.6126	leafy spurge	CV03_9.6659.C1.Contig7083	DV157406	Putative expressed protein [Brassica oleracea]	At1g18420	Undetermined	99	UNCLASSIFIED PROTEINS	0.02	-0.09	-0.41	-0.06	-0.4	0.16	0.02	0.19	-0.23	-0.01	0.04	-0.49	-0.23	-0.51	-0.18	-0.11	-0.13	-0.12	-0.34	-1.04	-0.25	0.18	-0.3	0.01	-0.02		-0.46	-0.11	-0.26	0.2	-0.34	-0.73	0.28	0.18	0.11	-0.42
360	0.13	0.3	0.14	0.2642	0.4274	leafy spurge	CV03_9.9237.C1.Contig9485	DV157327	unknown protein [Arabidopsis thaliana] emb|CAB88357.1| putative protein [Arabidopsis thaliana] gb|AAO11608.1| At3g53950/F5K20_250 [Arabidopsis thaliana] gb|AAL06866.1| AT3g53950/F5K20_250 [Arabidopsis thaliana] ref|NP_190963.1| glyoxal oxidase-related [Arabidopsis thaliana] pir||T45935 probable galactose oxidase (EC 1.1.3.9) F5K20.250 [similarity] - Arabidopsis thaliana	At3g53950	biological process unknown			0.15	0.15	0	0.31	0	0.38	0.06	0.14	0.22	-0.19	0.11	0.09	0.56	0.28	-0.01	0.07	-0.21	0.25	0.01	-0.72	0.48	0.26	0.05	0.35	0.36		-0.07	0.31	0.3	0.82	0.23	-0.64	0.54	0.42	0.77	0.35
361	0.38	0.69	0.56	0.2788	0.4345	leafy spurge	CV03_9.3702.C1.Contig4211	DV134187	At5g66460 [Arabidopsis thaliana] gb|AAN17429.1| mannan endo-1,4-beta-mannosidase [Arabidopsis thaliana] dbj|BAB10922.1| mannan endo-1,4-beta-mannosidase [Arabidopsis thaliana] ref|NP_201447.1| (1-4)-beta-mannan endohydrolase, putative [Arabidopsis thaliana]	At5g66460	Undetermined	1.05	C-compound and carbohydrate metabolism	1.35	-0.17	0.85	1.02	0.06	0.24	1	0.75	0.17	-0.37	0.35	0.65	0.9	0.6	-0.24	0.53	0.59	-0.01	-0.58	0.55	0.54	0.89	0.43	0.04	-0.57		1.03	1.3	0.51	0.17	0.98	0.38	0.1	0.09	1.53	0.85
362	0.66	0.66	0.94	0.216	0.3979	leafy spurge	CV03_9.3295.C1.Contig3809	DV133943	Unknown protein [Arabidopsis thaliana] dbj|BAC41930.1| putative transcription factor BHLH8 [Arabidopsis thaliana] ref|NP_849626.1| phytochrome interacting factor 3 (PIF3) [Arabidopsis thaliana] ref|NP_172424.1| phytochrome interacting factor 3 (PIF3) [Arabidopsis thaliana] gb|AAL55715.1| putative transcription factor BHLH8 [Arabidopsis thaliana] sp|O80536|PIF3_ARATH Phytochrome-interacting factor…	At1g09530	signal transduction	1.06	lipid, fatty-acid and isoprenoid metabolism	1.71	0.44	0.27	0.69	0.47	0.06	1.23	0.21	1.05	0.51	0.7	0.52	1.3	0.12	-0.19	0.53	0.96	0.89	0.4	0.97	1.02	1.57	0.01	0.84	0.19		0.96	1.09	0.48	-0.12	1.01	0.75	0.13	-0.15	1.21	1.25
363	0.03	-0.02	0.19	0.4028	0.4921	leafy spurge	CV03107A2F08.f1	DV134045	Spurge Specific 3171	Unknown	Undetermined			0.13	-0.14	0.21	0.65	-0.12	0.25	0.61	0.28	-0.04	-0.47	0.36	-0.42	0.3	-0.09	0.02	0.26	0.3	-0.09	-0.67	0.05	-0.12	0.3	0.03	0	-0.78		-0.14	-0.05	0.09	-0.05	0.18	-1.09	0.19	-0.02	0.45	0.27
364	0.21	0.11	-0.08	0.2991	0.4452	leafy spurge	CV03_9.6508.C1.Contig6955	DV133971	cytochrome P450 [Euphorbia lagascae]	At1g13110	Undetermined			1.04	0.4	0.5	0.69	-0.27	-0.1	0.71	0.56	0.11	-0.76	0.63	0.1	0.78	0.22	-0.64	0.48	0.35	-0.11	-1.19	0.76	0.43	0.91	0.12	-0.04	-0.55		0.04	0.47	0.09	-0.08	0.25	-0.53	-0.13	-0.53	1.13	0.44
365	-0.18	-0.02	0.04	0.1744	0.3679	leafy spurge	CV03_9.5499.C1.Contig6009	DV134097	AT3g15355/MJK13_1 [Arabidopsis thaliana] gb|AAL15380.1| AT3g15355/MJK13_1 [Arabidopsis thaliana] ref|NP_188154.1| ubiquitin-conjugating enzyme-related [Arabidopsis thaliana]	At3g15355	Undetermined	6.07	protein modification	0.58	-0.4	-0.31	0.04	-0.43	-0.31	0.49	0.12	-0.35	-0.4	-0.13	-0.65	0.14	-0.36	-0.3	-0.25	0.08	-0.02	-0.94	-0.03	-0.57	0.33	-0.28	0	-0.59		-0.37	0.23	-0.07	-0.22	0.16	-0.48	-0.14	-0.27	0.74	0.26
366	0.32	0.49	0.52	0.3917	0.4876	leafy spurge	CV03107B1D10.f1	DV134109	protein kinase-like protein [Arabidopsis thaliana] gb|AAM12977.1| protein kinase-like protein [Arabidopsis thaliana] ref|NP_189213.2| protein kinase family protein [Arabidopsis thaliana]	At3g25840	Undetermined			0.95	0.43	0.6	0.86	-0.13	0.04	0.88	0.71	0.12	-0.27	0.59	0.12	0.83	0.43	-0.07	0.37	0.68	0.31	-0.27	0.3	0.49	0.28	0.31	0.15	-0.64		0.44	0.92	0.34	-0.02	1.02	0.32	0.09	0.18	1.17	0.43
367	0.47	0.19	-0.18	0.0036	0.0453	leafy spurge	CV03107B1E11.f1	DV134121	cyclooxygenase-like protein [Capsicum annuum]	At3g01420	Undetermined			0.92	0.62	0.37	0.68	0.36	0.4	0.67	0.3	0.08	-0.19	1.4	0.88	0.52	0.18	-0.08	0.39	0.69	0.42	-0.16	0.54	0.96	1.32	1.07	0.02	-0.69		-0.4	0.24	-0.11	-0.52	0.41	-0.3	-0.29	-0.27	1.79	1.36
368	1.22	1.14	1.32	0.6858	0.5859	leafy spurge	CV03107A1G03.f1	DV133962	At1g08770 [Arabidopsis thaliana] emb|CAC80647.1| prenylated Rab receptor 4 [Arabidopsis thaliana] ref|NP_563826.1| prenylated rab acceptor (PRA1) family protein [Arabidopsis thaliana] gb|AAF99767.1| F22O13.26 [Arabidopsis thaliana] pir||T00733 hypothetical protein F22O13.28 - Arabidopsis thaliana	At1g08770	biological process unknown	6.04	protein targeting, sorting and translocation	1.5	0.71	0.32	0.9	0.74	0.96	2.17	2.11	1.43	1.31	1.01	0.84	1.07	0.08	0.41	1.53	1.89	1.71	1.57	0.82	0.68	2.13	1.46	1.81	1.23		0.68	2.02	0.53	0.81	0.89	0.36	0.97	1.1	1.66	2.32
369	-0.08	0.15	-0.17	0.2946	0.4427	leafy spurge	CV03109B1G04.f1	DV134834	At3g53720 [Arabidopsis thaliana] emb|CAB88334.1| putative protein [Arabidopsis thaliana] gb|AAO00889.1| putative protein [Arabidopsis thaliana] pir||T45912 hypothetical protein F5K20.20 - Arabidopsis thaliana ref|NP_190940.1| cation/hydrogen exchanger, putative (CHX20) [Arabidopsis thaliana]	At3g53720	Undetermined			-0.5	-0.38	-1.01	0.29	-0.47	0.75	-0.56	-0.08	-0.12	0.16	-0.28	0.13	0.12	-0.67	0.38	0.3	-0.22	0.29	0.15	-1.43	0.05	0.16	-0.01	0.27	0.57		-0.22	0.17	0.6	0.7	0.21	-0.84	0.73	0.65	-0.13	-0.4
370	-0.73	-0.63	-0.54	0.464	0.5164	leafy spurge	CV03110A2A04.f1	DV135029	Spurge Specific 3292	Unknown	Undetermined			-0.91	-0.82	-1.17	-0.28	-0.98	-0.28	-1.83	-0.59	-1.8	-0.45	-0.76	-0.43	-0.75	-0.5	-0.52	-0.41	-0.26	-0.71	-0.53	-1.4	-0.48	-0.67	-0.49	-0.73	-0.38		-0.83	-0.72	-0.5	-0.15	-0.55	-1.21	-0.28	-0.25	-0.69	-1.12
371	0.25	0.46	0.33	0.4265	0.5017	leafy spurge	CV03110A2B11.f1	DV135047	At5g64156 [Arabidopsis thaliana] dbj|BAB10283.1| unnamed protein product [Arabidopsis thaliana] ref|NP_201220.1| methylase family protein [Arabidopsis thaliana] gb|AAK96773.1| Unknown protein [Arabidopsis thaliana]	At5g64150	Undetermined	01.07.01	biosynthesis of vitamins, cofactors, and prosthetic groups	-0.02	-0.12	0.04	0.62	-0.07	0.8	0.12	0.47	0.18	0.01	-0.15	0.23	0.36	0.02	0.87	0.49	0.44	0.63	0.27	-1.33	0.25	0.56	0.47	0.32	0.82		-0.17	0.44	0.83	0.98	0.35	-0.63	1.06	0.89	0.19	0.68
372	0.02	0.12	-0.15	0.0714	0.2585	leafy spurge	CV03_9.3422.C1.Contig3940	DV135139	unknown protein [Arabidopsis thaliana] gb|AAL59985.1| unknown protein [Arabidopsis thaliana] emb|CAB79924.1| putative protein [Arabidopsis thaliana] emb|CAA16584.1| putative protein [Arabidopsis thaliana] ref|NP_194934.1| calcium-binding EF hand family protein [Arabidopsis thaliana] pir||T04640 hypothetical protein F10N7.140 - Arabidopsis thaliana	At4g32060	Undetermined			-0.02	-0.23	-0.06	0.28	-0.5	0.2	-0.1	0.17	-0.22	-0.02	0.32	0.34	0.56	0.2	0.03	-0.22	-0.17	0	0.11	-0.72	0.27	0.1	-0.32	0.14	0.34		-0.02	0.3	-0.09	0.57	0.27	-0.03	0.41	0.17	0.12	-0.55
373	-0.25	-0.07	-0.51	0.0066	0.0684	leafy spurge	CV03_9.9522.C1.Contig9744	DV134746	UDP-glucose glucosyltransferase [Rhodiola sachalinensis]	At4g34138	Undetermined			-0.03	-0.47	-0.29	0.17	-0.86	-0.06	-0.26	-0.31	-0.84	-1.2	-0.06	-0.34	0.47	-0.27	-0.24	-0.13	-0.16	-0.39	-0.2	-0.02	0.05	-0.07	-0.47	0.05	-0.4		-0.46	0.06	-0.12	0.28	-0.07	0.18	0.34	-0.19	-0.22	-0.49
374	-0.17	0.02	0.13	0.0316	0.1758	leafy spurge	CV03_9.9258.C1.Contig9504	DV134940	DNA polymerase V family [Arabidopsis thaliana]	At5g64420	Undetermined			0.19	0	0.06	0.38	-0.4	0.17	0.11	0.24	-0.48	-0.74	-0.12	-0.26	-0.23	-0.21	-0.07	-0.08	0.58	-0.68	-0.48	-0.8	-0.05	-0.08	-0.35	-0.51	-0.41		-0.2	0.18	0.21	0.31	0.03	-0.3	0.21	0.1	0.3	-0.64
375	-0.32	-0.22	-0.41	0.4018	0.4919	leafy spurge	CV03_9.5954.C1.Contig6444	DV134957	AT4g32140/F10N7_50 [Arabidopsis thaliana] emb|CAB79932.1| putative protein [Arabidopsis thaliana] emb|CAA16575.1| putative protein [Arabidopsis thaliana] ref|NP_194941.1| expressed protein [Arabidopsis thaliana] gb|AAL09778.1| AT4g32140/F10N7_50 [Arabidopsis thaliana] pir||T04631 hypothetical protein F10N7.50 - Arabidopsis thaliana	At4g32140	biological process unknown			-0.42	-0.67	-0.4	-0.09	-0.58	0.08	-0.14	-0.12	-0.42	-1.24	-0.44	-0.1	-0.13	-0.32	-0.13	-0.18	0.06	-0.42	-0.12	-1.48	0.15	0.06	-0.44	-0.08	-0.41		-0.51	-0.2	-0.23	0.29	-0.25	-1	0.17	0.05	-0.29	-0.28
376	-0.35	-0.34	-0.54	0.3873	0.4865	leafy spurge	CV03110A2C10.f1	DV135057	predicted protein [Magnaporthe grisea 70-15] ref|XP_360813.1| predicted protein [Magnaporthe grisea 70-15]	Unknown	Undetermined			-0.37	-0.37	-0.96	-0.31	-0.27	0.17	-0.37	-0.42	-0.55	0.01	-0.25	-0.11	-0.17	-0.97	-0.32	-0.1	-0.08	-0.33	-0.54	-1.63	-0.21	0.18	-0.3	-0.03	-0.38		-0.36	-0.08	-0.22	0.49	-0.16	-1.8	0.38	0.09	-0.56	-1.22
377	-0.42	-0.45	-0.14	0.0089	0.0832	leafy spurge	CV03_9.4100.C2.Contig4624	DV135907	Euphorbia specific189	At5g45360	biological process unknown	6.07	protein modification	-0.23	-0.42	-0.43	-0.18	-0.21	-0.08	-0.54	-0.25	-0.79	-0.74	-0.29	-0.36	-0.59	-0.25	-0.61	-0.36	-0.11	-0.55	-0.42	-1.23	-0.32	-0.69	-0.36	-0.36	-0.12		-0.63	0.07	-0.73	-0.23	-0.78	-0.49	-0.42	0.11	-0.4	-0.95
378	-0.6	-0.62	-0.27	0.017	0.1236	leafy spurge	CV03_9.9620.C1.Contig9832	DV135833	2x PHD domain containing protein-like [Oryza sativa (japonica cultivar-group)]	At3g05670	Undetermined			-0.35	-0.65	-0.45	-0.05	-0.38	-0.45	-0.06	-0.3	-0.98	-1	-0.27	-0.55	-0.75	-0.61	-0.82	-0.41	0.02	-1.76	-0.52	-1.11	-0.4	-0.58	-0.7	-1.28	-0.61		-0.8	-0.13	-1.09	-0.48	-0.85	-0.47	-0.81	-0.37	-0.48	-0.73
379	0.03	0.11	0.04	0.83	0.6258	leafy spurge	CV03_9.5828.C1.Contig6326	DV135694	short chain alcohol dehydrogenase-like protein [Daucus carota]	At2g29260	metabolism			0.5	0.3	0.2	0.27	0.03	0.19	0.21	0.3	0.05	-0.75	0.5	0.14	0.1	0.11	-0.22	0.29	0.18	-0.16	-0.61	-0.39	0.28	0.41	-0.07	-0.57	-0.49		0.4	0.32	-0.02	-0.04	0.18	-0.37	0.12	0.08	0.38	0.03
380	-1.23	-1.43	-0.93	0.1024	0.2997	leafy spurge	CV03112B2F04.f1	DV135947	Enzymatic polyprotein [Contains: Aspartic protease ; Endonuclease; Reverse transcriptase ] gb|AAA46358.1| reverse transcriptase prf||1909346E reverse transcriptase	Unknown	Undetermined			-0.83	-0.8	-1.73	-0.94	-0.86	-0.85	-1.63	-2.09	-0.93	-0.94	-0.75	-1.07	-1.47	-0.69	-1.17	-0.67	-0.85	-1.59	-0.53	-3.56	-1.38	-1.61	-1.27	-1.83	-0.72		-0.99	-1.12	-2.78	-0.97	-1.65	-1.36	-1.38	-1.16	-1.49	-1.42
381	-0.34	-0.25	-0.21	0.5565	0.5483	leafy spurge	CV03_9.9510.C1.Contig9733	DV135903	zinc finger (C3HC4-type RING finger)-like protein [Oryza sativa (japonica cultivar-group)]	At1g08050	Undetermined	10.01.09.03	Ca2+ mediated signal transduction	-0.25	-0.45	-0.52	-0.27	-0.38	-0.07	0.05	-0.41	-0.95	-0.2	-0.28	-0.34	-1.07	-0.44	-0.89	-0.24	0.17	-0.14	0.25	-1.04	-0.63	-0.09	-0.3	0.03	-0.03		-0.52	-0.28	-0.64	0.16	-0.75	-0.9	-0.1	0.34	0.05	0.17
382	-0.22	-0.3	-0.28	0.6713	0.581	leafy spurge	CV03_9.2823.C1.Contig3312	DV135913	expressed protein [Oryza sativa (japonica cultivar-group)]	At3g63150	Undetermined			0.18	-0.19	-0.23	0.18	-0.2	-0.07	-0.11	-0.37	-0.01	-0.12	-0.02	-0.23	-0.06	-0.13	-0.76	-0.19	0.11	-0.34	-0.37	-0.87	-0.31	-0.18	-0.35	-0.72	-0.17		-0.15	-0.17	-0.5	-0.16	-0.26	-1.02	-0.12	-0.27	0.05	-0.41
383	-0.76	-0.78	-0.68	0.7542	0.6069	leafy spurge	CV03112B1D12.f1	DV135846	At3g49000 [Arabidopsis thaliana] gb|AAM20485.1| RNA polymerase III subunit-like protein [Arabidopsis thaliana] ref|NP_566914.1| RNA polymerase III subunit RPC82 family protein [Arabidopsis thaliana]	At3g49000	Undetermined			-0.24	-0.58	-1.16	-0.31	-0.9	-0.51	-0.69	-0.31	-0.89	-0.67	-0.45	-0.61	-0.56	-0.53	-0.59	-0.4	-0.35	-1.49	-1.62	-1.04	-0.69	-0.83	-1.12	-1.83	-0.67		-0.77	-0.46	-0.92	-0.63	-1.61	-0.88	-0.83	-0.69	-0.59	-0.39
384	-0.47	-0.61	-0.57	0.5717	0.5514	leafy spurge	CV03_9.9692.C1.Contig9888	DV135704	kinesin-like protein heavy chain [Arabidopsis thaliana]	At3g44730	Undetermined	6.04	protein targeting, sorting and translocation	-0.08	-0.38	-0.5	-0.15	-0.46	-0.09	-0.84	-0.42	-0.66	-0.6	0	-0.38	-0.32	-0.16	-0.59	-0.2	-0.38	-0.64	-0.65	-2.05	0.03	-0.45	-0.91	-0.71	-0.24		-0.37	-0.58	-1.03	-0.49	-0.3	-1.45	-0.33	-0.37	-0.44	-0.78
385	2.75	2.56	2.78	0.1281	0.3272	leafy spurge	CV03_9.1274.C1.Contig1639	DV136635	ZPT2-12 [Petunia x hybrida]	At5g59820	Undetermined	4	TRANSCRIPTION	2.65	2.4	2.61	3.21	3.09	2.24	2.93	2.99	3.17	3.16	2.48	2.34	2.6	2.54	2.92	2.38	2.81	2.87	3.02	2.32	2.8	3.12	2.88	2.96	2.3		2.44	2.77	2.96	2.21	2.53	2.53	2.45	2.33	2.67	2.7
386	0.13	0.15	-0.05	0.221	0.4009	leafy spurge	CV03114B1H11.f1	DV136565	putative MYB family transcription factor [Arabidopsis thaliana] pir||G84707 probable MYB family transcription factor [imported] - Arabidopsis thaliana ref|NP_180597.1| expressed protein [Arabidopsis thaliana]	At2g30380	biological process unknown	99	UNCLASSIFIED PROTEINS	0.59	0.26	0.41	0.41	0.41	0.24	0.54	0.94	0.13	-0.04	0.42	-0.2	0.12	0.24	0.35	0.15	0.16	-0.2	-0.38	-0.31	-0.06	0.16	-0.14	-0.28	-0.74		0.23	0.45	0.25	0.05	0.16	-0.3	0.09	0.06	0.58	-0.04
387	-0.83	-0.67	-0.6	0.2522	0.4205	leafy spurge	CV03115A1B03.f1	DV136668	Isp4-like protein [Arabidopsis thaliana]	At5g64410	Undetermined			-0.34	-0.63	-0.82	-0.58	-0.71	-0.32	-0.6	-0.3	-1.04	-0.47	-0.5	-1.1	-1.03	-1.36	-0.5	-0.55	-0.61	-0.72	-2.43	-0.84	-0.96	-0.71	-0.99	-1.02	-1.54		-1.17	-0.63	-0.51	-0.77	-0.6	-1.17	-0.53	-0.52	-0.02	-0.75
388	-0.03	0.06	0.06	0.6291	0.5684	leafy spurge	CV03_9.8249.C1.Contig8619	DV136772	phosphoenolpyruvate carboxylase kinase 2 [Lycopersicon esculentum] gb|AAO32318.1| phosphoenolpyruvate carboxylase kinase 2 [Lycopersicon esculentum]	At1g08650	Undetermined	1.04	phosphate metabolism	0.1	0.08	0.13	0.43	0.1	0.11	0.33	0.37	-0.26	-0.3	0.35	0	0.02	0.05	0.11	-0.05	0.04	-0.25	-0.49	-0.27	-0.26	0.12	0.01	-0.27	-0.9		0.05	0.17	0.11	-0.04	-0.1	-0.14	-0.1	0.1	0.54	0
389	-0.13	-0.09	-0.35	0.3885	0.4869	leafy spurge	CV03_9.3480.C1.Contig3996	DV136468	putative ABA-responsive protein [Oryza sativa (japonica cultivar-group)] ref|XP_469636.1| putative ABA-responsive protein [Oryza sativa (japonica cultivar-group)] gb|AAP03417.1| putative ABA-responsive protein [Oryza sativa (japonica cultivar-group)]	At1g28200	biological process unknown	20.208	plant hormonal regulation	0.63	0.25	0.29	0.34	-0.47	-0.09	0.26	0.53	-0.63	-1.17	0.56	0.21	0.74	0.26	-0.53	-0.14	-0.32	-1.06	-1.05	-0.21	0.37	0.11	-0.26	-0.72	-1.08		-0.04	0	-0.36	-0.22	0.14	-0.48	-0.11	-0.36	0.84	-0.3
390	-0.25	-0.21	-0.25	0.9522	0.6556	leafy spurge	CV03_9.9329.C1.Contig9574	DV136397	unknown protein [Arabidopsis thaliana] ref|NP_188134.2| expressed protein [Arabidopsis thaliana]	At3g15160	biological process unknown			0.26	-0.06	-0.41	-0.18	-0.28	-0.1	0.08	-0.01	-0.31	-0.5	0.23	-0.4	-0.02	-0.32	-0.53	-0.08	-0.32	-0.24	-0.86	-0.19	-0.21	-0.11	-0.64	-0.43	-0.55		-0.25	0.05	-0.31	-0.52	-0.17	-0.54	-0.22	-0.31	0.56	-0.41
391	-0.74	-0.46	-0.46	0.0165	0.1213	leafy spurge	CV03115B2A08.f1	DV136926	protein F12A21.3 [imported] - Arabidopsis thaliana gb|AAG28912.1| F12A21.3 [Arabidopsis thaliana]	At1g67840	Undetermined			-0.36	-0.62	-0.99	-0.63	-0.9	-0.35	-0.02	-0.51	-0.54	-1.21	-0.35	-0.68	-0.49	-0.85	-0.84	-0.55	-0.6	-1.16	-1.18	-0.71	-0.79	-0.62	-0.99	-1.29	-1.22		-0.71	-0.22	-0.57	-0.48	-0.26	-0.98	-0.2	-0.52	0.2	-0.86
392	-0.65	-0.44	-0.84	0.1231	0.3228	leafy spurge	CV03115B2B10.f1	DV136939	Spurge Specific 3503	Unknown	Undetermined			0.2	-0.26	-1.62	-0.08	-0.61	-0.05	-1.04	0.09	-1.11	-0.39	-0.01	-0.64	-0.22	-1.31	-0.12	-0.44	-1.01	-1.17	-1.27	-1.01	-0.93	-0.6	-0.86	-1.08	-0.8		-0.75	-0.47	-0.11	-0.17	-0.23	-1.2	0.01	-0.47	0.13	-1.14
393	0.17	0.69	0.72	0.0044	0.0521	leafy spurge	CV03117B2B07.f1	DV137632	type 2A protein phosphatase-1 [Vicia faba]	At1g10430	Undetermined	1.04	phosphate metabolism	0.7	0.38	0.38	0.59	0.05	0.69	-0.06	0.63	-2.3	-0.08	0.68	0.07	0.44	0.04	0.86	0.6	0.13	-0.04	0.01	-0.45	0.17	0.37	0.33	0.11	-0.01		0.46	0.6	0.91	1.05	0.59	-0.08	1.05	0.76	1.17	0.4
394	0.58	0.74	0.43	0.5389	0.5428	leafy spurge	CV03_9.8386.C1.Contig8740	DV137645	unknown protein [Arabidopsis thaliana]	At5g35930	metabolism	01.20.37.03	biosynthesis of peptide antibiotics	0.66	1.19	-0.1	2.04	0.1	1.67	1.15	0.25	0.12	-0.17	1	-0.3	0.54	-0.04	1.53	1.29	1.24	-0.13	0.22	-0.4	0.24	0.3	1.05	0.38	0.64		-0.17	0.25	1.45	1.78	0.99	-0.65	1.56	1.5	0.47	0.24
395	-0.34	-0.04	0.02	0.027	0.1623	leafy spurge	CV03117B2E02.f1	DV137658	receptor kinase-like protein [Arabidopsis thaliana] ref|NP_200963.1| protein kinase family protein [Arabidopsis thaliana]	At5g61550	Undetermined			0.23	-0.25	-0.2	0	-0.43	0.13	-0.29	0.26	-0.26	-0.76	-0.01	-0.36	-0.21	-0.47	0.18	-0.22	-0.47	-1.44	-1.1	-0.64	-0.32	-0.08	-0.46	-0.75	-0.64		-0.21	-0.06	0.08	0.22	-0.08	-0.81	0.39	0.21	0.43	-0.6
396	0.04	0.11	0.1	0.8454	0.6297	leafy spurge	CV03_9.6735.C1.Contig7158	DV137675	D123-like protein [Arabidopsis thaliana] ref|NP_192453.1| temperature sensing protein-related [Arabidopsis thaliana] pir||D85068 D123-like protein [imported] - Arabidopsis thaliana	At4g05440	biological process unknown	03.01.01	cellular DNA uptake	0.56	0.04	0.43	0.22	-0.35	0.19	0.27	0.78	-0.06	-0.66	0.37	-0.08	0.27	-0.05	-0.1	-0.24	0.14	-0.51	0.14	-0.01	-0.07	0.68	-0.47	-0.09	-0.43		-0.02	0.12	0.21	-0.09	-0.11	-0.26	0.02	-0.07	0.92	0.33
397	0.24	0.44	0.63	0.0176	0.1259	leafy spurge	CV03_9.9926.C1.Contig10100	DV137626	UDP-glycosyltransfersase [Jatropha curcas]	At4g01070	Undetermined	1	METABOLISM	0.33	0	0.28	0.28	-0.18	0.43	0.62	0.81	0.27	-0.24	0.26	-0.2	0.16	-0.05	-0.12	0.09	0.46	0.31	0.47	-0.2	0.06	1.3	-0.21	0.67	0.28		0.29	0.29	0.31	0.33	0	-0.11	0.39	0.43	1.45	1
398	-0.67	-0.37	-0.66	0.1015	0.2993	leafy spurge	CV03117B1C05.f1	DV137552	Spurge Specific 3567	Unknown	Undetermined			-0.57	-0.4	-0.76	-0.56	-0.74	-0.07	-0.67	-0.47	-0.84	-1.03	-0.16	-0.61	-0.45	-0.9	-0.09	-0.52	-0.48	-1.22	-1.18	-1.75	-0.28	-0.42	-0.87	-0.87	-0.87		-0.69	-0.56	-0.09	-0.09	0.11	-1.34	0.01	-0.18	-0.38	-0.48
399	-0.02	0.26	0.1	0.3289	0.4591	leafy spurge	CV03117A2E06.f1	DV137490	serine protein kinase-like protein [Arabidopsis thaliana]	At3g44850	Undetermined			0.66	0.43	0.06	0.63	0	0.29	0.36	0.59	-0.6	-0.8	0.47	-0.08	0.47	0.18	-0.08	-0.21	0.53	-0.82	-0.76	-0.47	0.33	0.38	-0.42	-0.64	-1.06		0.33	0.39	0.34	0.16	0.35	-0.16	0.16	0.02	0.96	0.03
400	-0.59	-0.58	-0.58	0.9974	0.6662	leafy spurge	CV03117B1F03.f1	DV137583	Spurge Specific 3571	Unknown	Undetermined			-0.09	-0.45	-0.64	-0.34	-0.46	-0.02	-0.09	0.07	-0.41	-1.09	-0.14	-0.66	-0.35	-0.58	-0.26	-0.7	-0.09	-1.43	-1.57	-1	-0.61	-0.67	-1.05	-0.96	-1.07		-0.78	-0.55	-0.51	-0.53	-0.32	-1.35	-0.31	-0.27	-0.12	-1.03
401	-0.67	-0.33	-0.5	0.133	0.332	leafy spurge	CV03119A1E06.f1	DV138114	putative sun protein fmu [Arabidopsis thaliana] gb|AAL60011.1| putative sun protein fmu [Arabidopsis thaliana] ref|NP_187924.2| NOL1/NOP2/sun family protein / antitermination NusB domain-containing protein [Arabidopsis thaliana]	At3g13180	Undetermined			0.09	-0.61	-0.69	-0.63	-0.67	0.05	-0.46	-0.21	-1.04	-1.63	-0.56	-0.76	-0.05	-0.84	-0.52	-0.25	-0.25	-2.29	-1.26	-0.96	-0.34	-0.39	-0.56	-1.18	-0.64		-0.66	-0.28	-0.38	0.07	-0.38	-1.13	0.21	-0.17	-0.09	-0.52
402	-0.25	-0.15	-0.33	0.5222	0.5375	leafy spurge	CV03119B1F01.f1	DV138299	endonuclease/exonuclease/phosphatase family protein [Arabidopsis thaliana]	At2g32010	biological process unknown	1.04	phosphate metabolism	-0.19	-0.18	-0.57	-0.1	-0.32	0.22	-0.05	0.06	-0.08	-0.65	-0.12	-0.19	-0.19	-0.61	-0.1	-0.19	-0.19	-0.18	-0.43	-1.86	-0.18	0.32	-0.27	-0.13	0		-0.27	-0.05	-0.22	0.29	0.04	-1.15	0.33	0.06	-0.23	-0.35
403	0.35	0.67	0.74	0.0008	0.015	leafy spurge	CV03_9.10004.C1.Contig10167	DV138403	putative protein [Arabidopsis thaliana] emb|CAA16924.1| putative protein [Arabidopsis thaliana] pir||T05207 hypothetical protein F24J7.30 - Arabidopsis thaliana ref|NP_193682.1| disease resistance protein-related [Arabidopsis thaliana]	At4g12010	defense response	11.01	stress response	0.57	0.56	0.22	0.83	0.43	0.46	0.4	0.57	-0.15	-0.05	0.46	0.34	0.55	0.35	0.5	0.27	0.6	0.1	0.09	0.01	0.67	0.62	0.34	-0.14	0.12		0.39	0.99	0.74	0.93	0.4	0.55	0.49	0.9	0.72	0.55
404	-0.06	0.19	0.11	0.2381	0.4116	leafy spurge	CV03_9.10008.C1.Contig10171	DV138422	pentatricopeptide (PPR) repeat-containing protein [Arabidopsis thaliana]	At4g14190	Undetermined			0.33	0	-0.37	0.19	-0.11	0.2	0.09	-0.08	-0.14	-0.07	0.13	-0.19	0.18	-0.4	-0.07	0.31	-0.1	-0.14	-0.21	-1.5	-0.13	0.09	-0.25	0.07	0.58		0.14	0.35	0.02	0.91	0.57	-1.23	0.9	0.16	0.32	-0.24
405	-1.39	-1.63	-1.37	0.4999	0.5297	leafy spurge	CV03_9.9590.C1.Contig9805	DV138282	Spurge Specific 3657	Unknown	Undetermined			-0.84	-2.3	-1.82	-1.12	-0.78	-0.93	-1.18	-1.47	-2.18	-1.32	-1.39	-2.43	-1.31	-2.86	-1.67	-1.7	-1.09	-0.24	-0.63	-1.34	-1.71	-0.74	-1.16	-0.38	-2.2		-2.45	-2.37	-1.34	-1.7	-1.3	-1.92	-1.09	-1.48	-1.46	-1.23
406	-0.17	-0.11	-0.2	0.7998	0.6183	leafy spurge	CV03119A1F04.f1	DV138123	Spurge Specific 3633	Unknown	Undetermined			0.03	-0.25	-0.37	-0.04	-0.44	0.22	-0.24	-0.02	-0.37	0.07	-0.24	-0.09	0.23	-0.37	-0.44	-0.22	-0.38	0.19	-0.19	-1.32	-0.03	-0.04	-0.37	-0.05	0.4		-0.29	-0.05	-0.23	0.41	0.21	-0.79	0.3	0.09	-0.3	-0.48
407	2.2	2.16	2.11	0.765	0.61	leafy spurge	CV03_9.9422.C1.Contig9658	DV138138	putative binding protein [Arabidopsis thaliana] ref|NP_194202.2| AAA-type ATPase family protein [Arabidopsis thaliana]	At4g24710	Undetermined			2.53	2.35	1.93	2.91	2.92	2.25	1.88	1.99	2.65	2.09	2.1	2.1	2.36	2.29	2.5	2.38	2.17	2.12	2.13	1.14	2.11	1.88	2.32	1.86	2.08		2.56	2.68	2.94	1.91	1.98	1.47	2.08	2.24	1.59	2.2
408	-0.46	-0.45	-0.5	0.8826	0.6395	leafy spurge	CV03119B2H10.f1	DV138418	unknown protein [Arabidopsis thaliana] ref|NP_187266.1| expressed protein [Arabidopsis thaliana]	At3g06150	biological process unknown	99	UNCLASSIFIED PROTEINS	-0.23	-0.33	-0.53	0.05	-0.41	-0.08	-0.08	-0.1	-0.63	-0.93	-0.31	-0.45	-0.38	-0.55	-0.22	-0.41	-0.1	-0.51	-0.72	-1.29	-0.34	-0.11	-0.74	-0.94	-1.16		-0.72	-0.2	-0.54	-0.53	-0.68	-0.86	-0.41	-0.21	-0.15	-0.19
409	-0.55	-0.16	-0.33	0.0631	0.2453	leafy spurge	CV03_9.10035.C1.Contig10195	DV138865	hypothetical protein AN6428.2 [Aspergillus nidulans FGSC A4] ref|XP_410565.1| hypothetical protein AN6428.2 [Aspergillus nidulans FGSC A4]	Unknown	Undetermined			-0.62	-0.58	-1.45	-0.54	-0.89	-0.07	-0.11	0.13	-0.27	-0.27	-0.5	-1	-0.42	-1.13	-0.67	-0.16	-0.41	-0.02	-1.33	-0.94	-0.81	0.84	-1.05	-0.68	-0.82		-0.81	-0.02	-0.22	0.09	-0.17	-0.93	-0.06	-0.05	0.36	0.17
410	-0.56	-0.22	-0.48	0.1045	0.3021	leafy spurge	CV03121B1H07.f1	DV139053	covalently-linked cell wall protein [Blumeria graminis]	Unknown	Undetermined			-0.44	-0.51	-1.11	-0.33	-1.03	0.1	-0.15	0.05	-0.41	-0.82	-0.42	-0.89	-0.51	-1.37	-0.41	-0.45	-0.25	-0.22	-1.29	-1.27	-0.72	0.1	-0.45	-0.64	-0.61		-0.98	-0.47	-0.15	0.03	-0.24	-0.91	0.08	-0.01	0.38	0.03
411	-0.45	-0.22	-0.35	0.3055	0.4479	leafy spurge	CV03_9.3393.C1.Contig3909	DV139433	unknown [Arabidopsis thaliana] gb|AAM48001.1| unknown protein [Arabidopsis thaliana] gb|AAL91210.1| putative protein [Arabidopsis thaliana] ref|NP_568236.1| expressed protein [Arabidopsis thaliana] gb|AAL15353.1| AT5g10730/MAJ23_90 [Arabidopsis thaliana] gb|AAK49607.1| AT5g10730/MAJ23_90 [Arabidopsis thaliana]	At5g10730	Undetermined	01.05.01.01	C-compound, carbohydrate catabolism	-0.02	0	-0.26	-0.51	-0.54	-0.3	-0.11	0.1	-0.56	-0.48	0.27	-0.48	-0.13	-0.39	-0.8	-0.32	-0.54	-0.28	-1.78	-0.85	-0.33	-0.26	-0.66	-1	-0.9		-0.39	-0.06	-0.33	-0.31	0.05	-0.67	-0.23	-0.44	0.52	-0.39
412	1.24	1.27	1.38	0.7414	0.6034	leafy spurge	CV03_9.8141.C1.Contig8516	DV139270	unknown [Arabidopsis thaliana]	At1g21050	biological process unknown	99	UNCLASSIFIED PROTEINS	1.35	0.68	0.76	0.97	0.77	0.99	1.54	2.26	1.37	1.48	0.85	0.56	1.48	0.44	0.46	1.06	1.42	2.28	1.76	1.07	0.87	2.5	0.75	2.06	1.14		0.71	1.3	0.99	0.96	0.92	0.89	1.16	0.98	2.52	2.27
413	-1.13	-0.98	-0.95	0.3234	0.4567	leafy spurge	CV03121A2G05.f1	DV138949	Spurge Specific 3741	Unknown	Undetermined			-0.62	-0.82	-0.96	-1.29	-1.06	-0.44	-0.84	-0.71	-1.04	-1.33	-0.55	-1.41	-1.23	-1.2	-1.43	-0.98	-1.19	-1.12	-2.08	-1.24	-1.21	-0.79	-1.35	-1.7	-1.57		-1.33	-1.17	-0.72	-0.91	-0.6	-1.49	-0.67	-0.64	-0.93	-1.37
414	0.14	0.17	0.21	0.8939	0.6422	leafy spurge	CV03_9.5096.C1.Contig5625	DV138874	unnamed protein product [Arabidopsis thaliana]	At5g43130	Undetermined			0.22	-0.15	-0.27	-0.16	-0.1	0.08	0.64	0.67	0.19	0.06	0.16	-0.17	0.14	-0.42	-0.55	-0.16	0.46	1.07	0.76	-0.15	-0.1	0.98	-0.3	0.68	0		-0.2	0.39	-0.04	0.09	0.05	-0.59	0.13	-0.07	1.21	0.76
415	-0.99	-0.64	-0.56	0.0193	0.1333	leafy spurge	CV03122B1A01.f1	DV139334	hypothetical protein 2 - soybean (fragment)	Unknown	Undetermined			-0.5	-0.8	-1.96	-0.76	-1.11	-0.2	-1.26	-0.48	-0.85	-0.88	-0.7	-1.2	-1.05	-1.79	-0.02	-0.8	-1.29	-1.49	-1.2	-1.43	-0.98	-0.84	-1.31	-1.35	-0.56		-1.13	-0.59	0	-0.34	-0.13	-1.65	-0.27	-0.45	-0.57	-1.3
416	1.08	1.59	1.82	0	0.0008	leafy spurge	CV03122B1B10.f1	DV139353	unnamed protein product [Arabidopsis thaliana]	At5g65470	biological process unknown	11.01	stress response	1.7	1.36	1.32	1.43	0.72	1.45	1.02	1.63	0.77	0.55	1.53	0.85	1.37	1.22	1.53	1.07	0.93	0.53	0.44	0.7	1.09	1.26	1.15	0.89	0.57		1.5	2.07	1.92	1.32	1.4	1.03	1.24	1.7	2.2	1.56
417	1.01	0.76	0.93	0.3946	0.4888	leafy spurge	CV03124B1A03.f1	DV140055	Spurge Specific 3860	Unknown	Undetermined			1.34	0.35	0.45	1.22	0.48	0.98	1.13	2.58	0.93	1.12	0.43	0.27	0.97	0.29	1.2	0.84	1.03	1.41	1.48	1.11	0.45	1.67	0.71	1.78	1.03		0.45	1.04	1.01	0.49	0.47	0.54	0.47	0.79	1.46	0.87
418	-0.57	-0.35	-0.15	0.0368	0.1906	leafy spurge	CV03124A2C04.f1	DV139988	Spurge Specific 3857	Unknown	Undetermined			-0.31	-0.84	-1.14	-0.87	-0.59	-0.13	-0.47	0.54	-0.71	-0.82	-0.63	-1.01	-0.46	-0.67	-0.1	-0.83	-0.9	-0.21	0.14	-1.92	-0.76	-0.02	-0.79	0.09	-0.79		-1.08	-0.51	-0.31	0.14	-0.76	-0.52	0.08	-0.14	0.33	-0.73
419	-0.5	0.22	0.27	0	0.0008	leafy spurge	CV03_9.3428.C1.Contig3946	DV140006	unknown protein [Arabidopsis thaliana] gb|AAK92765.1| unknown protein [Arabidopsis thaliana] dbj|BAB08948.1| unnamed protein product [Arabidopsis thaliana] ref|NP_196244.1| nucleolar protein-related [Arabidopsis thaliana]	At5g06260	Undetermined	1	METABOLISM	0.08	-0.29	-0.29	0.13	-0.82	-0.2	-0.47	0.1	-0.54	-1.15	0.05	-0.53	-0.17	-0.47	-0.22	-0.77	-0.3	-1.52	-1.08	-0.29	-0.15	0.02	-1.05	-1.29	-1.29		0.2	0.26	0.29	0	0.11	-0.01	0.02	0.43	0.82	0.12
420	0.92	1.02	0.78	0.5321	0.5403	leafy spurge	CV03_9.9809.C1.Contig9993	DV140104	lipoxygenase-9 [Cucumis sativus]	At1g55020	growth	1.06	lipid, fatty-acid and isoprenoid metabolism	1.16	1.46	0.53	1.85	1.29	1.74	1.33	0.26	0.52	0.66	1.32	0.53	0.74	0.66	1.84	1.27	1.66	0.48	0.74	-0.06	0.82	0.53	1.08	0.49	0.02		0.61	0.89	1.71	1.39	0.91	0.02	1.42	1.74	0.95	0.51
421	0.37	0.22	0.42	0.5258	0.5383	leafy spurge	CV03124A1A03.f1	DV139877	At5g58430/mqj2_20 [Arabidopsis thaliana] dbj|BAB10258.1| leucine zipper protein [Arabidopsis thaliana] gb|AAM19847.1| AT5g58430/mqj2_20 [Arabidopsis thaliana] ref|NP_200651.1| exocyst subunit EXO70 family protein [Arabidopsis thaliana]	At5g58430	Undetermined			0.89	0.51	0.88	1.12	0.3	0.48	0.74	0.91	-0.04	-0.2	0.84	0.3	0.63	0.02	0.33	-0.05	0.82	-0.06	-0.06	0.01	0.82	0.57	-0.31	0.03	-0.33		0.26	0.57	0.09	-0.03	0.25	0.08	0	0.25	0.83	-0.1
422	-0.04	0.01	0.13	0.291	0.4414	leafy spurge	CV03_9.7835.C1.Contig8222	DV140065	putative ER lumen protein retaining receptor [Oryza sativa (japonica cultivar-group)]	At1g29330	Undetermined			0.37	0.1	-0.19	0.51	-0.13	0.33	0.2	0.29	-0.6	-0.56	0.36	-0.21	0.36	-0.51	0.2	-0.16	0.19	-0.23	-0.39	-0.82	0.39	0.1	-0.17	-0.24	-0.2		-0.17	0.28	-0.15	0.13	0.1	-0.39	-0.08	0.3	0.34	-0.3
423	1.47	1.38	1.55	0.6042	0.5604	leafy spurge	CV03124A1D06.f1	DV139911	conserved hypothetical protein [Neurospora crassa] ref|XP_326873.1| hypothetical protein [Neurospora crassa] gb|EAA31701.1| hypothetical protein [Neurospora crassa]	Unknown	Undetermined			1.21	0.87	1.08	1.31	1.58	1.29	1.9	1.96	1.76	1.96	1.03	0.83	1.21	1.05	0.87	1.29	1.67	2.42	2.35	0.86	1.04	2.06	1.52	2.05	1.55		1.22	1.34	1.36	1.45	0.81	1.14	1.26	1.5	1.86	1.81
424	-0.46	-0.3	-0.47	0.1103	0.3092	leafy spurge	CV03124B2E04.f1	DV140184	Spurge Specific 3873	Unknown	Undetermined			-0.19	-0.36	-0.54	-0.02	-0.57	-0.08	-0.5	-0.39	-0.43	-0.77	-0.27	-0.72	-0.37	-0.35	-0.52	-0.33	-0.44	-0.37	-0.75	-0.83	-0.43	-0.16	-0.87	-0.61	-0.71		-0.4	-0.2	-0.21	-0.18	-0.3	-0.87	-0.22	-0.2	-0.02	-0.37
425	0.15	0.15	0.26	0.9005	0.6436	leafy spurge	CV03126B2D06.f1	DV140887	ADP-glucose pyrophosphorylase [Cicer arietinum]	At5g19220	Undetermined	1.01	amino acid metabolism	1.24	-0.56	-0.52	0.46	0.1	-0.31	0.73	-1.12	0.68	0.31	-0.27	0	0.75	-0.54	0.51	-0.06	0.23	0.55	-0.18	0.76	0.37	0.75	-0.45	0.43	-0.02		0.62	1.04	0.71	-0.09	0.62	0.41	0.04	-0.63	-1.77	0.56
426	0.61	0.56	0.58	0.9665	0.6587	leafy spurge	CV03126A2F05.f1	DV140730	auxin response factor 8 [Oryza sativa]	At1g30330	Undetermined			1.33	0.59	0.75	0.77	0.75	-0.09	0.81	-1.1	1.22	0.57	0.92	0.67	1.25	0.87	-0.3	0.83	0.82	0.72	0.31	0.99	0.73	1.19	0.18	0.68	-0.25		1.38	1.26	0.56	-0.08	0.8	0.65	0.44	-0.32	0.13	0.73
427	-0.2	-0.08	-0.06	0.3312	0.4598	leafy spurge	CV03_9.9326.C1.Contig9571	DV140927	phosphatidylinositolglycan class O (PIG-O) family protein [Arabidopsis thaliana] dbj|BAB10512.1| unnamed protein product [Arabidopsis thaliana]	At5g17250	Undetermined	1.03	nucleotide metabolism	0.1	-0.25	-0.45	-0.01	-0.38	0.09	0.17	-0.68	0	-0.97	-0.09	-0.61	-0.35	-0.56	-0.54	0.24	0.1	-0.2	0.01	0.16	-0.44	-0.1	0.02	-0.04	-0.3		-0.27	0.08	0	0.26	-0.26	-0.54	0.2	0.08	-0.21	-0.12
428	0.05	-0.19	0.2	0.4554	0.5128	leafy spurge	CV03_9.8415.C1.Contig8764	DV140937	unknown [Capsicum annuum]	At4g24720	Undetermined	99	UNCLASSIFIED PROTEINS	1.04	0.01	-0.36	-0.4	-0.29	-0.09	0.41	-1.8	0.83	0.43	-0.08	-0.45	0.44	-0.21	-0.89	-0.07	0.43	0.82	0.44	0.83	0.13	0.15	-0.6	0.59	0.05		0.2	1.26	-0.49	-0.84	-0.71	0.33	-0.76	-0.58	-0.46	0.1
429	0.75	0.66	0.81	0.8375	0.6278	leafy spurge	CV03_9.9996.C1.Contig10159	DV140622	At3g24470/MXP5_4 [Arabidopsis thaliana] gb|AAL36053.1| AT3g24470/MXP5_4 [Arabidopsis thaliana] ref|NP_189089.3| TMS membrane family protein / tumour differentially expressed (TDE) family protein [Arabidopsis thaliana]	At3g24460	Undetermined			1.32	0.39	0.62	0.97	0.71	-0.15	1.06	-0.4	1.49	0.88	0.76	0.75	1.45	0.43	-0.29	0.98	1.01	1.19	0.64	1.06	0.94	1.26	0.39	0.99	0.31		1.39	1.52	0.6	0.05	0.99	0.54	0.3	-0.42	0.75	0.87
430	-0.16	-0.44	-0.1	0.5368	0.5421	leafy spurge	CV03126B2E07.f1	DV140900	Spurge Specific 3955	Unknown	Undetermined			1.08	-0.66	-0.61	-0.27	-0.65	-0.29	0.42	-1.47	0.9	0.42	-0.15	-0.73	0.39	-0.48	-1.33	-0.38	0.19	0.61	0.06	0.56	-0.03	-0.3	-1.39	0.4	-0.27		-0.3	1.12	-0.9	-0.93	-0.38	0.25	-1.08	-0.63	-1.33	-0.22
431	0.32	0.23	0.34	0.9132	0.6466	leafy spurge	CV03126B2G04.f1	DV140921	unknown protein [Oryza sativa (japonica cultivar-group)]	Unknown	Undetermined			1.24	0.01	-0.21	0.02	0.08	-0.34	0.93	-1.29	0.76	0.69	0.48	-0.01	1.2	-0.23	-0.4	-0.29	0.68	1.05	0.41	0.9	0.95	1.05	-0.36	0.78	-0.02		0.59	1.11	0.17	-0.45	0.72	0.57	-0.48	-0.71	0.06	0.7
432	-0.03	-0.28	0.22	0.4614	0.5152	leafy spurge	CV03126B2H04.f1	DV140933	F21D18.22 [Arabidopsis thaliana] pir||A96521 protein F21D18.22 [imported] - Arabidopsis thaliana	At1g48090	biological process unknown	6.04	protein targeting, sorting and translocation	0.82	-0.34	-0.39	-0.45	-0.31	-0.2	0.41	-4.02	0.86	0.73	0.24	-0.5	1.02	-0.2	-1.33	-0.03	0.36	1.1	0.28	0.48	0.86	-0.09	-0.64	0.62	-0.05		0.21	1.17	-0.93	-0.81	-0.38	0.23	-0.95	-0.49	-0.63	-0.19
433	-0.15	-0.17	-0.25	0.7441	0.6045	leafy spurge	CV03_9.9950.C1.Contig10121	DV141473	putative F-Box protein [Solanum demissum]	At3g06240	biological process unknown			0.15	-0.13	0.03	0.31	0.07	0.59	0.24	0.34	-0.49	-0.57	-0.06	-0.2	-0.01	-0.19	-0.2	0.09	0.16	-0.59	-1.11	-0.19	-0.2	0.21	-0.16	-0.98	-0.77		-0.45	-0.11	-0.18	-0.31	-0.5	-0.46	-0.46	0.04	0.54	0.19
434	-0.89	-0.79	-1.02	0.4757	0.5208	leafy spurge	CV03128B2H09.f1	DV141664	meprin and TRAF homology domain-containing protein / MATH domain-containing protein [Arabidopsis thaliana]	At5g26280	biological process unknown			-0.44	-0.92	-1.01	-0.07	-0.86	-0.52	-0.72	-0.35	-1.7	-0.61	-0.86	-1.21	-0.48	-1.4	-0.18	-0.66	-0.95	-0.81	-1.3	-1.84	-0.76	-0.76	-0.82	-1.61	-1.48		-1.49	-0.65	-0.14	-0.99	-0.65	-1.63	-0.82	-0.81	-0.21	-0.56
435	0.93	0.95	1.19	0.0742	0.263	leafy spurge	CV03_9.5635.C1.Contig6141	DV141770	putative jasmonic acid regulatory protein [Arabidopsis thaliana] dbj|BAB02380.1| jasmonic acid regulatory protein-like [Arabidopsis thaliana] gb|AAO50577.1| putative jasmonic acid regulatory protein [Arabidopsis thaliana] gb|AAO42106.1| putative jasmonic acid regulatory protein [Arabidopsis thaliana] ref|NP_188170.1| no apical meristem (NAM) family protein (NAC2) [Arabidopsis thaliana] dbj|BAB206…	At3g15510	Undetermined	04.05.01.04	transcriptional control	1.1	1.16	1.06	1.19	1.12	0.88	0.96	1.15	1.11	0.79	1.4	0.89	1.15	1.16	-0.15	1.31	0.89	0.86	0.41	0.86	1.01	1.09	0.83	0.69	0.34		1.47	0.96	0.44	0.91	0.9	0.81	0.88	0.77	1.27	1.11
436	1.04	0.67	0.61	0.0212	0.1405	leafy spurge	CV03_9.7331.C1.Contig7735	DV141956	ATP citrate lyase b-subunit [Lupinus albus]	At1g10670	Undetermined	1.03	nucleotide metabolism	1.89	1.61	1.22	1.33	1.21	1.22	1.55	1.53	0.85	0.35	1.72	1.03	1.38	1.13	0.23	1.01	1.57	0.67	0.03	0.74	1.34	1.26	0.78	0.41	0.06		1.11	1.12	0.26	0.05	0.62	0.41	0.08	0.18	1.72	1.16
437	0.23	0.08	0.35	0.3887	0.4869	leafy spurge	CV03_9.10172.C1.Contig10315	DV141377	extensin-like protein [Arabidopsis thaliana] ref|NP_189091.1| leucine-rich repeat family protein / extensin family protein [Arabidopsis thaliana]	At3g24480	Undetermined			0.73	0.58	0.05	0.17	-0.46	-0.27	0.66	0.61	0.56	0.77	0.47	0.07	0.15	-0.25	-0.81	0.13	0.54	1	0.97	-0.73	-0.2	0.31	-0.16	0.64	0.16		0.46	1.31	-0.92	-0.46	0.37	0.03	-0.34	-0.44	0.59	0.19
438	0.44	0.34	0.59	0.3044	0.4475	leafy spurge	CV03_9.9838.C1.Contig10018	DV141395	cytochrome P450 [Solanum tuberosum]	At3g26310	Undetermined			0.97	0.73	0.28	0.73	0.48	0.4	0.22	-0.06	0.81	0.38	0.83	0.68	0.78	0.18	-0.13	0.52	0.55	0.4	0.4	0.2	0.74	0.44	0.26	0.28	-0.13		1.08	0.9	0.41	0.02	0.42	0.33	0.13	0.16	0.26	-0.34
439	1.07	0.9	1.12	0.4421	0.5083	leafy spurge	CV03_9.4588.C1.Contig5129	DV141849	expressed protein [Arabidopsis thaliana]	At3g17330	Undetermined	11.01	stress response	1.58	1.19	1.2	1.13	1.04	0.63	1.25	0.7	1.36	1.05	1.54	1.02	1.64	1.25	0.29	1.07	1.2	1.25	0.9	0.84	1.38	1.27	0.59	0.99	0.31		1.59	1.37	1.01	0.45	0.93	0.82	0.65	0.4	1.06	0.77
440	-0.58	-0.33	-0.76	0.2152	0.3979	leafy spurge	CV03129B1C02.f1	DV141865	GDSL-motif lipase/hydrolase-like protein [Arabidopsis thaliana] ref|NP_199408.1| GDSL-motif lipase/hydrolase family protein [Arabidopsis thaliana]	Unknown	Undetermined			-0.52	-0.56	-1.43	-0.16	-0.63	0.63	-0.45	-1.32	-1.14	-0.88	-0.25	-0.72	-0.45	-1.17	0.08	0.45	-0.23	-0.82	-0.62	-1.87	-0.59	-0.97	0	-0.65	-0.28		-1.09	-0.48	0.11	0.69	-0.19	-1.53	0.58	0.53	-0.99	-0.96
441	-0.44	-0.33	-0.33	0.6713	0.581	leafy spurge	CV03131B2C01.f1	DV142684	hypothetical protein AT3G58770 [Arabidopsis thaliana]	At3g58770	biological process unknown			0.34	-0.13	-0.33	0.13	-0.66	0.44	-0.55	0.27	-0.62	-0.31	-0.24	-0.5	-0.41	-0.73	-0.6	-0.57	-0.55	-0.74	-0.85	-1.2	-0.34	-0.51	-0.79	-0.81	-0.79		-0.39	-0.15	-0.68	-0.33	0.04	-0.92	-0.2	0.3	0.16	-1.1
442	-0.43	-0.29	-0.76	0.0502	0.2201	leafy spurge	CV03_9.10057.C1.Contig10215	DV142428	armadillo/beta-catenin repeat family protein / kinesin motor family protein [Arabidopsis thaliana] gb|AAG08965.1| kinesin-like protein [Arabidopsis thaliana]	At1g12430	Undetermined	08.22.01	tubuline dependent transport	0.51	-0.05	0.05	0.11	-0.71	0.02	-0.08	0.48	-0.82	-1.26	0.1	-0.17	0.09	-0.32	0	-0.72	-0.34	-1.72	-0.92	-0.91	-0.32	-0.25	-1.09	-1.23	-1.1		-0.48	-0.34	-0.19	-0.43	-0.14	-0.53	-0.06	-0.4	0.17	-0.48
443	0.19	0.38	0.11	0.5623	0.5497	leafy spurge	CV03131B2E12.f1	DV142718	expressed protein [Arabidopsis thaliana] pir||T02382 hypothetical protein At2g44260 [imported] - Arabidopsis thaliana	At2g44260	Undetermined	98	CLASSIFICATION NOT YET CLEAR-CUT	0.34	0.83	-0.38	1.17	0.01	1.62	0.53	-0.4	0.08	-0.18	0.48	-0.36	-0.26	-0.34	1.23	0.97	0.75	-0.26	-0.11	-1.14	-0.27	-0.08	0.76	-0.3	0.12		-0.29	0.33	1.08	0.97	0.2	-0.9	1.03	1.65	0.1	-0.32
444	-0.07	0.25	0.51	0.0014	0.0238	leafy spurge	CV03_9.4088.C1.Contig4610	DV142637	protein kinase family protein [Arabidopsis thaliana] gb|AAD34679.1| Contains PF|00069 Eukaryotic protein kinase domain. ESTs gb|H37741, gb|T43005 and gb|AI100340 come from this gene. [Arabidopsis thaliana] pir||F86297 hypothetical protein F3O9.7 - Arabidopsis thaliana	At1g16270	Undetermined	1.04	phosphate metabolism	0.43	0.08	0.35	0.53	0.01	0.38	0.44	0.13	-0.65	-0.71	0.32	-0.42	0.1	-0.1	0.15	-0.16	0.39	-0.34	-0.88	-0.33	0.04	0.29	-0.42	-0.5	-0.95		-0.12	0.31	0.49	0.22	-0.05	-0.17	0.34	0.64	0.77	0.06
445	1.83	1.8	2.05	0.2408	0.4132	leafy spurge	CV03_9.5184.C1.Contig5714	DV142500	expressed protein [Arabidopsis thaliana] gb|AAM10380.1| At2g27260/F12K2.16 [Arabidopsis thaliana] gb|AAK83643.1| At2g27260/F12K2.16 [Arabidopsis thaliana] gb|AAK17140.1| unknown protein [Arabidopsis thaliana] pir||G84670 hypothetical protein At2g27260 [imported] - Arabidopsis thaliana ref|NP_565642.1| expressed protein [Arabidopsis thaliana]	At2g27260	biological process unknown	11.05	Disease, virulence and defense	2.01	1.42	1.78	1.62	1.82	1.44	1.97	2.51	2.25	1.74	1.54	1.36	1.88	1.45	1.02	1.46	1.75	2.55	2.25	1.11	2	2.72	1.5	2.56	1.91		1.63	1.89	1.67	1.68	1.36	1.34	1.76	1.72	2.74	2.15
446	1.35	1.03	0.11	0	0.0005	leafy spurge	CV03131B1D06.f1	DV142608	protein kinase-like protein [Arabidopsis thaliana]	At3g24540	Undetermined			2.64	1.86	1.91	1.97	1.22	1.65	1.76	2.53	0.96	-0.34	1.77	1.63	2.22	1.59	0.96	1	1.71	0.25	0.12	1.21	1.82	1.89	0.74	0.41	0.17		0.83	1.24	0.8	0.67	0.92	0.32	0.94	0.74	2.37	1.52
447	-0.63	-0.64	-0.57	0.8956	0.6426	leafy spurge	CV03131B1E07.f1	DV142621	pollen-specific 1-aminocyclopropane-1-carboxylate synthase; pollen-specific ACC synthase [Petunia x hybrida]	At4g37770	Undetermined			-0.15	-0.24	-0.44	-0.03	-0.55	0.1	-0.17	-0.22	-1.23	-1.32	-0.12	-0.83	-0.37	-0.39	-0.17	-0.55	-0.32	-1.19	-2.02	-1.07	-0.57	-0.36	-1.13	-1.15	-1.37		-0.95	-0.53	-0.33	-0.72	-0.43	-0.96	-0.44	-0.22	-0.2	-1.62
448	-0.14	0.15	-0.1	0.2227	0.402	leafy spurge	CV03_9.5551.C1.Contig6064	DV142721	hypothetical protein [Neurospora crassa] gb|EAA28834.1| hypothetical protein [Neurospora crassa]	At4g15236	Undetermined			0.13	0.09	-0.45	0.33	-0.5	1.21	-0.04	-0.3	-0.29	-0.52	0.26	0.28	0.13	-0.53	-0.12	0.01	-0.27	-0.56	-0.55	-1.08	-0.01	-0.02	-0.4	-0.49	0.17		0.06	-0.17	-0.2	0.81	0.59	-0.75	0.74	1.1	-0.18	-0.49
449	0.31	0.17	0.23	0.567	0.5506	leafy spurge	CV03_9.6352.C1.Contig6807	DV143430	NBS-LRR disease resistance protein homologue [Hordeum vulgare]	Unknown	Undetermined			0.82	0.53	0.37	0.5	0.27	0.26	0.53	0.53	0.37	0.47	0.68	0.18	0.6	0.44	-0.03	0.31	0.41	0.39	-0.44	0.1	0.49	0.52	-0.15	-0.15	-0.35		0.65	0.63	0.17	-0.25	0.23	-0.03	0.11	-0.38	0.51	0
450	0.12	0.47	0.28	0.0189	0.1319	leafy spurge	CV03133A1E01.f1	DV143164	putative receptor-like protein kinase [Arabidopsis thaliana] pir||H84421 probable receptor-like protein kinase [imported] - Arabidopsis thaliana ref|NP_178230.1| leucine-rich repeat transmembrane protein kinase, putative [Arabidopsis thaliana]	At2g01210	Undetermined	10.01	intracellular signalling	0.78	0.26	0.07	0	-0.07	0.43	0.41	0.67	-0.04	-0.15	0.32	-0.23	0.21	-0.17	0.21	0.29	0.01	0.16	-0.4	-0.12	-0.04	0.35	0.02	0.02	0.05		-0.08	0.69	0.37	0.77	0.72	0.02	0.86	0.26	0.95	0.17
451	-0.51	-0.38	-0.57	0.6534	0.5755	leafy spurge	CV03_9.9627.C1.Contig9838	DV143360	OSJNBa0019J05.15 [Oryza sativa (japonica cultivar-group)] emb|CAD40217.2| OSJNBa0019J05.15 [Oryza sativa (japonica cultivar-group)]	At5g10710	biological process unknown	99	UNCLASSIFIED PROTEINS	0.13	-0.2	-0.43	-0.13	-0.94	-0.36	-0.04	0.21	-1	-0.44	-0.04	-0.86	-0.14	-0.5	-0.52	-0.48	-0.43	-0.83	-1.58	-0.43	-0.36	-0.27	-1.24	-1.16	-0.77		-0.85	-0.24	-0.16	-0.43	-0.02	-0.68	-0.17	-0.71	0.07	-0.61
452	-0.05	-0.1	-0.17	0.6902	0.5871	leafy spurge	CV03_9.7340.C1.Contig7745	DV143189	Spurge Specific 4193	Unknown	Undetermined			0.66	0.28	0.12	0.25	-0.13	0.28	0.08	0.37	-0.17	-0.3	0.35	-0.48	0.37	-0.1	-0.09	0.09	-0.2	-0.53	-0.65	-0.28	0.01	0.28	-0.2	-0.66	-0.63		-0.3	0.09	-0.34	-0.25	0.17	-0.29	-0.06	-0.36	0.66	-0.35
453	-0.12	0.18	0.54	0	0.0001	leafy spurge	CV03_9.7929.C1.Contig8313	DV143332	putative protein [Arabidopsis thaliana] emb|CAB43629.1| putative protein [Arabidopsis thaliana] emb|CAB80577.1| putative protein [Arabidopsis thaliana] ref|NP_195625.1| expressed protein [Arabidopsis thaliana] ref|NP_974712.1| expressed protein [Arabidopsis thaliana] ref|NP_849522.1| expressed protein [Arabidopsis thaliana] ref|NP_974711.1| expressed protein [Arabidopsis thaliana] gb|AAL32680.1| …	At4g39140	Undetermined	99	UNCLASSIFIED PROTEINS	0.37	-0.03	-0.1	0.08	-0.17	0.09	0.12	0.18	-0.2	-0.21	0.11	-0.23	0.14	-0.37	-0.39	-0.3	-0.07	-0.01	-0.62	-0.29	0.05	0.19	-0.49	-0.44	-0.3		-0.22	0.51	-0.11	-0.06	0.07	-0.15	0.04	0.41	0.82	0.48
454	0.02	0.31	0.1	0.2526	0.4207	leafy spurge	CV03_9.9937.C1.Contig10109	DV143436	zinc finger (C2H2 type) family protein [Arabidopsis thaliana] gb|AAG51998.1| putative C2H2-type zinc finger protein; 11906-10073 [Arabidopsis thaliana] pir||F96704 hypothetical protein T23K23.2 [imported] - Arabidopsis thaliana	At2g01940	Undetermined			0.96	0.24	0.1	0.21	-0.34	0.08	0.17	0.48	-0.33	-0.32	0.4	-0.2	0.48	0.02	-0.09	-0.13	0.14	-0.19	-0.95	0.09	0.33	0.55	-0.12	-0.57	-0.44		0.15	0.49	0.3	0.24	0.24	-0.05	0.33	-0.24	1.27	0.36
455	-0.62	-0.25	-0.04	0.0025	0.0355	leafy spurge	CV03_9.7059.C1.Contig7470	DV143354	unknown protein [Arabidopsis thaliana] ref|NP_187715.1| glycosyl hydrolase family 85 protein [Arabidopsis thaliana]	At3g11040	biological process unknown			0.11	-0.6	-0.62	-0.26	-0.38	-0.05	-0.64	-0.49	-0.99	-1.38	-0.01	-0.77	-0.13	-0.44	-0.19	-0.42	-0.26	-0.88	-1.54	-0.66	-0.45	-0.35	-1.16	-1.95	-0.98		-0.5	-0.04	-0.3	-0.42	-0.22	-0.62	-0.32	-0.24	0.45	-0.28
456	-1.03	-0.77	-0.94	0.3447	0.4672	leafy spurge	CV03133B1F05.f1	DV143367	Spurge Specific 4210	Unknown	Undetermined			-0.51	-0.98	-0.95	-0.21	-0.98	-0.4	-0.94	-0.66	-0.91	-0.88	-0.52	-1.26	-0.92	-1.12	-0.78	-0.87	-0.98	-1.83	-3.32	-1.45	-0.79	-0.9	-0.97	-1.37	-1.31		-1.22	-0.7	-0.71	-0.59	-0.54	-1.28	-0.45	-0.46	-0.96	-0.81
457	0.58	0.75	0.76	0.5096	0.5337	leafy spurge	CV03135B1F11.f1	DV144095	Spurge Specific 4282	Unknown	Undetermined			0.59	0.12	0.07	0.5	0.64	0.56	0.57	1.23	0.94	0.83	0.35	0.03	0.52	0.15	0.04	0.01	0.88	1.71	0.71	0.17	0.32	1.65	0.57	1.12	0.29		0.15	0.65	0.73	0.74	0.28	0.22	0.7	0.58	1.95	1.46
458	0.66	0.65	0.17	0.149	0.3486	leafy spurge	CV03_9.9782.C1.Contig9970	DV143934	ripening regulated protein DDTFR8 [Lycopersicon esculentum]	At3g03773	biological process unknown	99	UNCLASSIFIED PROTEINS	0.89	0.85	1.55	1.92	0.03	1.68	2.1	2.96	0.1	-0.18	0.41	0.1	0.84	0.22	0.19	1.04	0.43	0.24	-0.78	0.08	0.32	0.47	0.59	0.2	0.27		-0.09	0.09	-0.05	1.26	0.94	-0.44	1.38	1.4	1.44	0.59
459	0.08	0.15	0.1	0.8852	0.6402	leafy spurge	CV03136A2A07.f1	DV144309	hypothetical protein At2g07670 [imported] - Arabidopsis thaliana	At2g01050	biological process unknown	29	TRANSPOSABLE ELEMENTS, VIRAL AND PLASMID PROTEINS	0.13	0.09	-0.06	0.06	0.42	0.92	0.51	0.53	0.39	-0.52	0.18	-0.59	-0.11	-0.18	0.38	0.18	0.15	-0.01	-0.1	-0.2	-0.16	-0.05	0.32	0.14	-0.5		-0.32	-0.1	0.48	0.71	-0.12	-0.52	0.64	0.92	0.26	-0.44
460	-0.32	-0.28	-0.02	0.2263	0.4044	leafy spurge	CV03136B1B06.f1	DV144413	Spurge Specific 4322	Unknown	Undetermined			-0.19	-0.41	-0.49	-0.05	-0.05	0.17	-0.21	-0.82	-1.18	-1.56	-0.51	0.12	-0.2	-0.23	-0.82	-0.06	-0.24	0.03	0.29	-1.28	-0.26	-0.15	0	0.11	-0.1		-0.36	-0.4	-0.88	0.5	-0.22	-1.39	0.22	0.15	-0.23	-0.18
461	-0.01	0.33	0.45	0.0043	0.0517	leafy spurge	CV03135B2F02.f1	DV144178	unnamed protein product [Arabidopsis thaliana] ref|NP_189527.1| glutaredoxin family protein [Arabidopsis thaliana]	At3g28850	Undetermined			-0.08	-0.21	-0.55	-0.23	-0.39	0.32	-0.18	0.74	0.13	-0.18	-0.05	-0.38	-0.18	-0.88	0.29	-0.12	-0.13	0.43	0.43	-0.4	-0.33	0.59	-0.2	0.82	0.34		-0.36	0.52	0.66	0.59	-0.03	-0.15	0.57	0.15	0.99	0.33
462	0.18	0.5	0.12	0.1108	0.31	leafy spurge	CV03135B2G06.f1	DV144192	nuclear transport factor 2 (NTF2), putative [Arabidopsis thaliana] gb|AAG51491.1| nuclear transport factor 2, putative [Arabidopsis thaliana] pir||B86405 probable nuclear transport factor 2 [imported] - Arabidopsis thaliana sp|Q9C7F5|NTF2_ARATH Nuclear transport factor 2 (NTF-2)	At1g27970	Undetermined	6.04	protein targeting, sorting and translocation	0.55	0.07	0.12	0.46	0.03	0.92	0.27	0.47	-0.33	-0.33	0.17	-0.16	0.32	-0.32	1.19	0.11	0.02	0.08	-0.24	0.2	0.11	0.87	-0.02	0	-0.07		-0.28	0.3	1.1	0.7	0.31	-0.15	0.81	0.81	0.93	0.52
463	0.41	0.19	0.38	0.21	0.3937	leafy spurge	CV03136A1A02.f1	DV144211	Spurge Specific 4300	Unknown	Undetermined			0.99	0.6	0.62	0.6	0.29	0.32	0.42	0.18	0.66	0.34	0.75	0.38	0.55	0.69	0.29	0.59	0.37	0.47	0.22	0.16	0.53	0.26	-0.03	0.19	-0.2		0.76	0.76	0.35	0.07	0.14	0.13	0.21	-0.14	0.14	-0.5
464	1.18	1.01	0.51	0.0024	0.0342	leafy spurge	CV03_9.9340.C1.Contig9585	DV144321	At4g32870 [Arabidopsis thaliana] gb|AAR24696.1| At4g32870 [Arabidopsis thaliana] emb|CAB80004.1| putative protein [Arabidopsis thaliana] ref|NP_195013.1| expressed protein [Arabidopsis thaliana] pir||T10694 hypothetical protein T16I18.80 - Arabidopsis thaliana	At4g32870	biological process unknown	99	UNCLASSIFIED PROTEINS	2.08	1.68	1.77	2.06	0.86	1.11	1.18	1.88	0.77	0.06	1.65	1.35	1.58	1.37	1.71	0.28	0.98	0.33	0.59	0.69	1.73	1.5	0.76	1.05	0.54		0.7	0.8	1.21	1.18	1.14	0.28	1.62	0.43	1.91	0.87
465	0.19	0.46	0.61	0.0122	0.1023	leafy spurge	CV03_9.9770.C1.Contig9959	DV145125	wax synthase isoform 1 [Vitis vinifera]	At5g55340	biological process unknown			0.36	0.09	0.25	0.45	-0.33	0.61	0.56	1.03	-0.01	-0.47	0.44	0.01	0.13	0.08	0.23	0.02	0.81	-0.16	-0.12	-0.11	0.11	0.69	0.06	0.06	0.05		-0.15	0.28	0.5	0.51	0.12	-0.02	0.45	0.73	1.38	0.78
466	-0.38	-0.22	-0.5	0.3364	0.463	leafy spurge	CV03_9.7192.C1.Contig7600	DV145059	unknown protein [Arabidopsis thaliana] gb|AAM13050.1| unknown protein [Arabidopsis thaliana]	At3g17510	signal transduction	1.04	phosphate metabolism	0.12	-0.32	-0.18	0.03	-0.51	0.49	-0.5	0.54	-0.67	-1.72	-0.19	-0.55	-0.08	-0.46	-0.21	-0.19	-0.82	-0.77	-1.17	-0.53	-0.4	0.33	-0.41	-0.71	-0.7		-0.81	-0.53	-0.13	0.03	-0.17	-0.63	0.1	0.17	0.18	-0.41
467	-0.96	-0.62	-0.58	0.0382	0.1949	leafy spurge	CV03138B1D02.f1	DV145157	predicted protein [Neurospora crassa] gb|EAA33307.1| predicted protein [Neurospora crassa]	Unknown	Undetermined			-0.6	-0.95	-1.6	-1.15	-0.99	-0.07	-0.42	-0.97	-2.16	-0.86	-0.66	-0.96	-0.65	-1.56	-0.6	-0.79	-0.91	-0.91	-1.61	-1.42	-0.72	-0.46	-1.27	-1.09	-0.64		-1.16	-0.65	-0.42	-0.08	-0.53	-1.98	-0.09	-0.06	-0.35	-0.88
468	-1.12	-0.83	-0.95	0.4175	0.4981	leafy spurge	CV03138B2E08.f1	DV145266	Spurge Specific 4405	Unknown	Undetermined			-0.93	-1.17	-2.08	-1.4	-1.45	-0.07	-1.12	-1.3	-3.66	-1.75	-0.65	-0.91	-0.49	-1.57	-0.58	-0.97	-0.68	-0.8	-1.2	-1.28	-0.21	-0.89	-1.02	-1.41	-0.53		-1.16	-1.19	-1.09	-0.43	-0.55	-1.52	-0.5	-0.14	-0.31	-1.44
469	-0.43	-0.31	-0.42	0.7373	0.6021	leafy spurge	CV03138A1A10.f1	DV144946	hypothetical protein [Oryza sativa (japonica cultivar-group)] gb|AAV25020.1| putative ankyrin repeat protein [Oryza sativa (japonica cultivar-group)] gb|AAS90661.1| hypothetical protein [Oryza sativa (japonica cultivar-group)]	At1g03670	Undetermined			-0.24	-0.59	-0.65	-0.02	-0.62	0.36	-0.24	0.03	-0.49	-0.44	-0.37	-0.58	-0.4	-0.68	-0.13	-0.24	-0.29	-0.6	-1.11	-0.99	-0.51	-0.12	-0.59	-0.69	-0.57		-0.77	-0.57	-0.18	0.21	-0.2	-0.81	0.28	0.28	0.07	-1.42
470	0.55	0.86	0.58	0.5048	0.532	leafy spurge	CV03138B2B11.f1	DV145234	mitochondrial transcription termination factor-related / mTERF-related [Arabidopsis thaliana] gb|AAC28513.1| Strong similarity to gi|2160138 F19K23.6 gene product from A. thaliana BAC gb|AC000375. [Arabidopsis thaliana] pir||T02142 hypothetical protein F8K4.17 - Arabidopsis thaliana	Unknown	Undetermined	14.04	cell differentiation	1.22	0.43	1.36	1.32	0.21	1.08	1.09	1.78	0.01	-0.86	0.81	0.15	1.36	0.86	0.26	0.46	0.6	-0.53	-0.42	0.76	0.79	1.66	0.12	-0.31	-0.4		0.54	0.58	0.99	0.46	1.18	0.6	0.91	0.67	1.83	0.84
471	-0.57	-0.26	-0.65	0.1742	0.3677	leafy spurge	CV03_9.10137.C1.Contig10283	DV145071	CLAVATA1 receptor kinase (CLV1) [Arabidopsis thaliana] sp|Q9SYQ8|CLV1_ARATH Receptor protein kinase CLAVATA1 precursor	At1g75820	cell differentiation	10.01.01	unspecified signal transduction	-0.02	-0.28	-0.86	-0.67	-0.6	0.03	0	0.29	-1.12	-0.72	-0.19	-0.74	-0.68	-0.69	-0.26	-0.66	-0.13	-1.58	-1.35	-0.74	-0.49	0.06	-0.91	-0.82	-0.98		-0.7	-0.44	-0.28	-0.55	-0.5	1.02	-0.38	-0.59	0.48	-0.67
472	0.68	0.99	0.81	0.3859	0.4861	leafy spurge	CV03_9.5754.C1.Contig6252	DV144993	contains similarity to O-linked GlcNAc transferases [Arabidopsis thaliana] gb|AAN72000.1| expressed protein [Arabidopsis thaliana] gb|AAG51417.1| unknown protein; 78656-75813 [Arabidopsis thaliana] ref|NP_850995.1| expressed protein [Arabidopsis thaliana]	At3g04830	biological process unknown	1	METABOLISM	1.64	1.19	0.95	1.11	0.72	0.98	0.83	1.29	-0.07	-0.47	1.44	0.93	1.39	1	0.88	0.41	0.84	-0.17	-0.47	0.27	1.2	0.97	0.36	-0.13	-0.14		1.06	1.3	0.74	0.85	1.14	0.52	0.98	0.86	1.77	0.67
473	1.12	1.35	1.45	0.0071	0.0721	leafy spurge	CV03002X1A09.f1	DV112262	vacuolar proton-inorganic pyrophosphatase [Pyrus communis]	At1g15690	Undetermined			1.41	1.34	1.2	1.49	1.22	1.37	1.27	1.49	0.74	0.88	1.35	1.01	1.17	0.91	1.54	0.63	1.05	1.28	0.95	0.87	0.98	1.37	0.64	1.28	0.58		0.96	1.24	1.48	1.21	1.08	1.05	1.33	1.74	1.85	1.55
474	0.77	0.55	0.02	0.0002	0.0046	leafy spurge	CV03002X1E04.f1	DV112302	Histone H2A emb|CAA07234.1| histone H2A [Cicer arietinum]	At1g08880	Undetermined	03.01.99	other DNA processing	1.68	1.15	0.55	1.08	1.25	1.29	1.19	1.39	-0.03	-0.38	1.26	0.91	1.37	0.8	1	0.46	1.17	0.4	0.5	0.33	0.65	0.63	-0.37	0.7	0.36		0.17	0.63	0.54	0.66	0.22	-0.26	0.75	0.48	1.33	0.94
475	-0.91	-0.59	-0.67	0.0925	0.2891	leafy spurge	CV03032X1B01.f1	DV122432	zinc finger (Ran-binding) family protein [Arabidopsis thaliana]	At1g70650	Undetermined			-0.7	-0.84	-0.57	-0.35	-1.1	-0.25	-0.86	-0.29	-0.72	-1.56	-0.54	-0.97	-1.01	-0.73	-0.4	-0.77	-1.15	-1.35	-1.99	-1.12	-1.2	-0.57	-1.14	-1.08	-1.38		-0.91	-1.08	-0.17	-0.85	-0.47	-0.82	-0.42	-0.47	0.01	-0.72
476	1.15	1.11	1.17	0.8599	0.6335	leafy spurge	CV03_9.3166.C1.Contig3672	DV122509	putative lipid transfer protein GPI-anchored [Cicer arietinum]	At1g27950	biological process unknown	1.06	lipid, fatty-acid and isoprenoid metabolism	1.34	0.94	1.23	1.55	1.31	1.26	1.6	1.42	0.88	0.83	1.29	1.03	1.37	1.1	1.04	1.11	1.29	0.98	0.98	0.76	1.23	1.24	1.36	1	0.61		0.97	1.36	1.04	1.02	1	0.84	0.62	1.36	1.44	1.49
477	0.3	0.51	0.36	0.2935	0.4426	leafy spurge	CV03001X1H08.f1	DV112251	Spurge Specific 450	Unknown	Undetermined			0.81	0.63	0.16	0.63	0.64	0.89	0.51	0.81	0.21	0	0.5	0.21	0.13	0	0.81	0.4	0.5	-0.03	-0.22	-0.15	0.26	0.29	0.17	-0.22	-0.36		0.2	0.44	0.69	0.76	0.24	-0.17	0.76	0.76	1.02	0.4
478	-0.06	0.09	0.06	0.4079	0.4942	leafy spurge	CV03002X1D03.f1	DV112289	TMS membrane family protein / tumour differentially expressed (TDE) family protein [Arabidopsis thaliana] gb|AAL36053.1| AT3g24470/MXP5_4 [Arabidopsis thaliana] gb|AAQ89613.1| At3g24470/MXP5_4 [Arabidopsis thaliana]	At3g24460	Undetermined			0.42	0.26	-0.13	0.28	0.25	0.21	0.13	0.02	-0.04	-0.81	0.35	0.15	0.25	-0.06	-0.01	-0.01	-0.04	-0.18	-0.77	-0.06	0	-0.06	-0.38	-0.53	-0.65		0.25	0.16	0.27	0	-0.13	-0.38	0.17	-0.05	0.73	-0.15
479	0.78	0.56	0.21	0.0096	0.0876	leafy spurge	CV03002X1H12.f1	DV112344	101 kDa heat shock protein; HSP101 [Nicotiana tabacum]	At1g74310	response to heat	04.05.01.04	transcriptional control	1.06	0.74	0.91	1.52	0.59	0.55	2.45	2.31	0.41	0.1	0.55	0.19	1	0.3	1.18	0.43	0.87	0.31	0.27	0.16	0.96	0.6	0.22	1.26	0.58		0.31	0.62	0.18	0.2	0.83	-0.06	0.62	0.51	1.52	0.89
480	-0.37	-0.12	-0.22	0.1917	0.3823	leafy spurge	CV03032X1G11.f1	DV122495	Spurge Specific 657	Unknown	Undetermined			-0.42	-0.3	-0.16	0.21	-0.11	0.23	0.56	0.5	-0.8	-1.02	-0.29	-0.77	-0.41	-0.61	0.23	-0.23	-0.33	-0.53	-1.03	-0.68	-0.78	-0.31	-0.42	-0.8	-0.93		-0.55	-0.25	0.18	-0.39	-0.14	-0.33	-0.22	0.39	0.24	-0.1
481	0.2	0.39	0.6	0.0609	0.2416	leafy spurge	CV03074A2G01.f1??	DV147871		Unknown	Undetermined			0.51	0.44	0.38	0.71	0.28	0.63	0.63	0.94	-0.25	-0.29	0.46	0.22	0.68	0.16	0.17	0.23	0.26	-0.13	-0.71	0.26	0.4	0.46	0.05	-0.68	-0.76		0.13	0.4	0.46	0	0.41	0.02	0.31	0.59	1.1	0.44
482	0.59	0.92	0.85	0.0681	0.2533	leafy spurge	CV03077A2B01.f1??	DV148623		Unknown	Undetermined			0.85	0.63	-0.19	0	0.76	1.31	0.04	0.13	0.59	0.67	1.13	0.78	0.63	0.35	0.17	0.56	0.48	1.45	1.01	0.57	0.68	0.85	0.26	0.91	0.1		0.69	0.78	0.67	0.43	0.71	0.71	0.68	1.31	1.52	1.68
483	-0.77	-0.67	-0.46	0.0977	0.2945	leafy spurge	CV03080A1A01.f1??	DV149475		Unknown	Undetermined			-0.59	-0.31	-0.91	-0.69	-0.75	-0.28	-0.63	-0.93	-1.55	-1.01	-0.22	-0.59	-0.46	-0.68	-0.84	-0.45	-0.61	-0.39	-1.14	-1.35	-1.29	-0.75	-0.82	-0.55	-1.51		-0.8	-0.24	-0.57	-0.71	-0.41	-1.44	-0.81	-0.56	-0.33	-0.79
484	0	0.23	0.01	0.3899	0.487	leafy spurge	CV03081B2C02.f1??	DV150050		Unknown	Undetermined			0.17	0.14	0.04	0.38	-0.18	1.08	-0.14	-0.12	0	-0.71	0.19	0.16	0.18	0.01	0.6	0.49	0.07	-0.36	-0.98	-0.45	-0.17	-0.12	-0.13	-0.38	0.14		0.09	-0.01	0.73	0.86	0.35	-0.61	0.76	0.93	0.16	-0.97
485	0.14	0.4	0.41	0.2447	0.4156	leafy spurge				Unknown	Undetermined			0.77	0.31	0.65	0.84	0.21	0.67	0.25	0.97	-0.06	-0.98	0.52	0.07	0.36	-0.06	0.6	0.07	0.13	-0.42	-1.46	-0.16	0.31	0.58	-0.2	-0.31	-0.16		-0.09	0.35	0.79	0.67	0.22	-0.52	0.67	0.6	1.17	0.17
486	-0.39	-0.17	-0.62	0.1345	0.3337	leafy spurge	CV03076B1B02.f1??	DV148475		Unknown	Undetermined			0.03	-0.1	-0.61	0.31	-0.5	0.11	-0.53	-0.1	-1.09	-1.69	0.39	0.3	0.04	-0.17	0.2	-0.29	-0.35	-0.67	-1.13	-1.42	0	-0.65	-0.46	-0.76	-0.59		-0.3	0.05	0.42	0.4	-0.16	-0.73	0.19	-0.07	-0.16	-1.34
487	-1.24	-1.15	-1.34	0.5108	0.5342	leafy spurge	CV03078A2E02.f1??	DV148968		Unknown	Undetermined			-1.17	-1.3	-1.44	-0.54	-1.29	-0.51	-1.6	-1.26	-1.46	-0.78	-1.24	-1.24	-1.33	-1.38	-0.54	-1.03	-1.19	-1.18	-1.92	-1.56	-0.95	-1.53	-1.22	-2.12	-1.13		-1.6	-1.31	-0.97	-0.61	-1.06	-1.4	-0.76	-0.31	-1.23	-2.22
488	0.33	0.62	0.56	0.2474	0.4172	leafy spurge	CV03081B1B02.f1??	DV149964		Unknown	Undetermined			0.5	0.03	-0.05	0.17	0.11	0.44	0.86	1.46	0.5	-0.26	0.15	-0.03	0.17	-0.2	0.11	0.24	0.93	0.48	0.42	-0.3	0	1.59	0.15	0.67	0.12		0.05	0.43	0.53	0.64	-0.02	-0.06	0.68	0.41	1.79	1.73
489	-1.51	-1.61	-1.57	0.8565	0.6326	Blank	Blank		zzzzzzzz	Unknown	Undetermined			-1.12	-1.43	-3	-0.93	-0.95	-1.75	-0.98	-2.2	-1.84	-1.18	-1.59	-1.8	-1.69	-1.98	-1.54	-1.24	-0.94	-1.19	-1.2	-2.16	-1.68	-1.4	-1.57	-0.9	-1.55		-1.73	-2.22	-1	-1.29	-1.48	-1.57	-1.61	-2.22	-1.12	-1.87
490	1.35	1.29	1.37	0.7557	0.6072	leafy spurge	CV03_9.865.C1.Contig1155	DV114772	leucine-rich receptor-like protein kinase [Malus x domestica]	At1g28440	Undetermined			1.12	1.41	1.2	1.77	1.75	1.28	1.69	0.98	1.56	1.36	1.44	1.06	1.14	1.09	1.73	1.37	1.89	1.3	1.41	0.73	1.12	1.31	1.5	1.27	1.21		1.18	1.37	1.76	1.69	1.21	0.87	1.42	1.26	1.32	0.79
491	0.57	0.65	0.73	0.4125	0.4961	leafy spurge	CV03_9.1309.C1.Contig1678	DV118966	Isocitrate lyase (Isocitrase) (Isocitratase) (ICL) pir||WZCSI isocitrate lyase (EC 4.1.3.1) - castor bean gb|AAA53378.1| isocitrate lyase prf||1401247A isocitrate lyase	At3g21720	metabolism	1	METABOLISM	1.06	0.12	-0.14	0.55	0.76	0.01	0.88	0.33	0.64	0.42	0.34	0.49	0.93	0.12	0.17	0.96	0.93	0.64	0.38	0.74	1.17	1.16	0.65	0.57	0.29		0.83	1.13	0.55	0.86	0.92	0.77	0.7	-0.07	0.73	0.13
492	-0.06	-0.55	-0.42	0.0012	0.021	leafy spurge	CV03031B1B09.f1	DV122260	Spurge Specific 566	Unknown	Undetermined			-0.08	-0.51	-0.08	0.62	0.25	-0.19	0.26	0.23	-0.06	-0.3	-0.65	-0.47	-0.36	-0.5	0.67	-0.01	0.15	-0.11	-0.25	0.24	-0.26	0.29	0.19	-0.19	-0.44		-0.82	-0.52	0.12	-0.51	-1.45	-1.03	-0.38	-0.44	0.04	-0.5
493	0.67	0.55	0.74	0.6886	0.5867	cassava	Cassava.2863.C1.Contig2965	DV458769	L-ascorbate oxidase precursor (Ascorbase) (ASO) dbj|BAA07734.1| ascorbate oxidase precursor [Nicotiana tabacum]	At5g21105	Undetermined			0.98	-0.03	-0.09	0.6	0.77	0.02	0.67	0.52	1.02	2.56	0.2	0.23	0.74	0.07	0.35	0.7	1.03	1.79	0.59	0.71	0.5	1.12	0.55	0.69	0.58		0.56	1.39	0.54	0.44	0.33	0.86	0.38	-0.04	0.72	0.32
494	1.92	1.35	1.22	0	0	leafy spurge	CV03_9.736.C1.Contig992	DV114566	1,4-alpha-glucan branching enzyme [Manihot esculenta]	Unknown	Undetermined	1.05	C-compound and carbohydrate metabolism	2.34	2.39	1.96	2.25	2.14	1.85	1.92	2.13	1.66	2.3	2.15	1.71	1.63	1.33	2.16	1.57	2.13	2.17	1.39	1.52	2.18	1.88	1.6	2.07	1.45		1.3	1.51	1.48	1.48	1.11	0.82	1.64	0.96	1.98	1.24
495	0.88	0.94	1.16	0.0271	0.1623	leafy spurge	CV03_9.2049.C1.Contig2494	DV117834	cytidylyltransferase domain-containing protein [Arabidopsis thaliana] pir||B84562 hypothetical protein At2g18250 [imported] - Arabidopsis thaliana gb|AAD15511.1| hypothetical protein [Arabidopsis thaliana] gb|AAQ65117.1| At2g18250 [Arabidopsis thaliana]	At2g18250	biosynthesis	98	CLASSIFICATION NOT YET CLEAR-CUT	1.29	1.31	1.03	1.04	0.99	0.92	1.18	1.1	0.82	0.46	1.36	0.74	0.98	0.78	0.81	0.63	1.03	0.73	0.53	0.25	1.13	0.99	0.43	1.05	0.44		0.95	1.04	0.83	1.03	1.1	0.41	0.81	1.12	1.41	0.69
496	2.84	2.66	2.87	0.3296	0.4593	leafy spurge	CV03_9.2691.C1.Contig3178	DV120961	ABC transporter family protein [Arabidopsis thaliana]	At4g15236	Undetermined	1.063	lipid and fatty-acid transport	2.65	2.77	2.61	3.25	3.09	2.25	2.93	2.74	3.79	3.63	2.43	2.51	2.29	2.61	2.95	2.38	2.81	3.31	3.28	2.51	2.42	3.12	2.85	3.29	2.53		2.56	2.77	2.98	2.34	2.53	2.71	2.45	2.33	2.74	3.14
497	1.49	1.13	1.61	0.0062	0.0654	leafy spurge	CV03136B2B05.f1	DV144502	Spurge Specific 4333	Unknown	Undetermined			1.64	0.96	1.17	1.38	1.68	0.95	1.63	1.73	1.91	2.05	1.03	1.19	1.39	1.13	1.36	1.16	1.74	1.94	1.98	1.3	1.23	1.96	1.49	1.95	1.43		1.24	1.25	1	0.95	0.85	1.13	0.59	1.11	1.63	1.56
498	-0.19	-0.06	-0.08	0.4058	0.4933	leafy spurge	CV03138A2F09.f1	DV145096	similar to zinc finger protein 367 [Apis mellifera]	Unknown	Undetermined			0.06	0.09	-0.37	-0.04	0.25	-0.25	-0.13	-0.5	0.47	-0.54	0.4	-0.14	-0.56	-0.39	0.08	0.03	-0.28	-0.31	-0.59	-0.34	-0.65	-0.08	-0.23	-0.13	-0.54		0.1	-0.14	0.2	0.15	0.19	-0.45	0.26	-0.21	-0.33	-0.34
499	-2.15	-2.19	-2.1	0.9733	0.6609	leafy spurge	CV03075B2F07.f1	DV148332	ENSANGP00000014228 [Anopheles gambiae str. PEST]	Unknown	Undetermined			-2.48	-3.62	-3.14	-3.6	-2.52	-2.47	-0.41	-0.83	-0.26	-1.96	-1.37	-3.91	-2.51	-2.62	-2.07	-2.8	-2.18	-2.22	-2	-0.53	-1.5	-2.29	-2.39	-1.95	-2.17		-2.67	-2.35	-1.97	-1.97	-1.15	-2.36	-2.16	-2.99	-2.38	-1.88
500	-1.73	-2.02	-1.76	0.5411	0.5434	3xSSC	3xSSC		zzzzzzzz	Unknown	Undetermined			-2.15	-2.47	-3.31	-2.06	-1.79	-1.15	-1.46	-1.68	-0.25	-1.75	-2.11	-2.2	-2.33	-2.05	-1.73	-1.96	-1.1	-0.21	-1.73	-0.63	-3.03	-2.07	-1.65	-0.42	-1.95		-2.7	-2.19	-2.23	-1.59	-2.56	-1.69	-1.71	-1.16	-2.82	-1.59
501	0.58	0.42	0.65	0.0318	0.1761	leafy spurge	CV03_9.797.C1.Contig1066	DV143920	unknown protein [Arabidopsis thaliana] gb|AAL91149.1| unknown protein [Arabidopsis thaliana]	At4g33565	Undetermined	23		0.55	0.34	0.64	0.96	0.87	0.54	0.89	0.49	0.76	0.64	0.56	0.41	0.48	0.56	0.46	0.59	0.82	0.53	0.53	0.29	0.52	0.56	0.69	0.48	0.3		0.4	0.59	0.42	0.39	0.13	0.36	0.23	0.48	0.47	0.76
502	-0.96	-1.11	-1.15	0.5591	0.5491	leafy spurge	CV03138A1B12.f1	DV144959	OSJNBb0018A10.11 [Oryza sativa (japonica cultivar-group)] emb|CAE04682.1| OSJNBb0018A10.11 [Oryza sativa (japonica cultivar-group)]	At4g32300	Undetermined			-1.2	-1.74	-1.62	-0.75	0.03	-0.82	-0.36	-2.07	-0.34	-0.99	-1.35	-1.92	-1.72	-2.02	-0.36	-0.66	-0.39	-0.16	-1.01	-0.62	-1.64	-0.82	-0.84	-0.17	-0.47		-1.94	-0.78	-0.39	-1.11	-1.6	-1.67	-0.78	-0.9	-1.1	-0.88
503	0.81	1.01	1.02	0.1031	0.3005	leafy spurge	CV03_9.5738.C1.Contig6237	DV128799	XRN3 [Arabidopsis thaliana] ref|NP_565114.1| 5'-3' exoribonuclease (XRN3) [Arabidopsis thaliana]	At1g75660	biological process unknown			1.07	0.8	0.69	1.11	1.28	0.73	1.26	1.15	0.78	0.16	1.01	0.56	1.01	0.66	0.92	0.91	1.01	0.5	0.28	0.69	0.76	1.35	0.88	0.58	0.12		0.91	1.03	1.05	0.95	0.82	0.81	0.94	0.88	1.62	1.11
504	-0.21	-0.25	-0.11	0.4757	0.5208	leafy spurge	CV03_9.3164.C1.Contig3670	DV150266		At3g24050	Undetermined	04.05.01.04	transcriptional control	0.05	0.04	-0.06	0.12	0.09	0.17	-0.05	0.05	0.02	-0.39	0.26	-0.32	-0.2	-0.14	-0.02	0	-0.26	-0.36	-0.92	-0.42	-0.34	-0.32	-0.42	-0.93	-1.02		-0.01	-0.21	-0.03	-0.33	-0.29	-0.64	-0.22	-0.05	-0.15	-0.62
505	-2	-1.85	-1.36	0.3039	0.4474	3xSSC	3xSSC		zzzzzzzz	Unknown	Undetermined			-3.93	-2.66	-5.09	-0.73	-0.96	-1.25	-2.21	-0.91	-2.34	-0.05	-4.33	-2.75	-2.4	-1.38	-1.44	-4.74	-0.94	-0.17	-0.62	-0.61	-5.22	-0.81	-1.13	-1.99	-1.41		-2.63	-1.25	-2.38	-1.39	-3.07	-1.32	-1.35	-1.31	-2.92	-0.91
506	2.31	2.13	2.23	0.2577	0.424	leafy spurge	CV03026A1C04	DR066715	Cyclophilin DR066715	Unknown	Undetermined			2.65	2.43	2.5	2.67	2.25	2.25	2.52	2.61	2.09	1.78	2.42	1.96	2.52	2.09	2.33	2.11	2.31	2.29	2.12	1.86	2.54	2.66	2.33	2.48	1.9		1.8	2.52	2.03	1.84	1.8	1.84	1.87	2.13	2.74	2.72
507	-2.11	-2.13	-2.01	0.9116	0.6461	3xSSC	3xSSC		zzzzzzzz	Unknown	Undetermined			-2.13	-3.02	-0.84	-1.88	-1.56	-3.23	-3.41	-3.14	-1.93	-1.92	-2.45	-2.71	-2.38	-1.17	-1.89	-0.94	-0.8	-1.34	-3.78	-1.59	-2.29	-1.92	-2.39	-1.12	-2.83		-2.79	-2.83	-1.68	-1.32	-2.38	-2.05	-2.59	-2.88	-1.26	-1.57
508	-1.58	-1.14	-1.22	0.1479	0.3477	Mouse	IL7		Mouse interlukin 7	Unknown	Undetermined			-1.67	-1.37	-2.03	-1.42	-1.5	-0.88	-2	-1.13	-2.08	-1.05	-1.04	-1.71	-2.02	-2.02	-0.78	-1.18	-1.97	-1.37	-2.63	-0.6	-2.47	-1.13	-1.73	-2.92	-0.77		-2.07	-1.03	-0.9	-0.64	-0.72	-1.23	-0.66	-0.87	-1.73	-1.54
509	-0.21	0.05	-0.18	0.2772	0.4338	leafy spurge	CV03_9.sd.19.C1.Contig10415	AF230740	CDK Activating Kinase	At4g28980	Undetermined			0.13	-0.1	-0.16	-0.1	-0.18	0.63	-0.41	0.09	-0.44	-0.39	0.08	-0.44	-0.34	-0.35	0.56	0.5	-0.63	-0.61	-0.68	-0.97	-0.44	-0.09	0.19	-0.87	-0.24		-0.6	-0.29	0.38	0.76	0.1	-0.68	0.76	0.5	0.37	-0.81
510	-2.36	-2.15	-2.18	0.8492	0.6306	3xSSC	3xSSC		zzzzzzzz	Unknown	Undetermined			-2.63	-2.84	-1.99	-0.8	-2.89	-3.36	-3.49	-0.94	-0.27	-1.49	-1.48	-4.74	-0.85	-5.19	-1.58	-2.73	-3.51	-1.59	-1.35	-4.96	-3.09	-2.57	-1.1	-2.18	-1.44		-1.3	-1.19	-2.21	-2.46	-3.48	-1.41	-1.24	-2.56	-3.36	-2.29
511	-1.75	-2.48	-1.74	0.1997	0.3878	3xSSC	3xSSC		zzzzzzzz	Unknown	Undetermined			-3.02	-1.18	-2.36	-0.7	-2.89	-3.15	-1.52	-1.07	-1.8	-0.14	-3.3	-1.71	-0.85	-1.27	-0.74	-1.28	-0.97	-0.3	-1.06	-3.87	-2.82	-0.86	-2.73	-2.85	-1.31		-4.48	-3.53	-3.9	-2.33	-4.46	-1.98	-1.21	-1.34	-0.62	-0.96
512	2.19	2.09	2.26	0.5151	0.5353	leafy spurge	CV03088B1C08	BI961956	Elongation factor 1	Unknown	Undetermined			2.65	2.17	2.75	2.6	1.94	1.93	2.39	2.57	2.13	1.38	2.39	2.03	2.54	2.3	2.15	1.79	2.36	1.91	1.92	2.08	2.35	2.35	2.04	2.22	1.77		1.88	2.61	1.97	1.86	1.69	2.32	1.85	2.18	2.74	1.82
513	-1.83	-2.2	-1.97	0.6283	0.5683	Blank	Blank		zzzzzzzz	Unknown	Undetermined			-2.74	-1.22	-2.82	-2.6	-2.49	-4.07	-2.18	-0.97	-2.9	-0.32	-3.13	-1.7	-0.86	-1.3	-3.13	-1.24	-1.15	-0.24	-0.65	-2.32	-1.52	-0.87	-1.12	-1.66	-2.6		-3.28	-1.27	-2.84	-2.68	-1.14	-1.32	-1.18	-2.52	-3.52	-2.31
514	-2.39	-1.93	-1.73	0.2489	0.4181	Blank	Blank		zzzzzzzz	Unknown	Undetermined			-3.24	-4.05	-0.9	-0.79	-0.9	-2.45	-2.05	-3.91	-0.33	-1.09	-4.61	-3.19	-3.54	-5.19	-0.71	-4.28	-2.99	-3.95	-0.73	-0.56	-3.12	-0.78	-2.64	-1.86	-1.99		-1.26	-3.15	-0.39	-3.27	-2.51	-1.95	-1.19	-1.3	-1.98	-2.29
515	-1.89	-2.28	-2.21	0.5783	0.5535	Blank	Blank		zzzzzzzz	Unknown	Undetermined			-2.61	-1.27	-5.09	-1.8	-0.88	-1.33	-0.43	-1.05	-2.76	-2.39	-1.45	-2.64	-2.47	-1.18	-0.73	-2.88	-1.13	-2.04	-1.57	-0.54	-3.54	-0.86	-1.13	-1.85	-3.73		-3.62	-2.61	-2.56	-2.17	-2.8	-3.58	-1.3	-2.55	-0.61	-0.98
516	-1.37	-2.08	-2.14	0.0778	0.2683	Blank	Blank		zzzzzzzz	Unknown	Undetermined			-1.24	-1.24	-3.14	-2.19	-0.88	-1.31	-0.36	-0.85	-0.31	0.08	-1.43	-1.79	-2.25	-1.22	-2.01	-2.58	-1.97	-0.11	-2.28	-0.66	-2.66	-0.84	-1.08	-0.42	-1.57		-1.25	-1.22	-0.39	-1.33	-1.16	-1.41	-4.93	-2.94	-2.68	-3.47
517	-1.58	-1.41	-2.45	0.0444	0.2083	Blank	Blank		zzzzzzzz	Unknown	Undetermined			-1.3	-1.09	-2.2	-1.98	-4.27	-1.24	-0.34	-2.64	-0.23	-1.26	-1.38	-1.84	-2.91	-1.22	-0.75	-1.31	-0.99	-2.2	-0.64	-0.67	-1.4	-2.4	-1.07	-0.38	-3.85		-2.68	-1.27	-1.88	-1.35	-1.22	-1.35	-1.24	-1.34	-0.56	-1.23
518	-1.49	-2.29	-2.01	0.0887	0.2843	Blank	Blank		zzzzzzzz	Unknown	Undetermined			-1.34	-1.12	-2.29	-0.7	-0.99	-2.96	-0.43	-2.53	-0.37	-0.08	-3.52	-1.71	-2.48	-1.33	-1.81	-1.2	-0.97	-2.47	-0.81	-2.21	-1.46	-0.91	-1.74	-0.39	-1.51		-3.25	-2.9	-0.43	-3.27	-2.66	-3.37	-1.27	-1.33	-1.98	-2.4
519	-1.69	-2.16	-2.1	0.2051	0.3903	Blank	Blank		zzzzzzzz	Unknown	Undetermined			-1.35	-1.11	-0.97	-0.57	-0.94	-3.11	-1.31	-2.01	-2.27	-1.72	-3.11	-2.91	-0.94	-1.25	-2.06	-1.25	-1.5	-1.87	-1.31	-2.06	-2.89	-0.86	-1.22	-1.08	-2.67		-2.87	-4.03	-2.56	-1.31	-1.17	-1.4	-1.18	-2.52	-0.56	-4.05
520	-1.73	-1.74	-2.18	0.485	0.5245	Blank	Blank		zzzzzzzz	Unknown	Undetermined			-1.34	-2.36	-0.94	-0.65	-4.27	-3.54	-3.07	-2.69	-0.35	-0.1	-3.69	-1.77	-0.87	-3.11	-2.9	-1.27	-0.79	-0.23	-0.68	-0.58	-1.59	-0.93	-1.03	-3.3	-1.24		-1.27	-1.3	-0.44	-3.46	-2.64	-1.28	-1.26	-2.11	-2.55	-1.12
521	-1.79	-1.63	-2.03	0.7028	0.5915	Blank	Blank		zzzzzzzz	Unknown	Undetermined			-3.56	-4.81	-0.98	-3.86	-0.79	-1.32	-0.49	-1.77	-0.27	-0.09	-4.04	-1.78	-0.91	-3.38	-0.67	-3	-1.09	-0.23	-0.82	-2.94	-1.41	-2.33	-1.01	-1.94	-1.33		-1.34	-1.16	-0.45	-2.24	-3.14	-2.34	-1.3	-1.34	-2.09	-0.94
522	-1.73	-2.41	-1.91	0.2749	0.4328	Blank	Blank		zzzzzzzz	Unknown	Undetermined			-2.37	-2.61	-2.96	-0.77	-0.94	-3.17	-0.45	-2.36	-0.27	-0.07	-2.73	-1.74	-0.86	-1.26	-1.73	-1.31	-3.45	-0.19	-2.28	-0.56	-3.12	-0.89	-1.13	-3.18	-2.91		-2.57	-1.34	-1.81	-2.82	-2.94	-3.01	-3.71	-1.29	-0.61	-4.05
523	-1.69	-2.49	-2.1	0.1591	0.3559	Blank	Blank		zzzzzzzz	Unknown	Undetermined			-2.4	-1.03	-0.93	-0.97	-2.81	-3.06	-1.72	-0.97	-1.66	-0.96	-1.34	-3.68	-0.9	-1.18	-1.72	-1.32	-1.08	-0.27	-2.3	-0.61	-2.75	-0.94	-3.97	-0.37	-3.18		-3.17	-1.32	-0.51	-2.46	-4.62	-2.61	-3.55	-1.37	-4.32	-1
524	-2.26	-2.79	-1.87	0.1965	0.3854	Blank	Blank		zzzzzzzz	Unknown	Undetermined			-3.08	-1.09	-3.41	-1.67	-1.87	-3.41	-1.47	-2.51	-2.27	-0.23	-3.64	-1.68	-3.16	-3.04	-0.69	-1.34	-3.12	-1.52	-2.14	-0.59	-1.48	-0.93	-5.14	-3.63	-3.53		-4.33	-4.69	-1.48	-1.32	-1.15	-4.03	-2.57	-2.38	-2.41	-3.58
525	-1.95	-2.16	-1.7	0.623	0.5665	Blank	Blank		zzzzzzzz	Unknown	Undetermined			-3.12	-3.14	-0.96	-4.31	-1	-1.32	-2.49	-2.08	-0.29	-1.94	-1.39	-3.83	-1	-1.97	-3.22	-1.31	-3.97	-0.2	-1.95	-0.6	-3.37	-0.92	-1.12	-0.4	-2.85		-2.93	-1.34	-2.73	-2.42	-3.51	-1.38	-2.91	-1.39	-0.67	-2.29
526	-1.43	-2.15	-1.89	0.1733	0.3668	Blank	Blank		zzzzzzzz	Unknown	Undetermined			-1.29	-1.14	-0.85	-0.56	-0.94	-1.36	-0.44	-3.33	-0.29	-0.14	-2.74	-2.36	-0.99	-1.2	-0.73	-2.46	-0.96	-0.19	-0.61	-1.87	-3.97	-2.81	-1.19	-0.43	-2.93		-3.08	-1.22	-0.51	-3.95	-1.25	-1.26	-1.41	-2.99	-3.36	-2.44
527	-1.72	-1.83	-1.69	0.9477	0.6544	Blank	Blank		zzzzzzzz	Unknown	Undetermined			-1.32	-2.58	-0.91	-0.84	-2.45	-1.31	-0.45	-1	-2.16	-0.22	-1.41	-3.03	-3.71	-2.05	-2.04	-1.34	-2.16	-3.04	-2.43	-0.62	-1.54	-2.67	-1.12	-0.37	-2.31		-1.25	-1.28	-0.49	-3.83	-1.15	-3.37	-1.36	-1.41	-2.48	-1.65
528	-1.88	-2	-2.06	0.8928	0.6422	Blank	Blank		zzzzzzzz	Unknown	Undetermined			-2.92	-2.95	-0.8	-1.66	-0.97	-3.33	-2.73	-0.96	-2.45	-3.21	-1.37	-1.64	-2.91	-1.33	-1.47	-1.32	-3.34	-0.22	-0.66	-0.65	-2.97	-4.16	-1.21	-0.46	-1.42		-1.23	-2.51	-2.35	-1.34	-2.2	-2.98	-3.19	-1.25	-0.67	-2.24
529	-2.07	-1.7	-1.58	0.4108	0.4957	Blank	Blank		zzzzzzzz	Unknown	Undetermined			-3.48	-2.16	-4.08	-0.76	-1.02	-1.29	-1.85	-2.76	-2.82	0.03	-4.46	-1.73	-3.13	-2.97	-0.71	-1.35	-2.02	-3.68	-0.68	-2.51	-2.73	-0.85	-2.9	-0.36	-1.41		-1.18	-2.73	-0.53	-1.4	-3.11	-2.72	-2.33	-1.33	-0.64	-1.05
530	-0.46	-0.28	-0.39	0.4698	0.5186	cassava	CV01003B2B04.f1	DV441250	cyclophilin [Pseudotsuga menziesii]	At2g38730	Undetermined			-0.19	-0.37	-0.46	0	-0.94	0.16	-0.96	-0.06	-0.62	-0.31	-0.38	-0.65	-0.21	-0.76	-0.08	-0.14	0.07	-0.39	-1.03	-1.25	-0.32	-0.74	-0.27	-1.24	-0.35		-0.55	-0.15	0.09	0.01	-0.06	-0.44	0.02	0.11	-0.25	-1.54
531	-0.11	0.01	-0.03	0.7249	0.5983	cassava	CV01003B2E02.f1	DV441279	cassava specific 1818	At5g48840	Undetermined			-0.31	-0.43	-0.23	0.3	-0.49	0.74	-0.27	-0.07	-0.07	0	-0.34	-0.13	-0.13	-0.25	0.17	0.72	-0.11	-0.01	-0.09	-1.57	-0.32	-0.26	0.33	-0.07	0.25		-0.35	0.01	0.3	0.69	0.25	-0.74	0.58	0.64	-0.57	-0.68
532	-0.69	-0.81	-0.73	0.7937	0.6165	cassava	CV01003B1G06.f1	DV441207	cassava specific 294	Unknown	Undetermined			-0.67	-0.6	-0.76	-1.09	-0.95	-0.59	-1.24	-0.51	-0.41	-0.13	-0.49	-0.62	-0.85	-1.33	-0.66	-0.1	-1.13	-0.07	-0.95	-1.4	-0.88	-0.57	-0.27	-0.89	-0.15		-0.82	-0.62	-0.53	-0.21	-0.21	-1.42	-0.11	-0.74	-1.15	-2.26
533	-0.77	-0.55	-0.79	0.2855	0.4385	cassava	CV01004B2A06.f1	DV441581	cassava specific 1834	Unknown	Undetermined			-0.93	-1.17	-1.05	-0.82	-1.22	-0.17	-1.43	-1	-0.43	-0.07	-0.92	-0.8	-0.81	-0.82	-0.14	-0.24	-1.18	-0.4	-0.9	-1.26	-0.74	-0.97	-0.61	-0.84	-0.24		-1.05	-0.57	-0.35	0.18	-0.37	-1.39	0.03	-0.15	-1.11	-0.71
534	0.47	0.59	0.43	0.4993	0.5295	cassava	CV01003A1B05.f1	DV441042	lysophospholipase-like protein [Arabidopsis thaliana] ref|NP_196726.1| hydrolase, alpha/beta fold family protein [Arabidopsis thaliana] pir||T48524 lysophospholipase-like protein - Arabidopsis thaliana	At5g11650	Undetermined			0.32	0.25	0.23	0.88	0.29	1.31	0.33	0.71	0.35	0.36	0.11	0.27	0.33	0.24	0.66	1.06	0.47	0.61	0.34	0.1	0.25	0.34	0.79	0.47	0.67		0.1	0.43	0.63	1.1	0.57	0.14	1.13	1.26	0.55	-0.02
535	-0.6	-0.52	-0.66	0.7961	0.6173	cassava	CV01003B2D05.f1	DV441271	cassava specific 1817	At5g43530	Undetermined			-0.62	-0.73	-0.77	-0.28	-0.96	0.18	-0.26	-1.17	-0.49	-1.42	-0.54	-0.34	-0.55	-0.67	-0.17	0.17	-0.02	-0.37	-1.36	-1.79	-0.46	-0.99	-0.15	-0.79	-0.35		-0.54	-0.32	-0.48	0.4	-0.42	-1.53	0.3	0.2	-1.63	-1.17
536	-0.96	-0.82	-1.06	0.5365	0.542	cassava	CV01003B2F08.f1	DV441292	cassava specific 1677	At2g15000	biological process unknown			-0.86	-1.06	-0.94	-0.97	-0.9	0.12	0.02	-0.67	-0.84	-0.89	-0.94	-1.23	-0.6	-0.76	-0.78	-0.81	-0.91	-0.75	-2.33	-2	-1.23	-1	-1.09	-1.46	-1.03		-1	-0.49	-0.89	-1.03	-0.46	-0.9	-0.91	0.41	-1.07	-1.88
537	-0.34	-0.35	-0.3	0.9575	0.6563	cassava	CV01004A1A08.f1	DV441326	cassava specific 303	Unknown	Undetermined			-0.53	-0.55	-0.71	-0.07	-0.32	0.36	-0.65	-0.31	0.02	-0.39	-0.52	-0.37	-0.37	-0.44	-0.34	0.14	-0.14	-0.03	-0.03	-2.21	-0.32	-0.88	-0.01	-0.05	0.14		-0.67	-0.17	-0.42	0.59	-0.25	-1.47	0.45	0.55	-0.97	-1.11
538	0.24	0.19	0.27	0.921	0.6489	cassava	CV01007B1C03.f1	DV442525	cassava specific 1888	At5g02640	biological process unknown			0.17	0.49	0.14	0.22	0.02	0.78	0.19	-0.12	0.44	0.07	0.57	0.19	0.36	0.14	-0.06	0.97	0.1	0.45	0.12	-1.11	0.57	-0.1	0.43	0.4	0.55		0.31	0.36	0.05	1.03	0.52	-0.72	1.1	0.59	-0.47	-0.89
539	0.74	0.73	0.73	0.9946	0.6657	cassava	CV01007A1E12.f1	DV442361	cassava specific 412	Unknown	Undetermined			0.44	0.63	0.39	1.14	0.64	1.54	0.43	0.6	0.89	0.94	0.52	0.48	0.8	0.47	0.55	1.79	0.61	1.01	0.92	-0.12	0.53	0.3	1.16	0.97	0.93		0.3	0.54	0.73	1.73	0.88	-0.35	1.65	1.37	0.38	0.03
540	1.17	1.2	1.07	0.6963	0.5895	cassava	Cassava.894.C1.Contig1061	DV442647	unknown protein [Oryza sativa (japonica cultivar-group)] dbj|BAD45491.1| unknown protein [Oryza sativa (japonica cultivar-group)]	At1g05205	biological process unknown			0.99	1.03	0.85	1.81	1.04	1.81	0.85	1.15	1.52	1.22	0.92	1.1	1.14	0.92	1.19	2.02	0.95	1.23	1.41	0.08	0.99	0.96	1.27	1.55	1.37		0.86	1.29	1.28	1.82	1.26	0.24	1.75	1.68	0.87	0.97
541	0.02	0	-0.06	0.8059	0.6197	cassava	CV01008A2B05.f1	DV442789	cassava specific 455	Unknown	Undetermined			-0.25	0.06	-0.33	0.27	0.1	0.49	0.12	0.27	-0.04	-0.01	-0.02	-0.3	-0.07	0	-0.23	0.36	0.23	0.1	0.11	-1.35	-0.03	0.21	0.27	0.19	0.29		-0.26	-0.13	-0.22	0.57	0.04	-0.66	0.44	0.55	-0.26	-0.05
542	0.32	0.4	0.3	0.7657	0.6101	cassava	CV01007B1B09.f1	DV442520	P0003D09.18 [Oryza sativa (japonica cultivar-group)] dbj|BAB86424.1| mucin-like protein [Oryza sativa (japonica cultivar-group)]	At5g62270	biological process unknown	99	UNCLASSIFIED PROTEINS	0.22	0.63	-0.07	0.39	0.45	0.72	0.17	0.5	0.35	0.55	0.36	0.34	0.29	0.06	0.21	0.62	-0.12	0.63	0.63	-1.06	0.09	0.44	0.39	0.73	0.57		0.28	0.28	0.25	0.82	0.6	-0.24	0.84	0.65	0.25	0.22
543	0.06	0.13	0.1	0.8863	0.6406	cassava	Cassava.796.C1.Contig955	DV442459	cassava specific 420	Unknown	Undetermined			0.24	0.33	-0.11	0.11	-0.02	0.63	0.07	-0.04	0.25	-0.21	0.65	0.12	0.13	-0.1	-0.24	0.5	-0.29	0.17	0.08	-1.58	-0.06	-0.01	0.16	0.22	0.48		0.21	-0.03	-0.18	0.59	0.36	-0.54	0.75	0.56	-0.3	-0.16
544	-0.19	-0.06	-0.1	0.5155	0.5354	cassava	CV01007A1G06.f1	DV442414	putative protein [Arabidopsis thaliana] ref|NP_190863.3| CBS domain-containing protein / octicosapeptide/Phox/Bemp1 (PB1) domain-containing protein [Arabidopsis thaliana] pir||T47552 hypothetical protein F8J2.120 - Arabidopsis thaliana	At3g52950	Undetermined			0.05	0.11	-0.39	-0.15	-0.34	0.06	-0.09	-0.11	0.03	-0.42	0.17	-0.18	-0.04	-0.31	-0.62	0.09	-0.73	0.01	-0.5	-1.49	-0.2	0.04	-0.08	0.05	0.25		-0.11	-0.06	-0.28	0.44	0.23	-0.59	0.4	-0.09	-0.25	-0.32
545	0.03	0.05	0.14	0.7443	0.6045	cassava	Cassava.969.C1.Contig1134	DV442864	PsbY precursor; putative photosytem II peptide [Spinacia oleracea] pir||T08902 manganese-binding protein PsbY precursor, photosystem II-associated - spinach sp|P80470|PSBY_SPIOL Photosystem II core complex proteins psbY, chloroplast precursor (L-arginine metabolising enzyme) (L-AME) [Contains: Photosystem II protein psbY-1 (psbY-A1); Photosystem II protein psbY-2 (psbY-A2)]	At1g67740	photosynthesis			-0.06	-0.46	0.13	0.26	0.15	0.48	-0.16	0.1	0.25	0.02	-0.33	-0.11	0.17	0.16	-0.08	0.46	-0.17	0.38	0.22	-1.62	0.23	-0.17	0.14	0.4	0.5		-0.42	0.04	-0.22	0.62	-0.05	-0.4	0.31	0.49	-0.05	0.22
546	-0.67	-0.56	-0.67	0.8551	0.6323	cassava	Cassava.1282.C1.Contig1455	DV443762	heat shock protein [Petunia x hybrida] pir||S16004 heat shock protein 21 - garden petunia sp|P30222|HS2C_PETHY Small heat shock protein, chloroplast precursor	At4g27670	response to heat	6.01	protein folding and stabilization	-0.03	-0.57	-0.43	-0.83	-0.93	-0.38	-0.08	-2	-0.21	-1.22	0.09	-0.69	0.06	-0.55	-1.22	-0.07	-0.88	-0.69	-1.29	-0.14	-0.18	-0.47	-1.28	-1.03	-1.68		0.09	-0.53	-0.28	-0.55	-0.2	-0.22	-0.25	-1.14	-1.72	-0.79
547	-0.08	-0.01	-0.01	0.7145	0.5952	cassava	CV01011A2G11.f1	DV443872	putative N-myristoyl transferase [Oryza sativa (japonica cultivar-group)] dbj|BAB92343.1| putative glycylpeptide N-tetradecanoyltransferase [Oryza sativa (japonica cultivar-group)]	At5g57020	Undetermined			0.1	0.09	-0.09	0.16	-0.18	0.16	-0.09	-0.19	0.12	-0.64	0.05	0.21	-0.19	0.27	-0.34	0.31	0.02	-0.01	-0.02	-1.57	-0.1	-0.26	0.09	0.07	-0.05		0.22	-0.02	-0.24	0.47	-0.04	-0.38	0.34	0.16	-0.4	-0.2
548	0.86	1.09	0.95	0.4191	0.4988	cassava	Cassava.1374.C1.Contig1542	DV444105	ubiquitin-conjugating enzyme E2-17 kDa 9 (UBC9) [Arabidopsis thaliana]	At4g27960	Undetermined	03.03.01.01	mitotic cell cycle	0.92	0.84	0.99	1.19	0.67	1.35	1.21	1.88	0.24	0.53	0.94	0.39	1.32	0.99	0.68	0.89	1.08	0.14	0.22	0.92	1.52	1.47	0.68	0.17	0.31		0.59	1.03	0.75	1	0.87	1.12	0.98	1.31	1.77	1.47
549	0.93	0.84	0.85	0.6838	0.5851	cassava	CV01012A2C12.f1	DV444168	cassava specific 597	Unknown	Undetermined			0.7	0.96	0.51	1.04	1.15	1.07	0.98	1.33	1.36	1.34	0.86	0.61	0.83	0.72	-0.03	1.38	1.03	1.37	1.07	0.1	0.73	1.15	0.8	1.23	0.94		1.14	0.92	0.47	1.16	0.78	0.73	0.99	0.95	0.6	0.71
550	0.46	0.44	0.47	0.9901	0.6646	cassava	CV01011B1D07.f1	DV443935	cassava specific 571	Unknown	Undetermined			0.52	0.46	0.33	0.65	0.63	1.07	0.24	0.17	0.62	0.68	0.59	0.9	0.36	0.52	0.09	1.28	0.47	0.66	0.66	-1.71	0.54	-0.13	0.56	0.65	0.76		0.64	0.5	0.02	1.22	0.55	-0.49	1	0.82	0.01	0.12
551	2.48	2.41	2.29	0.2637	0.4272	cassava	CV01011B2F06.f1	DV443998	NADH:ubiquinone oxidoreductase-like protein [Arabidopsis thaliana] gb|AAO44048.1| At5g18800 [Arabidopsis thaliana] ref|NP_197381.1| NADH-ubiquinone oxidoreductase 19 kDa subunit (NDUFA8) family protein [Arabidopsis thaliana] ref|NP_850849.1| NADH-ubiquinone oxidoreductase 19 kDa subunit (NDUFA8) family protein [Arabidopsis thaliana]	At5g18800	Undetermined			2.43	2.18	2.31	3.21	3.09	2.25	2.9	2.35	2.69	2.88	2.36	2.24	2.02	2.93	2.69	2.38	2.53	2.67	2.6	1.58	1.97	2.5	2.85	2.52	1.98		2.55	2.77	2.82	2.34	2.27	1.91	2.45	2.33	2.01	2.66
552	2.14	2.04	2.03	0.6065	0.5613	cassava	CV01011B2H04.f1	DV444045	cassava specific 580	Unknown	Undetermined			2.14	2.32	1.82	2.73	2.83	2.16	2.1	1.88	2.35	2.62	1.39	1.91	1.67	2.39	2.28	2.36	2.41	2.41	2.29	1.03	1.7	2.1	2.29	2.09	2.09		2.12	2.43	2.35	2.31	1.84	1.27	2.04	2.21	1.76	2.05
553	0.02	0.16	-0.02	0.3726	0.4796	cassava	Cassava.1403.C1.Contig1570	DV444158	protein kinase-like [Arabidopsis thaliana] gb|AAL77738.1| AT5g13160/T19L5_120 [Arabidopsis thaliana] ref|NP_196820.1| protein kinase family protein [Arabidopsis thaliana] gb|AAK50067.1| AT5g13160/T19L5_120 [Arabidopsis thaliana] gb|AAG38109.1| protein serine/threonine kinase PBS1 [Arabidopsis thaliana] sp|Q9FE20|PBS1_ARATH Serine/threonine-protein kinase PBS1 (AvrPphB susceptible protein 1)	At5g13160	Undetermined			-0.16	0.05	-0.1	0.37	-0.19	0.63	-0.16	0.03	0.07	0.19	0.18	0.19	0.12	-0.15	0.34	0.35	-0.15	0.12	0.05	-1.45	0.06	0.15	0.15	-0.09	-0.05		-0.09	0.15	0.34	0.49	0.44	-0.4	0.34	0.7	-0.2	-0.12
554	-0.24	-0.31	-0.19	0.8205	0.6234	cassava	CV01015A1H11.f1	DV445158	SDL5A pir||S63668 phragmoplastin 5 - soybean	At5g42080	Undetermined			-0.34	-0.16	0.01	0.46	-0.01	0.1	-0.25	0.16	-0.56	0.04	-0.78	-0.34	-0.13	-0.13	-0.39	-0.27	0.06	-0.45	-0.6	-1.55	0.1	-0.4	0.07	-0.91	0.17		-0.68	-0.02	-0.86	0.22	-0.46	-0.56	-0.13	0.23	-0.05	-0.81
555	-0.36	-0.54	-0.29	0.5514	0.5469	cassava	Cassava.1781.C1.Contig1959	DV445607	DNA gyrase B subunit [Nicotiana benthamiana]	At3g10270	Undetermined	3	CELL CYCLE AND DNA PROCESSING	-0.68	-0.9	-1.03	-1.15	-0.35	0.07	-0.8	-0.09	-0.22	0.12	-1.01	-0.18	-0.24	-0.09	-0.64	-0.15	0.07	-0.12	0.3	-1.83	-0.23	-0.3	0.18	-0.2	0.58		-0.69	0.03	-1.44	0.45	-0.89	-1.83	-0.09	0.2	-0.23	-0.87
556	-0.99	-1.05	-0.8	0.5038	0.5316	cassava	CV01016A1D11.f1	DV445479	cassava specific 2044	At3g12200	Undetermined			-1.39	-1.62	-2.47	-1.2	-0.79	-0.57	-1.59	-0.88	-1.42	-0.52	-1.11	-0.45	-1.42	-2.06	-0.55	-0.64	-0.34	-1.03	-0.56	-0.47	-0.76	-0.79	-1.16	-1.17	0.18		-1.6	-0.33	-1.29	-0.2	-1.72	-2.22	-0.74	-0.29	-1.15	-0.99
557	-0.22	-0.69	-0.17	0.0168	0.1225	cassava	Cassava.1723.C1.Contig1904	DV445492	cassava specific 705	Unknown	Undetermined	03.01.09.05	DNA conformation modification (e.g. chromatin)	-0.29	-0.27	-0.83	-0.16	-0.21	-0.31	-0.25	-0.15	-0.1	0.11	-0.59	-0.08	-0.42	-0.25	-0.99	-0.18	0.17	-0.01	0.45	-0.51	-0.14	-0.39	-0.09	-0.48	0.42		-0.56	-0.07	-2.28	0.13	-0.64	-1.88	-0.32	0.13	-0.17	-1.26
558	-0.78	-0.93	-0.74	0.6738	0.5819	cassava	CV01015B2G09.f1	DV445415	unnamed protein product [Arabidopsis thaliana] ref|NP_198667.1| rhomboid family protein [Arabidopsis thaliana] gb|AAS99706.1| At5g38510 [Arabidopsis thaliana]	At5g38510	biological process unknown	10	CELLULAR COMMUNICATION/SIGNAL TRANSDUCTION MECHANISM	-1	-1.58	-1.13	-0.5	-0.54	-0.56	-1.16	-0.86	-0.76	-0.18	-1.22	-0.75	-1.11	-0.61	-0.76	-0.61	-0.34	-0.54	-0.5	-2.65	-0.47	-0.78	-0.17	-1.03	0.34		-1.01	-0.41	-2.06	-0.08	-1.41	-0.86	-0.47	-0.31	-0.83	-1.84
559	-1.24	-1.63	-1.08	0.1947	0.3847	cassava	Cassava.809.C1.Contig968	DV445517	zinc finger protein zep6 [Arabidopsis thaliana] gb|AAM10416.1| At1g67030/F1O19_5 [Arabidopsis thaliana] ref|NP_176873.1| zinc finger (C2H2 type) family protein (ZFP6) [Arabidopsis thaliana] gb|AAK91404.1| At1g67030/F1O19_5 [Arabidopsis thaliana] pir||S55886 CCHH finger protein 6 - Arabidopsis thaliana sp|Q39265|ZFP6_ARATH Zinc finger protein 6 gb|AAA87302.1| zinc finger protein	At1g67030	Undetermined	4	TRANSCRIPTION	-1.73	-1.56	-3.41	-1.26	-1.36	-0.71	-1.39	-1.08	-0.97	-0.52	-1.34	-1.39	-1.23	-2.16	-1.04	-0.96	-0.82	-1.52	-0.76	-0.53	-1.3	-1.53	-1	-1.17	-0.35		-2.09	-0.92	-1.36	-0.46	-1.81	-1.95	-0.82	-0.59	-1.53	-4.8
560	0.08	-0.04	0.14	0.5506	0.5468	cassava	Cassava.1785.C1.Contig1962	DV445612	cassava specific 1647	At5g63905	Undetermined			-0.08	0	-0.02	0.22	0.29	0.22	-0.44	0.38	0.09	0.53	-0.14	0.06	-0.21	0.16	0.21	0.33	0.41	0.28	0.41	-1.63	0.18	-0.16	0.51	-0.17	0.7		-0.21	0.15	-0.29	0.57	-0.12	-0.47	0.05	0.52	-0.07	-0.51
561	-1.26	-1.33	-1.49	0.5847	0.5549	cassava	CV01016A2E12.f1	DV445582	cassava specific 2053	At5g45190	Undetermined			-1.25	-1.42	-2.53	-0.97	-0.66	-0.66	-1.25	-0.96	-1.41	-0.55	-1.77	-1.55	-1.27	-2.51	-0.9	-1.09	-0.46	-1.05	-0.76	-1.82	-1.4	-1.45	-1.08	-1.95	-0.72		-1.99	-1.19	-1.18	-0.63	-1.92	-1.71	-0.94	-0.97	-0.75	-2.04
562	-0.09	-0.24	-0.07	0.6984	0.5899	cassava	CV01020A1G01.f1	DV446782	hypothetical protein [Neurospora crassa] gb|EAA33884.1| hypothetical protein [Neurospora crassa]	Unknown	Undetermined			-0.09	0.17	0.11	0.07	0.24	0.24	-0.21	-0.33	-0.15	-0.45	0.25	0.13	-0.01	0.66	-0.59	0.24	0.05	-0.15	-0.02	-2.05	0.34	-0.85	0.1	-0.1	0.14		0.25	0.21	-0.23	0.27	-0.04	-0.46	0.08	0.35	-0.99	-1.83
563	0.07	-0.03	0.07	0.8053	0.6197	cassava	CV01021A1A09.f1	DV447088	cassava specific 832	Unknown	Undetermined			0.03	0.33	0.18	0.26	0.36	0.43	0.06	-0.31	0.1	0.1	-0.05	0.34	0.03	0.43	0.01	0.34	0.04	-0.08	0.46	-1.97	-0.01	-0.21	0.41	0.09	0.38		0.22	-0.05	-0.14	0.27	-0.38	-0.25	0.1	0.62	-0.34	-0.37
564	0.07	-0.02	0.11	0.804	0.6197	cassava	CV01021A2C04.f1	DV447194	nitrate transporter NRT1-2 [Glycine max]	At1g18880	Undetermined			-0.17	0.05	-0.19	0.07	0.27	0.41	-0.04	-0.52	0.26	0.49	0.14	0.24	-0.07	0.26	-0.35	0.34	0.23	0.33	0.78	-1.86	-0.32	-0.27	0.31	0.5	0.77		0	0.32	-0.49	0.58	-0.32	-0.65	0.28	0.58	-0.37	-0.11
565	0.21	0.18	0.25	0.9244	0.6497	cassava	Cassava.536.C1.Contig673	DV447125	At2g30540/T6B20.11 [Arabidopsis thaliana] gb|AAM65461.1| putative glutaredoxin [Arabidopsis thaliana] gb|AAM83235.1| At2g30540/T6B20.11 [Arabidopsis thaliana] gb|AAB63083.1| putative glutaredoxin [Arabidopsis thaliana] ref|NP_180612.1| glutaredoxin family protein [Arabidopsis thaliana] pir||F84709 probable glutaredoxin [imported] - Arabidopsis thaliana	At2g30540	Undetermined	01.03.07	deoxyribonucleotide metabolism	-0.27	-0.19	-0.02	0.52	0.69	0.43	0.48	0.42	0.19	0.65	-0.45	-0.16	-0.02	0.44	0.08	0.49	0.43	0.22	0.88	-1.74	-0.04	0.39	0.59	0.47	0.64		-0.08	0.4	-0.59	0.72	-0.36	-0.27	0.37	0.54	0.38	0.67
566	0.35	0.26	0.46	0.6469	0.5743	cassava	CV01020B2F03.f1	DV447038	cassava specific 827	Unknown	Undetermined			-0.07	-0.18	0.17	0.59	0.61	0.87	-0.07	0.21	0.56	1.05	-0.27	0.09	0.16	0.49	0.18	0.7	0.34	0.75	1.01	-1.47	0.38	0.05	0.71	0.64	1.25		-0.33	0.66	0.01	0.96	-0.08	-0.39	0.55	0.93	0.03	0.29
567	0.3	0.25	0.35	0.7783	0.6134	cassava	Cassava.839.C1.Contig998	DV447060	unknown protein [Arabidopsis thaliana] gb|AAK59556.1| unknown protein [Arabidopsis thaliana] ref|NP_563703.1| transducin family protein / WD-40 repeat family protein [Arabidopsis thaliana]	At1g04140	biological process unknown	99	UNCLASSIFIED PROTEINS	0.28	0.34	0.21	0.34	0.45	0.61	0.29	0.32	0.14	0.59	0.31	0.34	0.11	0.45	0.38	0.37	0.27	0.32	0.45	-1.12	0.36	0.28	0.42	0.21	0.75		0.27	0.25	0	0.61	-0.4	0.04	0.44	0.89	-0.07	0.48
568	-0.04	-0.13	0.06	0.5928	0.5574	cassava	CV01021B2B07.f1	DV447421	cassava specific 852	Unknown	Undetermined			0.09	0.35	0.06	0.09	0.29	0.04	-0.52	-0.23	0.02	0.26	0.38	0.35	-0.13	0.23	-1.01	0.34	0.16	-0.18	0.12	-1.86	0.02	-0.24	0.19	-0.13	0.41		0.36	0.11	-0.87	0.27	-0.43	-0.36	0.03	0.15	-0.36	-0.21
569	0.37	0.23	0.45	0.4747	0.5204	cassava	CV01021B2D07.f1	DV447355	cassava specific 2129	At1g51560	Undetermined			0.45	0.84	0.52	0.34	0.69	0.3	0.29	0.08	0.38	0.63	0.42	0.98	0.2	0.79	-0.77	0.63	0.63	0.08	0.58	-0.16	0.25	0	0.63	-0.01	0.54		1.08	0.93	-0.8	0.41	-0.26	0.18	0.11	0.28	-0.01	0.37
570	-0.47	-0.42	-0.42	0.9196	0.6485	cassava	CV01025A1E09.f1	DV448564	cassava specific 1780	At5g17710	Undetermined			-0.19	-0.33	-0.47	-0.22	-0.34	-0.24	-0.09	-1.27	-0.29	-0.5	-0.38	-0.31	-0.33	-0.2	-0.43	0.04	-0.31	-0.34	-0.44	-1.49	-0.12	-1.39	-0.32	-0.68	-1.19		-0.42	-0.3	-0.29	0.07	-0.53	-0.39	-0.07	-0.23	-1.28	-0.76
571	0.38	0.46	0.38	0.8529	0.6317	cassava	CV01025A1H12.f1	DV448596	cassava specific 2188	At1g64110	Undetermined			0.35	0.33	0.29	0.42	0.22	1.03	0.13	0.55	0.42	0.4	0.42	0.54	0.66	0.57	0.25	1.12	0.3	0.33	0.11	-1.11	0.77	0.09	0.54	0.34	0.41		0.4	0.14	0.29	1.07	0.55	-0.35	0.98	1.06	0.17	0.31
572	-0.07	-0.06	-0.12	0.8864	0.6406	cassava	Cassava.2362.C1.Contig2512	DV449095	cassava specific 961	Unknown	Undetermined	4	TRANSCRIPTION	0.1	0.23	-0.34	0.09	0.05	0.19	-0.2	0.17	-0.25	-0.23	0.21	0.16	-0.11	-0.27	-0.29	0.47	-0.36	0.1	0.05	-1.42	-0.33	-0.09	0.17	0.16	0.02		0.18	-0.16	-0.3	0.48	-0.01	-0.65	0.44	0.09	-0.38	-0.32
573	0.17	0.37	0.16	0.1408	0.3402	cassava	Cassava.1029.C1.Contig1190	DV449127	alpha NAC-like protein [Arabidopsis thaliana] gb|AAG52192.1| putative alpha NAC; 61864-63065 [Arabidopsis thaliana] ref|NP_190516.1| nascent polypeptide-associated complex (NAC) domain-containing protein [Arabidopsis thaliana] pir||T46225 alpha NAC-like protein - Arabidopsis thaliana	At3g49470	biological process unknown	3	CELL CYCLE AND DNA PROCESSING	0.35	0	0.11	0.29	-0.07	0.73	0.27	0.38	-0.06	0	0.19	0.21	0.53	-0.2	-0.24	0.46	0.05	0.16	-0.05	-0.07	0.46	0.42	0.11	0	0.16		0.13	0.19	-0.18	0.58	0.46	0.23	0.63	0.65	0.63	0.38
574	-0.3	-0.22	-0.12	0.3559	0.4722	cassava	CV01025B1D08.f1	DV448734	cassava specific 2198	At5g61010	Undetermined			-0.12	-0.28	-0.39	-0.05	-0.95	0.4	-0.41	-0.2	-0.05	-0.81	-0.28	-0.62	-0.27	-0.05	-0.34	0.15	-0.56	-0.13	-0.26	-0.99	-0.01	-0.48	-0.12	-0.31	-0.31		-0.54	-0.2	-0.25	0.3	-0.16	-1.38	0.37	0.43	-0.37	-0.43
575	-0.04	-0.17	0.09	0.3218	0.456	cassava	CV01025A1G08.f1	DV448583	cassava specific 2187	At3g16000	Undetermined			-0.13	-0.35	-0.42	0.03	0.36	0.17	-0.16	0.03	0.21	-0.05	-0.43	-0.02	-0.44	-0.13	-0.05	0.32	0.29	0.07	0.52	-1.57	-0.12	-0.35	0.43	0.35	0.32		-0.39	-0.25	-0.52	0.4	-0.09	-1.23	0.09	0.4	-0.24	0.09
576	0.48	0.71	0.42	0.2783	0.4342	cassava	Cassava.938.C1.Contig1103	DV449102	hypothetical protein [Arabidopsis thaliana] emb|CAB78605.1| hypothetical protein [Arabidopsis thaliana] pir||C71421 hypothetical protein - Arabidopsis thaliana ref|NP_567473.1| integral membrane family protein [Arabidopsis thaliana]	At4g15630	biological process unknown	21.05	accessory proteins of electron transport and membrane-associated energy conservation	0.28	0.28	0.04	0.97	0.18	1.2	0.34	0.53	0.62	0.84	0.32	0.36	0.32	0.22	0.63	1.12	0.76	0.87	0.6	-1.45	0.35	0.42	0.83	0.61	0.72		0.28	0.64	0.85	1.28	0.5	-0.17	1	1.34	0.47	0.88
577	-0.53	-0.56	-0.51	0.9576	0.6563	cassava	CV01026A2D07.f1	DV448958	cassava specific 2213	At1g22280	biological process unknown	1.04	phosphate metabolism	-0.54	-0.48	-0.17	-0.59	-0.11	-0.44	-1.43	-0.73	-0.48	0.35	-0.9	-0.44	-0.51	-0.05	-0.7	-0.21	-0.41	-0.57	-1.08	-0.47	-0.36	-0.7	-0.16	-1.66	-0.3		-0.55	-0.04	-0.61	-0.02	-0.67	-0.68	-0.35	-0.28	-1.15	-1.26
578	-0.02	0.08	-0.06	0.84	0.6281	cassava	CV02004A1G02.f1	DV450353	hypothetical protein [Arabidopsis thaliana] pir||F84532 hypothetical protein At2g15730 [imported] - Arabidopsis thaliana	At2g15730	biological process unknown			-0.21	-0.08	-0.16	0.03	-0.26	0.82	-0.18	0.18	0.2	0.73	0.03	-0.07	-0.06	-0.11	0.16	0.85	0.05	0.45	-0.13	-3.28	0.03	0.13	0.37	-0.06	0.15		-0.14	-0.12	0.26	0.9	0.13	-0.81	0.64	0.74	-0.19	-0.54
579	0.01	0.07	-0.17	0.2552	0.4221	cassava	Cassava.1272.C1.Contig1443	DV450654	putative adapitin protein [Ipomoea trifida]	At5g22780	Undetermined	6.04	protein targeting, sorting and translocation	-0.19	-0.05	-0.1	-0.06	-0.16	0.43	-0.82	0.11	0.16	0.15	0.09	0.23	0.04	0.06	-0.03	0.34	0.01	0.27	0.66	-1.79	0.13	0.08	0.17	0.43	0.18		0	-0.03	0.19	0.51	-0.13	-0.47	0.23	0.51	-0.3	0.16
580	0.42	0.43	0.4	0.9899	0.6646	cassava	Cassava.2561.C1.Contig2691	DV450786	cysteine desulfurase [Arabidopsis thaliana] emb|CAA16686.1| pyridoxal-phosphate-dependent aminotransferase - like protein [Arabidopsis thaliana] emb|CAB64727.1| nifS-like protein [Arabidopsis thaliana] gb|AAM19999.1| putative NifS aminotransferase [Arabidopsis thaliana] gb|AAK92811.1| putative NifS aminotranfserase [Arabidopsis thaliana] dbj|BAB10679.1| NifS-like aminotranfserase [Arabidopsis tha…	At5g65720	Undetermined	1	METABOLISM	0	0.07	0.1	0.7	0.41	1.17	0.23	0.9	0.33	1.07	-0.1	0.39	0.15	0.02	0.2	1.25	0.99	0.7	0.41	-1.85	0.54	0.28	1.12	0.67	0.76		-0.14	0.4	0	1.44	-0.06	-0.51	0.91	1.24	0.59	0.48
581	0.23	0	0.1	0.4417	0.5082	cassava	Cassava.532.C1.Contig670	DV450981	putative protein [Arabidopsis thaliana] ref|NP_194558.1| expressed protein [Arabidopsis thaliana] pir||T09045 hypothetical protein F26K10.170 - Arabidopsis thaliana	At4g28290	biological process unknown	99	UNCLASSIFIED PROTEINS	-0.13	0.62	0.02	0.35	0.26	0.62	0.22	0.29	0.24	0.26	-0.06	0.63	0.06	0.14	0.24	0.63	0.56	0.55	0.47	-1.89	0.12	0.09	0.44	0.34	0.61		0.11	0.31	0.21	0.68	-0.12	-1.47	0.18	0.64	0.03	-0.54
582	0.17	0.2	0.14	0.9544	0.6557	cassava	Cassava.2548.C1.Contig2679	DV450665	reductase 2 [Hydrangea macrophylla] gb|AAR89808.1| reductase 2 [Hydrangea macrophylla]	At1g59950	Undetermined	1	METABOLISM	-0.13	0.48	-0.15	0.18	0.1	0.88	-0.02	0.38	0.27	0.19	0.23	0.11	0.16	0.3	-0.01	0.55	0.46	0.42	0.39	-2.21	0.21	0.05	0.53	0.29	0.56		0	0.05	-0.12	1.04	0.08	-0.54	0.72	0.87	0.14	-0.24
583	-0.46	-0.52	-0.27	0.5451	0.5447	cassava	Cassava.1243.C1.Contig1415	DV450407	hypothetical protein [Populus deltoides x Populus maximowiczii]	At4g19950	biological process unknown	99	UNCLASSIFIED PROTEINS	-1.09	-0.37	-1.61	-0.1	0	-0.36	-0.82	-0.07	-0.66	0.12	-0.87	-0.49	-1.01	-0.2	-0.61	-0.12	0.01	0.22	0.36	-3.09	-0.22	-0.73	0.14	-0.08	0.08		-0.53	0.04	-1.04	0.26	-0.6	-1.41	-0.21	0.17	-0.52	-1.4
584	-0.04	-0.13	-0.07	0.8449	0.6295	cassava	Cassava.1275.C1.Contig1446	DV450954	hypothetical protein [Cucumis melo]	At5g22580	biological process unknown			-0.43	-0.09	-0.12	0.15	-0.03	0.4	-0.33	0	-0.02	-0.36	-0.03	-0.09	0.31	-0.01	-0.06	0.48	-0.09	0.08	0.08	-1.59	0.61	-0.23	0.36	0	-0.09		-0.14	0.09	-0.34	0.64	-0.28	-1.17	0.31	0.44	-0.27	-0.56
585	0.34	0.3	0.3	0.9664	0.6587	cassava	CV02005A1E02.f1	DV450756	cassava specific 1080	Unknown	Undetermined			0.02	0.31	0.25	0.29	0.59	0.74	0.25	0.77	0.09	0.64	-0.2	0.16	0.06	0.57	0.67	1.16	0.81	0.43	0.28	-1.76	0.12	0.26	0.97	0.51	0.53		-0.4	-0.08	0.14	1.21	0.08	-0.49	0.83	1.16	0.46	0.13
586	0.19	0.33	0.37	0.3911	0.4875	cassava	Cassava.680.C1.Contig820	DV452288	At1g72820/F3N23_2 [Arabidopsis thaliana] gb|AAM19953.1| At1g72820/F3N23_2 [Arabidopsis thaliana] ref|NP_565048.1| mitochondrial substrate carrier family protein [Arabidopsis thaliana] gb|AAD55629.1| Unknown protein [Arabidopsis thaliana] pir||B96753 hypothetical protein F3N23.2 [imported] - Arabidopsis thaliana	At1g72820	transport	01.05.07	C-compound, carbohydrate transport	-0.08	0.36	-0.33	0.01	-0.26	0.71	0.04	0.5	0.47	-0.22	0.43	0.1	0.1	-0.05	0.11	0.82	0.05	0.67	0.27	-1.11	0.09	0.44	0.43	0.53	0.77		0.07	0.46	0.01	0.84	0.51	-0.4	0.9	0.75	0.23	-0.08
587	0.23	0.36	0.21	0.6973	0.5897	cassava	CV02010A2C01.f1	DV452469	allergen like protein [Arabidopsis thaliana] emb|CAB80974.1| allergen like protein [Arabidopsis thaliana] pir||F71438 probable allergen - Arabidopsis thaliana	At4g17030	sexual reproduction	30.01	cell wall	-0.04	0.45	-0.3	0.74	0.26	0.68	0.3	0.37	0.16	-0.28	0.32	-0.01	0.13	-0.17	0.42	1.24	0.43	0.16	0.08	-1.23	0.21	0.43	0.67	0.32	0.43		-0.1	0.02	0.28	1.24	0.25	-0.7	1.08	0.66	0.28	0.57
588	0.26	0.36	0.17	0.4793	0.522	cassava	Cassava.1266.C1.Contig1437	DV452701	microtubule-associated protein MAP65-1c [Nicotiana tabacum]	At5g55230	Undetermined	2.45	energy conversion and regeneration	0.21	0.19	-0.08	0.6	0.33	0.88	0.18	0.75	0.31	-0.08	0.09	0.09	0.32	-0.05	0.09	0.16	0.26	0.54	0.72	-0.88	0.17	0.46	-0.11	0.74	0.69		0.09	0.23	0.05	0.99	0.15	-0.2	0.8	0.79	0.3	0.43
589	1.64	1.66	1.36	0.1884	0.3796	cassava	CV02011A2A08.f1	DV452806	cassava specific 1258	Unknown	Undetermined			1.66	1.84	0.89	2.44	2.46	2.02	1.91	1.11	1.33	1.67	1.51	1.59	1.42	1.45	2.23	2.29	2.59	1.19	1.2	0.82	1.38	1.93	2.07	1.05	1.02		1.38	1.2	2.18	1.81	1.33	1.13	1.58	2.21	1.5	2.3
590	-0.84	-0.85	-0.62	0.3154	0.4524	cassava	Cassava.2229.C1.Contig2387	DV452356	AT5g54930/MBG8_20 [Arabidopsis thaliana] gb|AAO42755.1| At5g54930/MBG8_20 [Arabidopsis thaliana] ref|NP_568817.1| AT hook motif-containing protein [Arabidopsis thaliana]	At5g54930	biological process unknown	99	UNCLASSIFIED PROTEINS	-0.65	-0.58	-0.8	-0.52	-0.58	-0.55	-0.86	-1.09	-0.61	-1.21	-0.51	-0.52	-0.98	-0.54	-0.98	-0.5	-0.59	-1.42	-1.32	-2.06	-0.59	-0.75	-0.89	-1.43	-0.56		-0.52	-0.48	-1	-0.49	-0.87	-1.46	-0.63	-0.46	-1.58	-0.97
591	2.61	2.54	2.71	0.508	0.5334	cassava	CV02010A1B09.f1	DV452403	protein kinase family protein [Arabidopsis thaliana]	At5g18610	Undetermined			2.65	2.14	2.66	3.13	3.09	2.25	2.9	2.52	3.15	2.87	1.92	1.97	2.35	3.14	2.99	2.38	2.54	3.17	2.71	1.94	2.55	2.55	2.88	2.6	2.24		2.52	2.71	3	2.34	2.23	2.42	2.45	2.33	2.29	3.11
592	0.51	0.54	0.42	0.7125	0.5946	cassava	CV02010A1E08.f1	DV452436	cassava specific 202	Unknown	Undetermined			0.31	0.59	0.19	0.55	0.28	1.21	0.55	0.69	0.64	0.48	0.79	0.68	0.29	0.36	0.23	1.51	0.85	0.53	0.29	-0.76	0.31	0.32	0.5	0.68	0.56		0.48	0.28	0.28	1.15	0.4	-0.44	1.14	1.2	0.36	0.58
593	0.57	0.66	0.5	0.7196	0.5967	cassava	CV02010B2H06.f1	DV452669	cassava specific 1247	Unknown	Undetermined			0.44	0.32	0.31	0.87	0.6	1.37	0.32	0.62	0.63	0.34	0.16	0.7	0.57	0.54	0.12	1.72	0.96	0.71	1.07	-1.03	0.62	0.36	0.86	0.75	0.44		0.39	0.57	0.25	1.37	0.34	-0.31	1.15	1.3	0.44	1.04
594	-1.83	-1.78	-1.7	0.8365	0.6275	cassava	CV02015A2E11.f1	DV454251	insulin degrading enzyme [Lycopersicon esculentum]	At2g41790	Undetermined			-1.8	-2.04	-0.87	-1.23	-1.03	-2.1	-2.08	-1.83	-2.18	-1.7	-1.14	-1.47	-0.94	-2.18	-2.14	-1.9	-1.06	-1.36	-1.15	-3.75	-1.89	-2.62	-2.48	-3.18	-1.67		-1.52	-1.31	-1.39	-2.74	-2.33	-1.54	-2.07	-1.92	-1.91	-1.02
595	-0.04	0.13	-0.01	0.3612	0.4737	cassava	CV02015B2H10.f1	DV454448	unknown [Arabidopsis thaliana]	At5g01350	biological process unknown	99	UNCLASSIFIED PROTEINS	-0.15	0.09	-0.43	-0.29	-0.13	0.3	-0.02	0.62	0.11	-0.21	0.19	0.29	-0.06	-0.47	-0.15	0.35	-0.04	0.16	-0.12	-1.28	-0.07	0.22	0.23	-0.04	-0.07		-0.1	-0.31	-0.16	0.65	-0.04	-0.31	0.62	0.47	0.26	0.21
596	-0.35	-0.27	-0.28	0.8109	0.6209	cassava	CV02016A1C09.f1	DV454511	unknown [Arabidopsis thaliana] gb|AAD39574.1| T10O24.14 [Arabidopsis thaliana] ref|NP_563872.1| expressed protein [Arabidopsis thaliana]	At1g10522	biological process unknown			-0.29	-0.09	-0.45	-0.2	-0.54	0.1	-0.11	-0.1	-0.29	-0.69	-0.02	-0.28	-0.32	-0.35	-0.77	-0.04	-0.28	-0.15	-0.58	-1.77	-0.39	-0.23	-0.29	-0.27	-0.26		-0.39	-0.38	-0.54	0.1	-0.1	-1.08	0.27	0.2	-0.51	-0.31
597	1.54	1.7	1.49	0.5119	0.5344	cassava	CV02016A2F10.f1	DV454582	cassava specific 1395	Unknown	Undetermined			1.64	1.87	1.02	2.15	1.45	1.96	1.75	1.49	1.41	1.67	1.48	1.4	1	1.24	1.44	2.38	2.31	1.64	1.41	0.54	1.15	1.63	2.03	1.11	1.21		1.26	1.49	1.68	2.26	1.61	0.58	2.24	2.14	1.45	2.29
598	0.38	0.42	0.44	0.8996	0.6435	cassava	CV02015B2D06.f1	DV454375	cassava specific 1381	Unknown	Undetermined			0.2	0.36	0.01	0.57	0.22	1.17	0.48	0.41	0.42	0.46	0.45	0.49	0	0.25	-0.03	1.24	0.71	0.47	0.63	-1.12	0.19	0.32	0.64	0.5	0.35		0.25	0.28	-0.1	1.12	0.28	-0.48	1.07	1	0.11	0.65
599	0.6	0.75	0.48	0.2036	0.3895	cassava	CV02015A1H11.f1	DV454195	cassava specific 1371	Unknown	Undetermined			0.26	0.46	0.44	1.61	0.14	1.31	0.43	0.66	0.55	0.82	0.18	0.47	0.05	0.55	1.13	0.95	0.86	0.53	0.48	0.09	0.52	0.53	0.66	0.44	0.75		0.26	0.53	1.01	1.11	0.81	0.2	0.95	1.29	0.4	0.95
600	1.17	1.42	0.73	0.0096	0.0877	cassava	Cassava.1180.C1.Contig1350	DV454731	cationic peroxidase 2 [Glycine max] pir||T06227 peroxidase (EC 1.11.1.7) 2, cationic - soybean	At4g21960	response to oxidative stress	11.05	Disease, virulence and defense	1.65	1.01	1.34	1.64	0.51	1.77	1.41	1.95	0.4	0.37	1.23	0.81	1.71	1.23	1.66	1.22	1.2	0.43	0.49	1.75	1.55	1.63	1.18	0.44	0.56		0.98	1.09	2.3	1.35	1.01	1.31	1.62	1.01	2.24	1.31
601	-0.24	-0.33	-0.38	0.5585	0.549	cassava	CV02016B2E02.f1	DV454754	hypothetical protein [Arabidopsis thaliana] pir||H84863 hypothetical protein At2g43250 [imported] - Arabidopsis thaliana ref|NP_181854.1| expressed protein [Arabidopsis thaliana]	At2g43250	Undetermined			-0.58	-0.38	-0.1	0.05	-0.21	-0.14	-0.45	-0.09	-0.02	0.24	-0.63	-0.09	-0.35	0.04	0.16	0.09	0.14	-0.24	-0.15	-2.16	-0.15	-0.5	0.04	-0.54	0.13		-0.64	-0.48	-0.22	0.37	-0.66	-0.69	0.01	0.14	-0.65	-0.45
602	-0.12	-0.03	-0.25	0.23	0.4064	cassava	CV02021A2E05.f1	DV456310	expressed protein [Arabidopsis thaliana]	At2g43945	Undetermined			-0.07	0.05	-0.37	0.25	-0.4	0.3	-0.02	-0.06	-0.06	0.14	0	-0.49	0.05	-0.37	0.5	0.43	-0.44	-0.02	-0.44	-0.93	-0.27	-0.22	-0.08	-0.27	-0.23		-0.31	0	0.15	0.51	-0.04	-0.45	0.39	0.17	-0.29	-0.45
603	0.76	0.75	0.68	0.7602	0.6084	cassava	CV02021B1G03.f1	DV456416	cassava specific 1499	Unknown	Undetermined			0.39	0.54	0.13	1.19	0.46	1.15	0.48	0.64	1.1	1.38	0.42	0.57	0.64	0.26	1.05	1.33	0.96	1.19	1.08	0.15	0.71	0.45	0.83	0.96	1.06		0.47	0.89	0.71	1.26	0.48	0.41	0.98	1.31	0.4	0.55
604	0.19	0.06	0.13	0.6165	0.5651	cassava	CV02022B2B10.f2	DV456849	resistance protein candidate RGC2J [Lactuca sativa] pir||T30558 resistance protein RGC2J - garden lettuce	Unknown	Undetermined			0.13	0.55	0.05	0.49	0.44	0.25	0.31	0.09	0.28	0.57	0.23	0.32	-0.09	0.37	0.73	0.26	0.82	-0.04	0.18	-1.06	0.21	-0.49	0.36	-0.36	0.22		0.01	0.45	0.34	0.48	-0.37	-0.37	0.15	0.6	-0.15	-0.55
605	0.27	0.28	0.22	0.9086	0.6454	cassava	CV02022A1F01.f1	DV456627	putative ABC transporter protein [Arabidopsis thaliana] gb|AAL87274.1| putative ABC transporter protein [Arabidopsis thaliana] ref|NP_173226.2| ABC transporter family protein [Arabidopsis thaliana]	At1g17840	Undetermined			0.03	0.44	-0.06	0.09	-0.09	0.81	0.07	0.38	0.24	0.32	0.53	0.15	0.05	0.1	0.28	0.96	0.33	0.66	0.46	-1.12	-0.04	0.18	0.5	0.62	0.77		-0.07	0.66	0.16	0.89	0.31	-0.35	0.93	0.85	-0.21	-0.38
606	1.03	0.94	0.84	0.2877	0.4399	cassava	CV02021A1D11.f1	DV456256	unknown protein [Arabidopsis thaliana] ref|NP_973804.1| expressed protein [Arabidopsis thaliana] ref|NP_973803.1| expressed protein [Arabidopsis thaliana] ref|NP_973805.1| expressed protein [Arabidopsis thaliana] ref|NP_172536.1| expressed protein [Arabidopsis thaliana]	At1g10660	Undetermined			1.01	1.25	0.4	1.41	1.46	1.42	1.26	0.58	1.06	1.26	0.87	0.62	0.74	1.18	1.58	1.1	1.48	1.02	0.97	0.1	0.77	0.95	1.19	0.94	1.13		0.76	1.08	1.36	1.03	0.6	0.41	1.09	1.67	0.7	0.67
607	0.01	-0.06	-0.08	0.6299	0.5688	cassava	Cassava.724.C1.Contig867	DV456413	ORF [Arabidopsis thaliana]	At2g48110	biological process unknown			-0.09	0.17	-0.21	0.42	0.18	0.26	0.15	0.08	0.08	0.12	-0.03	-0.3	-0.15	-0.01	0.67	-0.03	0.45	-0.24	0.26	-0.77	-0.01	-0.45	0	-0.16	-0.11		-0.3	0.22	0.49	0.11	-0.27	-0.49	0.12	0.46	-0.28	-0.69
608	0.33	0.24	0.22	0.4967	0.5286	cassava	CV02022A1B10.f1	DV456582	cassava specific 1507	Unknown	Undetermined			0.1	0.38	0.04	0.51	0.57	0.76	0.29	0.41	0.34	0.59	0.25	-0.08	0.25	0.4	0.6	0.64	0.38	0.32	0.68	-0.91	0.3	0.09	0.52	0.55	0.36		0.01	0.6	0.44	0.66	-0.02	-0.25	0.5	0.8	-0.02	-0.3
609	1.79	1.81	1.65	0.5322	0.5404	cassava	CV02022A1E01.f1	DV456616	cassava specific 253	Unknown	Undetermined			1.56	2.23	1.38	2.37	0.76	1.94	1.69	1.77	1.97	2.03	1.76	1.47	1.27	1.81	2.23	2.38	2.13	1.69	2.16	0.95	1.52	1.69	2.1	1.94	2.06		1.5	2.07	2.28	2.08	1.71	1.02	2.19	2.01	1.4	1.79
610	0.56	0.55	0.55	0.9969	0.6662	cassava	Cassava.2831.C1.Contig2939	DV458490	putative target of myb1 [Oryza sativa (japonica cultivar-group)] emb|CAD44613.1| TOM1 protein [Oryza sativa (japonica cultivar-group)] dbj|BAD08174.1| putative target of myb1 [Oryza sativa (japonica cultivar-group)] dbj|BAD07858.1| putative target of myb1 [Oryza sativa (japonica cultivar-group)]	Unknown	Undetermined			0.28	0.35	0.36	0.83	0.59	0.96	0.51	0.59	0.73	0.7	0.33	0.5	0.28	0.52	0.69	1.11	0.86	0.65	0.88	-0.72	0.52	0.43	0.47	0.72	0.87		0.36	0.56	0.56	1.25	0.28	0	0.69	0.95	0.02	0.84
611	0.42	0.39	0.25	0.2938	0.4426	cassava	CV02027A2F09.f1	DV458429	cassava specific 1604	Unknown	Undetermined			0.08	0.66	0.01	0.7	0.83	0.76	0.36	0.42	0.62	0.41	0.38	0.46	0.22	0.26	0.59	0.77	0.55	0.36	0.75	-1.05	0.34	0.53	0.63	0.41	0.4		0.21	0.48	0.45	0.89	0.09	-0.06	0.42	0.81	0.16	0.46
612	0.11	0	0.04	0.7474	0.6051	cassava	CV02028A1A10.f1	DV458660	unknown protein [Arabidopsis thaliana] dbj|BAC42374.1| unknown protein [Arabidopsis thaliana] gb|AAO63445.1| At2g25737 [Arabidopsis thaliana] gb|AAN72117.1| unknown protein [Arabidopsis thaliana] ref|NP_850068.1| expressed protein [Arabidopsis thaliana]	At2g25737	Undetermined			-0.13	0.1	-0.13	0.2	0.46	-0.01	0.07	0.13	0.2	0.54	-0.25	0.1	-0.28	0.06	0.58	0.08	0.54	0.2	0.71	-1.25	-0.04	0.09	0.17	0.08	0.45		-0.4	0.09	0.13	0.32	-0.65	-0.25	0	0.43	-0.02	0.41
613	2.35	2.31	2.28	0.822	0.6237	cassava	CV02028A1C05.f1	DV458670	putative N-carbamyl-L-amino acid amidohydrolase [Arabidopsis thaliana] gb|AAL67039.1| putative N-carbamyl-L-amino acid amidohydrolase [Arabidopsis thaliana] ref|NP_199173.2| N-carbamyl-L-amino acid hydrolase, putative [Arabidopsis thaliana]	At5g43600	Undetermined			2.23	2.06	2.08	2.73	2.64	2.25	2.53	2.42	2.64	2.85	1.88	2.38	2.17	2.39	2.58	2.31	2.81	2.61	2.78	1.42	2.06	2	2.56	2.17	2.1		2.25	2.77	2.68	2.32	2.13	1.99	2.02	2.33	2.21	2.36
614	0.55	0.53	0.46	0.6927	0.5882	cassava	Cassava.2588.C1.Contig2718	DV458315	hypothetical protein [Arabidopsis thaliana] emb|CAB43700.1| hypothetical protein [Arabidopsis thaliana] gb|AAU95449.1| At4g25690 [Arabidopsis thaliana] gb|AAL57672.1| AT4g25690/L73G19_70 [Arabidopsis thaliana] ref|NP_974617.1| expressed protein [Arabidopsis thaliana] ref|NP_194299.1| expressed protein [Arabidopsis thaliana] pir||T09561 hypothetical protein L73G19.70 - Arabidopsis thaliana	Unknown	Undetermined			0.32	0.36	0.16	0.86	0.95	0.71	0.71	0.58	0.6	0.96	0.29	0.07	0.4	0.41	0.72	0.76	0.93	0.68	0.93	-0.73	0.61	0.46	0.77	0.69	0.62		0.15	0.56	0.64	0.98	0.39	-0.05	0.7	1	0.28	0.65
615	0.65	0.63	0.5	0.4694	0.5185	cassava	CV02027A2E10.f1	DV458420	unknown protein [Oryza sativa (japonica cultivar-group)]	At1g22750	biological process unknown			0.27	0.56	0.08	0.97	1.03	0.67	0.83	0.63	0.73	1.16	0.44	0.38	0.13	0.6	1.03	0.84	1.09	0.66	1.03	0.01	0.42	0.51	1.08	0.33	0.65		0.1	0.73	0.96	0.99	0.22	0.19	0.66	1.23	0.37	0.82
616	0.21	0.22	0.1	0.3812	0.4836	cassava	Cassava.2376.C1.Contig2524	DV458626	cassava specific 33	Unknown	Undetermined	98	CLASSIFICATION NOT YET CLEAR-CUT	0.02	0.37	-0.09	0.22	0.1	0.31	0.1	0.3	0.23	0.37	0.27	0.21	0.01	-0.08	0.25	0.57	0.24	0.34	0.45	-0.41	0.11	0.16	0.39	0.55	0.17		-0.05	0.21	0.12	0.8	-0.04	-0.48	0.51	0.79	0.04	0.33
617	0.55	0.55	0.49	0.6649	0.5794	cassava	CV02028B2B11.f1	DV458938	putative c-myc binding protein MM-1 [Arabidopsis thaliana] gb|AAL36313.1| putative c-myc binding protein MM-1 [Arabidopsis thaliana] dbj|BAB11184.1| c-myc binding protein MM-1-like protein [Arabidopsis thaliana] ref|NP_197720.1| c-myc binding protein, putative / prefoldin, putative [Arabidopsis thaliana] sp|P57742|PFD5_ARATH Probable prefoldin subunit 5	At5g23290	Undetermined			0.56	0.54	0.4	0.88	0.66	0.72	0.55	0.84	0.7	0.32	0.4	0.54	0.64	0.46	0.49	0.79	0.73	0.36	0.37	0.08	0.72	0.48	0.64	0.42	0.36		0.45	0.55	0.52	0.7	0.47	0.44	0.52	0.75	0.47	0.65
618	0.55	0.5	0.51	0.8681	0.6354	leafy spurge	CV03_9.975.C1.Contig1288	DV113440	Spurge Specific 1032	Unknown	Undetermined			0.41	0.42	0.31	0.82	0.68	1.02	0.62	0.9	0.62	0.62	0.4	0.58	0.38	0.47	0.52	1.45	0.78	0.39	-0.03	-0.32	0.57	0.35	0.85	0.47	0.45		0.46	0.3	0.38	0.84	0.24	-0.02	0.75	0.95	0.41	0.67
619	0.52	0.56	0.46	0.5357	0.5417	leafy spurge	CV03006A1F01.f1	DV113473	Spurge Specific 1113	Unknown	Undetermined	13.03.01	synaptic transmission	0.58	0.64	0.37	0.8	0.36	0.76	0.67	1	0.23	0.54	0.54	0.32	0.43	0.39	0.63	0.8	0.57	0.57	0.31	0.13	0.65	0.5	0.48	0.41	0.38		0.28	0.74	0.51	0.85	0.62	0.16	0.82	0.64	0.49	0.47
620	0.74	0.61	0.46	0.0296	0.17	leafy spurge	CV03_9.1267.C1.Contig1632	DV113860	Euphorbia specific131	Unknown	Undetermined			0.61	1.02	0.63	1.09	1.05	0.63	0.94	1.28	0.45	0.55	0.91	0.97	0.74	0.75	0.82	0.86	1.12	0.37	0.55	0.27	0.56	0.77	1.32	0.15	0.08		0.39	0.83	0.49	0.75	0.48	0.28	0.65	0.84	0.69	0.73
621	2.08	1.95	1.94	0.3561	0.4723	leafy spurge	CV03_9.144.C1.Contig221	DV114039	40S ribosomal protein S7 (RPS7A) [Arabidopsis thaliana] ref|NP_849786.1| 40S ribosomal protein S7 (RPS7A) [Arabidopsis thaliana] pir||A96526 probable 40S ribosomal protein S7 homolog, [imported] - Arabidopsis thaliana gb|AAG50658.1| 40S ribosomal protein S7 homolog, putative [Arabidopsis thaliana] gb|AAG60128.1| 40S ribosomal protein S7 homolog, putative [Arabidopsis thaliana] gb|AAL06501.1| At1g…	At1g48830	Undetermined			2.03	2.02	1.67	2.39	2.59	1.78	2.19	2.31	2.19	2.24	1.95	1.8	1.81	2.05	2.35	2.16	2.77	1.93	2.22	1.28	1.88	2.21	2.43	1.78	2.03		1.83	1.97	2.13	2.34	2.02	1.55	1.91	1.22	1.92	2.6
622	0.12	0.23	0.08	0.537	0.5421	leafy spurge	CV03_9.1080.C1.Contig1411	DV113600	putative cellulose synthase-like protein OsCslE2 [Oryza sativa (japonica cultivar-group)]	At1g55850	Undetermined			0.1	0.13	-0.08	0.74	0.21	0.64	0.02	0.22	0.01	0.08	-0.03	-0.15	0.02	0.21	0.89	0.33	0.29	0.04	0.07	-1.13	0.2	0.02	0.33	-0.21	0.05		-0.14	-0.01	0.71	0.55	-0.03	-0.1	0.37	0.71	0.13	0.13
623	0.82	0.87	0.85	0.9131	0.6465	leafy spurge	CV03006A1E03.f1	DV113465	Spurge Specific 1079	Unknown	Undetermined			1.03	0.85	0.94	1.16	0.65	1.17	0.87	1.13	0.69	0.57	0.79	0.7	0.84	0.91	1.45	1.07	1.19	0.75	0.49	0.09	0.85	0.56	0.86	0.33	0.58		0.52	0.99	1.41	1.23	0.9	0.53	1.03	1.03	0.92	0.11
624	0.56	0.5	0.21	0.005	0.0569	leafy spurge	CV03_9.893.C2.Contig1190	DV113676	blight-associated protein p12 precursor [Citrus jambhiri]	At4g30380	biological process unknown	11.05.05	virulence, disease factors	0.95	0.89	0.43	0.9	0.46	0.84	0.08	0.48	0.41	0.97	0.61	0.62	1.05	0.86	1	0.32	0.59	0.42	0.31	0.11	0.72	0.27	0.35	0	0.28		0.32	0.66	0.74	0.87	0.59	0.14	0.82	0.57	0.3	-0.01
625	1.59	1.23	0.95	0.0004	0.0094	leafy spurge	CV03_9.146.C1.Contig223	DV113868	calcium-binding protein, putative [Arabidopsis thaliana] ref|NP_849686.1| calcium-binding protein, putative [Arabidopsis thaliana] pir||A86317 protein T10O22.19 [imported] - Arabidopsis thaliana gb|AAF78384.1| T10O22.19 [Arabidopsis thaliana] gb|AAF97837.1| Strong similarity to calcium-binding protein (PCA23) from Olea europaea gb|AF078680 and contains multiple EF-hand PF|00036 domains. ESTs gb|T…	At1g18210	biological process unknown	10.01.01	unspecified signal transduction	1.68	1.77	2.12	0.8	2.02	1.87	2.07	2.62	1.36	1.61	1.36	1.13	1.69	1.34	2.34	1.36	2.04	1.08	1.43	1.3	1.74	1.53	1.7	0.81	0.9		0.99	1.26	1.1	1.39	1.23	1.35	1.02	1.92	1.42	0.63
626	1.18	1.15	1.1	0.843	0.6289	leafy spurge	CV03_9.648.C1.Contig892	DV114544	LEM3 (ligand-effect modulator 3) family protein / CDC50 family protein [Arabidopsis thaliana] pir||G96584 hypothetical protein F20D21.14 [imported] - Arabidopsis thaliana gb|AAD25612.1| Unknown protein [Arabidopsis thaliana] gb|AAK74030.1| At1g54320/F20D21_50 [Arabidopsis thaliana] gb|AAK96636.1| At1g54320/F20D21_50 [Arabidopsis thaliana] gb|AAL38602.1| At1g54320/F20D21_50 [Arabidopsis thaliana]	At1g54320	biological process unknown	03.03.01	mitotic cell cycle and cell cycle control	1.8	1.34	1.62	1.77	1	1.27	1.41	2.15	0.73	0.8	1.21	1.07	1.35	0.93	1.71	1.09	1.16	0.9	0.61	1.07	1.39	1.32	0.64	0.68	0.56		1.02	1.5	1.19	0.87	1.14	1.25	1.03	1.26	1.41	0.82
627	-0.69	-1.03	-0.79	0.1112	0.3105	leafy spurge	CV03_9.996.C1.Contig1310	DV114914	leucine-rich repeat transmembrane protein kinase, putative [Arabidopsis thaliana] pir||B86479 hypothetical protein F14D7.1 - Arabidopsis thaliana gb|AAF79881.1| Contains similarity to receptor protein kinase-like protein from Arabidopsis thaliana gb|AL161513. It contains a eukaryotic protein kinase domain PF|00069. EST gb|AI997574 comes from this gene	At1g35710	Undetermined	10.01.01	unspecified signal transduction	-0.54	-0.37	-0.93	-0.22	-0.54	-0.55	-1.03	-0.4	-0.79	-0.4	-0.45	-0.71	-0.96	-0.46	-0.55	-0.57	-0.19	-0.82	-0.67	-2.35	-0.62	-0.79	-0.52	-1.27	-0.55		-0.75	-0.38	-1.1	-0.48	-1.16	-1.62	-0.61	-0.52	-1.6	-2.05
628	0.1	0.2	0.09	0.7053	0.5923	leafy spurge	CV03_9.883.C1.Contig1179	DV114835	dihydrodipicolinate synthase 1 (DHDPS1) (DHDPS) (DHPS1) [Arabidopsis thaliana] sp|Q9LZX6|DAP1_ARATH Dihydrodipicolinate synthase 1, chloroplast precursor (DHDPS 1) gb|AAL36299.1| putative dihydrodipicolinate synthase precursor [Arabidopsis thaliana] gb|AAM20082.1| putative dihydrodipicolinate synthase precursor [Arabidopsis thaliana]	At3g60880	Undetermined	01.01.01.07.06	biosynthesis of lysine	0.36	0.17	-0.17	0.2	0.03	0.56	0.3	0.62	-0.07	-0.07	0.02	-0.2	-0.04	-0.42	0.78	0.06	0.27	0.15	0.28	-0.65	0.01	0.09	-0.02	0.23	0.08		-0.34	0.29	0.54	0.7	0.04	-0.23	0.55	0.59	0.33	-0.52
629	0.99	1.24	1.09	0.4359	0.505	leafy spurge	CV03_9.355.C1.Contig515	DV114846	Spurge Specific 3869	Unknown	Undetermined			1.18	1.32	1.45	1.81	0.86	1.34	1.43	1.98	0.27	0.12	1.15	0.87	1.53	1.25	1.49	0.65	1.17	0.17	0.23	0.9	1.37	1.2	0.83	0.13	0.05		0.97	1.24	1.34	1.12	1.19	1.46	1.32	1.53	1.64	0.57
630	-1.44	-1.39	-1.28	0.7055	0.5924	leafy spurge	CV03_9.644.C1.Contig888	DV114541	14-3-3 protein [Nicotiana tabacum]	At2g42590	Undetermined			-1.26	-1.49	-1.52	-0.96	-0.7	-0.46	-1.27	-1.37	-2.41	-1.58	-0.93	-1.48	-1.79	-1.8	-1.01	-0.88	-1.21	-2.02	-1.21	-0.59	-2.03	-2.06	-2.16	-2.26	-1.45		-1.07	-0.95	-1.24	-1.12	-1.91	-1.69	-1.75	-0.37	-0.96	-2.8
631	-0.82	-0.81	-0.85	0.9746	0.6612	leafy spurge	CV03_9.819.C1.Contig1095	DV114810	expressed protein [Arabidopsis thaliana] pir||T47877 hypothetical protein T4C21.70 - Arabidopsis thaliana emb|CAB82670.1| putative protein [Arabidopsis thaliana] dbj|BAC42258.1| unknown protein [Arabidopsis thaliana] gb|AAO50634.1| unknown protein [Arabidopsis thaliana]	At3g60660	biological process unknown			-0.48	-1.03	-0.88	-0.24	-0.69	-0.43	-0.91	-0.62	-1.4	-1.9	-0.37	-0.45	-0.22	-0.35	-0.29	-0.75	-0.61	-1.37	-1.04	-1.81	-0.17	-1.27	-1.1	-1.24	-0.93		-0.72	-0.44	-0.58	-0.52	-0.82	-0.98	-0.71	-0.52	-1.01	-1.8
632	0.4	0.4	0.48	0.7378	0.6021	leafy spurge	CV03_9.569.C1.Contig796	DV115010	Spurge Specific 4150	Unknown	Undetermined			0.26	0.14	0.16	0.31	0.26	0.72	0.35	0.61	0.59	0.6	0.33	0.45	0.31	0.18	0.22	0.74	0.59	0.84	0.88	-0.62	0.24	0.37	0.27	0.69	0.63		0.35	0.47	0.34	0.88	0.14	-0.24	0.7	0.77	0.56	0.05
633	-1.97	-2.49	-2.33	0.2918	0.4416	leafy spurge	CV03_9.1108.C1.Contig1444	DV115113	Spurge Specific 4332	Unknown	Undetermined			-1.28	-1.26	-1.72	-1.9	-2.74	-3.3	-0.42	-1.96	-2.06	-0.04	-1.35	-2.47	-2.61	-2.12	-0.61	-2.42	-1.94	-0.22	-1.58	-4.22	-2.66	-2.51	-3.59	-2.43	-1.73		-3.13	-1.23	-0.38	-2.66	-3.99	-3.26	-3.8	-2.55	-2.13	-1.74
634	0.64	0.4	0.62	0.297	0.444	leafy spurge	CV03_9.1905.C1.Contig2343	DV116317	Spurge Specific 61	Unknown	Undetermined			1.06	1.03	1.1	0.67	0.92	0.24	0.8	0.13	1.02	0.28	1.22	0.77	1	1.08	-0.38	1.17	0.62	0.5	0.46	0.14	0.89	0.39	0.48	0.44	0.01		1.31	0.77	0.35	0.23	0.44	0.13	0.4	0.06	0.02	0.25
635	0.44	0.65	0.55	0.1968	0.3855	leafy spurge	CV03_9.1920.C1.Contig2357	DV116349	unknown protein [Arabidopsis thaliana]	At4g19880	biological process unknown	1.2	secondary metabolism	1.11	0.67	0.7	0.73	0.25	0.54	0.44	0.82	0.28	-0.36	0.17	0.56	0.81	0.69	0.48	0.74	0.45	0.14	-0.29	0.19	0.66	0.76	0.18	0	0.24		0.74	0.78	0.58	0.58	0.63	0.26	0.79	0.4	0.99	0.72
636	0.64	0.6	0.45	0.3971	0.4897	leafy spurge	CV03014A1H01.f1	DV116291	expressed protein [Arabidopsis thaliana] gb|AAL14409.1| AT4g24880/F13M23_20 [Arabidopsis thaliana]	At4g24880	Undetermined	03.01.03	DNA synthesis and replication	0.45	0.16	0.44	0.91	0.83	1.17	0.5	0.91	0.61	0.48	0.35	0.69	0.47	0.75	0.65	1.67	0.93	0.4	0.71	-0.31	0.78	0.48	0.92	0.25	0.79		0.28	0.14	0.32	1.3	0.11	-0.08	0.99	1.19	0.61	1.14
637	0.9	0.89	0.71	0.4382	0.5062	leafy spurge	CV03_9.680.C1.Contig928	DV116786	peptidyl-prolyl cis-trans isomerase / FK506-binding protein (ROF1) [Arabidopsis thaliana] pir||S72485 peptidylprolyl isomerase (EC 5.2.1.8) ROF1 - Arabidopsis thaliana gb|AAB82062.1| rof1 [Arabidopsis thaliana]	At3g25230	Undetermined			1.03	1.16	1.58	1.65	0.31	0.99	1.87	2.54	0.43	0.2	0.88	0.59	1.19	0.65	0.94	0.74	0.9	0.57	0.24	0.41	1.11	0.85	0.54	0.45	0.6		0.51	1.14	0.7	0.69	1.03	0.74	0.89	1.07	1.14	1
638	0.71	0.75	0.87	0.3598	0.4732	leafy spurge	CV03_9.1951.C1.Contig2388	DV116399	unknown [Lycopersicon esculentum]	At4g38060	biological process unknown			1.29	1.01	0.64	1.01	0.75	0.8	1.13	1.38	0.58	0.53	0.91	0.62	0.93	0.53	0.68	0.69	1.06	0.33	0.13	0.3	1.12	0.72	0.41	0.15	-0.01		0.96	1.07	0.5	0.48	0.66	0.54	0.56	0.84	0.91	0.93
639	1.93	1.71	1.6	0.0225	0.1459	leafy spurge	CV03_9.1915.C1.Contig2353	DV116338	Spurge Specific 62	Unknown	Undetermined			1.74	1.87	1.67	2.24	2.67	1.79	2.09	2.23	1.85	2.34	1.55	1.79	1.64	1.81	2.26	1.86	2.5	1.9	1.96	1.31	1.81	2.12	2.09	1.51	1.66		1.54	1.85	1.98	1.73	1.39	1.51	1.37	1.86	1.83	2.09
640	0.57	0.77	0.68	0.1476	0.3473	leafy spurge	CV03_9.1938.C1.Contig2374	DV116376	chaperonin, putative [Arabidopsis thaliana] dbj|BAB02032.1| cytosolic chaperonin, delta-subunit [Arabidopsis thaliana] gb|AAM20728.1| chaperonin subunit, putative [Arabidopsis thaliana] gb|AAO30081.1| chaperonin subunit, putative [Arabidopsis thaliana]	At3g18190	Undetermined			0.54	0.79	0.45	0.6	0.77	0.83	0.74	0.89	0.55	0.22	0.79	0.38	0.45	0.4	0.93	1.07	0.8	0.47	0.26	-0.13	0.6	0.39	0.74	0.4	0.34		0.44	0.71	0.92	1.24	0.47	0.29	1.13	0.98	0.73	0.78
641	0.64	0.61	0.56	0.8096	0.6205	leafy spurge	CV03_9.2076.C1.Contig2524	DV116602	putative auxin-independent growth promoter [Oryza sativa (japonica cultivar-group)]	At5g15740	biological process unknown	11.01	stress response	0.93	0.77	1.01	1.17	0.55	0.58	1.2	1.39	0.61	0.24	0.68	0.82	1.06	0.89	0.2	0.85	0.7	0.34	-0.08	0.09	0.94	0.65	0.55	0.19	-0.34		1.04	1.05	0.32	0.32	0.58	0.38	0.57	0.24	0.9	0.66
642	0.73	0.76	0.56	0.5119	0.5344	leafy spurge	CV03_9.2128.C1.Contig2583	DV117951	Spurge Specific 169	Unknown	Undetermined			0.11	0.85	0.4	0.71	0.67	1.84	0.63	0.71	0.74	0.72	0.94	0.62	0.25	0.58	0.31	2.04	1.13	0.66	0.62	-0.21	0.57	0.65	1.1	0.7	0.92		0.32	0.36	0.3	1.61	0.5	-0.12	1.43	1.65	0.56	1.02
643	1.54	1.74	1.58	0.1749	0.3683	leafy spurge	CV03_9.1836.C1.Contig2269	DV117964	60S ribosomal protein L10A (RPL10aA) [Arabidopsis thaliana] sp|Q8VZB9|R10A_ARATH 60S ribosomal protein L10a-1 gb|AAL38253.1| putative ribosomal protein L10 [Arabidopsis thaliana] gb|AAM47861.1| putative ribosomal protein L10 [Arabidopsis thaliana]	At1g08360	Undetermined	5.01	ribosome biogenesis	1.69	1.52	1.35	1.98	1.46	1.43	1.81	1.94	1	1.34	1.48	1.54	1.76	1.47	1.92	1.5	1.97	1.3	1.28	1.11	1.95	1.56	1.71	1.22	1.17		1.45	2.16	1.61	1.81	1.44	1.7	1.51	1.85	1.81	2.03
644	-0.12	0.09	0.4	0.0029	0.0393	leafy spurge	CV03_9.203.C2.Contig321	DV118148	putative early light induced protein [Arachis hypogaea]	At3g22840	Undetermined	2.3	photosynthesis	-0.28	-0.06	-0.42	-0.15	-0.38	0.18	-0.12	-0.08	0.04	-0.36	0.17	-0.04	-0.24	-0.21	-0.57	0.06	-0.22	0.04	0.24	-1.06	-0.28	-0.35	-0.28	0.19	1.14		0.06	0.2	-0.15	0.44	0.04	-0.6	0.38	0.7	-0.09	-0.06
645	0.36	0.15	0.18	0.183	0.3758	leafy spurge	CV03_9.1780.C1.Contig2208	DV118073	FAD-binding domain-containing protein [Arabidopsis thaliana] pir||T02675 hypothetical protein At2g46740 [imported] - Arabidopsis thaliana gb|AAC33493.1| unknown protein [Arabidopsis thaliana]	At2g46740	Undetermined			0.32	0.33	0.15	0.49	0.16	0.7	0.17	0.34	0.36	0.45	-0.07	0.34	0.18	0.37	0.61	1	0.78	0.5	0.59	-0.85	0.43	0.18	0.58	0.26	0.66		-0.16	0.37	0.53	0.48	0.12	-0.41	0.44	0.75	-0.09	-0.5
646	0.21	0.26	0.37	0.4774	0.5214	leafy spurge	CV03_9.2193.C1.Contig2654	DV118115	Hypothetical protein CBG00746 [Caenorhabditis briggsae]	At3g53230	Undetermined			-0.25	-0.07	-0.15	0.67	0.05	0.82	-0.02	0.53	0.24	0.35	-0.3	-0.07	0.21	-0.01	0.56	0.91	0.5	0.29	0.55	-0.98	0.32	0.05	0.37	0.22	0.34		-0.52	0.12	0.54	0.95	0.09	-0.26	0.86	0.94	0.24	-0.31
647	0.06	0.21	0.1	0.2714	0.431	leafy spurge	CV03_9.2127.C1.Contig2582	DV118043	calmodulin-binding family protein [Arabidopsis thaliana] dbj|BAA97068.1| unnamed protein product [Arabidopsis thaliana]	At3g15050	Undetermined	6.04	protein targeting, sorting and translocation	0.17	0.02	-0.09	0.25	-0.24	0.21	-0.14	0.3	0.2	0	0.09	0.48	0.19	0.04	0.31	0.03	0.06	0.04	-0.03	-0.61	0.22	0.12	-0.07	-0.16	0.06		0.59	0.24	0.44	0.57	0.06	-0.32	0.45	-0.03	0.28	-0.18
648	1.33	1.45	1.2	0.2841	0.4378	leafy spurge	CV03_9.2212.C1.Contig2673	DV118231	chloroplast inner membrane import protein Tic22, putative [Arabidopsis thaliana]	At3g23710	Undetermined	8.02	chloroplast transport	1.3	1.32	0.95	1.38	1.13	1.82	1.59	1.24	1.04	1.11	1.46	1.12	1.39	1.13	2.3	1.94	1.81	0.98	1.44	0.53	1.09	1.13	1.64	0.97	1.49		0.82	1.56	2.11	1.89	1.47	0.77	1.84	1.76	1.17	1.13
649	1.37	1.03	1.01	0.0055	0.0603	leafy spurge	CV03_9.2219.C1.Contig2680	DV118245	myb family transcription factor (KAN2) [Arabidopsis thaliana] gb|AAG60180.1| unknown protein [Arabidopsis thaliana] gb|AAL05437.1| GARP-like putative transcription factor KANADI2 [Arabidopsis thaliana]	At1g32240	Undetermined			1.42	1.68	1.13	1.46	1.58	1.55	1.82	1.74	1.32	1.52	1.12	1.27	1.3	1.15	1.91	1.23	1.93	1.32	1.4	0.37	1.19	1.21	1.62	0.84	1.14		0.86	1.43	1.2	1.56	0.56	0.61	1.29	1.46	0.86	0.48
650	0.54	0.61	0.39	0.1626	0.359	leafy spurge	CV03_9.2175.C1.Contig2634	DV119466	Spurge Specific 266	Unknown	Undetermined			0.29	0.49	0.35	0.63	0.1	1.17	0.31	0.66	0.44	0.56	0.69	0.22	0.53	0.33	0.9	0.85	0.62	0.76	0.71	-0.08	0.58	0.6	0.78	0.43	0.59		0.22	0.68	0.76	1.22	0.47	0.24	1.01	1.14	0.39	-0.06
651	0.87	0.87	0.97	0.6665	0.5797	leafy spurge	CV03_9.1688.C1.Contig2102	DV119751	Cysteine proteinase (Clone PLBPC13) pir||B26074 cysteine proteinase (EC 3.4.22.-) 13 - papaya (fragment) emb|CAA27609.1| pot. cysteine proteinase [Carica papaya]	At4g39090	response to water deprivation	2.99	other energy generation activities	1.08	1	0.95	1.3	0.58	1.29	1.18	1.21	0.97	0.48	0.78	-0.04	0.85	0.77	1.48	1.24	1.04	0.32	0.13	0.59	1.13	1.05	1.05	0.71	0.69		0.05	1.05	1.36	1.34	0.91	0.56	0.91	1.02	1.06	0.4
652	0.06	-0.02	0.08	0.8706	0.6363	leafy spurge	CV03024B1C12.f2	DV119852	F6F9.23 protein - Arabidopsis thaliana gb|AAG12566.1| Unknown protein [Arabidopsis thaliana]	At1g19715	biological process unknown	11.05.03	defense related proteins	-0.2	-0.08	-0.13	0.2	0.18	0.26	-0.22	0.45	0.19	0.62	-0.31	0.05	0.04	0.14	0.04	0.4	0.32	0.08	0.53	-1.93	0.15	-0.16	0.44	0.08	0.35		-0.51	0.18	-0.49	0.64	-0.28	-0.41	0.18	0.75	0.02	-0.26
653	0.48	0.65	0.58	0.235	0.4099	leafy spurge	CV03_9.1084.C1.Contig1415	DV119789	expressed protein [Arabidopsis thaliana] gb|AAM65303.1| unknown [Arabidopsis thaliana]	At1g22520	biological process unknown			0.83	0.5	0.34	0.85	0.23	0.64	0.56	0.88	0.22	-0.01	0.62	0.86	0.78	0.39	0.55	0.25	0.5	0.39	0.43	-0.07	0.73	0.41	0.27	0.5	0.46		0.4	0.86	0.63	0.99	0.74	0.18	0.93	0.69	0.86	0.18
654	1.12	1.21	1.08	0.6889	0.5868	leafy spurge	CV03_9.141.C1.Contig218	DV119631	pleckstrin homology (PH) domain-containing protein (PH1) [Arabidopsis thaliana] pir||E84699 hypothetical protein At2g29700 [imported] - Arabidopsis thaliana gb|AAC35236.1| expressed protein [Arabidopsis thaliana] gb|AAK91361.1| At2g29700/T27A16.20 [Arabidopsis thaliana] gb|AAM16199.1| At2g29700/T27A16.20 [Arabidopsis thaliana] gb|AAM61468.1| AtPH1 [Arabidopsis thaliana]	At2g29700	Undetermined	1.04	phosphate metabolism	1.24	1.28	1.13	1.5	0.17	0.67	1.55	1.95	0.84	0.8	1.21	1.35	1.51	0.59	1.51	0.95	1.25	0.79	0.82	1.04	1.75	1.43	0.92	0.83	0.81		1.02	1.64	1.47	1.26	1.28	1.12	1.1	0.88	1.55	0.76
655	0.51	0.52	0.45	0.8566	0.6326	leafy spurge	CV03024B1A11.f2	DV119833	Spurge Specific 584	Unknown	Undetermined			0.24	0.44	0.4	0.85	0.18	1.2	0.33	0.55	0.72	0.44	0.53	0.51	0.61	0.26	0.38	1.5	0.65	0.47	0.64	-0.34	0.64	0.09	0.62	0.6	0.35		0.52	0.41	0.35	1.17	0.44	-0.17	1.05	1.29	0.1	0.03
656	1.16	1.34	1.04	0.0958	0.2926	leafy spurge	CV03024B1C07.f2	DV119848	elongation factor [Triticum aestivum]	At1g56070	Undetermined			1.51	1.22	1.05	1.35	0.81	1.08	1.39	1.57	0.91	0.98	0.83	0.85	1.18	0.84	1.67	1.83	1.5	1.08	0.84	0.73	1.22	1.41	1.05	1.1	1.1		0.88	1.26	1.57	1.65	0.79	0.94	1.63	1.45	1.56	1.62
657	0.34	0.39	0.27	0.8067	0.6197	leafy spurge	CV03024A2E04.f1	DV119783	Euphorbia specific49	Unknown	Undetermined			-0.04	0.02	0.13	0.52	0.25	1.12	0.08	0.29	0.41	0.47	0.05	0.42	0.22	0.26	0.12	1.33	0.34	0.57	0.72	-1.09	0.29	0.11	0.45	0.65	0.77		0.14	0.38	0.31	0.99	0.21	-0.42	0.95	1.03	-0.02	0.35
658	0.61	0.73	0.65	0.7378	0.6021	leafy spurge	CV03_9.1478.C1.Contig1862	DV120637	expressed protein [Arabidopsis thaliana] gb|AAL67066.1| unknown protein [Arabidopsis thaliana] gb|AAM14339.1| unknown protein [Arabidopsis thaliana] gb|AAM63165.1| unknown [Arabidopsis thaliana] dbj|BAC43249.1| unknown protein [Arabidopsis thaliana]	At4g14600	biological process unknown	04.05.01.04	transcriptional control	1.24	0.71	0.96	1.19	0.12	0.83	0.81	1.53	0.3	0.02	0.64	0.43	1.15	0.64	0.57	0.7	0.36	0.18	-0.27	0.59	1.1	0.93	0.19	0.21	0.08		0.54	1	0.65	0.67	1.04	0.56	0.85	0.54	0.94	0.54
659	0.57	0.65	0.65	0.5502	0.5466	leafy spurge	CV03_9.2520.C1.Contig2992	DV120748	aconitate hydratase, cytoplasmic, putative / citrate hydro-lyase/aconitase, putative [Arabidopsis thaliana] gb|AAM97080.1| cytoplasmic aconitate hydratase [Arabidopsis thaliana] gb|AAP68248.1| At2g05710 [Arabidopsis thaliana]	At2g05710	metabolism	1	METABOLISM	0.77	0.73	0.44	0.57	0.48	0.96	0.67	0.83	0.4	0.4	0.84	0.37	0.6	0.33	0.38	1.07	0.55	0.52	0.29	0.05	0.89	0.67	0.44	0.46	0.6		0.43	0.67	0.5	0.75	0.61	0.26	0.96	0.84	0.77	0.67
660	0.25	0.39	0.29	0.6168	0.5652	leafy spurge	CV03_9.2556.C1.Contig3034	DV120682	acyl-CoA binding family protein [Arabidopsis thaliana] gb|AAF64540.1| unknown protein [Arabidopsis thaliana] gb|AAP21266.1| At3g05420 [Arabidopsis thaliana]	At3g05420	Undetermined			0.18	0.17	0.08	0.3	0.04	0.88	0.21	0.21	0.47	0.04	0.38	0.31	0.43	0.13	0.05	1.34	0.27	-0.02	0	-1.03	0.55	0.22	0.56	0.11	0.49		0.38	0.24	0.19	0.92	0.38	-0.31	0.89	0.71	0.2	0.27
661	0.23	0.19	0.2	0.9271	0.6501	leafy spurge	CV03_9.2692.C1.Contig3179	DV120963	Euphorbia specific58	Unknown	Undetermined			0.47	0.67	0.6	0.37	0.21	0.34	0.38	0.41	0.49	-0.34	0.33	0.31	0.63	0.44	-0.13	0.61	-0.02	0.01	-0.44	-0.22	0.71	0.15	0.1	-0.1	-0.2		0.6	0.41	0.03	0.36	0.4	-0.37	0.45	0.12	0.05	-0.13
662	1.17	1.14	1.03	0.718	0.5961	leafy spurge	CV03_9.2070.C2.Contig2518	DV120492	TUBULIN BETA-1 CHAIN emb|CAA38630.1| beta-tubulin [Avena sativa]	At5g23860	Undetermined	25.055		2.09	1.02	1.21	1.49	0.75	1.11	2.18	1.54	0.78	0.3	1.38	0.76	1.85	0.57	1.21	0.64	1.53	1.38	0.45	1.33	1.61	2.07	0.48	1.23	0.28		1.05	1.11	1.28	0.79	1.17	1.01	1.06	0.35	2.13	1.47
663	0.52	0.57	0.56	0.8864	0.6406	leafy spurge	CV03_9.2956.C1.Contig3438	DV120518	Euphorbia specific2	At1g34220	biological process unknown			0.84	0.62	0.72	0.99	0.28	0.75	0.93	1.21	0.32	-0.12	0.53	0.36	0.86	0.22	0.45	0.76	0.41	0.27	-0.06	0.37	1.09	0.46	0.33	0.24	0.18		0.49	0.61	0.25	0.59	0.63	0.51	0.8	0.71	0.7	0.41
664	0.31	0.43	0.33	0.412	0.496	leafy spurge	CV03_9.2674.C1.Contig3159	DV120855	expressed protein [Arabidopsis thaliana] pir||D84693 hypothetical protein At2g29180 [imported] - Arabidopsis thaliana gb|AAC95217.1| unknown protein [Arabidopsis thaliana] dbj|BAC42776.1| unknown protein [Arabidopsis thaliana] gb|AAO64128.1| unknown protein [Arabidopsis thaliana]	At2g29180	biological process unknown			0.21	0.27	0.18	0.45	0.31	0.83	0.29	0.62	0.36	0.02	0.41	0.32	0.22	0.31	-0.06	0.98	0.31	0.41	0.11	-0.3	0.25	0.11	0.44	0.34	0.32		0.33	0.46	0.04	0.93	0.45	-0.06	0.76	0.76	0.35	0.3
665	0.62	0.67	0.62	0.8526	0.6315	leafy spurge	CV03_9.2565.C1.Contig3043	DV120698	Spurge Specific 393	Unknown	Undetermined			0.84	0.31	0.74	0.65	0.55	0.95	0.74	1	0.56	0.39	0.86	0.63	0.63	0.71	0.64	1.19	0.63	0.71	0.25	0.06	0.59	0.57	0.6	0.57	0.14		0.62	0.54	0.53	1.14	0.58	-0.01	1.09	0.8	0.75	0.66
666	-0.15	-0.13	-0.19	0.8606	0.6337	leafy spurge	CV03_9.2827.C1.Contig3316	DV122027	putative AUX1-like permease [Populus tremula x Populus tremuloides]	At2g38120	Undetermined			-0.02	-0.01	-0.3	-0.14	-0.1	0.33	-0.09	0	-0.23	-0.09	-0.07	-0.23	-0.51	-0.28	0.21	-0.07	-0.05	-0.22	-0.15	-0.96	-0.05	-0.38	-0.03	-0.34	-0.01		-0.34	-0.29	-0.15	0.28	-0.2	-0.53	0.14	0.17	-0.32	-0.02
667	1.89	1.79	1.79	0.4939	0.5275	leafy spurge	CV03_9.2832.C1.Contig3321	DV122042	expressed protein [Arabidopsis thaliana] ref|NP_974239.1| expressed protein [Arabidopsis thaliana] gb|AAG51338.1| unknown protein; 31055-31720 [Arabidopsis thaliana] gb|AAL91177.1| unknown protein [Arabidopsis thaliana] gb|AAM13389.1| unknown protein [Arabidopsis thaliana]	At3g05800	Undetermined			1.45	1.62	1.57	2.27	2.04	1.95	2.16	1.97	2.27	2.23	1.6	1.27	1.52	1.77	2.34	1.98	2.28	2.15	2.22	1.21	1.78	1.96	2.05	1.8	1.75		1.66	1.78	2	1.89	1.49	1.55	1.74	1.96	1.69	2.17
668	0.28	0.3	0.24	0.8625	0.6341	leafy spurge	CV03030B2H03.f1	DV122058	WRKY-type DNA binding protein [Solanum tuberosum]	At5g13080	Undetermined	04.05.01.04	transcriptional control	0.12	0.06	0.24	0.44	-0.17	0.87	-0.01	0.16	0.19	0.28	0.14	0.3	0.58	0.41	0.53	0.88	0.4	0.22	0.28	-0.12	0.38	-0.11	0.5	0.06	0.46		0.08	0.2	0.72	0.57	0.7	-0.13	0.41	0.85	0.01	-0.38
669	1.55	1.75	1.51	0.4322	0.5041	leafy spurge	CV03_9.1366.C2.Contig1740	DV122340	Euphorbia specific687	At2g20450	Undetermined	5.01	ribosome biogenesis	2.09	2.05	1.95	2.4	1.28	1.34	1.62	1.58	0.88	0.94	1.76	1.86	2.1	1.95	2.12	1.33	1.56	0.9	0.83	1.4	2.15	1.46	1.46	0.79	0.93		1.43	1.94	2.16	1.92	2.16	1.87	1.67	1.75	1.62	0.94
670	0.45	0.59	0.27	0.2149	0.3977	leafy spurge	CV03030B1D04.f1	DV121938	Spurge Specific 499	Unknown	Undetermined			0.12	0.11	0.22	0.88	0.25	1.42	-0.16	-0.1	0.35	0.72	0.19	0.13	0.61	0.35	0.74	1.62	0.26	0.57	0.28	0.01	0.64	0.02	0.9	0.24	0.99		-0.08	0.26	0.95	1.34	0.77	0.04	1.1	1.25	0.2	0.04
671	2.62	2.49	2.52	0.5569	0.5485	leafy spurge	CV03030A2F10.f1	DV121882	Spurge Specific 491	Unknown	Undetermined			2.65	2.92	2.81	3.1	3.09	1.96	2.76	2.18	3.27	3.01	2.68	1.51	2.47	3.14	2.67	2.38	2.41	2.76	3.08	1.91	2.47	2.75	2.84	2.56	2.27		2.41	2.77	3	2.34	2.53	2.34	2.45	1.92	2.42	2.76
672	2.73	2.42	2.51	0.0507	0.221	leafy spurge	CV03030A1H02.f1	DV121810	Spurge Specific 482	Unknown	Undetermined			2.55	2.25	2.84	3.08	3.09	2.02	2.84	2.54	3.23	3.24	2.06	2.41	2.94	3.12	2.95	2.38	2.81	3.28	2.79	2.09	2.77	2.87	2.88	2.89	2.32		2.52	2.73	3	2.34	2.36	2.51	2.45	2.06	2.16	2.08
673	0.51	0.45	0.24	0.1107	0.3098	leafy spurge	CV03031B2A02.f1	DV122335	Euphorbia specific698	At3g12203	Undetermined			0.36	0.54	0.23	0.86	0.18	1.02	0.13	0.24	0.44	0.88	0.55	0.28	0.53	0.27	0.66	1.47	0.34	0.7	0.47	0.06	0.59	0.11	0.71	0.4	0.78		0.19	0.12	0.59	1.29	0.66	-0.03	1.18	0.72	0.06	-0.23
674	-0.73	-0.83	-0.58	0.4586	0.5142	leafy spurge	CV03035A1A03.f1	DV122943	Spurge Specific 702	Unknown	Undetermined			-0.29	-0.48	-0.91	-0.7	-0.57	-0.49	-1.03	-1.1	-0.29	-0.39	-0.12	-0.77	-0.41	-0.66	-0.75	-0.36	-0.48	-0.84	-0.63	-1.67	-0.41	-1.87	-1.19	-0.6	-1.24		-0.39	-0.3	-0.46	-0.58	-0.73	-0.67	-0.59	-0.69	-1.14	-2.76
675	-0.16	-0.09	0.01	0.216	0.3979	leafy spurge	CV03035B1B03.f1	DV123122	unknown [Arabidopsis thaliana] gb|AAM44908.1| unknown protein [Arabidopsis thaliana] gb|AAK59620.1| unknown protein [Arabidopsis thaliana] dbj|BAB09392.1| unnamed protein product [Arabidopsis thaliana] ref|NP_199832.1| quinolinate synthetase A-related [Arabidopsis thaliana]	At5g50210	Undetermined			-0.11	-0.22	-0.42	0.01	-0.2	0.29	-0.25	0.1	-0.04	-0.39	-0.14	-0.21	-0.14	-0.06	-0.38	0.12	-0.23	0	-0.04	-0.75	-0.02	-0.12	-0.71	-0.02	-0.02		-0.29	0	-0.18	0.42	0.03	-0.27	0.25	0.39	-0.16	-1.12
676	0.06	-0.06	-0.01	0.6746	0.5821	leafy spurge	CV03035A2D03.f1	DV123057	agenet domain-containing protein [Arabidopsis thaliana]	At1g09320	biological process unknown			0.37	0.37	0.37	0.71	0.22	0.1	0.3	0.39	0.03	-0.29	0.36	-0.1	0.12	0.18	-0.07	0.12	0.46	-0.1	-0.17	-0.98	0.29	-0.09	0	-0.84	-0.26		0.05	0.34	-0.19	0.17	0	0.03	-0.24	0.11	0.05	-0.9
677	-0.85	-1.14	-0.98	0.264	0.4272	leafy spurge	CV03035B2E10.f1	DV123244	resistance protein RGC2 [Lactuca sativa]	Unknown	Undetermined	6.04	protein targeting, sorting and translocation	-0.59	-0.57	-0.89	-0.67	-0.73	-0.83	-1.02	-0.57	-1.24	-0.53	-0.65	-0.26	-0.86	-1.05	-0.58	-0.71	-0.47	-1.3	-1.69	-1.73	0.35	-0.86	-0.63	-2.1	-1.08		-0.29	-1.07	-1.31	-0.79	-2.18	-1.35	-0.96	-1.06	-0.81	-1.55
678	-0.19	-0.18	-0.1	0.7455	0.6048	leafy spurge	CV03034B2H10.f1	DV122938	putative protein kinase [Arabidopsis thaliana]	At2g17220	Undetermined			0.21	0.06	-0.22	0.39	-0.08	0.11	0.1	0.49	-0.03	-0.27	0.07	-0.04	-0.14	-0.14	0	-0.28	-0.15	-0.86	-0.7	-0.99	0.19	-0.32	-0.53	-0.99	-0.74		-0.14	0.22	-0.19	-0.18	-0.13	-0.19	0.01	-0.08	0.06	-1.15
679	-0.39	-0.4	-0.32	0.6002	0.5597	leafy spurge	CV03035A1B06.f1	DV122957	Spurge Specific 704	Unknown	Undetermined			-0.28	-0.22	-0.43	-0.1	-0.45	-0.33	-0.67	-0.36	-0.31	-0.34	-0.3	-0.27	-0.32	-0.29	-0.41	-0.29	-0.36	-0.21	-0.55	-1.06	-0.51	-0.12	-0.49	-0.67	-0.47		-0.35	-0.19	-0.45	-0.17	-0.41	-0.91	-0.33	-0.16	-0.3	-0.74
680	0.03	-0.02	-0.14	0.2924	0.4419	leafy spurge	CV03035B2C08.f1	DV123223	unknown protein [Arabidopsis thaliana] gb|AAL36173.1| unknown protein [Arabidopsis thaliana] ref|NP_194662.2| Der1-like family protein / degradation in the ER-like family protein [Arabidopsis thaliana]	At4g29330	Undetermined			0.08	-0.02	-0.08	0.16	0.03	0.15	-0.24	-0.28	0.12	-0.04	0.05	0.2	0.28	0.17	0.05	0.42	0.01	0.1	0.34	-1.33	0.05	-0.19	0.08	0.3	0.26		0.03	-0.08	0	0.36	0.09	-0.91	0.47	0.08	-0.11	-0.11
681	0.36	0.59	0.64	0.0063	0.0666	leafy spurge	CV03035A1E12.f1	DV122992	Cationic peroxidase 2 precursor (PNPC2) pir||B38265 peroxidase (EC 1.11.1.7) precursor, cationic (clone PNC2) - peanut gb|AAA32676.1| cationic peroxidase	At5g39580	response to oxidative stress			0.56	0.35	0.17	0.54	0.39	0.87	0.41	0.53	0.31	-0.27	0.29	0.24	0.41	0.13	0.26	0.81	0.36	0.35	0.27	-0.01	0.36	0.61	0.36	0.36	0.34		0.42	0.49	0.04	0.78	0.71	0.29	0.81	0.85	0.76	0.73
682	-0.11	-0.04	-0.15	0.6966	0.5896	leafy spurge	CV03037B1C05.f1	DV123836	T6D22.10 [Arabidopsis thaliana] pir||B86215 protein T6D22.10 [imported] - Arabidopsis thaliana	At1g08030	biological process unknown			0.07	0.17	-0.16	0.06	-0.4	0.17	0	0.2	-0.2	-1.29	0.3	0	0.16	-0.16	-0.19	0.03	-0.18	-0.03	-0.41	-0.77	0.1	0.25	-0.17	0	-0.18		0.04	-0.06	0.04	0.05	0.1	-0.4	0.14	-0.05	-0.01	-0.21
683	-0.71	-0.42	-0.65	0.1127	0.3117	leafy spurge	CV03_9.3912.C1.Contig4432	DV123935	Glyceraldehyde-3-phosphate dehydrogenase B, chloroplast precursor (NADP-dependent glyceraldehydephosphate dehydrogenase subunit B) pir||DEPMNB glyceraldehyde-3-phosphate dehydrogenase (NADP) (phosphorylating) (EC 1.2.1.13) B precursor, chloroplast - garden pea gb|AAA84543.1| glyceraldehyde-3-phosphate dehydrogenase B subunit	At1g42970	Undetermined	02.30.02.02	Calvin cycle	-0.55	-0.88	-1.05	-0.68	-1.03	-0.4	-1.46	-0.88	-0.62	-0.98	-0.44	-0.37	-0.28	-0.76	-0.78	-0.64	-0.79	-0.83	-0.3	-1.6	-0.17	-0.86	-1.04	-0.34	-0.02		-0.56	-0.36	-0.72	0.07	-0.44	-1.35	-0.09	-0.34	-0.25	-0.16
684	0.01	-0.01	-0.01	0.9183	0.6483	leafy spurge	CV03037B2E05.f1	DV123945	hypothetical protein - Arabidopsis thaliana	At4g19520	defense response			0.01	-0.09	0.12	0.19	-0.1	0.04	0.06	0.2	0.05	0.06	-0.03	-0.12	0.16	0.16	-0.36	0.01	-0.04	0.16	-0.12	-0.66	0.41	0.12	-0.15	0.05	0.16		0.03	0.11	-0.2	0.2	0	-0.32	0.16	0.06	-0.01	-0.15
685	0.72	0.79	0.67	0.6344	0.5699	leafy spurge	CV03_9.3861.C1.Contig4381	DV123875	putative 6-phosphogluconolactonase [Oryza sativa (japonica cultivar-group)]	At5g24400	Undetermined	1.03	nucleotide metabolism	1.04	0.84	0.91	1.13	0.45	0.48	1.03	1.26	0.61	-0.07	0.84	0.98	1.09	0.75	0.81	0.71	0.84	0.27	0.41	0.49	1.21	0.9	0.51	0.31	0.32		0.7	1.09	0.63	0.57	0.74	0.77	0.65	0.48	1.21	1.05
686	0.42	0.4	0.31	0.5624	0.5497	leafy spurge	CV03_9.350.C1.Contig510	DV123750	putative leaf protein [Oryza sativa (japonica cultivar-group)] ref|NP_922190.1| putative leaf protein [Oryza sativa (japonica cultivar-group)] gb|AAP54477.1| putative leaf protein [Oryza sativa (japonica cultivar-group)]	Unknown	Undetermined			0.28	0.04	0.13	0.58	0.39	0.94	0.22	0.65	0.45	0.43	0.11	0.38	0.56	0.11	0.18	1.12	0.45	0.49	0.44	0.04	0.4	0.52	0.48	0.63	0.57		0.17	0.12	0.15	0.9	0.29	-0.21	0.82	0.8	0.43	0.5
687	0.21	0.3	0.15	0.362	0.4742	leafy spurge	CV03_9.27.C2.Contig47	DV123670	P0452F10.18 [Oryza sativa (japonica cultivar-group)] dbj|BAB78681.1| P0452F10.18 [Oryza sativa (japonica cultivar-group)]	At1g45688	biological process unknown	99	UNCLASSIFIED PROTEINS	0.22	0.17	-0.21	0.27	-0.15	0.62	0.08	0.25	-0.03	-0.35	0.43	0.13	0.85	0.41	0.36	0.6	-0.16	0.09	0.03	-0.06	0.69	0.18	0.39	0.27	0.23		0.27	0.2	0.32	0.62	0.16	0.13	0.57	0.4	0.04	0.32
688	-0.19	-0.14	-0.01	0.1149	0.3138	leafy spurge	CV03037B1E01.f1	DV123855	Spurge Specific 788	Unknown	Undetermined			-0.33	-0.15	-0.17	-0.51	0.05	-0.4	0.15	0.06	-0.06	-0.22	-0.16	-0.2	-0.2	-0.13	-0.56	-0.06	0.1	0.2	-0.38	-1.27	-0.14	-0.07	-0.03	0.06	-0.31		-0.2	0.05	-0.32	-0.03	-0.25	-0.52	-0.1	0.15	-0.06	-0.13
689	1.84	1.63	1.55	0.0103	0.0915	leafy spurge	CV03037B2F03.f1	DV123955	unknown protein [Arabidopsis thaliana] gb|AAM20590.1| unknown protein [Arabidopsis thaliana] dbj|BAD44356.1| putative protein [Arabidopsis thaliana] ref|NP_194115.3| leucine-rich repeat family protein [Arabidopsis thaliana]	At4g23840	Undetermined			1.7	1.91	1.48	2.08	2.63	1.57	2.12	1.62	1.98	1.93	1.57	1.33	1.5	1.95	2.11	1.9	2.25	1.75	1.76	1.21	1.75	1.96	2.03	1.78	2.11		1.48	1.54	2.09	1.72	1.42	1.37	1.48	1.67	1.54	1.97
690	-0.01	0.05	0.27	0.0171	0.1239	leafy spurge	CV03_9.4154.C1.Contig4675	DV124475	At1g67280/F1N21_10 [Arabidopsis thaliana] gb|AAL31884.1| At1g67280/F1N21_10 [Arabidopsis thaliana] ref|NP_176896.1| lactoylglutathione lyase, putative / glyoxalase I, putative [Arabidopsis thaliana]	At1g67280	Undetermined			0.12	-0.06	-0.08	-0.31	0.01	0.2	0.04	0.12	0.42	-0.36	0.14	-0.03	0.08	0.07	-0.4	0.4	-0.24	0.13	0.26	-0.72	0.03	0.06	0.06	0.3	-0.41		0.05	-0.01	-0.18	0.39	0.22	-0.41	0.38	0.13	-0.04	-0.04
691	-1.5	-1.35	-1.4	0.6369	0.5709	leafy spurge	CV03039A2H10.f1	DV124491	calreticulin [Trypanosoma congolense]	At1g09210	Undetermined			-1.15	-2.05	-2.54	-1.74	-1.2	-0.69	-1.79	-1.34	-1.65	-0.48	-1.92	-1.55	-1.69	-1.58	-1.06	-1.27	-1.1	-1.15	-1.45	-2.12	-1.48	-1.95	-1.25	-1.68	-1.67		-1.81	-1.09	-0.94	-0.75	-1.86	-1.93	-1.01	-0.46	-1.72	-1.96
692	0.21	0.3	0.34	0.4719	0.5195	leafy spurge	CV03040A2B01.f1	DV124743	Spurge Specific 868	Unknown	Undetermined			0.29	0.35	0.08	0.06	-0.1	0.75	0.15	0.19	0.43	-0.06	0.43	0.09	0.34	0.02	0.5	0.67	0.08	0.18	0.07	-0.78	0.24	0.33	0.31	0.2	0.33		0.02	0.37	0.65	0.79	0.52	-0.39	0.77	0.59	0.18	-0.48
693	2.8	2.58	2.73	0.2642	0.4274	leafy spurge	CV03040B2B12.f1	DV124920	Glyceraldehyde-3-phosphate dehydrogenase, cytosolic gb|AAA89207.1| glyceraldehyde-phosphate dehydrogenase	At1g13440	Undetermined			2.64	2.14	3.01	3.06	3.09	2.25	2.93	2.86	3.48	3.63	2.19	2.51	2.69	2.98	2.99	2.38	2.67	3.28	3.06	2.55	2.72	2.18	2.88	3.22	2.57		2.49	2.77	2.72	2.34	2.48	2.45	2.45	2.33	2.59	3.18
694	0.48	0.59	0.31	0.1304	0.3297	leafy spurge	CV03039B2F09.f1	DV124624	At4g02010/T10M13_2 [Arabidopsis thaliana] gb|AAM78107.1| AT4g02010/T10M13_2 [Arabidopsis thaliana] ref|NP_192110.2| protein kinase family protein [Arabidopsis thaliana]	At4g02010	Undetermined			0.94	0.61	0.46	0.03	0.29	0.72	0.3	0.72	0.45	0.46	0.71	0.58	0.79	0.42	0.9	0.71	0.11	0.47	0.33	0.06	0.49	0.71	0.42	0.3	-0.04		0.38	0.66	0.97	0.94	0.6	0.11	0.97	0.42	0.69	0.14
695	0.31	0.64	0.85	0	0.0005	leafy spurge	CV03_9.4160.C1.Contig4680	DV124486	expressed protein [Arabidopsis thaliana]	At5g42900	biological process unknown	99	UNCLASSIFIED PROTEINS	0.22	0.08	0.17	-0.09	0.13	0.38	0.29	0.11	0.6	0.36	0.41	0.47	0.67	0.14	0.3	0.54	0.44	0.38	0.32	-0.13	0.43	0.39	0.36	0.24	0.55		0.44	0.72	0.83	0.96	0.66	0.29	0.79	0.8	0.89	0.02
696	0.45	0.58	0.59	0.2154	0.3979	leafy spurge	CV03040B2A07.f1	DV124906	ATP-dependent Clp protease proteolytic subunit ClpR4, putative [Arabidopsis thaliana] dbj|BAC42162.1| putative ClpP protease complex subunit ClpR4 [Arabidopsis thaliana] ref|NP_567521.1| ATP-dependent Clp protease proteolytic subunit, putative [Arabidopsis thaliana]	At4g17040	Undetermined	6	assembly of protein complexes	0.6	0.3	0.37	0.83	0.21	0.54	0.65	0.76	0.33	0.54	0.53	0.16	0.68	0.27	0.71	0.59	0.36	0.41	0.23	0.08	0.89	0.32	0.29	0.16	0.39		0.2	0.88	0.64	0.95	0.66	0.44	0.76	0.54	0.7	0.08
697	2.48	2.39	2.4	0.744	0.6044	leafy spurge	CV03_9.1350.C1.Contig1722	DV124913	signal peptidase protein-like protein [Cucumis melo]	At5g27430	Undetermined			2.38	1.87	2.49	2.95	3.09	2.25	2.76	2.44	2.87	2.87	1.57	2.05	2.34	2.59	2.9	2.38	2.51	2.59	2.76	1.87	2.23	2.14	2.88	2.65	2.52		2.33	2.67	2.99	2.34	2.51	2.27	2.45	2.04	2.39	1.91
698	-0.67	-0.69	-0.65	0.9774	0.662	leafy spurge	CV03042B2B03.f1	DV125592	OSJNBb0008D07.21 [Oryza sativa (japonica cultivar-group)] dbj|BAC57884.1| OSJNBb0008D07.21 [Oryza sativa (japonica cultivar-group)]	At2g48050	biological process unknown			-0.45	-0.56	-0.93	-0.71	-0.85	-0.38	-0.8	-0.99	-0.47	-1.12	-0.43	-0.8	-0.28	-0.75	-0.18	-0.48	-0.89	-0.43	-0.78	-2.2	-0.34	-0.89	-0.45	-0.6	0.04		-0.9	-0.32	-0.57	-0.12	-0.14	-0.92	-0.02	-0.45	-1.56	-1.86
699	0.27	0.17	0.12	0.202	0.389	leafy spurge	CV03_9.3839.C1.Contig4360	DV125524	At1g79380/T8K14_20 [Arabidopsis thaliana] gb|AAK50068.1| At1g79380/T8K14_20 [Arabidopsis thaliana] pir||G96824 hypothetical protein T8K14.20 [imported] - Arabidopsis thaliana gb|AAD30238.1| Similar to gi|3844599 F31D5.2 gene product from Caenorhabditis elegans cosmid gb|U28941 and contains PF|00097 Zinc (Ring) finger C3HC4 domain. ESTs gb|F19963 and gb|T42582 come from this gene. [Arabidopsis tha…	At1g79380	Undetermined	1.06	lipid, fatty-acid and isoprenoid metabolism	0.29	0.17	0.37	0.51	0.1	0.67	0.32	0.47	0.4	0.09	0.36	0.13	0.47	0.15	0.33	0.46	0.08	0.15	0.04	-0.16	0.41	0.27	0.31	0.1	0.34		0.02	0.36	0.27	0.5	0.17	-0.09	0.59	0.48	0.29	-0.92
700	-0.15	-0.33	-0.32	0.4274	0.5021	leafy spurge	CV03_9.4619.C1.Contig5163	DV125531	hypothetical protein [Arabidopsis thaliana] pir||E84465 hypothetical protein At2g05160 [imported] - Arabidopsis thaliana ref|NP_178588.1| zinc finger (CCCH-type) family protein / RNA recognition motif (RRM)-containing protein [Arabidopsis thaliana]	At2g05160	biological process unknown	01.036.01	RNA degradation	-0.07	1.92	-0.08	-0.03	-0.61	-0.19	-0.18	0.03	-0.52	-0.41	0.45	-0.15	0.32	0.05	-0.59	-0.38	-0.09	-0.46	-0.55	-1.08	0.23	-0.23	-0.26	-0.49	-0.4		-0.17	-0.21	-0.21	-0.18	-0.19	-0.39	-0.01	-0.46	-0.23	-1.27
701	-0.05	0.02	-0.14	0.7345	0.601	leafy spurge	CV03042B1E04.f1	DV125541	unknown protein [Arabidopsis thaliana] gb|AAK59624.1| unknown protein [Arabidopsis thaliana] dbj|BAB10504.1| unnamed protein product [Arabidopsis thaliana] ref|NP_568342.1| rubredoxin family protein [Arabidopsis thaliana]	At5g17170	Undetermined			-0.36	-0.92	-0.1	0.29	0	0.52	-0.26	-0.14	0.21	-0.34	0.52	-0.1	0.56	-0.06	-0.14	0.57	-0.38	-0.03	-0.09	-1.75	0.67	-0.42	0.17	0.22	0.03		-0.03	0.01	0.18	0.55	0.27	-0.52	0.7	0.41	-0.27	-1.1
702	-1.45	-1.43	-1.05	0.0857	0.2796	leafy spurge	CV03042A2B07.f1	DV125425	Spurge Specific 936	Unknown	Undetermined			-1.03	-1.32	-1.43	-0.96	-0.93	-1.86	-1.87	-1.38	-1.87	-0.7	-1.68	-1.66	-2.1	-1.28	-1.14	-1.61	-0.93	-1.34	-0.92	-1.99	-1.17	-1.71	-1.33	-2.79	-1.23		-2.04	-0.98	-1.11	-1.05	-2.75	-1.53	-0.87	-0.63	-1.9	-1.47
703	-0.55	-0.66	-0.27	0.1707	0.3648	leafy spurge	CV03_9.3141.C1.Contig3645	DV125604	unnamed protein product [Arabidopsis thaliana] ref|NP_199560.1| expressed protein [Arabidopsis thaliana]	At5g47480	biological process unknown			-0.47	-1.5	-0.94	-0.92	-0.73	-0.19	-0.63	-0.66	-0.9	-1.02	-0.14	0.06	-1.04	-0.26	-0.36	-0.39	0.2	-0.91	-0.23	-1.23	-0.23	-0.13	-0.38	-0.79	0		-0.87	0.08	-0.64	-0.04	-2.74	-1.54	-0.65	-0.43	-0.03	0.24
704	0.05	0.06	0.22	0.1839	0.3766	leafy spurge	CV03_9.4390.C1.Contig4921	DV125453	biotin holocarboxylase synthetase [imported] - Arabidopsis thaliana	At2g25710	biological process unknown	01.07.01	biosynthesis of vitamins, cofactors, and prosthetic groups	0.33	0.51	-0.25	0.24	-0.01	0.08	0.4	0.54	-0.13	-0.37	0.46	-0.11	0.18	-0.16	-0.03	0.01	0.27	0.02	-0.33	-0.21	0.27	0.41	-0.35	-0.24	-0.24		0.1	0.34	0.13	-0.2	0.01	-0.13	0.03	-0.09	0.21	0.23
705	0.65	0.7	0.63	0.7795	0.6134	leafy spurge	CV03042A2E10.f1	DV125464	Spurge Specific 942	Unknown	Undetermined	01.036.01	RNA degradation	0.56	1.15	0.46	0.62	0.42	1.1	0.5	0.79	0.47	0.49	1.27	0.62	0.69	0.46	0.51	0.93	0.46	0.73	0.59	0.21	0.66	0.6	0.58	0.75	0.75		0.67	0.62	0.72	1.06	0.84	0.2	0.88	0.85	0.67	0.45
706	-0.12	0.02	-0.07	0.5495	0.5464	leafy spurge	CV03044A1D12.f1	DV126056	putative protein [Arabidopsis thaliana] dbj|BAB09548.1| unnamed protein product [Arabidopsis thaliana] gb|AAK53804.1| membrane protein Mlo11 [Arabidopsis thaliana] gb|AAO00941.1| putative protein [Arabidopsis thaliana] sp|Q9FI00|ML11_ARATH MLO-like protein 11 (AtMlo11) gb|AAL09743.1| AT5g53760/MGN6_12 [Arabidopsis thaliana] ref|NP_200187.1| seven transmembrane MLO family protein / MLO-like protei…	At5g53760	cell death	11.05.01	resistance proteins	-0.21	-0.12	-0.41	0.06	-0.04	0.3	-0.2	0.19	0.07	-0.65	-0.02	-0.29	0.13	-0.29	-0.26	0.37	-0.4	0.11	-0.12	-1.11	-0.17	-0.12	-0.04	0.02	0.31		-0.37	-0.29	-0.17	0.56	-0.04	-0.55	0.5	0.48	-0.06	0.1
707	-0.15	0.08	-0.07	0.165	0.3608	leafy spurge	CV03044B1E02.f1	DV126222	At2g30140 [Arabidopsis thaliana] gb|AAM13175.1| putative glucosyltransferase [Arabidopsis thaliana] gb|AAC16958.1| putative glucosyltransferase [Arabidopsis thaliana] ref|NP_180575.1| UDP-glucoronosyl/UDP-glucosyl transferase family protein [Arabidopsis thaliana] pir||T00584 indole-3-acetate beta-glucosyltransferase homolog T27E13.12 - Arabidopsis thaliana	At2g30140	metabolism	1	METABOLISM	-0.01	-0.17	-0.31	-0.23	-0.46	0.18	-0.06	0.18	-0.24	-0.37	0.07	-0.16	0.18	-0.15	-0.33	0.14	-0.28	0	-0.58	-1.22	0.08	0.16	-0.06	-0.17	0.15		-0.12	-0.25	-0.1	0.34	0.25	-0.38	0.46	0.08	0.37	0.16
708	0.35	1.11	1.45	0	0	leafy spurge	CV03_9.4873.C1.Contig5413	DV126232	phosphoenolpyruvate carboxykinase [Lycopersicon esculentum]	At4g37870	Undetermined	01.05.01	C-compound and carbohydrate utilization	0.3	0.19	0.2	0.51	0.25	0.36	0.1	0.3	0.29	0.13	0.03	0.22	0.79	0.31	0.48	0.56	0.17	0.24	0.43	0.35	0.71	0.66	0.38	0.29	0.43		0.73	1.07	0.96	0.9	1.31	1.23	1	1.26	1.55	1.07
709	-0.5	-0.4	-0.34	0.414	0.4969	leafy spurge	CV03_9.4903.C1.Contig5442	DV126336	RNA-directed DNA polymerase homolog T24M8.8 - Arabidopsis thaliana gb|AAC28221.1| similar to reverse transcriptases (PFam: rvt.hmm, score: 60.13) [Arabidopsis thaliana]	At5g32621	Undetermined			-0.48	-0.25	-0.77	-0.79	-0.43	-0.11	-0.55	-0.21	-0.62	-1.08	-0.5	-0.51	-0.21	-0.4	-0.54	-0.4	-0.6	-0.87	-0.15	-1.07	-0.5	-0.2	-0.34	-0.42	-0.45		-0.69	-0.78	-0.81	0.01	0.07	-1.12	-0.08	-0.04	-0.23	-0.38
710	0.08	0.08	0.16	0.656	0.5766	leafy spurge	CV03044A2D05.f1	DV126130	translation elongation factor EF-G [Glycine max]	At1g62750	Undetermined	5.04	translation	0.11	-0.07	0	0.14	-0.12	0.43	-0.13	0.11	0.2	-0.33	0.02	-0.05	0.35	0.03	0.11	0.39	-0.16	0.25	0.62	-1.03	0.46	-0.27	0.24	0.38	0.23		-0.07	-0.1	-0.05	0.51	0.09	-0.26	0.37	0.45	0.05	-0.2
711	0.59	0.79	0.7	0.1591	0.3559	leafy spurge	CV03_9.4827.C1.Contig5366	DV126059	At1g80750 [Arabidopsis thaliana] gb|AAF14663.1| Strong similarity to gi|445613 ribosomal protein L7 from Solanum tuberosum. [Arabidopsis thaliana] ref|NP_178190.1| 60S ribosomal protein L7 (RPL7A) [Arabidopsis thaliana] pir||A96840 hypothetical protein F23A5.10 [imported] - Arabidopsis thaliana	At1g80750	Undetermined	3.03	cell cycle	0.85	0.6	0.79	1.01	0.43	0.74	0.58	0.79	0.47	-0.11	0.71	0.58	1.26	0.49	0.34	0.87	0.35	0.33	0.29	0.59	1.02	0.56	0.51	0.36	0.44		0.75	0.88	0.63	0.68	1.1	0.88	0.8	0.67	1.06	0.49
712	-0.13	-0.19	-0.18	0.8858	0.6404	leafy spurge	CV03_9.4862.C1.Contig5403	DV126154	unknown [Arabidopsis thaliana] emb|CAB82953.1| putative protein [Arabidopsis thaliana] pir||T48031 hypothetical protein T12C14.90 - Arabidopsis thaliana ref|NP_191798.1| expressed protein [Arabidopsis thaliana]	At3g62390	biological process unknown			0.1	0.14	-0.06	-1.07	0.14	-0.07	0.03	-0.11	-0.1	-0.35	0.19	0.08	-0.12	-0.1	-0.34	0.14	0.09	-0.08	-0.01	-1.1	-0.06	-0.12	0.07	-0.15	-0.38		0.23	0.06	-0.38	0.02	-0.47	-0.43	-0.22	-0.16	-0.3	-0.2
713	-0.48	-0.41	-0.32	0.666	0.5796	leafy spurge	CV03044A1G09.f1	DV126083	Unknown (protein for MGC:38531) [Mus musculus] gb|AAH23708.1| Unknown (protein for MGC:38398) [Mus musculus]	Unknown	Undetermined			-0.3	-0.14	-0.56	-1.08	-0.02	-0.25	-0.17	-0.2	-0.61	-1.53	-0.19	-0.65	-0.36	-0.44	-0.43	-0.19	-0.33	-1.16	-0.46	-1.03	0.02	-0.31	-0.16	-0.82	-0.64		-0.68	-0.34	-0.49	-0.26	-0.21	-0.65	-0.32	-0.6	-0.18	-0.36
714	2.27	2.29	2.28	0.9668	0.6587	leafy spurge	CV03_9.625.C1.Contig867	DV127022	actin-depolymerizing factor 2 [Petunia x hybrida] sp|Q9FVI1|ADF2_PETHY Actin-depolymerizing factor 2 (ADF 2) gb|AAG16974.1| actin-depolymerizing factor 2 [Petunia x hybrida]	At3g46000	biological process unknown	4	TRANSCRIPTION	2.2	2.2	2.24	2.94	2.45	2.22	2.09	2.08	2.46	2.17	1.94	1.83	2.52	2.51	2.99	2.38	2.39	2.33	2.17	2.07	2.39	1.68	2.33	2.1	1.94		2.32	2.47	2.84	2.34	2.53	2.01	2.37	2.33	2.18	1.54
715	0.1	0.22	0.25	0.4875	0.5254	leafy spurge	CV03046B2H10.f1	DV127041	At1g76620/F14G6_22 [Arabidopsis thaliana] gb|AAL31203.1| At1g76620/F14G6_22 [Arabidopsis thaliana] ref|NP_565137.1| expressed protein [Arabidopsis thaliana]	At1g76620	biological process unknown	10.01	intracellular signalling	0.17	-0.15	-0.03	0.37	-0.03	0.48	-0.68	-0.22	0.11	-0.2	0.1	0.53	0.54	-0.05	0.76	0.34	-0.27	0.16	-0.22	-0.19	0.41	-0.04	0.07	-0.04	0.7		0.06	0.07	0.77	0.67	0.59	-0.02	0.55	0.35	-0.14	-0.68
716	0.59	0.59	0.48	0.6793	0.5838	leafy spurge	CV03047A2B02.f1	DV127138	Spurge Specific 4606	Unknown	Undetermined			0.5	0.56	0.36	0.87	0.47	1.1	0.15	0.43	0.4	0.49	0.27	0.35	0.83	0.46	0.91	1.61	0.37	0.67	0.35	0.06	0.59	0.45	0.92	0.5	1		0.44	0.4	0.99	1.24	0.75	0.09	1.21	0.96	0.06	-0.21
717	0.15	-0.15	-0.06	0.0086	0.081	leafy spurge	CV03047B1C07.f1	DV127238	bg55 [Bruguiera gymnorrhiza]	At1g24330	Undetermined			0.44	0.29	0.45	0.58	0.12	0.08	0.28	0.17	0.12	-0.21	0.36	0.1	0.16	0.34	0.45	0.2	0.51	-0.12	0.03	-0.35	0.24	-0.17	0	-0.16	-0.12		0.23	0.27	-0.08	-0.11	-0.32	-0.19	0.05	-0.05	-0.27	-1.06
718	2.35	2.21	2.25	0.5151	0.5353	leafy spurge	CV03_9.5107.C1.Contig5637	DV126852	sucrose-phosphatase [Lycopersicon esculentum]	At2g35840	metabolism	99	UNCLASSIFIED PROTEINS	2.45	1.94	2.16	2.62	2.66	1.61	2.75	2.17	2.98	2.8	1.04	2.04	2.18	2.28	2.89	2.38	2.45	2.43	2.68	1.97	2.41	2.42	2.72	2.46	2.22		1.85	2.27	2.96	2.24	2.13	2.16	2.2	2.16	2.12	2
719	1.05	0.89	1.04	0.4502	0.5106	leafy spurge	CV03046B1H05.f1	DV126948	Spurge Specific 1081	Unknown	Undetermined			0.99	0.74	1.06	0.9	0.78	1.2	1.09	1.61	1.13	1.17	0.77	0	1.02	0.82	1.3	0.91	1.53	1.26	1.44	0.98	1.02	1.36	0.83	1.49	0.78		-0.05	0.81	1.08	1.15	0.77	0.98	0.79	1.32	1.39	0.65
720	0.14	0.13	0.02	0.4927	0.5274	leafy spurge	CV03047B2A06.f1	DV127306	lanatoside 15'-O-acetylesterase [Digitalis lanata]	At4g01130	Undetermined	1.203	biosynthesis of derivatives of homoisopentenyl pyrophosphate	0.37	0.15	0.24	0.35	-0.03	0.44	0.1	0.45	0.18	-0.23	0.2	0.03	0.54	0.21	0.19	0.52	-0.15	0.03	-0.5	-0.12	0.19	0.16	0.19	-0.23	0.11		-0.07	0.27	0.32	0.66	0.42	-0.2	0.69	0.11	-0.07	-0.88
721	0.59	0.59	0.62	0.9335	0.6514	leafy spurge	CV03_9.5312.C1.Contig5840	DV127325	4-alpha-glucanotransferase precursor [Solanum tuberosum] sp|Q06801|DPEP_SOLTU 4-alpha-glucanotransferase, chloroplast precursor (Amylomaltase) (Disproportionating enzyme) (D-enzyme) pir||A45049 4-alpha-glucanotransferase (EC 2.4.1.25) - potato	At5g64860	Undetermined			0.35	0.2	0.51	0.93	0.51	0.78	0.31	0.4	0.95	0.69	0.28	0.21	0.87	0.7	0.64	0.95	0.5	0.7	0.67	0.38	0.84	0.28	0.57	0.73	0.81		0.35	0.55	0.63	1.09	0.6	0.54	0.95	0.9	0.48	-0.23
722	-0.54	-0.57	-0.58	0.9659	0.6586	leafy spurge	CV03049A2B03.f1	DV127831	Contains similarity to p69c gene from Lycopersicon esculentum gb|Y17277 and is a member of subtilase family PF|00082. ESTs gb|T22485, gb|R65370, gb|AA651071 come from this gene. [Arabidopsis thaliana] ref|NP_564107.1| subtilase family protein [Arabidopsis thaliana] pir||D86335 T20H2.6 protein - Arabidopsis thaliana	At1g20160	Undetermined			-0.62	-0.47	-0.62	-0.19	-0.58	-0.07	-1.28	-0.86	-0.65	-0.84	-0.36	-0.6	-0.31	-0.56	-0.81	-0.17	-0.77	-0.72	-1.26	-0.43	-0.45	-0.13	-0.21	-0.43	-0.22		-0.58	-0.41	-0.23	0.21	-0.16	-1.78	0.06	-0.12	-0.69	-2.05
723	0.9	0.95	0.94	0.9524	0.6556	leafy spurge	CV03_9.5058.C1.Contig5587	DV127848	v-ATPase subunit D [Arabidopsis thaliana] pir||T52636 H+-transporting two-sector ATPase (EC 3.6.3.14) chain D, vacuolar [imported] - Arabidopsis thaliana	At3g58730	Undetermined	83	vacuolar transport	1.17	2.92	0.74	0.97	0.6	0.75	0.76	0.65	0.46	0.51	2.67	0.57	1.14	0.81	1.17	0.57	0.83	0.68	0.5	0.42	1.13	0.84	0.36	0.58	0.72		0.56	1.26	1.02	1.08	0.82	0.75	1.17	0.9	1.32	0.65
724	0.25	0.47	0.4	0.4556	0.5129	leafy spurge	CV03_9.3231.C1.Contig3743	DV128026	hydroxyproline-rich glycoprotein family protein [Arabidopsis thaliana]	At3g13990	biological process unknown			0.64	-2.54	0.21	0.42	0.2	0.59	0.55	0.73	0.4	-0.1	0.78	0.27	0.77	-0.09	0.36	0.54	0.33	0.45	0.15	-0.78	0.72	0.53	0.21	0.46	0.34		0.34	0.5	0.6	0.8	0.48	-0.09	0.87	0.55	0.72	-0.09
725	1.1	1.17	1	0.3885	0.4869	leafy spurge	CV03_9.5232.C1.Contig5763	DV128036	Spurge Specific 1199	At5g08240	biological process unknown			1.01	1.1	0.84	1.78	1.01	1.48	0.93	0.95	1.38	1.11	0.74	1.23	1.06	0.82	1.11	0.92	1.2	1.2	1.16	0.63	1.03	0.94	1.12	1.34	1.38		1.03	1.26	1.36	1.47	1.07	0.55	1.77	1.37	0.94	0.9
726	0.09	0.23	0.21	0.3527	0.471	leafy spurge	CV03049B2A05.f1	DV127993	Euphorbia specific101	Unknown	Undetermined			-0.29	0.14	-0.31	0.05	0.04	0.56	0.06	0.26	0.18	-0.2	0.25	0	0.11	-0.2	0.16	0.17	-0.09	0.48	0.44	-1.05	0.05	0.4	0.09	0.56	0.48		-0.06	0.14	0.23	0.42	0.18	-0.25	0.48	0.66	0.25	0.2
727	0.14	0.21	0.36	0.1791	0.372	leafy spurge	CV03049A1C03.f1	DV127752	hypothetical protein F24D7.13 [imported] - Arabidopsis thaliana gb|AAG52413.1| putative UDP-N-acetylmuramoylalanyl-D-glutamate--2,6-diaminopimelate ligase; 54319-51679 [Arabidopsis thaliana] ref|NP_176555.1| Mur ligase family protein [Arabidopsis thaliana]	At1g63680	biosynthesis			0.14	0.09	0.05	0.31	0.21	0.63	0.12	0.18	0.29	-0.41	0.15	0.18	0.37	0.12	0.21	0.6	-0.01	0.11	-0.03	-1.21	0.45	0.16	0.21	0.12	0.44		0.25	0.08	0.1	0.59	0.38	-0.43	0.64	0.56	-0.05	-0.01
728	-0.34	-0.3	-0.11	0.1268	0.3257	leafy spurge	CV03049A2D05.f1	DV127856	ankyrin repeat-like protein [Oryza sativa (japonica cultivar-group)] dbj|BAD22162.1| ankyrin repeat-like protein [Oryza sativa (japonica cultivar-group)] dbj|BAD19336.1| ankyrin repeat-like protein [Oryza sativa (japonica cultivar-group)]	At3g01750	biological process unknown	6.04	protein targeting, sorting and translocation	-0.4	-0.02	-0.44	-0.84	-0.16	-0.05	-0.53	-0.54	-0.14	-0.62	-0.15	-0.26	-0.29	-0.42	0.02	-0.19	-0.36	-0.16	-0.43	-1.43	-0.32	-0.39	-0.37	-0.25	0.27		-0.58	-0.31	-0.35	0.13	-0.43	-0.63	0.08	-0.13	-0.33	-0.48
729	0	-0.04	-0.01	0.9568	0.6563	leafy spurge	CV03049A2E10.f1	DV127873	HcrVf2 protein [Malus floribunda]	At3g05660	defense response	6.04	protein targeting, sorting and translocation	0.21	0.04	0.08	0.15	0.1	0.35	-0.4	-0.12	0.05	-0.11	0.14	0.03	0.11	-0.17	-0.64	0.55	-0.04	0.35	0.04	-1.31	-0.12	-0.01	-0.01	0.11	0.6		0.02	-0.09	-0.31	0.57	-0.06	-0.61	0.3	0.18	-0.18	-0.23
730	0.71	0.71	0.62	0.7721	0.6117	leafy spurge	CV03_9.2738.C1.Contig3228	DV128463	unknown [Arabidopsis thaliana] gb|AAL69532.1| AT4g35220/F23E12_220 [Arabidopsis thaliana] gb|AAK50095.1| AT4g35220/F23E12_220 [Arabidopsis thaliana] ref|NP_567979.1| cyclase family protein [Arabidopsis thaliana]	At4g35220	biological process unknown	98	CLASSIFICATION NOT YET CLEAR-CUT	1.22	0.3	0.32	0.68	0	0.52	1.37	1.09	0.42	0.65	0.61	0.13	1.23	0.13	0.25	0.62	1.1	1.3	0.8	0.43	0.84	1.3	0.5	1.12	0.84		0.3	0.85	0.48	0.62	0.81	0.37	0.77	0.38	1.12	1.41
731	-0.05	0.14	0.4	0.0029	0.0387	leafy spurge	CV03051B1F03.f1	DV128642	putative nonphototropic hypocotyl 1 protein [Arabidopsis thaliana] gb|AAK25928.1| putative nonphototropic hypocotyl 1 protein [Arabidopsis thaliana] emb|CAB75791.1| nonphototropic hypocotyl 1 [Arabidopsis thaliana] sp|O48963|NPH1_ARATH Nonphototropic hypocotyl protein 1 (Phototropin) gb|AAC01753.1| nonphototropic hypocotyl 1 [Arabidopsis thaliana] ref|NP_190164.1| protein kinase / nonphototropic …	At3g45780	Undetermined	1.04	phosphate metabolism	0.16	-0.17	-0.45	-0.14	-0.4	-0.2	0.1	-0.61	-0.06	0.01	0.35	0.14	0.39	-0.15	-0.44	-0.09	0.02	0.2	0.26	-0.45	0.35	0.22	-0.35	0.24	-0.13		0.52	0.6	-0.07	-0.51	0.27	-0.09	-0.35	-0.2	0.6	0.59
732	0.86	0.96	0.98	0.1108	0.31	leafy spurge	CV03051A2H07.f1	DV128577	unknown protein [Arabidopsis thaliana] gb|AAP21352.1| At3g02900 [Arabidopsis thaliana] gb|AAO00784.1| unknown protein [Arabidopsis thaliana] ref|NP_186940.1| expressed protein [Arabidopsis thaliana]	At3g02900	biological process unknown	99	UNCLASSIFIED PROTEINS	0.88	0.91	0.69	0.69	0.49	1.23	0.69	1.12	0.93	0.91	1.04	0.78	1.15	0.69	0.78	1.21	0.77	0.9	0.72	0.37	0.82	0.97	0.81	0.85	0.98		0.8	0.83	0.9	1.14	0.9	0.66	1.15	1.11	1.19	0.97
733	0.24	0.31	0.32	0.7828	0.6142	leafy spurge	CV03052B2A07.f1	DV129005	unnamed protein product [Arabidopsis thaliana] ref|NP_199419.1| guanylate-binding family protein [Arabidopsis thaliana]	At5g46070	immune response	01.03.01.01	purine nucleotide catabolism	1.05	0.39	0.33	0.12	0.1	0.34	0.68	0.48	-0.07	-0.09	0.47	-0.09	0.83	0.05	0.25	0.33	0.24	0.04	-0.5	0.18	0.57	0.22	0.18	-0.08	0.02		0.26	0.8	0.31	0	0.74	0.15	0.25	0.2	0.48	-0.03
734	0.32	0.24	0.25	0.6289	0.5684	leafy spurge	CV03051B1D12.f1	DV128628	putative aspartate aminotransferase [Oryza sativa (japonica cultivar-group)] dbj|BAB64115.1| putative aspartate aminotransferase [Oryza sativa (japonica cultivar-group)] dbj|BAB86539.1| putative aspartate aminotransferase [Oryza sativa (japonica cultivar-group)]	At2g22250	biosynthesis	1.01	amino acid metabolism	0.51	0.4	0.15	-0.13	0.14	0.25	0.17	0.38	0.64	-0.3	0.59	0.42	0.47	0.23	0.24	0.59	0.13	0.7	0.29	-0.39	0.43	0.3	0.49	0.6	0.78		0.48	0.35	0.14	0.4	0.33	-0.28	0.52	-0.11	0.38	0.19
735	0.6	0.52	0.47	0.4231	0.5003	leafy spurge	CV03_9.5645.C1.Contig6151	DV128472	transcription factor like protein [Arabidopsis thaliana] emb|CAB10419.1| transcription factor like protein [Arabidopsis thaliana] gb|AAL55710.1| putative transcription factor BHLH3 [Arabidopsis thaliana] gb|AAN73298.1| At4g16430/dl4240w [Arabidopsis thaliana] gb|AAL15257.1| AT4g16430/dl4240w [Arabidopsis thaliana] gb|AAL16298.1| AT4g16430/dl4240w [Arabidopsis thaliana] pir||A71431 hypothetical pr…	At4g16430	Undetermined			1.29	0.57	0.75	0.37	0.5	0.75	1.06	0.87	0.26	0.03	0.71	0.53	1.19	0.57	0.24	0.65	0.75	0.45	0.11	0.4	1.17	0.59	0.44	0.39	0.44		0.72	0.91	0.24	0.41	0.84	0.22	0.65	0.53	0.5	0.19
736	1.28	1.33	1.19	0.3978	0.49	leafy spurge	CV03_9.3341.C1.Contig3860	DV128739	unknown protein [Arabidopsis thaliana] gb|AAK62379.1| Unknown protein [Arabidopsis thaliana] ref|NP_567478.1| Ulp1 protease family protein [Arabidopsis thaliana]	At4g15880	Undetermined			1.47	1.46	0.79	1.4	1.16	1.53	1.32	1.43	1.42	1.13	1.3	1.19	1.25	0.9	1.39	1.56	1.55	1.24	1.17	1.15	1.32	1.4	1.3	1.3	0.89		1.17	0.92	1.41	1.81	1.55	0.74	1.49	1.41	1.17	1.64
737	-0.07	0.19	0.06	0.504	0.5317	leafy spurge	CV03052A2A12.f1	DV128842	ubiquitin-specific protease 7, putative (UBP7) [Arabidopsis thaliana]	At3g21280	Undetermined	1.03	nucleotide metabolism	0.34	-0.01	0.13	0.48	0.03	0.55	-0.43	0.31	-0.08	-0.39	0.38	0.06	0.49	0.25	0.4	0.28	-0.01	-0.11	-1.17	-3.13	0.41	0.2	0.12	-1.18	0.28		0.01	0.42	0.66	0.55	0.14	0.14	0.12	0.25	0.45	-0.84
738	0.66	0.84	0.81	0.1234	0.3228	leafy spurge	CV03054A2A03.f1	DV129507	hypothetical protein [Arabidopsis thaliana] emb|CAB46038.1| hypothetical protein [Arabidopsis thaliana] pir||E85184 hypothetical protein dl4315c [imported] - Arabidopsis thaliana	At4g16580	Undetermined	1.04	phosphate metabolism	0.65	0.37	0.32	0.55	0.36	0.97	0.37	0.73	0.64	0.59	0.48	0.88	0.94	0.28	1.37	0.75	0.42	0.79	0.5	0.39	0.75	0.98	0.61	0.62	1.17		0.6	0.73	1.25	1.06	0.59	0.68	1.08	1.03	0.75	0.59
739	0.13	0.28	0.22	0.6016	0.56	leafy spurge	CV03054B2B01.f1	DV129687	Spurge Specific 1347	Unknown	Undetermined			-0.15	-0.12	-0.18	0.39	0.01	0.71	-0.1	0.31	0.1	0.1	-0.07	-0.09	0.31	-0.12	0.41	0.8	-0.03	0.39	0.2	-1.73	0.29	0.69	0.36	0.12	0.57		-0.32	0.04	0.69	0.78	0.29	-0.41	0.69	0.71	0.19	0.08
740	-0.01	0.29	0.26	0.115	0.3139	leafy spurge	CV03_9.5641.C1.Contig6147	DV129705	Unknown protein [Arabidopsis thaliana] ref|NP_177257.3| phosphatidylinositol-4-phosphate 5-kinase family protein [Arabidopsis thaliana]	At1g71010	Undetermined	1.04	phosphate metabolism	0.3	0.01	0.14	0.48	0.11	0.62	-0.81	0.21	0.13	-0.47	0.06	0	0.46	0.05	0.67	0.36	-0.75	-0.07	-1.06	-1.79	0.31	0.2	0.16	-0.15	0.53		-0.11	0.17	0.55	0.9	0.6	-0.3	0.76	0.47	0.12	-0.21
741	0.07	0.06	-0.01	0.9327	0.6512	leafy spurge	CV03054A1E11.f1	DV129472	Spurge Specific 1315	Unknown	Undetermined			-0.19	0.06	-0.27	0.27	0	0.8	-1.37	0.18	0.18	0.35	0.22	0.61	0.31	-0.12	0.26	0.79	-1.02	0.41	0.69	-2.12	0.01	0.5	0.28	0.53	0.41		0.04	0.25	0.33	0.92	0.32	-2.16	0.71	0.65	-0.11	-0.37
742	0.02	0.25	0	0.4632	0.5159	leafy spurge	CV03053B1H09.f1	DV129339	Spurge Specific 1302	Unknown	Undetermined			-0.13	-0.07	-0.23	-0.01	0.01	0.78	-1.91	0.23	0.15	-0.35	0.05	0.08	-0.05	-0.31	0.47	0.32	0.7	0.39	0.21	-1	-0.08	0.26	0.44	0.08	0.58		-0.28	0.18	0.43	1.14	0.3	-0.37	0.85	0.67	-0.11	-0.35
743	0.09	0.07	-0.06	0.5493	0.5464	leafy spurge	CV03054A1B03.f1	DV129434	subtilase family protein [Arabidopsis thaliana]	At4g20850	Undetermined	1.06	regulation of lipid, fatty-acid and isoprenoid metabolism	0.44	0.14	0.25	0.62	0.05	0.4	0.27	0.52	-0.05	-1	0.27	0.31	0.46	0.05	0.54	0.08	0.52	0.13	-1.37	-0.1	0.35	0.2	-0.12	-0.69	0.07		-0.01	0.02	0.37	0.44	0.22	-0.08	0.45	0.09	0.33	-1.17
744	0.32	0.33	0.24	0.6492	0.5748	leafy spurge	CV03_9.3558.C1.Contig4069	DV129616	unknown [Hordeum vulgare subsp. vulgare]	At2g45010	biological process unknown			0.34	0.22	0.38	0.72	0.18	0.74	0.32	0.63	0.27	-0.23	0.47	0.22	0.71	0.42	0.52	0.46	0.24	0.27	0	-0.39	0.39	0.27	0.23	0.27	0.35		0.22	0.57	0.41	0.68	0.37	0.24	0.7	0.58	0.33	-0.8
745	0.32	0.44	0.32	0.473	0.5199	leafy spurge	CV03054A1E01.f1	DV129465	expressed protein [Arabidopsis thaliana]	At2g01690	Undetermined	03.03.01	mitotic cell cycle and cell cycle control	0.25	0.18	0.33	0.57	0.18	0.87	0.32	0.27	0.4	-0.03	0.24	0.07	0.67	0.25	0.47	0.33	0.26	0.37	0.32	0.13	0.35	0.17	0.21	0.26	0.54		-0.04	0.3	0.4	1.1	0.61	0.2	0.91	0.74	0.32	-0.2
746	-0.3	-0.12	0.03	0.0505	0.2205	leafy spurge	CV03_9.6127.C1.Contig6597	DV130138	SPX (SYG1/Pho81/XPR1) domain-containing protein [Arabidopsis thaliana]	At4g22990	biological process unknown	10.05	transmembrane signal transduction	-0.25	-0.54	-0.37	-0.06	-0.77	0.23	-0.67	0.16	-0.28	-0.57	-0.23	-0.44	0.06	-0.11	-0.1	-0.25	-0.67	-0.14	-0.42	-1.73	-0.22	0.25	-0.38	-0.14	0.1		-0.66	-0.02	-0.11	0.36	0.06	-0.25	0.2	0.42	0.03	-1.25
747	-0.21	-0.18	-0.05	0.408	0.4942	leafy spurge	CV03_9.5250.C2.Contig5780	DV130231	At4g27640 [Arabidopsis thaliana] gb|AAL32805.1| putative protein [Arabidopsis thaliana] ref|NP_194494.2| importin beta-2 subunit family protein [Arabidopsis thaliana]	At4g27640	Undetermined	6.04	protein targeting, sorting and translocation	-0.17	-0.13	-0.12	0.18	-0.25	0.06	-0.66	0.02	0.02	-0.99	0.03	-0.37	0	-0.05	-0.13	-0.22	0.19	-0.12	-0.49	-1.32	0.39	-0.38	-0.16	-0.16	-0.34		-0.38	-0.04	0.09	0.21	-0.42	-0.31	0.01	0.45	-0.14	-1.31
748	0.36	0.55	0.65	0.0006	0.0128	leafy spurge	CV03056B1G06.f1	DV130322	COP9 complex subunit 6 [Arabidopsis thaliana] ref|NP_568839.1| COP9 signalosome subunit 6 / CSN subunit 6 (CSN6A) [Arabidopsis thaliana]	At5g56280	Undetermined	5.04	translation	0.41	0.38	-0.02	0.67	0.06	0.37	0.36	0.59	0.39	0.02	0.4	0.24	0.6	0.15	0.5	0.22	0.24	0.56	0.33	-0.08	0.54	0.57	0.08	0.54	0.8		0.37	0.78	0.52	0.75	0.51	0.28	0.72	0.54	0.79	0.24
749	0.44	0.47	0.24	0.1015	0.2993	leafy spurge	CV03056B1H08.f1	DV130333	Men-8 [Silene latifolia] sp|O24356|MEN8_SILLA MEN-8 protein precursor	At5g52160	Undetermined	65	STORAGE PROTEIN	0.38	0.66	0	0.53	0.18	0.89	0.39	0.61	0.32	-0.13	0.8	0.56	0.5	0.05	0.58	0.95	0.27	0.45	0.52	0.04	0.32	0.68	0.6	0.65	0.32		0.45	0.08	0.46	1.05	0.49	-0.17	1.12	0.76	0.26	0.25
750	-0.54	-0.34	-0.38	0.3819	0.4839	leafy spurge	CV03_9.6196.C1.Contig6661	DV130374	Ulp1 protease family protein [Arabidopsis thaliana]	At1g60220	Undetermined	99	UNCLASSIFIED PROTEINS	-0.41	-0.28	-0.57	-0.51	-0.12	-0.2	-0.16	-0.05	-1.11	-0.99	-0.17	-0.52	-0.36	-0.61	-0.51	-0.6	-0.1	-1.63	-0.78	-1.68	-0.3	0.15	-0.52	-1.07	-0.51		-0.66	-0.38	-0.26	-0.43	-0.4	-0.58	-0.2	-0.18	-0.11	-0.2
751	0.07	-0.03	0.03	0.8301	0.6259	leafy spurge	CV03056A1F01.f1	DV130146	lectin-like receptor kinase 7;3 [Medicago truncatula]	At5g01560	Undetermined	10.01.01	unspecified signal transduction	-0.02	0.21	-0.18	-0.01	-0.02	0.66	0.07	0.3	0.16	-0.41	0.25	0.13	0.08	-0.12	-0.13	0.52	0.17	0.3	0.01	-1.61	-0.07	0.42	0.12	0.24	0.61		-0.15	-0.19	-0.12	0.49	0.12	-1.33	0.53	0.51	-0.04	-0.08
752	0.21	0.09	0.07	0.1678	0.3625	leafy spurge	CV03_9.5290.C1.Contig5820	DV130163	At1g75080/F9E10_7 [Arabidopsis thaliana] gb|AAL57684.1| At1g75080/F9E10_7 [Arabidopsis thaliana]	At1g19350	Undetermined			0.37	0.17	0.31	0.27	0	0.37	0.41	0.6	0.1	-0.27	0.47	0.2	0.34	0.17	0.18	0.1	0.33	0.1	0.09	-0.37	0.49	0.56	-0.02	0.12	0.29		-0.1	0.21	0.03	0.18	0	-0.18	-0.1	0.01	0.52	0.35
753	0.13	0.11	0.03	0.5949	0.5583	leafy spurge	CV03056B1H01.f1	DV130329	SCARECROW gene regulator [Arabidopsis thaliana] ref|NP_201478.1| scarecrow transcription factor family protein [Arabidopsis thaliana]	At5g66770	Undetermined			0.08	0	0	-0.34	0.04	0.64	0.22	0.3	0.16	-0.17	0.21	0.09	0.18	0.22	0.65	0.26	0.13	0.3	0.09	-1.01	0.18	0.33	0.15	0.29	0.32		-0.08	0.04	0.16	0.59	-0.1	-0.42	0.17	0.44	0.14	0.17
754	0.18	0.44	0.58	0.005	0.0568	leafy spurge	CV03_9.3189.C1.Contig3696	DV131335	DNA-directed RNA polymerase (EC 2.7.7.6) largest chain (isoform B1) - soybean (fragment)	At4g35800	Undetermined			0.5	0.12	-0.08	-0.08	-0.35	0.48	0.74	0.73	0.28	-0.37	0.69	0.15	0.17	-0.18	0.36	0.11	0.39	0.44	-0.01	-0.82	0.46	0.56	-0.05	0.23	0.13		0.19	0.63	0.42	-0.01	0.44	0.32	0.28	0.71	0.89	0.58
755	0.03	0.11	0.11	0.6787	0.5836	leafy spurge	CV03_9.3967.C1.Contig4488	DV131100	unnamed protein product [Vigna mungo] emb|CAA51734.1| alpha-amylase [Vigna mungo] pir||S10514 alpha-amylase (EC 3.2.1.1) precursor - black gram sp|P17859|AMYA_VIGMU Alpha-amylase precursor (1,4-alpha-D-glucan glucanohydrolase) prf||2016476A alpha amylase	At4g25000	Undetermined			0.33	0.02	-0.08	0.2	-0.15	0.07	0.03	0.3	0.06	-0.78	0.16	0.11	0.4	-0.11	-0.02	0.07	-0.23	-0.23	-0.54	0.1	0.6	0.32	-0.01	-0.19	0.42		-0.09	0.04	0.03	0.05	0.25	-0.3	0.27	-0.24	0.86	0.22
756	0.43	0.21	0.01	0.0067	0.0695	leafy spurge	CV03_9.6429.C1.Contig6887	DV131359	protein kinase-like protein [Arabidopsis thaliana] gb|AAM98278.1| At4g18950/F13C5_120 [Arabidopsis thaliana] gb|AAL25602.1| AT4g18950/F13C5_120 [Arabidopsis thaliana] ref|NP_567568.1| ankyrin protein kinase, putative [Arabidopsis thaliana]	At4g18950	Undetermined	1.04	phosphate metabolism	0.8	0.62	0.69	1.03	0.27	0.75	0.88	1.37	0.16	-0.39	0.53	0.22	0.72	0.19	0.6	0.47	0.37	0.13	-0.55	0.51	0.89	0.41	0.17	-0.11	-0.03		0.22	0.38	-0.15	0.13	0.46	0.18	0.43	-0.08	0.44	0.12
757	0.67	0.77	0.69	0.7255	0.5985	leafy spurge	CV03_9.6379.C1.Contig6834	DV131126	putative protein [Arabidopsis thaliana] pir||T48314 hypothetical protein F9G14.240 - Arabidopsis thaliana ref|NP_195913.1| F-box family protein [Arabidopsis thaliana]	At5g02930	biological process unknown			0.23	0.99	0.33	1.22	0.74	1.23	1.12	0.76	0.51	0.41	0.88	0.39	0.56	0.54	1	1.32	0.96	0.3	0.31	0.09	0.4	0.76	1.17	0.19	0.38		0.39	0.77	0.81	1.1	0.69	0.09	1.06	1.23	0.65	0.93
758	0.53	0.55	0.49	0.9532	0.6556	leafy spurge	CV03_9.5454.C1.Contig5970	DV131327	repressor protein [Glycine max]	At5g23090	Undetermined	4	TRANSCRIPTION	1.21	0.94	0.66	0.74	0.41	0.66	0.85	1.4	0.18	-0.32	1.04	0.57	1.16	0.51	0.41	0.42	0.54	0.33	-0.58	0.43	1	0.81	0.18	-0.15	-0.13		0.42	0.73	0.4	0.17	0.85	0.44	0.42	0.4	1.2	0.45
759	1.42	1.51	1.46	0.8568	0.6326	leafy spurge	CV03059B2B12.f1	DV131347	Spurge Specific 1489	Unknown	Undetermined			1.14	1.37	1	1.62	1.21	2.03	1.78	1.79	1.21	1.36	1.32	1.12	1.33	0.8	0.96	2.2	2.45	1.47	1.42	0.63	1.08	1.52	1.27	1.45	1.92		1	1.43	1.06	2.1	1.36	0.54	1.98	2.02	1.5	2.12
760	0.47	0.34	-0.02	0.0002	0.0062	leafy spurge	CV03_9.6390.C1.Contig6846	DV131192	putative protein [Arabidopsis thaliana] gb|AAM20604.1| putative protein [Arabidopsis thaliana] ref|NP_568793.1| expressed protein [Arabidopsis thaliana]	At5g53420	biological process unknown	04.05.01.04	transcriptional control	0.96	0.68	0.42	0.37	0.18	0.59	0.51	1.33	0.28	0.01	0.78	0.64	0.94	0.4	0.64	0.23	0.44	0.03	0.19	0.22	0.72	0.67	0.17	-0.04	0.35		0.07	0.65	0.75	0.33	0.27	0.33	0.41	0.08	0.69	-0.2
761	0.3	0.73	0.75	0.0001	0.0035	leafy spurge	CV03_9.2764.C1.Contig3255	DV131370	putative phosphatase 2C [Arabidopsis thaliana] gb|AAK76493.1| putative protein phosphatase 2C [Arabidopsis thaliana] ref|NP_568786.1| protein phosphatase 2C, putative / PP2C, putative [Arabidopsis thaliana]	At5g53140	Undetermined	1.04	phosphate metabolism	0.48	0.24	0.32	0.6	-0.05	0.79	0.11	0.47	0.11	-0.64	0.59	0.5	0.69	0.35	0.65	0.35	0.16	0	0	0.08	0.71	0.49	0.15	0.1	0.3		0.61	0.82	1.03	0.64	0.39	0.55	0.57	1.05	0.94	0.73
762	1.02	1.19	1.22	0.4446	0.5092	leafy spurge	CV03_9.3564.C1.Contig4075	DV132034	homeobox-leucine zipper protein ATHB-12 [Arabidopsis thaliana] emb|CAB71896.1| homeobox-leucine zipper protein ATHB-12 [Arabidopsis thaliana] gb|AAL24310.1| homeobox-leucine zipper protein ATHB-12 [Arabidopsis thaliana] gb|AAN72217.1| homeobox-leucine zipper protein ATHB-12 [Arabidopsis thaliana] pir||T47981 homeobox-leucine zipper protein ATHB-12 - Arabidopsis thaliana ref|NP_191748.1| homeobox-…	At2g46680	Undetermined			1.19	0.86	1.51	1.77	0.63	0.93	0.85	1.96	0.3	0.67	1.06	0.73	1.91	1.29	1.32	0.83	0.38	0.69	0.36	1.24	1.78	1.25	0.76	0.51	0.79		0.7	1.2	1.7	1.05	1.42	1.12	1.32	1.18	1.64	0.54
763	0.43	0.56	0.35	0.4581	0.5141	leafy spurge	CV03061A2F01.f1	DV131875	unknown [Arabidopsis thaliana] dbj|BAB09273.1| unnamed protein product [Arabidopsis thaliana] ref|NP_198423.1| glycosyl hydrolase family protein 17 [Arabidopsis thaliana]	At5g35740	biological process unknown	03.03.01.011	mitosis	0.21	0.48	-0.12	0.67	0.1	1	-0.42	0.21	0.39	0.55	0.44	0.33	0.49	-0.18	0.74	1.21	0.08	0.63	0.44	0.11	0.44	0.56	0.84	0.56	0.93		0.18	0.4	0.93	1.3	0.71	-0.09	1.03	0.94	0.21	-0.04
764	1.05	0.96	1.29	0.0489	0.2175	leafy spurge	CV03_9.88.C2.Contig136	DV131891	Spurge Specific 1551	Unknown	Undetermined	11.05.05	virulence, disease factors	1.03	1.23	0.88	0.85	0.56	1.28	0.97	1.83	1.18	1.05	1.3	1.03	0.78	0.7	1.08	0.85	0.69	1.46	1.53	0.57	0.61	1.28	0.84	1.6	1.14		0.79	1.3	0.96	0.81	0.6	0.66	0.83	1.5	1.43	0.72
765	1.97	1.89	1.93	0.881	0.6391	leafy spurge	CV03_9.6564.C1.Contig7001	DV132070	mitochondrial basic amino acid carrier [Arabidopsis thaliana] ref|NP_180938.2| mitochondrial substrate carrier family protein (BAC1) [Arabidopsis thaliana]	At2g33820	transport			2.07	2.19	1.28	2.76	1.73	2.05	2.21	1.12	1.96	2.06	1.84	1.64	2.11	1.54	2.63	2.34	2.46	2.13	1.9	1.52	1.85	1.38	2.02	2.04	2.36		1.75	2.21	2.58	2.2	2.16	1.28	2.23	1.89	1.3	1.35
766	1.11	0.93	0.86	0.0024	0.0343	leafy spurge	CV03_9.6543.C1.Contig6985	DV131944	high mobility group protein [Canavalia gladiata] dbj|BAA13133.1| high mobility group protein [Canavalia gladiata] pir||T09584 high mobility group protein HMGI/Y-1 - sword bean	At1g14900	Undetermined	99	UNCLASSIFIED PROTEINS	1.11	1	0.91	1.13	0.97	1.32	1.23	1.45	1.09	1.29	1.16	0.77	1.11	0.74	1.16	1.09	1.24	1.57	1.15	0.76	1.11	1.28	0.93	1.28	1.01		0.54	0.95	1.12	1.16	0.72	0.66	1.22	1.07	1.13	0.74
767	0.29	0.52	0.5	0.0468	0.2134	leafy spurge	CV03061B1E08.f1	DV131955	101 kDa heat shock protein; HSP101-like protein [Arabidopsis thaliana] ref|NP_200579.1| heat shock protein-related [Arabidopsis thaliana]	At5g57710	Undetermined			0.44	0.27	0.48	0.62	0.19	0.7	0.4	0.68	0.05	-0.28	0.28	0.07	0.48	0.12	0.38	0.26	0.3	0.27	0.2	-0.17	0.47	0.43	0.2	0.02	0.43		0.09	0.49	0.78	0.99	0.57	0.15	0.95	0.79	0.66	-0.29
768	0.18	0.24	0.18	0.9175	0.6481	leafy spurge	CV03061B1F12.f1	DV131968	putative lipase homolog [Oryza sativa (japonica cultivar-group)]	At1g09390	Undetermined			0	-0.09	-0.12	0.13	-0.1	0.53	-0.18	0.09	0.51	0.32	0.18	-0.02	0.46	-0.33	0.3	0.83	-0.14	0.59	0.21	-0.43	0.28	0.27	0.05	0.56	0.63		-0.11	0.35	0.31	1.14	0.57	-0.03	1	0.49	-0.01	-1.32
769	0.54	0.66	0.47	0.1501	0.3493	leafy spurge	CV03_9.4319.C1.Contig4851	DV131817	plastid ribosomal protein S9 precursor [Spinacia oleracea] sp|P82278|RR9_SPIOL 30S ribosomal protein S9, chloroplast precursor	At1g74970	Undetermined	5.01	ribosome biogenesis	0.39	0.5	0.35	0.61	0.3	0.83	0.49	0.82	0.33	0.56	0.61	0.34	0.63	0.34	0.9	0.71	0.39	0.62	0.17	0.31	0.71	0.86	0.39	0.58	0.68		0.28	0.54	0.73	1.18	0.46	0.42	1.08	0.85	0.72	0.4
770	0.72	0.55	0.36	0.0129	0.1053	leafy spurge	CV03063B1H02.f1	DV132658	At2g38760 [Arabidopsis thaliana] gb|AAM64777.1| putative annexin [Arabidopsis thaliana] gb|AAC67342.1| putative annexin [Arabidopsis thaliana] pir||A84809 probable annexin [imported] - Arabidopsis thaliana ref|NP_181410.1| annexin 3 (ANN3) [Arabidopsis thaliana]	At2g38760	Undetermined			1.41	0.96	0.91	1.1	0.16	0.56	0.94	1.54	0.57	0.03	0.86	0.57	1.29	0.54	0.76	0.63	0.39	0.36	0.21	0.53	1.17	0.92	0.46	0.45	0.6		0.45	0.68	0.54	0.77	0.78	0.27	0.69	0.26	1.13	-0.02
771	2.35	2.12	2.14	0.0317	0.1759	leafy spurge	CV03_9.6649.C1.Contig7073	DV132761	DNA binding protein GT-1 [Arabidopsis thaliana] gb|AAG09542.1| DNA binding protein GT-1 [Arabidopsis thaliana]	At1g13450	Undetermined	04.05.01.04	transcriptional control	2.47	2.46	1.89	2.76	2.58	2.2	2.75	2.18	2.39	2.69	2.41	2.13	1.76	2.26	2.84	2.36	2.45	2.52	2.57	1.86	2.07	2.49	2.23	2.44	1.99		1.78	2.67	2.53	2.14	1.96	2.02	2.16	1.68	2.18	2.04
772	0.31	0.32	0.36	0.8617	0.634	leafy spurge	CV03064A2C12.f1	DV132866	Spurge Specific 1630	Unknown	Undetermined			0.49	0.41	0.21	0.51	0.22	0.11	0.46	0.74	0.16	-0.46	0.54	0.23	0.41	0.31	0.35	0.17	0.09	0.64	0.54	-0.19	0.54	0.67	-0.04	0.6	0.03		0.17	0.36	0.34	0.35	0.51	0.05	0.45	0.12	0.61	0.29
773	1.89	1.93	1.82	0.7068	0.5928	leafy spurge	CV03064A1D12.f1	DV132791	unknown [Arabidopsis thaliana] gb|AAM14841.1| expressed protein [Arabidopsis thaliana] gb|AAK53043.1| At2g26500 [Arabidopsis thaliana] gb|AAL31172.1| At2g26500/T9J22.17 [Arabidopsis thaliana] pir||T00983 cytochrome b6-f complex chain petM precursor [similarity] - Arabidopsis thaliana ref|NP_850079.1| cytochrome b6f complex subunit (petM), putative [Arabidopsis thaliana] ref|NP_565623.1| cytochrom…	At2g26500	biological process unknown			1.8	1.88	1.36	2.61	1.9	2.03	2.1	1.32	1.99	2.19	1.46	1.93	1.8	1.38	2.26	2.27	2.17	2.24	2.07	1.44	1.73	1.55	1.93	2.14	1.79		1.82	2.09	2.49	2.23	2.12	1.3	2.25	1.93	1.43	1.63
774	0.02	0.12	0.06	0.6155	0.5646	leafy spurge	CV03_9.6632.C1.Contig7058	DV132583	At1g29790 [Arabidopsis thaliana] gb|AAM13203.1| unknown protein [Arabidopsis thaliana] ref|NP_174272.2| expressed protein [Arabidopsis thaliana]	At1g29790	biological process unknown			0.02	0.07	0.11	-0.11	0.09	0.44	-0.03	-0.16	-0.09	-0.59	0	-0.27	0.38	0.19	0.11	-0.11	-0.1	0.01	0.04	0.07	0.11	0.09	-0.12	-0.04	0.47		-0.17	-0.16	-0.04	0.33	0.28	0.18	0.32	0.33	0.07	0.04
775	0.65	0.72	0.56	0.4514	0.511	leafy spurge	CV03_9.3401.C1.Contig3919	DV133011	putative NADPH dependent mannose 6-phosphate reductase [Arabidopsis thaliana]	At2g21250	Undetermined	1	METABOLISM	0.99	0.76	0.83	0.74	0.59	0.69	0.3	1.4	0.29	0.15	0.86	0.56	0.91	0.71	0.72	0.48	0.81	0.35	0.2	0.36	1.2	1.09	0.54	0.35	0.33		0.58	1.06	0.59	0.54	0.63	0.61	0.51	0.45	1.28	0.96
776	-0.18	-0.12	0.1	0.0605	0.2406	leafy spurge	CV03064A1C01.f1	DV132771	putative hydroxymethyltransferase [Arabidopsis thaliana] ref|NP_564473.1| glycine hydroxymethyltransferase, putative / serine hydroxymethyltransferase, putative / serine/threonine aldolase, putative [Arabidopsis thaliana]	At1g36370	Undetermined	02.30.02.05.01	Photorespiratory C-cycle	0.12	0.09	0.02	0.12	0.03	-0.18	-0.02	-0.06	0.07	-0.77	0.26	0.21	0.03	0.02	-0.82	-0.06	0	-0.25	-0.75	-1.35	0.14	-0.01	-0.4	-0.68	-0.35		0.29	0.11	-0.54	-0.37	-0.05	-0.17	-0.38	-0.18	0.09	0.05
777	0.07	0.19	0.14	0.3578	0.4726	leafy spurge	CV03064A1D07.f1	DV132786	Spurge Specific 1624	Unknown	Undetermined			0.24	0.13	0.08	0.14	-0.06	0.25	-0.2	0.12	-0.03	-0.14	0.27	0.08	0.29	0.44	0.01	0.08	-0.07	0.03	0.04	-0.35	0.26	0.15	-0.05	0.01	0.09		0.21	0.15	-0.05	0.45	0.53	-0.19	0.42	0.39	0.11	-0.11
778	0.18	0.26	0.35	0.1806	0.3735	leafy spurge	CV03_9.6924.C1.Contig7341	DV145917	ACT domain containing protein (ACR4) [Arabidopsis thaliana]	At1g69040	Undetermined	99	UNCLASSIFIED PROTEINS	0.36	0.08	-0.22	0.27	0.05	0.41	0.19	0.63	0.1	-0.38	0.15	0.38	0.13	-0.12	0.22	0.34	0.02	0.27	0.13	-0.14	0.08	0.44	0.06	0.55	0.49		0.04	0.05	0.31	0.63	0.09	-0.18	0.49	0.41	0.52	0.23
779	-1.2	-0.88	-0.93	0.2929	0.4422	leafy spurge	CV03068A2E09.f1	DV146008	dihydrofolate synthetase/folylpolyglutamate synthetase (DHFS/FPGS1) [Arabidopsis thaliana]	At5g41480	Undetermined			-0.69	-0.62	-1.28	-0.42	-1.21	-0.63	-0.92	-0.73	-1.57	-1.76	-0.42	-1.03	-1.13	-0.73	-0.92	-0.64	-0.87	-1.87	-2.43	-3.75	-0.64	-0.9	-1.36	-1.85	-1.74		-0.94	-0.57	-0.85	-1.55	-0.61	-0.85	-0.99	-1.16	-0.47	-0.79
780	-0.08	-0.01	-0.08	0.94	0.653	leafy spurge	CV03_9.6978.C1.Contig7389	DV146098	unknown protein [Arabidopsis thaliana]	At1g15270	biological process unknown			0.13	-1.05	-0.4	0.67	-1.1	-0.31	0.3	1.11	0.01	-0.48	-1.42	-0.17	0.52	-0.43	-0.05	-0.27	-0.1	0.17	-0.53	0.78	0.71	0.76	-0.28	-0.43	-0.09		-0.35	0.25	-0.01	-1	0.77	0.27	-0.26	-0.52	0.44	0.35
781	0.61	0.62	0.65	0.8736	0.6371	leafy spurge	CV03_9.6981.C1.Contig7392	DV146112	unknown [Arabidopsis thaliana]	At5g62290	Undetermined	131	cellular sensing and response	0.73	0.45	0.46	0.5	0.31	0.95	0.66	0.95	0.58	0.71	0.63	0.24	0.96	0.52	0.24	0.84	0.44	0.91	0.31	0.17	0.9	0.9	0.41	0.56	0.87		0.4	0.63	0.32	0.86	0.76	0.28	0.71	0.74	0.9	0.61
782	-0.21	-0.26	0.06	0.0339	0.1815	leafy spurge	CV03_9.7024.C1.Contig7437	DV146153	Spurge Specific 4735	At4g12560	biological process unknown	99	UNCLASSIFIED PROTEINS	-0.01	-0.4	-0.23	0.04	-1.31	-0.22	-0.09	0.14	-0.17	-0.31	-0.25	-0.31	-0.13	-0.03	-0.48	-0.29	0.28	0.03	-0.03	-1.33	-0.15	0.07	-0.03	-0.04	-0.04		-0.59	-0.38	-0.6	-0.18	-0.31	-0.25	-0.25	-0.15	0.08	0.05
783	0.23	0.3	0.15	0.5068	0.5329	leafy spurge	CV03_9.5909.C1.Contig6401	DV146167	At1g11090 [Arabidopsis thaliana]	At1g11090	Undetermined			0.05	-0.27	-0.01	0.45	-0.07	0.71	0.71	0.14	0.33	-0.14	-0.16	0.41	0.36	0.09	0.74	0.44	-0.13	0.28	0.2	0.1	0.29	0.15	0.16	0.11	0.71		0.04	0.35	0.79	0.49	0.41	0.18	0.56	0.62	0.17	-0.58
784	-0.03	0.1	0.15	0.2463	0.4164	leafy spurge	CV03_9.6937.C1.Contig7352	DV146016	putative phosphatidic acid phosphatase [Arabidopsis thaliana]	At1g15080	Undetermined	0		0.04	-0.21	-0.04	0.43	-0.28	0.27	-1.05	0.11	0.01	-0.47	0.05	0.11	0.14	-0.18	0.01	0.01	0.08	0.31	0.19	-0.89	0.21	0.31	-0.31	0.02	0.34		-0.25	0.29	0.24	0.42	-0.15	-0.19	0.28	0.26	-0.02	0.08
785	0.51	0.5	0.47	0.8247	0.6245	leafy spurge	CV03068B2G03.f1	DV146192	unknown protein [Arabidopsis thaliana]	At2g30700	biological process unknown			0.56	0.3	0.24	0.56	0.36	0.76	0.27	0.74	0.51	0.61	0.35	0.52	0.61	0.22	0.66	0.76	0.37	0.63	0.58	-0.05	0.51	0.84	0.55	0.55	0.73		0.22	0.5	0.67	0.91	0.34	0.05	0.72	0.73	0.49	0.39
786	0.49	0.62	0.4	0.1258	0.325	leafy spurge	CV03_9.7157.C1.Contig7568	DV146604	putative protein [Arabidopsis thaliana] pir||T46167 hypothetical protein T4D2.140 - Arabidopsis thaliana	At3g53210	Undetermined			0.76	0.48	0.11	0.93	0.37	0.82	0.27	0.7	0.22	0.47	0.42	0.27	0.7	0.05	0.84	0.59	0.61	0.45	0.44	0.19	0.64	0.6	0.4	0.3	0.56		0.14	0.65	0.84	1.13	0.43	0.07	1.03	0.76	0.7	0.41
787	-0.49	-0.35	-0.34	0.5231	0.5378	leafy spurge	CV03_9.7221.C1.Contig7626	DV146697	putative xyloglucanase inhibitor [Solanum tuberosum]	At1g03220	biological process unknown	63	PROTEIN WITH BINDING FUNCTION OR COFACTOR REQUIREMENT (structural or catalytic)	-0.39	-0.31	-0.51	-0.26	-0.68	-0.04	-0.73	-0.62	-0.6	-2.07	-0.26	-0.12	-0.18	-0.41	-0.3	-0.39	0.13	-0.67	-0.3	-1.06	-0.3	-0.32	-0.67	-0.85	-0.29		-0.19	-0.29	-0.18	0.13	-0.01	-1.29	-0.39	0.09	-0.26	-1.13
788	0.03	-0.15	-0.08	0.2579	0.4242	leafy spurge	CV03071A2B09.f1	DV146962	Spurge Specific 1846	Unknown	Undetermined			-0.04	-0.11	0.03	0	0.15	0.13	0.03	0.2	0.08	-0.01	-0.09	-0.01	0.1	0.01	0.08	0.11	0.27	0.11	0.11	-1.08	0.22	-0.09	0.2	-0.01	0.4		-0.36	0.15	-0.14	0.21	-0.37	-0.43	0.33	0.38	-0.25	-0.98
789	-0.37	-0.43	-0.36	0.9326	0.6512	leafy spurge	CV03071B1C01.f1	DV147052	Spurge Specific 38	At3g23790	metabolism	1	METABOLISM	-0.49	-0.23	-0.32	-0.12	-0.74	0.11	-1.09	-0.4	0.06	-0.42	-0.11	-0.43	-0.05	-0.32	-0.74	-0.03	-0.95	-0.05	-0.79	-1.53	-0.06	-0.07	-0.48	-0.06	0.04		-0.29	-0.31	-0.06	0.35	0.18	-0.64	0.14	0.09	-1.46	-2.34
790	0	0	-0.06	0.8828	0.6395	leafy spurge	CV03070A1G04.f1	DV146600	Myb DNA binding protein-like [Arabidopsis thaliana] gb|AAG01294.1| putative transcription factor [Arabidopsis thaliana] ref|NP_190199.1| myb family transcription factor (MYB48) [Arabidopsis thaliana] gb|AAS10064.1| MYB transcription factor [Arabidopsis thaliana] pir||T49254 Myb DNA binding protein-like - Arabidopsis thaliana	At5g59780	response to jasmonic acid stimulus	04.05.01.04	transcriptional control	-0.01	-0.05	-0.02	0.32	-0.15	0.21	-0.14	0.38	-0.06	-0.46	0.17	-0.08	0.39	0.2	0.11	-0.05	0	0.29	-0.56	-1.32	0.31	0.21	0.01	0.13	0.2		-0.16	0.08	0.24	0.59	0.21	0.01	0.39	0.14	-0.24	-1.21
791	0.07	0.17	0.15	0.7031	0.5916	leafy spurge	CV03070A1H05.f1	DV146612	putative protein [Arabidopsis thaliana] ref|NP_567908.1| expressed protein [Arabidopsis thaliana]	At4g32910	biological process unknown			0.17	-0.01	0.18	0.29	-0.71	0.42	0	0.02	0.32	-0.21	0.09	-0.03	0.33	0.23	0.34	0.32	0.06	0.24	0.08	-1.25	0.2	0.05	-0.02	0.22	0.55		-0.09	0.1	0.28	0.83	0.31	-0.19	0.48	0.53	0.17	-0.72
792	2.44	2.26	2.21	0.1058	0.3037	leafy spurge	CV03_9.7335.C1.Contig7740	DV147032	tRNA synthetase class I (C) family protein [Arabidopsis thaliana]	At5g38830	Undetermined	5.04	translation	2.53	2.47	2.02	2.92	2.85	2.03	2.59	2.28	3.04	2.91	2.04	2.14	2.11	2.03	2.91	2.29	2.29	2.78	2.78	1.94	2	2.56	2.62	2.69	2.07		2.29	2.36	2.95	2.34	1.99	2.24	2.16	2.03	2.2	2.02
793	0.41	0.38	0.32	0.5416	0.5437	leafy spurge	CV03071A2C06.f1	DV146970	Spurge Specific 4755	At1g06620	biological process unknown	01.01.99	other amino acid metabolism activities	0.53	0.34	0.36	0.4	0	0.63	0.28	0.55	0.71	0.43	0.68	0.35	0.26	0.5	0.47	0.27	-0.07	0.68	0.35	0.18	0.57	0.58	0.13	0.62	0.47		0.21	0.35	0.34	0.76	0.52	0.17	0.7	0.46	0.63	-0.31
794	2.15	2.1	1.99	0.3208	0.4555	leafy spurge	CV03073A2F05.f1	DV147644	protein phosphatase-2C; PP2C [Mesembryanthemum crystallinum] pir||T52337 phosphoprotein phosphatase (EC 3.1.3.16) 2C [imported] - common ice plant	At3g62260	Undetermined	1.04	phosphate metabolism	2.49	2.46	1.68	2.6	2.31	1.7	2.43	1.9	2.53	2.31	2.13	1.85	2.25	2.01	2.31	1.8	2.33	2.28	2.28	1.73	2.04	2	2.07	2.2	2.02		2.22	2.51	2.72	2.1	1.89	1.79	2.45	1.65	1.85	1.79
795	-1.33	-1.53	-1.33	0.6269	0.5676	leafy spurge	CV03073B1G09.f1	DV147718	Spurge Specific 1930	Unknown	Undetermined			-1.78	-1.36	-2.1	-1.36	-0.86	-1.05	-0.45	-1.61	-0.29	-1.09	-1.24	-1.21	-1.9	-1.72	-1.16	-2	-0.99	-0.28	-0.63	-2.21	-1.49	-2.06	-1.52	-1.54	-1.34		-2.77	-1.09	-0.38	-1.57	-2.64	-1.93	-1.66	-1.16	-0.59	-1.54
796	-0.46	-0.39	-0.51	0.6975	0.5897	leafy spurge	CV03074B1A11.f1	DV147898	At5g59250 [Arabidopsis thaliana] gb|AAU05477.1| At5g59250 [Arabidopsis thaliana] dbj|BAB09770.1| sugar transporter-like protein [Arabidopsis thaliana] ref|NP_200733.2| sugar transporter family protein [Arabidopsis thaliana]	At5g59250	transport	01.05.01.01	C-compound, carbohydrate catabolism	-0.21	-0.32	-0.92	-1	-0.79	-0.26	-0.34	0.12	-0.55	-0.7	-0.04	-0.47	-0.55	-0.63	-0.43	-0.54	-0.14	-0.21	-0.81	-1.49	-0.5	0.44	-0.78	-0.12	-0.25		-0.66	-0.41	-0.68	-0.25	-0.34	-1.01	-0.2	-0.25	0.04	-0.15
797	0.57	0.6	0.58	0.9712	0.66	leafy spurge	CV03074B1C07.f1	DV147915	putative reverse transcriptase [Arabidopsis thaliana] gb|AAM15081.1| putative reverse transcriptase [Arabidopsis thaliana] pir||H84677 hypothetical protein At2g27870 [imported] - Arabidopsis thaliana ref|NP_180354.1| hypothetical protein [Arabidopsis thaliana]	At5g42905	biological process unknown			0.32	0.15	0.09	0.44	0.28	0.83	0.44	0.79	0.66	0.89	0.23	0.08	0.65	0.24	0.29	0.99	0.46	1.07	0.65	0.29	0.68	0.93	0.47	0.94	1.28		0	0.82	0.08	1.04	0.79	0.21	0.93	0.77	0.76	0.58
798	-1.86	-2.4	-1.65	0.1402	0.3397	leafy spurge	CV03073A1F01.f1	DV147561	hypothetical protein MG04400.4 [Magnaporthe grisea 70-15]	Unknown	Undetermined			-2.05	-4.17	-2.66	-2.43	-1.82	-1.89	-0.47	-1.62	-0.27	-1	-2.36	-2.18	-2.54	-1.83	-0.73	-2.65	-1.7	-0.31	-1.92	-0.65	-3.77	-0.86	-1.87	-2.79	-1.91		-2.78	-2.03	-3.21	-2.26	-3.66	-2.15	-1.74	-2.02	-2.5	-1.67
799	0.15	0.09	0.04	0.4378	0.5059	leafy spurge	CV03073A1G11.f1	DV147578	putative TNP2-like transposon protein [Oryza sativa (japonica cultivar-group)] ref|NP_921041.1| putative TNP2-like transposon protein [Oryza sativa (japonica cultivar-group)] gb|AAM18727.1| putative TNP2-like transposon protein [Oryza sativa (japonica cultivar-group)]	Unknown	Undetermined			0.4	0.32	0.2	0.41	0.14	0.1	0.32	0.63	-0.18	-0.25	0.25	0.21	0.33	0.07	-0.09	0.18	0.38	-0.09	-0.24	0	0.4	0.45	-0.02	-0.34	0.06		-0.07	0.24	-0.19	0.3	0.31	-0.15	0.12	-0.08	0.31	0.09
800	-0.92	-0.97	-1.05	0.7811	0.6137	leafy spurge	CV03074B1A02.f1	DV147890	MATE efflux family protein [Arabidopsis thaliana]	At1g64820	Undetermined			-1.17	-1.38	-1.47	-0.77	-0.78	-0.18	-0.4	-0.87	-0.99	-1.92	-0.61	-0.38	-1.57	-1.37	-1.05	-0.26	-0.69	-0.72	-0.54	-1.41	-1.81	0.02	-1.89	-0.59	-0.25		-1.28	-0.49	-1.67	0.09	-1.19	-1.56	-0.19	-1.51	-1.19	-0.67
801	0.55	0.91	1.42	0	0.0002	leafy spurge	CV03074A2C09.f1	DV147846	Spurge Specific 1952	Unknown	Undetermined			0.57	0.69	0.82	0.96	0.63	0.44	1.07	0.97	0.06	0.17	0.62	0.43	1	1.01	0.75	0.4	0.99	-0.59	-0.25	0.24	1.18	0.74	1.04	-0.18	0.06		0.17	1.22	0.59	1	0.49	0.78	0.89	1.47	1.37	1.08
802	-0.44	-0.36	-0.47	0.6813	0.5844	leafy spurge	CV03_9.3537.C1.Contig4049	DV148715	unknown protein [Arabidopsis thaliana] gb|AAN13215.1| unknown protein [Arabidopsis thaliana] gb|AAL49857.1| unknown protein [Arabidopsis thaliana] ref|NP_187389.1| glycosyl transferase family 2 protein [Arabidopsis thaliana]	At3g07330	biological process unknown	02.30.02.03	Starch biosynthesis	-0.15	-0.31	-0.41	-0.28	-0.5	-0.28	-0.43	0.09	-0.3	-1.61	-0.13	-0.41	-0.28	-0.43	-0.5	-0.19	-0.47	-0.65	-0.79	-1.03	-0.39	-0.26	-0.32	-0.64	-0.43		-0.26	-0.3	-0.41	-0.5	-0.31	-0.51	-0.37	-0.62	-0.01	-0.35
803	0.15	0.06	0.12	0.8601	0.6335	leafy spurge	CV03077B1D01.f1	DV148722	Spurge Specific 2059	Unknown	Undetermined			0.2	0.09	-0.44	0.16	0.12	-0.25	0.13	0.33	0.33	0.4	0.17	0.22	0.35	-0.33	-0.05	0.28	-0.11	0.82	0.43	-1.5	0.24	0.56	0.01	0.69	0.87		0.14	0.16	0.22	0.4	0.33	-0.67	0.46	-0.3	-0.04	-0.09
804	-0.44	-0.22	-0.17	0.2287	0.4059	leafy spurge	CV03_9.6869.C1.Contig7286	DV148817	unnamed protein product [Arabidopsis thaliana]	At5g49900	Undetermined	99	UNCLASSIFIED PROTEINS	-0.05	-0.07	-0.37	-0.16	-0.73	-0.1	-0.09	0.18	-0.73	-2.1	0.05	-0.44	-0.25	-0.52	-0.25	-0.38	-0.23	-0.74	-1.48	-0.97	0.15	0.05	-0.65	-0.71	-0.34		-0.45	-0.16	-0.21	-0.25	-0.3	-0.41	-0.07	-0.43	0.26	-0.13
805	-0.55	-0.46	-0.24	0.0667	0.2512	leafy spurge	CV03077B2F10.f1	DV148831	At3g46890 [Arabidopsis thaliana] emb|CAB51176.1| putative protein [Arabidopsis thaliana] pir||T12959 hypothetical protein T6H20.80 - Arabidopsis thaliana ref|NP_190273.1| expressed protein [Arabidopsis thaliana] gb|AAR92350.1| At3g46890 [Arabidopsis thaliana]	At5g05950	biological process unknown			-0.27	-0.01	-0.89	-1.26	-1.13	-0.62	-0.55	0.05	-0.33	-0.3	0.06	-0.57	-0.95	-0.74	-0.87	-0.52	-0.44	-0.16	-0.23	-1.24	-0.83	-0.1	-1.18	-0.28	-0.35		-0.49	0.12	-0.61	-0.94	-0.36	-0.74	-0.63	-0.56	-0.08	-0.25
806	0.05	-0.11	0.13	0.2874	0.4398	leafy spurge	CV03_9.6335.C1.Contig6790	DV148641	AT4g37250/C7A10_110 [Arabidopsis thaliana] gb|AAN72248.1| At4g37250/C7A10_110 [Arabidopsis thaliana]	At4g34220	Undetermined			0.32	0.19	0.36	0.6	0.16	-0.01	0.15	0.58	0.1	-0.42	0.27	0	0.26	0.23	0.02	-0.04	0.26	-0.1	0.04	-1.21	0.22	0.06	-0.07	-0.82	0		-0.42	0.43	0.13	-0.05	-0.15	-0.36	-0.19	0.21	0.16	-0.86
807	-0.65	-0.24	-0.29	0.037	0.1912	leafy spurge	CV03_9.7811.C1.Contig8198	DV148648	Spurge Specific 2054	Unknown	Undetermined			-0.54	-0.45	-1.16	-0.84	-0.95	-0.24	-1.25	-0.17	-0.74	-1.81	-0.17	-0.34	-0.44	-0.4	-0.81	-0.19	-1.04	-0.1	-0.92	-1.68	-0.42	0.15	-0.24	-1.56	0.06		-0.57	-0.07	-0.16	0.03	-0.08	-0.53	0	-0.3	-0.48	-0.21
808	1.09	1.21	1.12	0.7517	0.6062	leafy spurge	CV03077A2E07.f1	DV148658	unknown protein [Arabidopsis thaliana]	At3g63500	Undetermined			1.01	1.02	0.58	1.87	0.63	1.82	0.86	1.03	1.07	1.05	0.67	0.72	1.31	0.6	1.56	2	1.14	1.23	0.86	0.34	0.92	1.01	1.13	1.1	1.62		0.7	1.31	1.86	1.79	1.37	0.19	1.71	1.6	0.81	0.8
809	0.46	0.81	0.34	0.1703	0.3644	leafy spurge	CV03077B1F07.f1	DV148747	60S ribosomal protein L37a [Gossypium hirsutum] sp|Q9XHE4|R37A_GOSHI 60S ribosomal protein L37a	At3g10950	Undetermined	5.01	ribosome biogenesis	0.95	0.33	0.47	1.32	0.33	0.86	0.8	1.43	-0.61	-0.62	0.42	0.31	0.97	0.32	1.16	0.22	0.74	0.08	-0.87	0.87	1.25	1.08	0.28	-0.41	-0.08		0.17	0.87	1.45	1.04	0.94	1.04	0.66	0.69	1.13	0.15
810	-1.52	-1.24	-1.38	0.531	0.5398	leafy spurge	CV03079B1H08.f1	DV149392	unknown protein [Arabidopsis thaliana] gb|AAL49920.1| unknown protein [Arabidopsis thaliana] ref|NP_194390.2| nucleolar protein, putative [Arabidopsis thaliana]	At4g26600	Undetermined			-0.76	-1.49	-1.14	-1	-1.88	-0.86	-1.53	-1.04	-2.76	-1.39	-1.05	-0.92	-1.31	-1.44	-1.2	-1.79	-0.16	-2.35	-1.41	-2.21	-0.71	-1.99	-2.8	-3.18	-1.64		-1.14	-0.9	-0.33	-0.88	-1.75	-1.44	-1.51	-1.61	-1.21	-1.6
811	0.6	0.54	0.59	0.7898	0.616	leafy spurge	CV03_9.8061.C1.Contig8437	DV149568	YABBY2 [Arabidopsis thaliana]	At4g00180	Undetermined			0.69	0.52	0.41	0.82	0.37	0.58	0.6	0.82	0.43	0.83	0.44	0.46	0.63	0.6	0.73	0.41	1.05	0.59	0.83	0.03	0.74	0.57	0.47	0.63	0.66		0.24	0.77	0.59	1.02	0.35	0.4	0.74	0.77	0.59	-0.06
812	0.05	0.16	0.12	0.6091	0.5622	leafy spurge	CV03080A1C11.f1	DV149502	tic20 family protein [Arabidopsis thaliana]	At1g04940	Undetermined			0.09	-0.08	-0.13	0.17	-0.03	0.31	-0.14	0.23	0.35	-0.39	-0.09	-0.03	0.31	0	0.29	-0.09	-0.01	0.41	-0.18	-1.06	0.2	0.43	0.06	0.19	0.41		-0.28	0.27	0.11	0.93	0.01	-0.2	0.53	0.52	0.23	-0.52
813	0.18	0.19	0.44	0.0545	0.2281	leafy spurge	CV03080B1D09.f1	DV149672	unknown protein [Arabidopsis thaliana] dbj|BAC43144.1| unknown protein [Arabidopsis thaliana] sp|Q93YU5|SEC8_ARATH Probable exocyst complex component Sec8 ref|NP_566372.1| exocyst complex component-related [Arabidopsis thaliana]	At3g10380	Undetermined			0.41	0.25	0.63	0.33	0.12	0.33	0.5	0.37	-0.08	-0.55	0.61	-0.04	0.16	0.36	0.26	0.09	0.53	-0.01	0	-0.22	0.53	0.13	0.06	-0.09	-0.1		0.03	0.59	0.12	0.27	-0.1	0.32	0.04	0.52	0.52	-0.42
814	0.4	0.39	0.28	0.4967	0.5286	leafy spurge	CV03079B1H01.f1	DV149385	F12F1.7 [Arabidopsis thaliana] pir||G86255 protein F12F1.7 [imported] - Arabidopsis thaliana	At1g12060	Undetermined			0.18	0	0.2	0.44	0.22	0.82	0.39	0.77	0.72	-0.19	0.12	0.19	0.4	0.24	0.45	0.83	0.24	0.74	0.7	-0.02	0.36	0.36	0.33	0.7	0.75		0.06	0.48	0.37	0.75	0.3	0	0.8	0.77	0.44	-0.1
815	2.24	2.12	2.02	0.1213	0.3207	leafy spurge	CV03_9.8069.C1.Contig8445	DV149643	TAZ zinc finger family protein / BTB/POZ domain-containing protein [Arabidopsis thaliana]	At1g05690	Undetermined	6.04	protein targeting, sorting and translocation	2.33	2.29	1.99	2.41	2.41	2.14	2.01	1.92	2.81	2.58	2.33	1.98	2.07	2.06	2.31	2.12	2.07	2.52	2.62	1.79	2.14	2.21	2.4	2.5	1.98		2.14	2.38	2.78	2.03	1.89	2.06	1.92	2.15	2.02	1.79
816	-0.19	-0.28	-0.38	0.2677	0.4292	leafy spurge	CV03080B2B10.f1	DV149736	Spurge Specific 2189	Unknown	Undetermined			-0.37	-0.61	-0.3	-0.11	-0.13	0.05	-0.81	0.04	-0.03	-0.35	-0.24	-0.18	-0.14	0.03	-0.02	0.05	-0.08	-0.09	0.2	-1.03	-0.21	-0.24	-0.17	-0.12	0.13		-0.51	-0.18	-0.66	0.49	-0.2	-0.51	0.11	0.19	-0.25	-1.28
817	0.31	0.34	0.19	0.3862	0.4862	leafy spurge	CV03_9.8076.C1.Contig8450	DV149666	Spurge Specific 2179	Unknown	Undetermined			0.13	-0.2	-0.03	0.36	0.12	0.47	0.02	0.29	0.38	0.33	0.08	0.2	0.75	0.09	0.27	0.86	0.22	0.54	0.34	-0.06	0.79	0.43	0.15	0.54	0.7		0.02	0.45	0.11	0.97	0.32	-0.18	0.84	0.66	0.29	-0.05
818	-0.19	-0.3	-0.29	0.6472	0.5743	leafy spurge	CV03082B2E03.f1	DV150397	unknown [Arabidopsis thaliana]	At5g51170	biological process unknown	99	UNCLASSIFIED PROTEINS	-0.03	-0.07	-0.25	-0.29	0.11	-0.36	-0.04	0.01	-0.13	-0.69	0	-0.12	0.32	-0.33	-0.72	-0.17	-0.07	0.09	-0.02	-2.31	0.54	0.07	-0.42	0.23	-0.06		-0.14	-0.03	-0.44	-0.22	-0.13	-0.62	-0.33	-0.49	-0.31	-0.33
819	0.49	0.89	0.53	0.0237	0.1507	leafy spurge	CV03_9.2385.C1.Contig2850	DV150176	OSJNBb0072M01.10 [Oryza sativa (japonica cultivar-group)]	At3g25400	biological process unknown			0.99	1.24	0.79	1.02	0.6	0.52	0.42	1	-0.03	-0.59	0.53	0.31	0.67	0.33	1.11	0.2	0.39	0.41	0.02	0.34	0.84	0.45	0.23	0.2	0.35		0.56	0.9	1.27	1.14	1.45	0.92	0.95	0.52	0.79	0.44
820	0.25	0.38	0.17	0.1448	0.3448	leafy spurge	CV03082A2H07.f1	DV150270	Spurge Specific 4875	At2g42610	biological process unknown	99	UNCLASSIFIED PROTEINS	0.42	0.43	0.44	0.04	0.29	0.06	0.37	0.64	0.29	-0.34	0.44	0.32	0.54	0.44	0.38	0.39	0.16	0.09	-0.23	0.08	0.42	0.66	-0.14	0.09	-0.05		0.62	0.43	0.55	0.39	0.3	-0.01	0.52	0.01	0.67	0.37
821	1.82	1.86	1.69	0.2263	0.4044	leafy spurge	CV03_9.8303.C1.Contig8668	DV150677	calcium-binding protein calreticulin [Prunus armeniaca] sp|Q9XF98|CRTC_PRUAR Calreticulin precursor	At1g56340	Undetermined	4	TRANSCRIPTION	2.23	2.19	1.99	2.14	1.54	1.67	1.72	1.73	1.91	1.9	2.08	1.86	1.81	1.81	1.94	1.69	1.76	1.4	1.62	1.45	2.01	1.78	1.37	1.84	1.99		1.44	2.23	2.08	1.97	1.82	1.68	1.53	1.57	2.17	2.1
822	0.72	0.86	0.72	0.245	0.4156	leafy spurge	CV03_9.2949.C1.Contig3431	DV150239	Euphorbia specific18	At1g58100	Undetermined			0.64	0.64	0.64	0.78	0.64	1.04	0.81	1.08	0.79	0.56	0.73	0.64	0.84	0.31	0.94	0.75	0.61	0.81	0.47	0.41	0.95	1.1	0.56	0.69	0.63		0.66	1.07	0.86	0.98	0.95	0.3	1.05	0.74	1.12	0.85
823	0.39	0.36	-0.01	0.0015	0.0248	leafy spurge	CV03082B1F02.f1	DV150327	Spurge Specific 4797	Unknown	Undetermined			0.78	0.57	0.69	0.91	-0.04	0.38	0.39	0.86	-0.03	-0.75	0.48	0.57	0.62	0.47	0.23	0.26	0.35	0.2	0.46	0.28	0.75	0.5	0.09	0.31	0.3		0.46	0.85	0.04	0.26	0.69	0.5	0.44	0.02	0.13	0.17
824	0.61	0.82	0.77	0.1343	0.3336	leafy spurge	CV03082A1H01.f1	DV150185	60S ribosomal protein L18A-like [Arabidopsis thaliana]	At2g34480	Undetermined			0.79	0.4	0.4	0.9	0.23	0.91	0.79	1.25	0.49	-0.24	0.46	0.44	1.16	0.41	0.74	0.58	0.49	0.72	0.26	0.85	0.92	1.15	0.21	0.47	0.48		0.49	0.52	0.91	0.82	0.69	1.04	0.81	0.72	1.24	0.97
825	0.01	0.05	0.05	0.8888	0.6412	leafy spurge	CV03_9.8130.C1.Contig8506	DV150441	3-hydroxy-3-methylglutaryl-coenzyme A reductase 2 [Arabidopsis thaliana] gb|AAF63224.1| 3-hydroxy-3-methylglutaryl-coenzyme A reductase 2 [Arabidopsis thaliana] ref|NP_179318.1| homoserine kinase (HSK) [Arabidopsis thaliana] gb|AAN65061.1| 3-hydroxy-3-methylglutaryl-coenzyme A reductase 2 [Arabidopsis thaliana]	At2g17265	Undetermined			0.08	0.03	-0.2	0.18	-0.13	0.02	0.08	0.09	-0.06	-0.25	0.15	0.34	0.08	-0.1	-0.27	0.14	-0.23	0.45	0.46	-1.39	-0.32	0.17	0.19	0.35	0.34		0.08	0.11	-0.23	0.12	-0.01	-0.15	-0.03	0	0.29	0.34
826	-0.18	-0.02	-0.1	0.2677	0.4292	leafy spurge	CV03_9.6653.C1.Contig7077	DV151102	unknown protein [Arabidopsis thaliana] gb|AAS47677.1| At3g09050 [Arabidopsis thaliana] ref|NP_187517.1| expressed protein [Arabidopsis thaliana]	At2g35790	biological process unknown			-0.04	-0.2	-0.26	0.14	-0.74	-0.18	-0.15	-0.01	-0.02	-0.41	-0.03	-0.09	-0.02	0.06	-0.49	-0.05	-0.19	0.16	-0.42	-1.32	-0.01	0.12	-0.27	-0.11	0.02		0.03	-0.39	-0.05	0.09	-0.04	-0.3	0.1	0.14	0.18	0.09
827	2.26	2.23	2.17	0.7552	0.6071	leafy spurge	CV03085B1B12.f1	DV151280	copia-type polyprotein, putative; 28768-32772 [Arabidopsis thaliana] pir||E86451 probable copia-type polyprotein, 28768-32772 [imported] - Arabidopsis thaliana	At4g23160	Undetermined	29.01	LTR retroelements (retroviral)	2.15	2.7	1.85	3.07	2.93	2.1	2.52	1.4	2.38	2.71	2	1.75	2.34	2.11	2.74	2.2	2.36	2.6	2.17	1.65	1.69	2.02	2.2	2.33	2.53		2.18	2.41	2.6	2.34	2.43	1.59	2.35	2.1	1.96	2.37
828	0.88	0.75	0.88	0.5198	0.5367	leafy spurge	CV03085A2D10.f1	DV151215	Spurge Specific 2376	Unknown	Undetermined			0.82	0.92	0.37	1.38	1.52	0.54	0.87	0.98	1.08	1.2	0.75	0.6	0.56	0.87	1.36	0.73	1.2	0.92	1.27	0.28	0.84	0.72	1.12	0.66	0.31		0.5	0.76	1.12	0.92	0.35	0.53	0.74	0.72	0.7	1.12
829	1.93	1.91	1.78	0.3652	0.4761	leafy spurge	CV03085B2E12.f1	DV151394	putative transposable element Tip100 protein [Oryza sativa (japonica cultivar-group)] dbj|BAB12027.1| putative transposable element Tip100 protein [Oryza sativa (japonica cultivar-group)]	At1g41920	biological process unknown			2.07	2.45	1.53	2.37	2.26	1.94	1.86	1.42	2.09	2.1	1.94	1.33	1.77	1.99	2.63	1.93	1.9	2.03	1.88	1.58	1.6	1.64	2.03	1.91	1.91		1.65	2.27	2.79	1.84	1.81	1.66	1.77	2.05	1.79	1.52
830	-0.9	-1	-0.65	0.3101	0.4502	leafy spurge	CV03_9.8423.C1.Contig8770	DV151347	Spurge Specific 2396	Unknown	Undetermined			-0.78	-0.66	-1.04	-1	-0.79	-0.64	-0.24	-0.87	-1.11	-0.69	-0.75	-0.77	-0.54	-0.27	-0.88	-0.51	-1.13	-1.74	-0.73	-3.01	-0.58	-1.11	-0.59	-1.95	-0.21		-0.79	-0.57	-1.06	-0.27	-1.53	-1.57	-0.43	-0.47	-1.56	-1.75
831	0.43	0.38	0.17	0.0195	0.1339	leafy spurge	CV03085B1B06.f1	DV151274	hevamine [Hevea brasiliensis, Peptide Partial, 273 aa] pdb|2HVM| Hevamine A At 1.8 Angstrom Resolution pdb|1LLO| Hevamine A (A Plant EndochitinaseLYSOZYME) COMPLEXED WITH Allosamidin pdb|1HVQ| Glycosidase, Chitin Degradation, Multifunctional Enzyme Mol_id: 1; Molecule: Hevamine A; Chain: Null; Ec: 3.2.1.14, 3.2.1.17; Heterogen: N-,N'-,N''-Triacetyl-Chitotriose; Other_details: Plant EndochitinaseL…	At5g24090	Undetermined	01.05.01	C-compound and carbohydrate utilization	0.99	0.67	0.37	0.54	0	0.52	-0.19	0.42	0.19	0.24	0.7	0.36	0.74	0.4	0.32	0.38	0.26	0.39	0.29	0.23	0.63	0.71	0.26	0.71	0.55		0.15	0.57	0.42	0.04	0.34	-0.03	0.31	0.17	1.08	0.77
832	-0.99	-1.03	-1.13	0.8226	0.6237	leafy spurge	CV03085A1D05.f1	DV151129	putative retroelement [Oryza sativa (japonica cultivar-group)] ref|NP_920783.1| putative retroelement [Oryza sativa (japonica cultivar-group)] gb|AAM74347.1| Putative retroelement [Oryza sativa (japonica cultivar-group)]	Unknown	Undetermined			-0.49	-0.53	-0.44	-0.47	-1	-0.83	-0.64	-1.79	-0.75	-0.92	-0.33	-0.8	-0.4	-0.33	-0.47	-0.58	-1.03	-1.22	-2.3	-1.98	-0.43	-2.76	-1.61	-0.4	-2.21		-0.36	-0.64	-0.74	-0.71	-0.77	-1.7	-0.79	-1.25	-1.05	-2.29
833	0.38	0.44	0.28	0.4597	0.5147	leafy spurge	CV03085B1E06.f1	DV151307	actin [Gossypium hirsutum] pir||T51175 actin [imported] - upland cotton sp|O81221|ACT_GOSHI Actin	At2g37620	Undetermined	13.05	cell motility	0.21	-0.03	0.2	0.54	0.09	0.84	0	0.19	0.44	0.33	0.18	0.62	0.63	0.27	0.33	0.77	0.28	0.62	0.97	-0.06	0.37	0.15	0.24	0.67	0.76		0.49	0.48	0.61	1.19	0.42	-0.1	0.91	0.7	0.16	-0.47
834	0.48	0.43	0.37	0.409	0.4946	leafy spurge	CV03087B2F12.f1	DV152077	putative 16kDa membrane protein [Nicotiana tabacum]	At1g08380	biological process unknown			0.2	0.19	0.27	0.46	0.42	0.77	0.2	0.52	0.42	0.9	0.08	0.23	0.54	0.44	0.29	0.76	0.45	0.64	0.85	0.12	0.55	0.5	0.6	0.57	1.01		0.13	0.51	0.38	1.03	0.34	0.19	0.43	0.8	0.5	-0.05
835	-1.3	-1.49	-1.16	0.4421	0.5083	leafy spurge	CV03087A2H03.f1	DV151920	Spurge Specific 4646	Unknown	Undetermined			-1.03	-0.9	-1.36	-1.48	-0.98	-1.08	-0.28	-1.69	-0.28	-2.1	-0.78	-0.76	-2.02	-1.68	-1.09	-1.05	-1.1	-1.97	-1.55	-2.76	-1.43	-2.06	-1.39	-0.38	-1.39		-0.85	-0.52	-1.66	-1.62	-3.25	-1.2	-1.78	-1.73	-0.6	-1.73
836	0.5	0.47	0.4	0.6389	0.5715	leafy spurge	CV03088B2A06.f1	DV152351	Spurge Specific 2518	Unknown	Undetermined			0.33	0.48	0.14	0.55	0.2	0.93	0.34	0.38	0.35	0.89	0.73	0.4	0.48	0.11	0.33	0.93	0.56	0.83	0.69	-0.14	0.51	0.5	0.4	0.72	0.93		0.41	0.74	0.45	1.09	0.36	-0.22	0.99	1.05	0.24	-0.43
837	0.42	0.25	0.36	0.3042	0.4474	leafy spurge	CV03088B2B05.f1	DV152362	At5g53190 [Arabidopsis thaliana] dbj|BAD44103.1| MtN3 protein-like [Arabidopsis thaliana] ref|NP_200131.2| nodulin MtN3 family protein [Arabidopsis thaliana]	At5g53190	biological process unknown	14.2	cell aging	0.2	0.13	0.25	0.59	0.64	0.49	-0.1	0.1	0.43	0.65	0.03	0.6	0.54	0.53	0.42	0.55	0.25	0.48	0.94	0.04	0.55	0.1	0.67	0.62	0.9		0.31	0.27	0.21	0.83	0.22	0.17	0.54	0.53	-0.01	-0.54
838	-0.05	-0.04	-0.1	0.8573	0.6329	leafy spurge	CV03087B2F05.f1	DV152070	Spurge Specific 2485	Unknown	Undetermined			-0.22	-0.48	0.06	0.12	-0.63	0.58	-0.21	0.28	-0.07	-0.36	0.04	-0.26	0.13	-0.01	-0.07	0.05	-0.11	0.1	-0.04	-0.33	0.12	-0.04	-0.03	-0.04	0.24		-0.26	-0.09	-0.18	0.59	-0.17	-0.24	0.32	0.69	-0.1	-0.92
839	-0.62	-0.64	-0.45	0.4509	0.5108	leafy spurge	CV03087B2G07.f1	DV152083	1,2-diacylglycerol 3-beta-galactosyltransferase (EC 2.4.1.46) [imported] - Arabidopsis thaliana ref|NP_568394.2| 1,2-diacylglycerol 3-beta-galactosyltransferase, putative / monogalactosyldiacylglycerol synthase, putative / MGDG synthase, putative [Arabidopsis thaliana] emb|CAA04005.1| monogalactosyldiacylglycerol synthase [Arabidopsis thaliana]	At5g20410	Undetermined			-0.52	-0.55	-0.34	-1.01	-0.23	-0.47	-0.9	-1.2	-0.43	-0.67	-0.21	-0.41	-0.61	0.12	-1.46	-0.3	-0.34	-0.85	-0.41	-1.65	-0.36	-1.07	-0.29	-1.15	-0.28		-0.21	-0.11	-0.77	-0.28	-0.74	-0.76	-0.6	-0.33	-1.05	-1.52
840	1	0.95	1	0.915	0.6473	leafy spurge	CV03_9.2747.C1.Contig3239	DV152107	50S ribosomal protein L12-A [Arabidopsis thaliana] gb|AAL07203.1| putative 50S ribosomal protein L12-A [Arabidopsis thaliana] gb|AAP21376.1| At3g27830 [Arabidopsis thaliana] gb|AAP04043.1| putative 50S ribosomal protein L12-A [Arabidopsis thaliana] gb|AAM96974.1| 50S ribosomal protein L12-A [Arabidopsis thaliana] dbj|BAB02529.1| 50S ribosomal protein L12-like [Arabidopsis thaliana] emb|CAA48181.1…	At3g27830	Undetermined	5.01	ribosome biogenesis	0.84	0.55	0.33	0.56	0.86	1.23	0.93	1.34	1.1	1.44	1.1	0.92	0.99	0.7	0.97	0.85	0.7	1.64	1.53	0.43	0.92	1.07	0.86	1.66	1.39		0.73	1.32	0.95	0.89	0.57	0.7	1.04	1.15	1.3	0.85
841	-0.27	-0.47	-0.37	0.179	0.372	leafy spurge	CV03088A2B11.f1	DV152202	putative reverse transcriptase [Arabidopsis thaliana] gb|AAM15081.1| putative reverse transcriptase [Arabidopsis thaliana] pir||H84677 hypothetical protein At2g27870 [imported] - Arabidopsis thaliana ref|NP_180354.1| hypothetical protein [Arabidopsis thaliana]	At2g27870	biological process unknown	29	TRANSPOSABLE ELEMENTS, VIRAL AND PLASMID PROTEINS	-0.3	-0.34	-0.21	-0.57	0.2	-0.37	-0.22	-0.21	-0.17	-0.35	-0.02	-0.37	-0.16	-0.45	-0.44	-0.22	0.09	-0.87	-0.02	-1.17	0.31	-0.26	-0.23	-0.21	-0.2		-0.32	-0.34	-0.89	-0.05	-0.72	-0.64	-0.21	-0.44	-0.47	-0.67
842	-1.04	-1.23	-1.11	0.6006	0.5597	leafy spurge	CV03090B2A10.f1	DV153013	Spurge Specific 2569	Unknown	Undetermined			-0.63	-0.86	-0.9	-0.94	-0.93	-0.88	-0.92	-1.16	-1.27	-1.14	-0.58	-1.04	-0.54	-0.67	-1.48	-0.96	-0.96	-0.22	-0.83	-1.58	-0.86	-1.34	-1.02	-2.79	-1.56		-0.57	-0.92	-1.25	-0.87	-1.17	-1.42	-1.15	-1.15	-2.21	-1.62
843	0.12	0.11	0.08	0.8957	0.6426	leafy spurge	CV03090A1C08.f1	DV152784	Spurge Specific 2550	Unknown	Undetermined			0.19	0.18	0.1	0.14	-0.06	0.41	-0.02	0.18	0.29	0.26	0.29	0.2	0.29	0.29	-0.07	0.33	-0.19	0.33	-0.07	-1.07	0.33	0.21	-0.23	0.32	0.42		0.3	0.02	-0.1	0.49	0.42	-0.43	0.5	0.34	-0.16	-0.28
844	0.03	0.22	0.46	0.0004	0.0094	leafy spurge	CV03_9.2243.C1.Contig2705	DV152959	unknown protein [Oryza sativa (japonica cultivar-group)]	At4g27700	aging	14.2	cell aging	0.31	0.08	0.05	0.09	-0.08	0.27	-0.14	-0.25	0.33	-0.54	0.37	0.34	0.46	-0.04	-0.04	0.12	-0.33	-0.02	-0.06	-0.64	0.41	-0.4	-0.33	0.04	0.71		0.41	0.19	0.08	0.64	0.36	-0.35	0.61	0.22	0.23	-0.22
845	1.62	1.66	1.51	0.4633	0.5159	leafy spurge	CV03_9.3130.C1.Contig3625	DV152972	unknown protein [Arabidopsis thaliana] gb|AAL32693.1| Unknown protein [Arabidopsis thaliana]	At5g27970	Undetermined	6.04	protein targeting, sorting and translocation	1.58	1.61	1.31	2.17	1.97	1.6	1.92	1.24	1.97	1.97	1.3	1.42	1.43	1.52	1.9	1.9	1.7	1.7	1.69	0.82	1.42	1.35	1.74	1.74	1.58		1.65	1.88	2.35	1.81	1.54	0.99	1.8	1.61	1.37	1.57
846	0.45	0.47	0.51	0.6566	0.5766	leafy spurge	CV03_9.7657.C1.Contig8057	DV153005	Spurge Specific 2567	At5g47750	Undetermined	1.04	phosphate metabolism	0.47	0.19	0.36	0.49	0.47	0.64	0.36	0.51	0.46	0.49	0.39	0.22	0.51	0.17	0.28	0.25	0.44	0.76	0.62	0.01	0.53	0.68	0.28	0.82	0.77		0.38	0.34	0.5	0.54	0.31	0.14	0.34	0.76	0.73	0.61
847	0.65	0.89	0.75	0.1007	0.2985	leafy spurge	CV03_9.8454.C1.Contig8799	DV153021	unknown protein [Arabidopsis thaliana] emb|CAB72185.1| putative protein [Arabidopsis thaliana] pir||T47775 hypothetical protein F24I3.230 - Arabidopsis thaliana ref|NP_191274.1| dyskerin, putative / nucleolar protein NAP57, putative [Arabidopsis thaliana] gb|AAF43210.2| putative pseudouridine synthase [Arabidopsis thaliana]	At3g57150	Undetermined			0.93	0.89	0.86	0.57	0.49	0.66	0.63	1.07	0.35	0.45	0.87	0.74	1.06	0.72	0.72	0.03	0.59	0.4	0.02	0.64	1.32	0.98	0.76	0.17	0.34		1.01	1.2	1.06	0.65	1.06	0.86	0.71	0.64	0.91	0.81
848	0.64	0.63	0.53	0.3516	0.4707	leafy spurge	CV03090A2D09.f1	DV152880	putative purple acid phosphatase [Arabidopsis thaliana]	At1g13900	biological process unknown			0.8	0.54	0.48	0.69	0.49	0.63	0.41	0.63	0.73	0.64	0.84	0.99	1.17	0.58	0.32	0.79	0.34	0.64	0.44	0.24	1.05	0.61	0.31	0.71	0.9		0.91	0.57	0.28	0.87	0.73	0.55	0.84	0.52	0.55	0.46
849	-1.88	-2.23	-1.91	0.5726	0.5518	leafy spurge	CV03090B2E01.f1	DV153043	hypothetical protein FG04936.1 [Gibberella zeae PH-1] ref|XP_385112.1| hypothetical protein FG04936.1 [Gibberella zeae PH-1]	At4g24440	Undetermined	04.05.01.01	general transcription activities	-1.95	-1.07	-2.41	-3.86	-2.31	-2.62	-1.41	-2.34	-0.29	-1.41	-2.68	-2.45	-2.35	-3.64	-0.76	-2.23	-1.41	-1.35	-0.66	-0.55	-2.48	-2.16	-1.7	-0.38	-2.54		-4.05	-2.26	-2.53	-2.93	-1.09	-1.83	-2.04	-1.27	-1.49	-2.8
850	-0.45	-0.37	-0.31	0.2687	0.4298	leafy spurge	CV03_9.8771.C1.Contig9083	DV153660	unknown [Arabidopsis thaliana] gb|AAM98310.1| At2g19080/T20K24.9 [Arabidopsis thaliana] gb|AAD12026.1| expressed protein [Arabidopsis thaliana] gb|AAL50078.1| At2g19080/T20K24.9 [Arabidopsis thaliana] pir||T00528 hypothetical protein At2g19080 [imported] - Arabidopsis thaliana ref|NP_565446.1| metaxin-related [Arabidopsis thaliana]	At2g19080	biological process unknown	04.05.01.04	transcriptional control	-0.31	-0.41	-0.59	-0.01	-0.44	-0.26	-0.12	-0.51	-0.77	-0.41	-0.27	-0.43	-0.31	-0.54	-0.47	-0.24	-0.17	-0.34	-0.86	-1.51	-0.38	-0.33	-0.3	-0.76	-0.61		-0.35	-0.16	-0.46	-0.53	-0.43	-0.52	-0.45	-0.29	-0.15	-0.34
851	2.6	2.47	2.56	0.6598	0.5777	leafy spurge	CV03093A1A07.f1	DV153766	unknown protein [Arabidopsis thaliana] emb|CAB79331.1| putative protein [Arabidopsis thaliana] emb|CAB45056.1| putative protein [Arabidopsis thaliana] gb|AAO42210.1| unknown protein [Arabidopsis thaliana] pir||T09884 hypothetical protein T22A6.40 - Arabidopsis thaliana ref|NP_194152.1| F-box family protein / SLEEPY1 protein [Arabidopsis thaliana]	At4g24210	positive regulation of gibberellic acid mediated signaling	6.07	protein modification	2.5	2.51	2.4	3.11	3.09	2.25	2.76	2.05	3.2	3.13	2.39	2.21	2.6	2.79	2.87	2.19	2.72	2.66	2.77	2.1	2.73	2.97	2.14	2.73	2.04		1.62	2.75	2.91	2.34	2.53	2.55	2.45	2.33	2.63	2.6
852	-0.04	0.17	0.05	0.1448	0.3449	leafy spurge	CV03093A1B09.f1	DV153777	F14D16.3 [Arabidopsis thaliana] pir||A86323 protein F14D16.3 [imported] - Arabidopsis thaliana	At3g18290	Undetermined			0.19	0.14	-0.2	0.14	-0.18	0.46	-0.55	0.1	-0.06	-0.39	0.1	-0.12	0.19	-0.28	0.5	-0.13	-0.31	-0.06	0.02	-0.2	0	0.2	-0.38	-0.29	0.16		-0.23	0.24	0.66	0.38	0.25	-0.21	0.34	0.34	0.31	-0.38
853	-0.04	0.2	0.22	0.0476	0.2149	leafy spurge	CV03093B2C02.f1	DV154036	unknown protein [Arabidopsis thaliana] gb|AAM13869.1| unknown protein [Arabidopsis thaliana] ref|NP_850185.1| expressed protein [Arabidopsis thaliana]	At2g32170	Undetermined			-0.09	-0.14	-0.24	0.14	-0.11	0.63	-0.81	-0.07	0.04	-0.56	0.03	-0.32	0.15	-0.31	0.42	0.16	-0.28	0.26	-0.65	-0.15	0.05	0.48	0.03	-0.11	0.38		-0.55	0.13	0.45	0.63	0.07	0.01	0.52	0.48	0.22	0.06
854	-0.36	-0.45	-0.38	0.7311	0.5996	leafy spurge	CV03092B2G02.f1	DV153740	Euphorbia specific161	At5g52100	Undetermined	01.01.01	amino acid biosynthesis	-0.42	-0.48	-1.07	-0.18	0.26	-0.32	-0.5	-0.6	-0.15	-0.28	-0.33	-0.52	-0.62	-0.22	-0.01	-0.31	-0.08	-0.05	0.01	-1.34	-0.37	-0.48	-0.12	-0.8	0		-0.85	-0.2	-0.05	-0.22	-0.71	-0.5	-0.37	-0.26	-0.5	-0.89
855	0.32	0.33	0.21	0.4417	0.5082	leafy spurge	CV03092B2H09.f1	DV153758	putative nin one binding protein [Oryza sativa (japonica cultivar-group)] dbj|BAD07653.1| putative nin one binding protein [Oryza sativa (japonica cultivar-group)] dbj|BAD07931.1| putative nin one binding protein [Oryza sativa (japonica cultivar-group)]	At5g41190	biological process unknown	14.04	cell differentiation	0.33	0.18	0.31	0.38	0.13	0.61	-0.1	0.47	0.56	-0.25	0.19	0.02	0.68	0.11	0.61	0.35	-0.2	0.36	0.83	0.01	0.55	0.4	0.2	0.62	0.65		-0.08	0.34	0.53	0.79	0.61	0.04	0.64	0.44	0.29	-0.28
856	0.28	0.64	0.73	0	0.0003	leafy spurge	CV03_9.2360.C1.Contig2824	DV153858	polygalacturonase-inhibiting protein [Prunus americana] gb|AAW57430.1| polygalacturonase-inhibiting protein [Prunus americana]	At5g06860	defense response	10.01.01	unspecified signal transduction	0.37	0.22	0.31	0.46	-0.06	0.53	-0.14	0.31	0.06	0.44	0.45	0.42	0.56	0.28	0.55	0.24	-0.03	0.32	-0.04	0.18	0.33	0.27	0.01	0.21	0.66		0.27	0.7	0.76	0.96	0.62	0.29	0.94	0.74	0.81	0.32
857	-0.42	-0.4	-0.29	0.4527	0.5116	leafy spurge	CV03093A2C07.f1	DV153872	At5g47860/MCA23_20 [Arabidopsis thaliana] dbj|BAB11333.1| unnamed protein product [Arabidopsis thaliana] gb|AAL25574.1| AT5g47860/MCA23_20 [Arabidopsis thaliana] ref|NP_199597.1| expressed protein [Arabidopsis thaliana]	At5g47860	Undetermined	99	UNCLASSIFIED PROTEINS	-0.35	-0.43	-1.15	-0.1	-0.83	-0.17	-0.31	-0.14	-0.46	-0.46	-0.34	-0.38	-0.38	-0.45	-0.02	-0.27	-0.1	-0.16	-0.74	-1.32	-0.25	-0.23	-0.35	-0.72	-0.37		-0.63	-0.2	-0.1	-0.11	-0.42	-0.79	-0.11	-0.11	-0.25	-1.3
858	0.33	0.37	0.29	0.8481	0.6304	leafy spurge	CV03_9.8873.C1.Contig9160	DV154542	unnamed protein product [Arabidopsis thaliana] ref|NP_566759.1| mitochondrial import inner membrane translocase subunit Tim17/Tim22/Tim23 family protein [Arabidopsis thaliana]	At3g25120	Undetermined			0.24	0.06	0.15	0.52	0.1	0.93	-0.04	0.15	0.5	0.69	0.09	0	0.54	0.04	0.42	0.46	-0.03	0.61	0.74	-0.14	0.51	0.27	-0.01	0.64	0.71		-0.05	0.51	0.5	1	0.44	-0.09	0.92	0.78	0.1	-0.38
859	-0.18	-0.38	-0.64	0.157	0.3547	leafy spurge	CV03095A1D07.f1	DV154470	At5g01075 [Arabidopsis thaliana] gb|AAM61737.1| unknown [Arabidopsis thaliana] ref|NP_568083.1| expressed protein [Arabidopsis thaliana]	At5g01075	biological process unknown			-0.08	0.32	-0.41	-0.87	-0.39	-0.3	-0.33	0.4	-0.12	-0.32	0.4	-0.14	-0.29	-0.47	-0.13	-0.11	-0.48	0.21	-0.48	-0.79	-0.31	0.47	-0.34	-0.03	-0.04		-0.09	0.06	-0.06	-0.53	0.01	-1.25	-0.21	-0.57	-0.28	-0.9
860	1.89	1.97	1.69	0.2537	0.4213	leafy spurge	CV03_9.8877.C1.Contig9164	DV154568	Spurge Specific 2754	At5g04990	biological process unknown	40.04.05		2.35	2.71	1.21	1.74	1.53	2.14	2.2	1.69	1.9	1.96	2.17	1.38	1.68	1.28	1.95	2.38	2.71	2.01	1.67	1.3	1.53	1.84	1.98	1.9	1.99		1.41	2.49	2.35	2.17	1.75	1.12	2.45	2.11	1.95	1.87
861	0.15	0.34	0.31	0.0974	0.2942	leafy spurge	CV03095B2F01.f1	DV154735	At2g32760/F24L7.10 [Arabidopsis thaliana] ref|NP_850197.1| expressed protein [Arabidopsis thaliana]	At2g32760	biological process unknown			0.36	0.16	0.09	0.26	0.09	0.57	0	0.35	0.03	-0.62	0.6	0	0.46	0.09	0.25	0.13	-0.1	0.24	0.07	-0.01	0.15	0.34	-0.17	0.22	0.29		0.18	0.44	0.44	0.61	0.49	0.17	0.64	0.58	0.45	-0.54
862	0	0.16	0.17	0.068	0.2533	leafy spurge	CV03_9.8661.C1.Contig8976	DV154457	putative ABC transporter protein [Arabidopsis thaliana] gb|AAK64149.1| putative ABC transporter protein [Arabidopsis thaliana] gb|AAD22683.1| putative ABC transporter [Arabidopsis thaliana] ref|NP_178984.1| ABC transporter family protein [Arabidopsis thaliana] pir||A84509 probable ABC transporter [imported] - Arabidopsis thaliana	At2g13610	Undetermined			0.11	-0.36	-0.18	0.33	-0.07	0.28	-0.06	0.12	-0.17	-0.59	0.25	-0.07	0.07	0.01	0.22	-0.03	0.12	-0.15	-0.07	-0.17	0.39	0.19	0.12	-0.16	-0.06		-0.03	0.37	0.36	0.4	0.14	0.12	0.12	0.37	0.31	-0.52
863	-0.05	-0.06	-0.05	0.9848	0.6633	leafy spurge	CV03_9.8445.C1.Contig8791	DV154467	AT5g35440/MOK9_2 [Arabidopsis thaliana] gb|AAL09746.1| AT5g35440/MOK9_2 [Arabidopsis thaliana] dbj|BAD43730.1| putative protein [Arabidopsis thaliana] ref|NP_198393.2| expressed protein [Arabidopsis thaliana]	At5g35430	biological process unknown			0.06	-0.28	-0.03	0.28	-0.2	0.05	-0.03	0.18	0.18	-0.26	-0.01	-0.14	0.02	0.16	-0.25	-0.06	-0.11	0.11	-0.28	-0.44	0.01	0.1	-0.32	-0.03	0.15		-0.2	-0.01	-0.07	0.35	0	-0.36	0.23	0.04	0.01	-0.58
864	0.39	0.22	0.28	0.2848	0.438	leafy spurge	CV03095A2E05.f1	DV154563	Spurge Specific 2753	Unknown	Undetermined			0.09	0.13	-0.11	0.43	0.72	0.56	0.11	0.44	0.64	0.51	0.37	0.18	0.76	0.01	0.11	0.43	0.03	0.77	0.52	-0.18	0.92	0.69	0.23	0.66	0.68		0.06	0.27	0.04	0.73	0.2	-0.26	0.52	0.51	0.14	0.01
865	-0.29	-0.28	-0.55	0.1547	0.3528	leafy spurge	CV03095A1F08.f1	DV154494	putative protein [Arabidopsis thaliana] pir||T48273 hypothetical protein T22P11.110 - Arabidopsis thaliana	At1g58210	Undetermined			0.16	0.09	-0.23	0.07	-0.7	-0.05	-0.03	0.1	-0.47	-0.95	0.07	-0.34	0.3	-0.05	-0.16	-0.36	0.04	-1.04	-1.14	-1.1	0.57	0.03	-0.43	-1.17	-0.4		-0.41	-0.06	-0.07	-0.15	-0.44	-0.73	-0.26	-0.37	-0.06	-0.29
866	0.68	0.57	0.47	0.1187	0.3174	leafy spurge	CV03097A2F10.f1	DV155240	pathogenesis-related protein PR10A [Datisca glomerata]	Unknown	Undetermined			0.36	0.83	0.79	0.99	0.42	0.93	0.52	0.95	0.73	0.59	0.94	0.67	1.02	0.48	0.43	0.84	0.42	0.75	0.54	0.63	0.77	0.71	0.14	0.78	0.66		0.71	0.47	0.45	1	0.88	-0.13	1.08	0.93	0.31	-0.03
867	1.25	1.29	1.29	0.9528	0.6556	leafy spurge	CV03_9.6734.C2.Contig7157	DV155335	unnamed protein product [Arabidopsis thaliana]	At5g36740	Undetermined			1.18	1.08	0.69	1.35	0.81	1.43	1.04	1.44	1.42	1.44	1.09	0.88	1.19	0.74	1.13	2.06	1.77	1.7	1.27	0.65	1.1	1.29	1.1	1.52	1.98		0.66	1.55	1.21	1.84	1.18	0.57	1.74	1.62	1.22	1.32
868	0.72	0.84	0.84	0.2795	0.4349	leafy spurge	CV03_9.3186.C1.Contig3693	DV155426	Euphorbia specific173	At2g38640	biological process unknown	99	UNCLASSIFIED PROTEINS	0.65	0.69	0.5	0.68	0.51	1.06	0.58	1.12	0.74	0.86	0.8	0.5	0.71	0.43	0.58	0.71	0.47	1.11	0.71	0.35	0.74	1.1	0.44	1.04	1.03		0.42	1.2	0.56	1.04	0.73	0.28	0.97	1.08	1.28	0.83
869	0.42	0.43	0.45	0.9565	0.6562	leafy spurge	CV03_9.6838.C1.Contig7258	DV155698	14-3-3-like protein 2 [Paracoccidioides brasiliensis]	At5g38480	Undetermined	10.01	intracellular signalling	0.54	0.37	-0.01	0.25	0.27	0.63	0.23	0.79	0.5	-0.36	0.51	0.23	0.62	0.13	0.29	0.37	0.2	0.7	0.86	-0.02	0.55	0.66	0.06	1	1.01		0.33	0.64	0.34	0.68	0.55	-0.23	0.83	0.54	0.52	0.13
870	0.26	0.2	0.34	0.3782	0.4823	leafy spurge	CV03097A2F06.f1	DV155236	PC2-like prohormone convertase [Lucilia cuprina] emb|CAA70106.1| PC2-like prohormone convertase [Lucilia cuprina]	Unknown	Undetermined			0.41	0.37	0.39	0.45	0.36	0.56	0.33	0.58	0.23	-0.26	0.78	-0.11	0.18	0.27	0.07	0.15	0.03	0.34	0	-0.01	0.49	0.53	0.11	0.29	0.07		0.46	0.3	0.03	-0.11	0.04	0.12	0.04	0.3	0.4	0.38
871	0.36	0.48	0.47	0.3014	0.4462	leafy spurge	CV03_9.8926.C1.Contig9202	DV155251	UbiA prenyltransferase family protein [Arabidopsis thaliana]	At1g60600	Undetermined			0.58	0.4	0.19	0.34	0.2	0.35	0.31	0.63	0.47	-0.39	0.67	0.49	0.42	0.22	0.57	0.53	-0.11	0.53	0.26	-0.01	0.23	0.65	0.33	0.54	0.62		0.68	0.65	0.75	0.39	0.46	0.01	0.6	0.46	0.63	0.19
872	0.45	0.46	0.52	0.7566	0.6075	leafy spurge	CV03097A1H07.f1	DV155176	Spurge Specific 2832	Unknown	Undetermined			0.8	0.59	0.5	0.46	0.38	0.35	0.4	-0.01	0.81	0.37	0.89	0.46	0.8	0.64	-0.14	0.72	0.16	0.45	0.12	0.18	0.73	0.2	0.12	0.39	0.8		1.02	0.72	0.3	0.67	0.63	-0.02	0.71	0.17	0.33	0.07
873	0.96	1.02	0.99	0.8227	0.6237	leafy spurge	CV03098A1A10.f1	DV155445	Euphorbia specific174	Unknown	Undetermined			0.88	0.79	0.59	0.88	0.73	1.1	0.77	1.23	1.18	1.19	0.94	0.85	1.18	0.44	0.86	1.25	0.86	1.29	0.99	0.72	1.03	1.03	0.64	1.09	1.52		0.91	1.1	0.89	1.31	1.12	0.52	1.43	0.99	0.94	0.98
874	0.64	0.62	0.75	0.3844	0.4853	leafy spurge	CV03099A2H06.f1	DV155923	hypothetical protein; 58558-63003 [Arabidopsis thaliana] ref|NP_177297.1| protein kinase family protein [Arabidopsis thaliana]	At1g71410	Undetermined	1.04	phosphate metabolism	0.86	0.92	0.56	0.42	0.47	0.32	0.62	0.73	0.87	0.45	1.1	0.74	1.06	0.47	0.36	0.39	0.3	0.96	0.51	0.47	0.9	0.6	0.18	0.79	0.84		0.67	1.09	0.45	0.67	0.97	0.24	0.77	0.22	1	0.13
875	0.06	0.12	-0.02	0.407	0.4938	leafy spurge	CV03_9.908.C1.Contig1206	DV156256	hypothetical protein [Arabidopsis thaliana] pir||D96556 hypothetical protein F19C24.5 [imported] - Arabidopsis thaliana	At1g51740	Undetermined	6.04	protein targeting, sorting and translocation	0.34	0.19	0.21	0.33	0.22	0.49	0.01	0.47	-0.19	-0.48	0.23	-0.24	0.27	0.09	0.39	0.04	0.03	-0.23	-0.56	-0.01	0.17	0.17	0.01	-0.36	-0.09		0.07	0.18	0.44	0.19	0.11	-0.18	0.28	0.46	0.12	-0.42
876	-0.41	-0.22	-0.16	0.0827	0.275	leafy spurge	CV03100B1B10.f1	DV156273	unknown protein [Oryza sativa (japonica cultivar-group)] dbj|BAD22858.1| unknown protein [Oryza sativa (japonica cultivar-group)] dbj|BAD22926.1| unknown protein [Oryza sativa (japonica cultivar-group)]	Unknown	Undetermined			0.09	-0.35	-0.25	-0.16	-0.47	0	-0.76	-0.27	-0.21	-0.52	-0.29	-0.6	0.03	-0.3	0.03	-0.33	-1.11	-0.71	-0.6	-1.24	-0.26	-0.42	-0.65	-0.76	-0.17		-0.42	-0.08	0.08	0.06	0.01	-0.59	0.09	0	-0.48	-0.87
877	0.39	0.43	0.03	0.021	0.1399	leafy spurge	CV03_9.8689.C1.Contig9003	DV156284	phenylpropanoid:glucosyltransferase 1 [Nicotiana tabacum]	At4g34138	Undetermined	1.05	C-compound and carbohydrate metabolism	0.54	0.41	0.63	1	-0.01	0.75	-0.29	0.14	-0.12	0.33	0.76	0.52	1.37	1.01	0.33	0.28	-0.34	0.18	0.01	0.64	1.16	0.15	0.12	-0.17	0.44		0.4	0.82	0.54	0.69	0.73	0.6	0.34	0.48	-0.09	-0.18
878	0.65	0.76	0.64	0.5937	0.5577	leafy spurge	CV03099B1G10.f1	DV156000	Spurge Specific 2947	Unknown	Undetermined			0.52	0.47	0.35	0.71	0.2	1.3	0.5	1.01	0.79	0.73	0.33	0.41	0.56	0.19	0.82	1.17	0.57	0.91	0.77	0.24	0.57	0.86	0.45	0.71	1.02		0.31	0.76	1.17	1.3	0.81	0.24	1.18	1.15	0.47	0.24
879	0.54	0.59	0.47	0.6248	0.5671	leafy spurge	CV03100A2A08.f1	DV156177	hypothetical protein [Oryza sativa (japonica cultivar-group)] gb|AAR87282.1| hypothetical protein [Oryza sativa (japonica cultivar-group)]	Unknown	Undetermined			0.53	0.36	0.08	0.55	0.15	0.95	0.23	0.6	0.57	0.81	0.45	0.68	0.66	0.24	0.79	0.58	0.3	0.86	0.38	0.2	0.58	0.79	0.37	0.69	1.02		0.49	0.79	0.9	1.11	0.73	-0.05	1.04	0.74	0.26	-0.1
880	-0.13	-0.12	-0.13	0.9975	0.6662	leafy spurge	CV03_9.4599.C1.Contig5142	DV156266	eukaryotic pantothenate kinase family protein [Arabidopsis thaliana]	At4g32180	Undetermined	03.03.01.01	mitotic cell cycle	0.09	-0.1	-0.1	-0.03	-0.23	0.22	-0.11	0.03	-0.15	-0.29	0.03	-0.24	0.06	-0.23	0.15	-0.23	0.36	-0.07	-0.93	-0.95	-0.05	-0.04	-0.38	-0.29	0.19		-0.07	0.11	0.12	0.2	0.08	-0.45	0.13	0.06	-0.15	-1.27
881	-0.04	0.08	0.04	0.6794	0.5838	leafy spurge	CV03100B1C04.f1	DV156279	At3g53720 [Arabidopsis thaliana] emb|CAB88334.1| putative protein [Arabidopsis thaliana] gb|AAO00889.1| putative protein [Arabidopsis thaliana] pir||T45912 hypothetical protein F5K20.20 - Arabidopsis thaliana ref|NP_190940.1| cation/hydrogen exchanger, putative (CHX20) [Arabidopsis thaliana]	At3g17630	Undetermined			0.09	0.06	-0.14	0.08	-0.18	0.42	-0.24	-0.19	0.14	-0.28	0.13	0.06	0.41	0.01	0.13	0.08	-0.94	-0.09	-0.27	-0.96	0.27	-0.18	-0.14	0.15	0.59		0.08	0.22	0.21	0.75	0.31	-0.63	0.57	0.45	-0.42	-0.78
882	0.42	0.44	0.29	0.5522	0.5469	leafy spurge	CV03104A2E02.f1	DV157068	At1g31320 [Arabidopsis thaliana] gb|AAT71939.1| At1g31320 [Arabidopsis thaliana] sp|Q9SHE9|LBD4_ARATH LOB domain protein 4 pir||B86439 protein T19E23.11 [imported] - Arabidopsis thaliana gb|AAF24588.1| T19E23.11 [Arabidopsis thaliana] ref|NP_174417.1| LOB domain protein 4 / lateral organ boundaries domain protein 4 (LBD4) [Arabidopsis thaliana]	At1g31320	biological process unknown	99	UNCLASSIFIED PROTEINS	0.32	0.45	0.21	0.49	0.19	1.16	0.01	0.11	0.39	0.8	0.34	0.26	0.55	0.31	0.83	0.65	0.08	0.81	0.36	0.09	0.38	0.12	0.16	0.46	0.99		0.36	0.52	0.77	1.21	0.41	-0.29	1.13	0.99	-0.09	-0.57
883	0.24	0.28	0.51	0.0059	0.0639	leafy spurge	CV03_9.5198.C1.Contig5728	DV156994	Pyruvate kinase isozyme A, chloroplast precursor pir||T10051 pyruvate kinase (EC 2.7.1.40) - castor bean gb|AAA33870.1| ATP:pyruvate phosphotransferase	At3g22960	Undetermined			0.43	0.26	0.35	0.55	-0.11	0.46	0.26	0.57	-0.07	-0.26	0.56	0.15	0.34	0.09	0.22	-0.09	0.18	0.51	0.25	-0.18	0.19	0.7	-0.18	0.45	0.33		0.08	0.5	0.23	0.25	0.18	0.13	0.33	0.16	0.69	0.24
884	-1.55	-1.87	-1.87	0.2756	0.4332	leafy spurge	CV03104A1G08.f1	DV157006	Spurge Specific 3052	Unknown	Undetermined			-2.09	-2.61	-2.36	-2.04	-1.51	-2	-0.42	-1.47	-0.27	-0.05	-2.4	-2.2	-1.59	-1.92	-0.59	-1.8	-1.49	-2.15	-0.62	-0.46	-2.67	-2.28	-1.81	-0.46	-1.5		-2.32	-1.63	-1.85	-1.4	-2.09	-1.83	-1.69	-1.95	-1.39	-2.56
885	-0.31	-0.17	-0.17	0.6182	0.5656	leafy spurge	CV03104A2H09.f1	DV157106	ATP SYNTHASE BETA CHAIN, MITOCHONDRIAL PRECURSOR [Neurospora crassa] gb|EAA34017.1| ATP SYNTHASE BETA CHAIN, MITOCHONDRIAL PRECURSOR [Neurospora crassa]	At5g08670	Undetermined			-0.17	-0.6	-0.45	0.03	-0.67	-0.05	-0.96	0.25	0.05	-2.68	-0.1	-0.21	0.02	-0.32	-0.16	-0.31	-0.14	0.14	0	-1.26	0.23	0.33	-0.52	-0.41	0.21		-0.34	-0.12	-0.23	0.12	-0.2	-0.25	0.05	-0.2	0.24	-0.76
886	1.02	0.88	0.87	0.1066	0.3048	leafy spurge	CV03104B1D07.f1	DV157148	F-box family protein / SKP1 interacting partner 3-related [Arabidopsis thaliana]	At2g02240	biological process unknown	99	UNCLASSIFIED PROTEINS	1	0.71	0.95	1.24	0.76	1.13	0.93	1.24	1.43	1.04	1	0.93	1.18	0.74	1.12	0.86	0.95	1.21	1.04	0.9	0.95	1.03	0.8	1.07	1.32		0.91	0.97	1.03	1.3	0.68	0.61	1.17	1.08	0.71	0.36
887	0.58	0.59	0.46	0.397	0.4897	leafy spurge	CV03_9.756.C1.Contig1013	DV157078	caleosin [Sesamum indicum]	At2g33380	response to abscisic acid stimulus			0.63	0.39	0.57	0.62	0.59	0.75	0.25	0.61	0.86	0.52	0.49	0.28	1.02	0.62	0.41	0.72	0.3	0.46	0.78	0.27	0.68	0.65	0.19	0.92	0.98		0.28	0.6	0.51	1.21	0.58	-0.12	1.17	0.8	0.66	0.2
888	0.55	0.53	0.42	0.4811	0.5227	leafy spurge	CV03_9.5769.C1.Contig6267	DV157090	At5g26960 [Arabidopsis thaliana] ref|NP_198048.1| kelch repeat-containing F-box family protein [Arabidopsis thaliana]	At5g26960	biological process unknown			0.33	0.41	0.3	0.48	0.26	0.7	0.16	0.98	0.69	1.15	0.41	0.3	0.84	0.04	0.43	0.44	0.15	1.14	0.61	0.17	1.16	0.94	0.16	0.56	0.91		0.24	0.57	0.44	0.8	0.59	0.01	0.81	0.57	0.52	0.7
889	0.23	0.29	0.24	0.8362	0.6273	leafy spurge	CV03_9.9179.C1.Contig9430	DV157100	1-aminocyclopropane-1-carboxylate oxidase, putative [Arabidopsis thaliana] pir||C96802 hypothetical protein F2P24.4 [imported] - Arabidopsis thaliana	At1g77330	biological process unknown	01.01.99	other amino acid metabolism activities	0.13	0.15	0.05	0.2	0.1	0.73	-0.15	-0.2	0.65	0.44	0.21	0.54	0.57	0.04	0.2	0.35	-0.09	0.44	0.27	-0.11	0.38	0.05	-0.14	0.27	0.61		0.36	0.01	0.21	0.81	0.42	-0.06	0.81	0.69	-0.1	-0.22
890	-0.42	-0.22	-0.2	0.1909	0.3815	leafy spurge	CV03106A2G03.f1	DV133698	Spurge Specific 3145	Unknown	Undetermined			0.14	-0.31	-0.2	0.11	-0.5	-0.3	-0.17	-0.64	-0.2	-1.67	0.01	-0.56	-0.23	-0.67	0.01	-0.12	-0.37	-0.03	-1.42	-0.05	-1.03	0.02	-0.75	-0.57	-1.07		-0.29	-0.12	0.05	-0.23	-0.07	-0.47	-0.22	-0.51	-0.19	-0.19
891	-0.6	-0.51	-0.59	0.8279	0.6253	leafy spurge	CV03106A1H09.f1	DV133624	Spurge Specific 3132	Unknown	Undetermined			-0.23	-0.7	-0.58	-0.24	-1	-0.92	-0.17	-0.61	-0.5	-0.1	-0.22	-0.93	-0.42	-0.79	-0.29	-0.55	-0.58	-0.05	-0.83	-1.05	-1.39	-0.38	-0.99	-0.29	-1.14		-0.75	-0.32	-0.07	-0.68	0.01	-1.15	-0.47	-1.03	-0.18	-0.5
892	-0.24	0.06	0.22	0.0002	0.0045	leafy spurge	CV03107B1A08.f1	DV134076	putative non-LTR retrolelement reverse transcriptase [Arabidopsis thaliana]	At2g01050	biological process unknown	29	TRANSPOSABLE ELEMENTS, VIRAL AND PLASMID PROTEINS	-0.26	-0.44	-0.22	0.06	-0.24	-0.32	0.24	-0.22	-0.07	-0.46	-0.11	-0.55	-0.23	-0.57	0.04	-0.12	0.15	0.05	-0.64	-1.42	-0.11	0.07	-0.06	-0.02	-0.41		0.03	0.35	0.19	0.09	-0.38	-0.11	-0.32	0.24	0.28	0.19
893	-0.26	0.02	-0.09	0.3242	0.4571	leafy spurge	CV03107B1B12.f1	DV134091	unnamed protein product [Arabidopsis thaliana]	At3g22470	biological process unknown	04.05.99	other mRNA-transcription activities	0.09	-0.36	-0.11	0.34	-0.25	-0.1	0.27	0.73	-0.51	-0.87	-0.36	-0.92	-0.18	-0.39	0.11	-0.25	-0.02	-0.04	-1.51	0.17	-0.16	0.63	-0.75	-0.78	-1.36		-0.57	-0.41	0.37	-0.38	0.36	-0.12	-0.11	-0.26	0.87	0.42
894	0.11	0.28	0.31	0.3822	0.484	leafy spurge	CV03_9.8958.C1.Contig9228	DV133870	Spurge Specific 4516	Unknown	Undetermined			0.53	-0.64	-0.51	0.34	0.23	0	0.78	-1.53	0.47	0.59	-0.18	-0.17	-0.03	-0.74	0.13	0.5	0.9	0.93	0.34	0.16	-0.96	0.56	0.55	0.64	-0.12		0.12	0.57	0.39	0.48	0.08	-0.09	0.38	0.03	0.51	0.36
895	0	0.03	-0.14	0.5178	0.5361	leafy spurge	CV03_9.9207.C1.Contig9456	DV133707	ATP-binding region, ATPase-like domain-containing protein-related [Arabidopsis thaliana]	At1g19100	biological process unknown	25.05.25		0.62	0.04	0.22	0.15	-0.05	0.01	0.42	0.49	-0.06	-0.48	0.14	-0.35	0.4	-0.05	0.07	0.07	0.18	0.15	-0.74	-0.07	-0.01	0.3	-0.1	-0.6	-0.89		-0.35	0.02	0.11	-0.26	0.27	-0.29	0.08	-0.27	0.8	0.22
896	-0.23	-0.06	-0.1	0.2881	0.44	leafy spurge	CV03107B1A02.f1	DV134071	Hypothetical protein CBG22500 [Caenorhabditis briggsae]	At2g33040	Undetermined			0.18	-0.38	-0.33	-0.14	-0.31	-0.41	0.38	-0.24	-0.11	-0.46	-0.23	-0.72	0.07	-0.72	0.17	-0.21	-0.05	0.16	-0.98	-0.13	-0.2	0.2	-0.39	-0.44	-0.45		-0.47	0.19	0.25	-0.39	0.36	-0.35	-0.1	-0.51	0.33	0.09
897	-0.29	-0.18	-0.23	0.7565	0.6074	leafy spurge	CV03_9.9068.C1.Contig9325	DV134170	At1g04230 [Arabidopsis thaliana] ref|NP_171919.3| expressed protein [Arabidopsis thaliana] gb|AAK43860.1| Unknown protein [Arabidopsis thaliana]	At1g04230	biological process unknown			-0.05	-0.21	-0.22	0.02	-0.47	-0.22	0.19	0.15	-0.13	-0.84	0	-0.68	-0.06	-0.54	0.07	-0.12	-0.43	-0.12	-1.15	0.09	-0.3	-0.04	-0.39	-0.26	-1.45		-0.45	-0.28	0.14	-0.48	0.11	-0.32	-0.11	-0.49	0.17	-0.1
898	-0.27	0.14	-0.11	0.2907	0.4414	leafy spurge	CV03_9.9307.C1.Contig9553	DV134778	putative protein [Arabidopsis thaliana] ref|NP_568263.1| C2 domain-containing protein [Arabidopsis thaliana] gb|AAT06476.1| At5g12300 [Arabidopsis thaliana]	At5g12300	biological process unknown			-0.12	0.16	-0.38	0.92	-0.91	1.14	0.25	-0.7	-0.51	-0.26	0.08	-1.25	-0.1	-0.6	0.97	0.47	0.03	-0.05	-1.27	-1.18	-0.77	-1.09	-0.05	-0.79	-0.7		-0.75	0.11	0.87	1.05	0.4	-1.32	1.13	0.86	-0.24	-0.68
899	-0.49	-0.37	-0.27	0.2809	0.436	leafy spurge	CV03_9.9567.C1.Contig9784	DV134881	Spurge Specific 3271	Unknown	Undetermined			-0.24	-0.59	-0.17	0.08	-0.17	-0.12	-0.85	0.08	-1.07	-0.62	-0.46	-0.61	-0.33	-0.12	-0.2	-0.54	-0.16	-1.18	-1.37	-1.34	0	-0.35	-0.3	-1.21	-0.31		-0.82	-0.98	-0.3	0.13	-0.37	-0.41	-0.14	0.29	-0.03	-1.07
900	-0.49	-0.33	-0.38	0.6319	0.5691	leafy spurge	CV03109B2D09.f1	DV134895	En/Spm-like transposon protein [Arabidopsis thaliana] pir||H84824 En/Spm-like transposon protein [imported] - Arabidopsis thaliana	Unknown	Undetermined			-0.4	-0.34	-1.01	-0.23	-0.92	0.28	-0.8	-0.86	-0.34	-0.23	-0.32	-0.36	0.01	-0.7	-0.39	-0.26	-1.31	0.02	-1.24	-1.95	-0.15	-0.11	-0.4	-0.41	0.2		-0.5	-0.06	-0.01	0.3	-0.22	-0.95	0.31	0.24	-1.11	-1.29
901	-0.11	-0.14	-0.19	0.7926	0.6164	leafy spurge	CV03109A1F04.f1	DV134649	At1g69210/F4N2_11 [Arabidopsis thaliana] ref|NP_564954.1| expressed protein [Arabidopsis thaliana] gb|AAK50064.1| At1g69210/F4N2_11 [Arabidopsis thaliana]	At1g69210	biological process unknown			-0.23	-0.31	-0.32	0.11	-0.36	0.24	-0.25	0.32	-0.14	0.56	-0.31	-0.5	-0.04	-0.43	0.1	-0.16	-0.01	0.17	0.29	-1.27	-0.01	0.13	-0.22	-0.13	0.02		-0.61	0.04	0.08	0.3	-0.07	-0.56	0.17	0.19	-0.02	-0.94
902	0.42	0.55	0.36	0.4189	0.4987	leafy spurge	CV03_9.1825.C2.Contig2258	DV134697	CAX-interacting protein 4 (CAXIP4)-like [Oryza sativa (japonica cultivar-group)] dbj|BAD34148.1| CAX-interacting protein 4 (CAXIP4)-like [Oryza sativa (japonica cultivar-group)]	At2g28910	biological process unknown	1.05	C-compound and carbohydrate metabolism	0.44	0.16	0.3	0.77	0.13	0.62	0.32	0.67	0.16	1.06	0.28	0.51	0.56	0.17	0.97	0.39	0.29	0.7	-0.42	0.1	0.55	0.56	0.29	0.2	0.63		0.35	0.71	1.15	0.77	0.61	-0.01	0.91	0.69	0.5	-0.22
903	0.61	0.66	0.49	0.354	0.4714	leafy spurge	CV03_9.9534.C1.Contig9755	DV134785	expressed protein [Arabidopsis thaliana] ref|NP_565250.1| expressed protein [Arabidopsis thaliana]	At2g01080	biological process unknown	11.05.01	resistance proteins	0.42	0.25	0.29	0.62	0.38	1.18	0.45	0.75	0.69	0.96	0.34	0.57	0.59	0.36	0.84	0.78	0.86	0.71	0.62	0.18	0.58	0.79	0.62	0.59	0.92		0.28	0.62	0.83	1.17	0.72	0.08	1	1.24	0.63	-0.03
904	2.11	2.03	1.94	0.3213	0.4558	leafy spurge	CV03_9.9536.C1.Contig9757	DV134800	putative ABC transporter [Arabidopsis thaliana]	At2g41700	Undetermined	8	CELLULAR TRANSPORT AND TRANSPORT MECHANISMS	2.49	2.44	1.85	2.71	2.45	2.06	2.4	1.49	2.29	2.01	1.89	1.88	2.08	2.31	2.82	2.09	2.18	1.6	2.04	1.49	1.97	1.91	2.27	2.02	1.95		2.29	2.33	2.57	1.94	2.01	1.58	2	2.22	1.71	1.69
905	0.4	0.52	0.65	0.1791	0.372	leafy spurge	CV03_9.2945.C1.Contig3426	DV134815	unknown protein [Arabidopsis thaliana] gb|AAK25891.1| unknown protein [Arabidopsis thaliana] gb|AAC06161.2| expressed protein [Arabidopsis thaliana] ref|NP_566048.1| nucleotidyltransferase family protein [Arabidopsis thaliana]	At2g45620	biological process unknown	03.03.01	mitotic cell cycle and cell cycle control	0.89	0.43	0.63	0.61	0.12	0.76	0.76	0.96	0.13	0.09	0.55	0.16	0.68	0.24	0.9	0.2	0.31	0.18	-0.88	0.22	0.77	0.89	0.15	-0.07	0.24		0.35	0.52	0.83	0.52	0.5	0.15	0.62	0.82	0.92	-0.04
906	-0.44	-0.34	-0.53	0.5186	0.5362	leafy spurge	CV03_9.3508.C1.Contig4020	DV135525	putative AAA-type ATPase [Arabidopsis thaliana] ref|NP_849972.1| AAA-type ATPase family protein [Arabidopsis thaliana] dbj|BAD44343.1| AAA-type ATPase like protein [Arabidopsis thaliana] dbj|BAD43088.1| AAA-type ATPase like protein [Arabidopsis thaliana] dbj|BAD42950.1| AAA-type ATPase like protein [Arabidopsis thaliana]	At2g18193	Undetermined	03.03.01	mitotic cell cycle and cell cycle control	-0.12	-0.34	-0.12	0.08	-0.67	-0.32	-0.9	-0.26	-1.07	-0.69	-0.29	-0.41	-0.09	-0.17	0.26	-0.43	-0.02	-1.27	-0.82	-0.85	-0.1	-0.38	-0.33	-1.45	-0.29		-0.58	0.06	-0.05	0.14	-0.78	-0.41	-0.06	-0.32	-0.1	-1.26
907	-1.1	-1.2	-1.39	0.3416	0.4661	leafy spurge	CV03111A1G12.f1	DV135368	putative retrotransposon polyprotein [Arabidopsis thaliana] emb|CAB81200.1| putative retrotransposon polyprotein [Arabidopsis thaliana] pir||T04294 hypothetical protein F25I24.200 - Arabidopsis thaliana	At4g23160	Undetermined			-0.71	-1.51	-1.95	-1.06	-0.86	-0.97	-1.64	-1.17	-1.17	-1.09	-0.88	-0.9	-1.79	-2.15	-0.85	-0.59	-0.87	-1	-1.21	-0.47	-0.66	-1.7	-0.58	-1.61	-0.24		-1.05	-0.62	-1.68	-0.4	-2.08	-1.24	-0.74	-1.51	-0.79	-1.85
908	1.68	1.61	1.6	0.7014	0.5912	leafy spurge	CV03_9.5159.C1.Contig5689	DV135636	At4g35360/F23E12_80 [Arabidopsis thaliana] ref|NP_567984.1| pantothenate kinase family protein [Arabidopsis thaliana] gb|AAL32984.1| unknown protein [Arabidopsis thaliana]	At4g35360	Undetermined	99	UNCLASSIFIED PROTEINS	1.73	1.43	1.21	2.21	2.18	1.72	1.78	1.32	1.98	2.29	1.27	1.45	1.39	1.8	2.19	1.08	2.05	1.8	2.05	1.13	1.51	1.4	1.31	1.9	1.85		1.57	1.93	2.24	1.68	1.39	1.28	1.58	1.79	1.49	1.13
909	-0.36	-0.3	-0.11	0.3488	0.4691	leafy spurge	CV03112B2A10.f1	DV135898	dynamin homolog [Astragalus sinicus]	At1g10290	Undetermined			-0.09	-0.09	-0.05	0	-0.22	-0.02	0.04	0.23	-1.07	-0.87	-0.17	-0.31	-0.11	-0.12	-0.1	-0.34	0.13	-1.56	-1.2	-1	0.07	-0.33	-0.48	-1.09	-0.14		-0.42	-0.09	-0.19	0.14	-0.16	-0.32	0.12	-0.03	0	-2.05
910	1.46	1.31	1.19	0.0449	0.2094	leafy spurge	CV03_9.9281.C1.Contig9529	DV135351	unnamed protein product [Arabidopsis thaliana] ref|NP_198430.1| hypothetical protein [Arabidopsis thaliana]	At5g35810	biological process unknown			1.45	1.5	1.15	2.16	2.18	1.63	1.69	1.35	1.38	1.52	1.24	1.08	1.33	1.47	1.88	1.28	1.99	1.12	1.53	0.93	1.12	1.53	1.56	1.27	1.09		1.21	1.53	1.89	1.19	1.09	0.95	1.49	1.69	1.1	1
911	-0.02	-0.14	-0.14	0.3887	0.4869	leafy spurge	CV03111A2G07.f1	DV135452	putative protein [Arabidopsis thaliana] ref|NP_196845.1| immunophilin / FKBP-type peptidyl-prolyl cis-trans isomerase family protein [Arabidopsis thaliana] gb|AAT06455.1| At5g13410 [Arabidopsis thaliana] pir||T48588 hypothetical protein T22N19.60 - Arabidopsis thaliana	At5g13410	Undetermined	5	PROTEIN SYNTHESIS	0.28	0.12	0.21	0.22	-0.17	-0.09	0.19	0.22	-0.04	-0.8	-0.07	-0.38	0.53	0.24	-0.85	0.04	0.11	0.06	-0.15	-0.42	0.63	0.06	-0.33	-0.12	-0.09		0.25	0.02	-0.4	-0.43	0.18	-0.08	-0.22	-0.38	-0.12	-0.25
912	-0.35	-0.31	-0.25	0.7608	0.6084	leafy spurge	CV03_9.7375.C2.Contig7777	DV135461	putative glycine-rich protein [Oryza sativa (japonica cultivar-group)] gb|AAP54457.1| putative glycine-rich protein [Oryza sativa (japonica cultivar-group)] ref|NP_922170.1| putative glycine-rich protein [Oryza sativa (japonica cultivar-group)]	At4g04920	biological process unknown	99	UNCLASSIFIED PROTEINS	0.02	-0.26	-0.2	-0.06	-0.26	-0.11	-0.04	-1.1	-0.3	0.41	0.08	-0.03	-0.28	-0.2	-0.97	-0.16	-0.08	0.07	-0.96	-1.83	-0.2	-0.28	-0.4	-0.89	-0.65		-0.07	-0.34	-0.56	-0.43	-0.49	-0.34	-0.31	-0.06	-0.25	-0.26
913	0.72	0.63	0.61	0.7257	0.5985	leafy spurge	CV03_9.1639.C2.Contig2048	DV135893	At1g69520/F10D13_17 [Arabidopsis thaliana] ref|NP_564969.1| UbiE/COQ5 methyltransferase family protein [Arabidopsis thaliana] gb|AAK96498.1| At1g69520/F10D13_17 [Arabidopsis thaliana]	At1g69523	Undetermined			0.93	0.5	0.18	0.53	0.13	0.61	0.92	2.14	0.63	1.6	0.58	-0.12	0.62	0.09	0.51	0.41	0.6	1.27	0.81	0.82	0.55	1.63	0.26	0.85	0.98		0.18	0.47	0.32	0.58	0.55	0.41	0.59	0.5	1.43	1.25
914	0.67	0.46	0.01	0.0019	0.0295	leafy spurge	CV03_9.3769.C2.Contig4286	DV136585	S-adenosyl-L-methionine:benzoic acid/salicylic acid carboxyl methyltransferase [Nicotiana suaveolens]	At3g11480	defense response	1.2	secondary metabolism	1.41	0.95	1.07	0.93	0.5	1.09	0.67	1.5	0.26	0.27	1.26	0.53	1.29	0.69	0.79	0.68	0.52	0.26	-0.37	0.9	1.03	1.33	0.33	-0.42	-0.6		0.16	0.36	0.4	0	0.65	0.27	0.43	0.09	1.4	0.82
915	-0.67	-0.36	-0.59	0.1209	0.3204	leafy spurge	CV03114A2D06.f1	DV136433	At4g24010 [Arabidopsis thaliana] ref|NP_974604.1| zinc finger (RING-H2 type) protein-related [Arabidopsis thaliana] sp|Q84TF5|RH4A_ARATH RING-H2 zinc finger protein RHA4a	At4g24015	Undetermined			-0.18	-0.16	-0.62	-0.27	-0.79	-0.03	-0.64	-0.74	-1.65	-1.31	-0.12	-0.51	-0.14	-0.67	-0.39	-0.59	-0.73	-0.91	-1.62	-1.22	-0.22	-0.6	-0.91	-1.03	-0.62		-0.44	-0.45	-0.39	-0.27	-0.04	-0.77	-0.16	-0.34	-0.08	-0.62
916	-0.59	-0.68	-0.7	0.8856	0.6404	leafy spurge	CV03_9.6347.C1.Contig6802	DV136447	Spurge Specific 3445	Unknown	Undetermined			-0.49	-0.45	-0.62	-0.22	-1.8	-0.56	-0.25	0.18	-0.55	-0.52	-0.26	-0.88	1.43	-1.04	-0.67	-0.69	-0.62	-0.79	-2.59	-1.2	2.17	-0.34	-1.12	-1.53	-1.28		-0.88	-0.81	-0.67	-0.89	-0.39	-0.86	-0.63	-0.73	-0.05	-0.84
917	-0.57	-0.56	-0.55	0.9862	0.6636	leafy spurge	CV03114B1F03.f1	DV136535	disease resistance protein [Lycopersicon esculentum]	At4g08850	Undetermined			0.03	-0.43	-0.58	-0.36	-0.71	-0.43	-0.36	-0.28	-0.38	-0.69	-0.04	-0.74	-0.29	-0.72	-1.77	-0.3	-0.35	-0.35	-1.19	-0.88	-0.61	-0.41	-1.02	-0.71	-0.76		-0.68	-0.41	-0.69	-0.9	-0.41	-0.73	-0.87	-0.68	0.45	-0.68
918	-0.35	-0.27	-0.47	0.6223	0.5665	leafy spurge	CV03_9.340.C6.Contig499	DV136579	legumin B [Gossypium hirsutum] pir||FWCNBB beta-globulin B precursor (clone 134) - upland cotton sp|P09800|LEGB_GOSHI Legumin B precursor (Beta-globulin B) (LEGB-C134) gb|AAA33070.1| vicilin precursor prf||1306412C storage protein C134	At5g44120	Undetermined	65	STORAGE PROTEIN	-0.19	-0.47	-0.33	-0.47	-0.37	-0.22	0	0.99	-0.71	-0.84	-0.34	-0.98	-0.01	-0.53	-0.41	-0.62	-0.37	0.4	-1.03	-0.12	-0.18	0.33	-0.87	-0.95	-0.41		-0.87	-0.33	-0.06	-0.71	0.16	-0.41	-0.42	-0.52	0.41	0.03
919	0.11	-0.08	-0.08	0.2395	0.4126	leafy spurge	CV03_9.2758.C1.Contig3249	DV136508	putative N-hydroxycinnamoyl/benzoyltransferase [Arabidopsis thaliana] gb|AAK59460.1| putative N-hydroxycinnamoyl/benzoyltransferase [Arabidopsis thaliana] ref|NP_851111.1| transferase family protein [Arabidopsis thaliana]	At5g41040	biological process unknown	1.2	secondary metabolism	0.66	0.62	0.17	0.05	0.02	-0.02	0.5	0.3	0.19	-0.38	0.71	0.16	0.32	0.13	-0.42	0.21	0.3	0.21	-0.46	0.07	0.3	0.3	-0.23	-0.3	-0.65		0.63	0.26	-0.01	-0.61	0	-0.21	-0.45	-0.85	0.47	-0.05
920	-0.13	-0.4	-0.45	0.0766	0.2665	leafy spurge	CV03_9.8858.C1.Contig9149	DV136609	UDP-glucose glucosyltransferase-like protein [Arabidopsis thaliana] ref|NP_188864.1| UDP-glucoronosyl/UDP-glucosyl transferase family protein [Arabidopsis thaliana]	At3g22250	metabolism			0.35	0.14	0.38	0.4	-0.2	-0.24	0.27	0.87	-0.3	-1.06	0.31	-0.2	0.43	-0.33	-0.45	-0.21	-0.37	-0.9	-0.72	0.16	0.32	0.18	-0.37	-0.95	-0.81		-0.28	-0.45	-0.36	-0.82	0.12	-0.28	-0.57	-0.91	0.13	-0.53
921	0.45	0.68	0.38	0.3817	0.4838	leafy spurge	CV03_9.8664.C1.Contig8979	DV136372	ribosomal protein L24 precursor - common tobacco sp|Q02764|RK24_TOBAC 50S ribosomal protein L24, chloroplast precursor (CL24) gb|AAA34114.1| ribosomal protein L24 gb|AAA34086.1| ribosomal protein L24	At5g54600	Undetermined	5.01	ribosome biogenesis	1.26	0.69	0.79	0.86	0.11	0.79	0.38	1.44	0.03	-0.37	1.01	0.68	0.87	0.53	0.72	0.16	-0.02	0.01	-0.41	0.59	0.63	0.76	-0.04	0.05	-0.23		0.52	0.75	0.69	0.39	0.93	0.29	0.75	0.41	1.4	0.62
922	0.53	1.02	0.55	0.051	0.2212	leafy spurge	CV03_9.2124.C1.Contig2579	DV137311	LHCII type III chlorophyll a/b binding protein [Vigna radiata]	At5g54270	photosynthesis	02.30.01.02.02	LHC II	1.06	0.66	0.35	0.77	-0.09	0.38	0.57	1.11	-0.21	-0.13	1.55	0.96	1.21	0.63	0.38	-0.37	0.03	0.58	0.1	0.78	0.91	0.7	-0.44	1.24	0.59		0.56	1.1	1.13	0.68	0.56	0.57	1.13	0.86	1.99	1.58
923	-1.18	-1.08	-1.46	0.297	0.444	leafy spurge	CV03116B1F11.f1	DV137247	unknown [Schistosoma japonicum]	At3g28730	Undetermined			-1.37	-0.88	-1.45	-1.46	-0.62	0.3	-1.66	-1.37	-1.47	-0.64	-0.56	-1.3	-1.83	-1.46	-1	-0.76	-2	-1.13	-1.22	-0.97	-1.75	-1.91	-1.19	-0.52	-1.28		-1.88	-1.22	-0.7	-0.47	-0.29	-2.28	-0.41	0.21	-1.98	-1.83
924	-0.81	-0.73	-0.75	0.8064	0.6197	leafy spurge	CV03116A1H09.f1	DV137089	At1g05500 [Arabidopsis thaliana] gb|AAM98179.1| Ca2+-dependent lipid-binding protein, putative [Arabidopsis thaliana]	Unknown	Undetermined			-0.43	-0.65	-0.81	-0.18	-1.71	-0.15	-0.77	-0.52	-1.04	-1.63	-0.35	-0.85	-0.89	-0.51	-0.42	-0.78	-0.88	-1.23	-0.87	-0.73	-0.65	-0.96	-0.85	-1.32	-1.09		-1.04	-0.74	-0.17	-0.54	-0.74	-1.46	-0.38	-0.31	-0.35	-1.52
925	-1.26	-0.96	-1.17	0.5436	0.5443	leafy spurge	CV03117B2A05.f1	DV137618	Spurge Specific 3575	Unknown	Undetermined			-0.85	-0.63	-1.61	-1.34	-1.32	-0.69	-4.4	-1.36	-1.03	-0.7	-0.34	-0.57	-1.12	-1.55	-0.34	-1.08	-1.68	-0.69	-1.89	-1.73	-1.35	-1.05	-1.21	-2.18	-0.88		-0.77	-0.62	-0.34	-0.56	0.12	-1.35	-0.41	-1.13	-1.62	-2.91
926	2.61	2.59	2.48	0.4223	0.5003	leafy spurge	CV03_9.7801.C2.Contig8187	DV137056	acetyltranferase-like protein [Arabidopsis thaliana]	At3g26040	biological process unknown	1.2	secondary metabolism	2.65	2.69	2.14	3.28	2.97	2.25	2.93	2.63	2.47	2.47	2.56	2.31	2.94	2.42	2.99	2.38	2.81	2.54	2.35	2.43	2.49	3.12	2.88	2.32	2.2		2.56	2.77	3	2.24	2.53	2.56	2.45	2.33	2.74	2.69
927	-0.16	0.04	-0.2	0.4399	0.5073	leafy spurge	CV03116B2F04.f1	DV137323	putative UDP-glucose:glycoprotein glucosyltransferase [Oryza sativa (japonica cultivar-group)]	At1g71220	Undetermined	1	METABOLISM	0.8	0.12	0.01	0.54	0.16	0.23	-0.2	0.71	-0.62	-0.83	0.17	-0.26	0.07	-0.48	0.24	-0.34	-0.28	-0.73	-0.84	-0.08	-0.2	0.01	-0.61	-0.88	-0.72		-0.34	0.08	0.42	0.16	0.05	-0.43	0.44	-0.06	0.7	-0.59
928	-0.33	-0.15	-0.25	0.6594	0.5776	leafy spurge	CV03116A2H01.f1	DV137171	Spurge Specific 3528	Unknown	Undetermined			0.03	-0.41	-0.26	0.05	-0.86	0.4	0.14	1.02	-0.54	-0.21	-0.23	-0.69	-0.21	-0.57	0.15	-0.42	-0.42	-0.45	-0.99	-0.2	-0.49	0.34	-0.97	-0.98	-1.37		-0.49	-0.45	0.18	-0.23	-0.11	-0.57	0.12	0.27	0.4	-0.68
929	-1.09	-0.76	-0.94	0.1525	0.3511	leafy spurge	CV03_9.9612.C1.Contig9824	DV137448	OSJNBa0084K20.9 [Oryza sativa (japonica cultivar-group)] emb|CAE02485.2| OSJNBa0076N16.7 [Oryza sativa (japonica cultivar-group)] emb|CAD41131.1| OSJNBa0084K20.9 [Oryza sativa (japonica cultivar-group)]	At5g14230	biological process unknown	6.04	protein targeting, sorting and translocation	-0.45	-0.64	-0.94	-0.99	-0.93	-0.28	-1.32	-1.18	-1.11	-1.84	-0.23	-0.69	-1.45	-1.28	-0.63	-1.2	-1.38	-1.37	-1.4	-1.8	-1.1	-1.14	-1.82	-0.38	-1.62		-1	-0.59	-0.42	-0.58	-0.32	-1.36	-0.47	-0.48	-0.63	-1.72
930	0.5	0.57	0.58	0.8319	0.6263	leafy spurge	CV03_9.8339.C1.Contig8701	DV138062	unknown [Arabidopsis thaliana] gb|AAC28773.1| expressed protein [Arabidopsis thaliana] gb|AAL06802.1| At2g38310/T19C21.20 [Arabidopsis thaliana] gb|AAK62641.1| At2g38310/T19C21.20 [Arabidopsis thaliana] ref|NP_565887.1| expressed protein [Arabidopsis thaliana] pir||T02514 hypothetical protein At2g38310 [imported] - Arabidopsis thaliana	At2g38310	biological process unknown			0.84	0.26	0.36	0.54	0.21	0.87	0.79	1.2	0.59	0.91	0.36	-0.02	0.34	-0.17	0.13	0.35	0.58	0.96	0.69	0.11	0.34	1.51	0.22	0.58	0.04		0.34	0.88	0.37	0.16	0.25	0.2	0.37	0.72	1.5	0.94
931	0.02	0.01	0.19	0.4031	0.4922	leafy spurge	CV03_9.9999.C1.Contig10162	DV138338	cytochrome P450-dependent fatty acid hydroxylase [Nicotiana tabacum]	At3g48520	Undetermined	1.06	lipid, fatty-acid and isoprenoid metabolism	0.03	-0.18	-0.19	0.11	-0.01	0.33	-0.24	0.2	-0.04	-0.13	-0.17	0.12	0.36	-0.2	-0.1	-0.08	0.04	0.52	-0.61	-0.13	0.56	0.15	-0.27	0.05	0.24		-0.17	0.01	-0.14	0.54	0.22	0.14	0.47	0.54	0.21	-1.71
932	1.78	1.83	1.8	0.9348	0.6518	leafy spurge	CV03_9.9079.C1.Contig9335	DV138261	gelation factor - slime mold (Dictyostelium discoideum) emb|CAA33471.1| unnamed protein product [Dictyostelium discoideum] sp|P13466|GELA_DICDI Gelation factor (Actin binding protein 120) (ABP-120)	At3g23900	biological process unknown	10	CELLULAR COMMUNICATION/SIGNAL TRANSDUCTION MECHANISM	1.41	2.1	1.25	2.15	1.49	2.06	1.48	1.53	1.92	2.12	1.5	1.68	2	1.4	1.99	2.25	2.09	2.13	1.79	1.18	1.77	1.43	1.45	2.05	2.2		1.62	2.32	2.15	2.34	1.89	1.13	2.24	1.96	1.37	1.23
933	0.52	0.59	0.61	0.7389	0.6025	leafy spurge	CV03_9.6322.C1.Contig6776	DV138188	unknown protein [Arabidopsis thaliana]	At3g01460	Undetermined			1.19	0.93	0.49	0.73	0.55	0.49	0.67	1.22	0.19	0.13	0.94	0.48	0.94	0.25	0.52	0.19	0.34	0.44	0.03	0.31	0.88	0.73	-0.03	0.31	0.2		0.44	0.98	0.62	0.51	1.08	0.41	0.63	0.27	0.99	0.01
934	-0.83	-0.59	-0.63	0.3763	0.4812	leafy spurge	CV03_9.9939.C1.Contig10111	DV137793	putative poly(A) polymerase [Arabidopsis thaliana]	At2g17580	Undetermined			0.04	-0.64	-1.1	-0.61	-1.16	-0.33	-0.63	-0.16	-1.09	-1.3	-0.31	-0.94	0.1	-0.81	-0.64	-0.63	-0.85	-1.43	-1.88	-1.35	0.26	-0.37	-1.56	-1.83	-1.57		-0.45	-0.32	-0.4	-1.51	-0.36	-0.64	-0.48	-0.5	-0.17	-1.03
935	0.53	0.67	0.63	0.3059	0.4482	leafy spurge	CV03_9.9998.C1.Contig10161	DV138332	Euphorbia specific195	Unknown	Undetermined	10	CELLULAR COMMUNICATION/SIGNAL TRANSDUCTION MECHANISM	0.68	0.46	0.16	0.52	0.22	0.46	0.63	0.85	0.55	0.58	0.35	0.22	0.88	0.13	0.59	0.22	0.34	0.97	0.39	-0.01	0.97	1.06	0.29	0.74	0.91		0.51	0.8	0.62	0.8	0.87	0.22	0.91	0.56	0.93	0.52
936	0.2	0.32	0.38	0.0613	0.2419	leafy spurge	CV03_9.6362.C1.Contig6817	DV138346	hypothetical protein T20K24.12 - Arabidopsis thaliana	At2g19110	Undetermined			0.21	0.12	-0.03	0.32	-0.02	0.58	0.12	0.09	0.32	-0.06	0.16	-0.03	0.52	-0.1	0.5	0.34	0.24	0.35	0.16	-0.21	0.08	0.09	0.07	0.33	0.77		0.12	0.24	0.5	0.77	0.31	-0.19	0.56	0.65	0.13	0.13
937	0.42	0.5	0.41	0.6475	0.5743	leafy spurge	CV03_9.8938.C1.Contig9210	DV138361	antigen receptor, putative [Arabidopsis thaliana]	At1g65420	biological process unknown	99	UNCLASSIFIED PROTEINS	0.32	0.34	0.28	0.43	0	0.74	0.4	0.54	0.45	0.29	0.47	0.36	0.83	0.07	0.41	0.35	0.3	0.61	0.56	-0.14	0.42	0.5	0.14	0.86	0.88		0.31	0.63	0.28	0.94	0.54	-0.16	0.91	0.66	0.55	0.37
938	-0.68	-0.51	-0.7	0.6025	0.5601	leafy spurge	CV03121A2C05.f1	DV138902	NL0E [Lycopersicon esculentum] pir||T17462 disease resistance E - tomato	At2g15080	defense response	6.04	protein targeting, sorting and translocation	-0.34	-0.51	-0.55	-0.87	-1.02	-0.2	-0.27	0.28	-1.16	-1.28	-0.35	-1.11	-0.34	-0.67	-0.28	-0.5	-0.72	-0.95	-0.6	-0.63	0	-0.06	-1.16	-2.55	-1.23		-1.11	-0.8	-0.26	-0.94	-0.3	-0.71	-0.38	-0.77	0.07	0.08
939	0	0.03	0.03	0.9877	0.664	leafy spurge	CV03_9.9916.C1.Contig10090	DV138916	Expressed protein [Arabidopsis thaliana] ref|NP_565538.1| GRAM domain-containing protein / ABA-responsive protein-related [Arabidopsis thaliana]	At2g22475	biological process unknown			0.39	0.06	0.38	-0.02	-0.49	-0.03	0.29	0.54	-0.54	-0.54	0.38	-0.42	1.25	-0.23	-0.48	-0.11	-0.21	-0.16	-1.77	-0.22	3.01	0.58	-0.35	-0.92	-0.43		-0.28	-0.03	-0.41	-0.39	0.36	-0.11	-0.25	-0.25	1.09	0.59
940	1.1	1.44	1.13	0.3022	0.4466	leafy spurge	CV03121A2E10.f1	DV138930	ribosomal protein S13 [Glycine max] sp|P62302|RS13_SOYBN 40S ribosomal protein S13	At4g00100	Undetermined			1.72	1.25	1.02	1.51	1.18	0.96	1.45	2.31	0.44	0.66	1.31	0.56	2.03	0.94	0.91	1.04	1	1.03	-0.22	1.35	1.66	1.91	1	0.25	0.2		0.96	1.74	1.23	1	1.85	1.5	1.12	0.68	2.36	1.94
941	0.64	0.57	0.48	0.5959	0.5586	leafy spurge	CV03121A2F09.f1	DV138941	PINHEAD [Arabidopsis thaliana] ref|NP_199194.1| pinhead protein (PINHEAD) / zwille protein (ZWILLE) [Arabidopsis thaliana] gb|AAD40098.1| PINHEAD [Arabidopsis thaliana] sp|Q9XGW1|PINH_ARATH PINHEAD protein (ZWILLE protein)	At5g43810	Undetermined	5.04	translation	1.13	0.87	0.9	0.94	0.57	0.62	1.23	1.6	0.39	-0.13	1.11	0.28	1.07	0.61	0.33	0.73	0.74	0.47	-0.49	0.62	0.81	1.23	0.74	-0.01	-0.34		0.49	0.59	0.51	0.25	0.63	0.43	0.3	0.27	1.48	0.75
942	0.12	0.32	0.22	0.2606	0.4258	leafy spurge	CV03121B2B12.f1	DV139081	unknown protein [Arabidopsis thaliana] gb|AAM14827.1| Expressed protein [Arabidopsis thaliana] ref|NP_565956.1| camphor resistance CrcB family protein [Arabidopsis thaliana]	At2g41705	Undetermined			0.13	0.16	-0.13	0.23	-0.14	0.47	0.36	0.75	0.09	-0.41	0.37	-0.17	0.31	-0.18	0.15	0.31	0.09	0.42	-0.26	0.06	-0.17	0.69	0.11	-0.04	-0.11		-0.02	0.07	0.34	0.2	0.88	-0.12	0.41	0.25	0.75	0.47
943	-0.66	-0.54	-0.48	0.2343	0.4094	leafy spurge	CV03121A2D02.f1	DV138911	Spurge Specific 3733	Unknown	Undetermined			-0.39	-0.56	-1.05	-0.66	-0.9	-0.49	-0.42	0.19	-0.58	-0.7	-0.23	-0.85	-0.35	-0.67	-0.8	-0.57	-0.68	-1.1	-0.86	-0.9	-0.49	-0.17	-1.14	-1.37	-0.84		-0.76	-0.75	-0.4	-1.03	-0.13	-0.68	-0.62	-0.7	-0.31	-0.08
944	-0.7	-0.27	-0.51	0.1151	0.3139	leafy spurge	CV03121A2E01.f1	DV138922	expressed protein [Arabidopsis thaliana]	At3g22450	Undetermined			-0.12	-0.62	-0.28	-0.13	-1.04	-0.04	-0.28	0.4	-1.19	-0.51	-0.45	-1.23	-0.39	-0.76	-0.74	-0.65	-1.13	-0.89	-1.7	-1.24	-0.71	0.19	-1.1	-2.08	-0.86		-1.1	-0.35	0.04	-0.25	-0.15	-0.76	-0.07	-0.26	0.41	-0.16
945	0.21	0.37	0.18	0.6521	0.5752	leafy spurge	CV03_9.8016.C1.Contig8394	DV138937	putative acetylglutamate kinase [Arabidopsis thaliana] gb|AAK59612.1| putative acetylglutamate kinase [Arabidopsis thaliana] emb|CAB66113.1| acetylglutamate kinase-like protein [Arabidopsis thaliana] ref|NP_191315.1| aspartate/glutamate/uridylate kinase family protein [Arabidopsis thaliana] pir||T46192 acetylglutamate kinase-like protein - Arabidopsis thaliana	At3g57560	Undetermined	01.01.01	amino acid biosynthesis	0.65	0.08	0.12	0.45	0.31	0.5	0.76	1.56	-0.03	-0.11	0.08	-0.34	0.25	-0.69	0.8	-0.16	0.04	0.38	-0.35	-0.08	0.03	0.95	-0.17	0.31	-0.15		-0.42	0.1	0.64	0.19	0.53	0.13	0.68	0.19	0.95	0.73
946	-0.95	-1.06	-1.13	0.5599	0.5493	leafy spurge	CV03_9.5169.C1.Contig5701	DV139732	putative protein [Arabidopsis thaliana] pir||T47370 hypothetical protein F7M19.130 - Arabidopsis thaliana ref|NP_189898.1| auxin-responsive protein-related [Arabidopsis thaliana]	At3g43120	response to auxin stimulus	98	CLASSIFICATION NOT YET CLEAR-CUT	-0.48	-1.05	-0.34	0.03	-0.27	-0.47	-1.38	-1.11	-1.71	-1.09	-0.54	-0.67	-1.75	-0.85	0.01	-0.86	-1.19	-1.15	-1.29	-1.41	-0.57	-1.56	-0.96	-1.44	-1.6		-1.32	-1.11	-0.09	-0.35	-1.99	-1.48	-0.48	-0.76	-1.83	-1.13
947	-1.14	-1.07	-1.09	0.9246	0.6497	leafy spurge	CV03123A2F04.f1	DV139661	hypothetical protein [Neurospora crassa] gb|EAA30969.1| hypothetical protein [Neurospora crassa]	At3g07140	biological process unknown	99	UNCLASSIFIED PROTEINS	-0.87	-0.95	-0.97	-0.95	-1.38	-0.44	-2.37	-1.06	-1.19	-0.08	-0.78	-1.65	-1.25	-0.87	-0.44	-0.77	-1.22	-1.35	-1.63	-1.56	-1.72	-0.87	-1.06	-1.55	-1.48		-1.48	-1.39	-0.33	-0.54	-1.37	-1.36	-0.57	-0.47	-1.74	-1.49
948	-0.59	-0.29	-0.37	0.2719	0.4313	leafy spurge	CV03123A2G01.f1	DV139670	unknown protein T17F3.2 [imported] - Arabidopsis thaliana gb|AAG52564.1| unknown protein; 6859-4829 [Arabidopsis thaliana]	At1g18560	biological process unknown	29	TRANSPOSABLE ELEMENTS, VIRAL AND PLASMID PROTEINS	0.11	-0.22	-0.25	0.04	-0.38	-0.14	-0.19	0.09	-1.34	-1.46	0.03	-0.59	-0.01	-0.29	0.04	-0.73	-0.16	-1.26	-1.82	-1.12	-0.35	-0.33	-1.07	-1.85	-1.54		-0.53	-0.16	0.3	-0.27	-0.29	-0.49	-0.42	-0.33	0.25	-0.98
949	-1.08	-1.08	-0.99	0.858	0.633	leafy spurge	CV03123A1H04.f1	DV139593	unknown protein [Arabidopsis thaliana]	At5g11610	Undetermined			-0.84	-0.79	-1.18	-0.2	-1.15	-0.37	-1.03	-1.53	-0.26	-1.35	-0.71	-1	-1.26	-1.35	-0.37	-0.99	-0.21	-1.43	-0.96	-2.35	-1.22	-1.58	-1.26	-2.31	-1.33		-0.95	-1.43	-0.54	-0.54	-1.51	-1.09	-0.71	-0.32	-1.57	-2.18
950	0.97	1.51	1.52	0.0003	0.0074	leafy spurge	CV03123B2D02.f1	DV139817	unknown [Ricinus communis] pir||T10174 hypothetical protein - castor bean	At5g25460	biological process unknown			1.16	1.37	1.44	1.52	0.52	0.92	0.93	1.06	0.16	0.32	1.77	1.3	1.5	1.43	0.78	0.59	1.19	0.56	0.19	0.85	1.41	1.15	0.89	0.71	0.44		1.72	2.08	1.53	1.41	1.57	1.48	1.11	1.16	1.95	1.08
951	-0.63	-0.54	-0.47	0.4424	0.5083	leafy spurge	CV03123B1E09.f1	DV139745	pentatricopeptide (PPR) repeat-containing protein [Arabidopsis thaliana]	At5g40410	biological process unknown			-0.54	-0.56	-0.41	-0.02	-0.43	-0.63	-0.16	-0.02	-0.9	-0.86	-0.49	-0.84	-1.21	-1.22	-0.16	-0.7	-0.32	-0.94	-0.65	-1.17	-0.41	-0.74	-0.5	-0.77	-1.07		-0.78	-0.48	-0.05	-0.32	-0.75	-0.53	-0.35	-0.14	-0.25	-1.78
952	-1.22	-1.09	-0.95	0.315	0.4523	leafy spurge	CV03_9.10092.C1.Contig10245	DV139755	OSJNBa0086O06.23 [Oryza sativa (japonica cultivar-group)] emb|CAE04875.2| OSJNBa0086O06.23 [Oryza sativa (japonica cultivar-group)] emb|CAH68537.2| OSJNBa0009P12.2 [Oryza sativa (japonica cultivar-group)]	At4g17900	biological process unknown	99	UNCLASSIFIED PROTEINS	-1.01	-1.4	-1.53	-0.76	-1.02	-0.38	-0.75	-0.95	-2.24	-1.02	-0.86	-1.25	-1.66	-1.7	-0.45	-1.14	-0.79	-1.87	-1.06	-1.2	-1.38	-0.93	-1.16	-2.12	-1.95		-1.95	-0.84	-0.18	-0.61	-1.03	-1.34	-0.59	-0.32	-1.53	-2.46
953	1.49	1.42	1.39	0.5623	0.5497	leafy spurge	CV03123B1G10.f1	DV139768	Spurge Specific 3828	Unknown	Undetermined			1.54	1.58	1.41	2.04	1.95	1.66	1.73	1.27	1.31	1.66	1.52	1.34	1.39	1.48	1.92	1.33	1.97	1.44	1.33	1.06	1.3	1.28	1.56	1.11	0.97		1.13	1.69	1.84	1.49	1.28	1.28	1.25	1.79	1.44	1.01
954	0.37	-0.02	0.12	0.0204	0.1368	leafy spurge	CV03_9.8200.C1.Contig8571	DV140570	unknown protein [Arabidopsis thaliana] gb|AAO42276.1| unknown protein [Arabidopsis thaliana] emb|CAB67614.1| putative protein [Arabidopsis thaliana] ref|NP_191345.1| expressed protein [Arabidopsis thaliana] pir||T46008 hypothetical protein T10K17.70 - Arabidopsis thaliana	At3g57860	biological process unknown	99	UNCLASSIFIED PROTEINS	0.86	0.59	0.55	0.53	0.39	0.12	0.43	-0.2	0.32	0.46	0.58	0.51	0.74	0.51	-0.05	0.44	0.63	0.61	0.34	0.04	0.66	-0.03	0.14	0.12	0.07		0.56	0.49	0.18	0.13	-0.06	-0.22	0.29	0.01	0.16	-1.71
955	-0.36	-0.34	-0.34	0.9882	0.6641	leafy spurge	CV03126A1A11.f1	DV140593	At5g54010 [Arabidopsis thaliana] gb|AAV84494.1| At5g54010 [Arabidopsis thaliana] dbj|BAB10731.1| flavonol 3-O-glucosyltransferase-like protein [Arabidopsis thaliana] ref|NP_200212.1| glycosyltransferase family protein [Arabidopsis thaliana]	At5g54010	metabolism	1	METABOLISM	-0.36	0.32	-0.66	-0.27	-0.67	-0.4	-0.02	-0.6	-0.07	-0.45	0.08	-0.68	-0.42	-0.97	-0.17	-0.16	-0.41	0.12	-1.28	-0.19	-0.58	0.09	-0.38	-0.19	-0.69		-0.42	-0.19	-0.02	-0.29	0.48	-0.66	-0.13	-0.76	0.03	-1.42
956	-0.48	-0.28	-0.13	0.0681	0.2533	leafy spurge	CV03126B2B04.f1	DV140863	actin filament bundling protein P-115-ABP [Lilium longiflorum]	At4g30160	Undetermined	25.053		0.2	-0.59	0.1	-0.05	-0.96	-0.46	0.14	-0.93	-0.9	-1.45	-0.07	-0.66	-0.17	-0.45	-0.78	-0.37	0.02	0.09	-1.04	-0.19	-1.16	-0.41	-0.75	-0.11	-1.08		-0.17	0.04	-0.05	-0.47	0.08	-0.66	-0.48	-0.19	-0.03	-0.9
[truncated: 24,436 more rows]
