# Supplementary material for: Transcriptome analysis identifies novel responses and potential regulatory genes involved in seasonal dormancy transitions of leafy spurge (Euphorbia esula L.)
Source: BMC Genomics. 2008 Nov 12;9:536. doi: 10.1186/1471-2164-9-536 (PMC2605480; doi:10.1186/1471-2164-9-536)
Supplement: Additional file 11 — Primers and reaction conditions for quantitative RT-PCR. List of primer sequences and PCR conditions used for RT-PCR confirmation of differential gene expression for selected genes. [file 1471-2164-9-536-S11.xls]

## Sheet: Supplemental Table 8
447; CV03_9.3596.C1.Contig4106_AP2 transcription factor (254 bp; 51.7; 51.4)
3049B2B12F21			TACCAAATAGCAGGGAACGAA
3049B2B12R24			AGAGACCACTGATACACAAGGAGA
459; CV03077A2D11.f1_ethylene-responsive transciptional coactivator-like (275 bp; 62.0; 55.6)
3077A2D11F24			CCCAAGGCAGTGAATCAGGCTCTC
3077A2D11R23			ACCGCTTTTCCGTTCTCATACTC
477; CV03_9.3079.C1.Contig3568_NADHflavin oxidoreductase_12-oxophytodienoate reductase (295 bp; 54.8; 54.9)
3036B1D11F22			TTCCTCGGATAAAGCATTCACC
3036B1D11R24			TCCAACTTTATCCGCTCCTATCTC
478; CV03_9.3434.C1.Contig3952_NADHflavin oxidoreductase_12-oxophytodienoate reductase (260 bp; 58.7; 57.1)
3117B1F11F23			GGATTCCTAACGCTGCTTTGGTG
3117B1F11R24			TATAGGTGCAGCTCCATCAGGTTG
485; (13) CV03_9.8336.C1.Contig8698_dehydratiion responsive element binding protein 1 (266 bp; 51.1 oC; 52.8 oC)
3084A2E12F22_2			AGAATTTGGCTGGGAACTTATC
3084A2E12R24_2			TTCCTGCAATTTTCTTCACTTACA
468; CV03_9.9468.C1.Contig9698_Expansin (260 bp; 61.3; 57.5)
3133A1H12F23			CAATGGCGGCTGGTGTAATCCTC
3133A1H12R24			TTCTGCTCAAGCTCATCCACTCTG
442; CV03_9.938.C1.Contig1241_14-3-3 (293 bp; 58.5; 58.3)
3010A1A07F24			GCTCTTGCTGAACTTGCTCCTACG
3010A1A07R22			GGTTGTCCCTCTCCCGATTCAC
467; CV03_9.4316.C1.Contig4848_ Alpha-expansin (257 bp; 57.7; 60.5)
3133B2F11F22			TGGCCCATTTCAATCTCCTCTG
3133B2F11R23			CTCAAAGCAAGCTCCGCAACTCA
489; (21) CV03102X1H08.f1_SWI2-SNF2-like protein (255 bp; 61.1 oC; 56.7 oC)
3102X1H08F23_2			ATGCCATCTTGCGTCCGTTTCTC
3102X1H08R24_2			ACTCTAAAAGGTCAGGGTGGTTGC
383; Histone H3 (237 bp)
HistoneH3F24			GAGGTGTGAAGAAGCCCCATCGTT
HistoneH3R20			TAGCGCAAAGGTTAGTATCC
455; CV03_9.9928.C1.Contig10102_Leucoanthocyanidin reductase (255 bp; 49.8; 53.6)
3124A1F07F24			TGGGATGATAAATGATAAAGAAAA
3124A1F07R24			CCGTACTCCTCAATTAACCGTCTA
474; CV03_9.6190.C1.Contig6656_ Protein kinase PCTAIRE and related kinases; KOG0594 (299 bp; 54.1; 54.0)
3062A1F06F21			TTTGTAAGGGCGTTGCTCACT
3062A1F06R24			GAAACTCAGAATCACCAGGAAACA
488; (18) CV03071A2D10.f1_transcription factor DREBIII-1 (284 bp; 52.2 oC; 52.6 oC)
3071A2D10F24_2			CTTCATCTCAAAACAAGAACTCCA
3071A2D10R24_2			GGGAAGCTTATCAATTAAATCAGG
475; CV03_9.9883.C1.Contig10058_ Protein kinase PCTAIRE and related kinases; KOG0594 (284 bp; 53.6; 51.3)
3116B1C11F21			GTGCCATTGATGCCTACCTTC
3116B1C11R24			CTCTACTTCACCAAATTCTTCAGC
458; CV03071B1B05.f1, At4g39470 (264 bp; 55.8; 55.5)
3071B1B05F24			TACCAATCTCCACTCTCCGACCTA
3071B1B05R24			ACCTTAAGACCCTGCACATTTTTG
451; CV03_9.7596.C1.Contig8000_auxin-responsive protein (254 bp; 54.1; 55.9)
3137B2C11F21			GTCCGGCACACCTTTACTCAA
3137B2C11R22			TTCCACCAATTCTTCCCTCTCC
479; CV03_9.490.C1.Contig692_NADHubiquinone oxidoreductase, NDUFS4_18 kDa subunit (258 bp; 56.7; 59.1)
3081A1A01F24			GCATCTTCGACGGAGGGTAGTAAT
3081A1A01R23			AGTGGTGTATGGCGCTTCCTGAC
491; (24) CV03_9.5354.C1.Contig5878_ORE9-MAX2-like (275 bp; 56.4 oC; 55.7 oC)
3048A2D08F21_2			GGCTCCCCTTCAAGAAAATGG
3048A2D08R21_2			ACGCGGGTTGTGATGGTTTAT
487; (15) CV03_9.9714.C1.Contig9910_AML1 (262 bp; 56.1 oC; 49.3 oC)
3112B1H02F21_2			CGTGCTGCTCGAACTGCTATG
3112B1H02R24_2			CGATGAACTTATGGTGTCTTTTAT
450; CV03_9.7559.C1.Contig7961_phytochrome A (295 bp; 54.1; 58.8)
3077B1C09F22			GCTTGGTTGTTAATGCTTGTGC
3077B1C09R23			GCCCTATTGATCCCGAAAACCTC
476; CV03_9.2888.C1.Contig3376_ Serpin; KOG2392 (256 bp; 55.1, 52.3)
3055A2E07F21			GCCTTAGGTGGACCGAGATTG
3055A2E07R24			GAGCATTTGCGAGTATAAGTTTTG
456; CV03038B1F10.f1_ICE1 (286 bp; 58.5; 57.8)
3038B1F10F24			TGGTGGTGATCAGAAAGGGAAGAA
3038B1F10R24			CCGGGTAGGGAGAGTGGAAGTAGT
444; CV03_9.1619.C1.Contig2015_dehydration responsive element binding protein (294 bp; 55.8; 55.9)
3013A1A01F21			TCGAGCTCAGCAGGAACAACA
3013A1A01R24			ATCGTGGTGGTCGTAAATCAAATC
496; (44) CV03_9.6756.C2.Contig7179_ FOG_RCC1 domain; KOG1426 (286 bp; 48.9 oC; 54.6 oC)
3066X1C05F24			TTCATCTAACAAGGGCTAATCTAC
3066X1C05R22			ACATCCCCGTCAGCAGAAATAC
440; CV03_9.166.C18.Contig273_cold-induced group 3 LEA (262 bp; 56.2; 55.4)
3052A2C02F22			GGACGCAAACAACAAGAAGACG
3052A2C02R23			CATCCTCAAGTTGCTCCTCAGTG
461; CV03113B1B09.f1_EARLY flowering 4 protein (297 bp; 60.8; 60.8)
3113B1B09F24			GATGAAGACGACGAGGACGACGAC
3113B1B09R24			CGACCTGCCGGAGCTGTTACTATG
435; Gene Specific PCR primer pair for clone G09 (289 bp; annealing temp 52 oC)
Beta-amylaseG09_gene specificF23			CTAGTACAAGCAATTTCCTGAAG
Beta-amylaseG09_gene specificR21			AAATATCCTTGCCACTGGTAG
